# Supplementary material for: Cancer cells copy migratory behavior and exchange signaling networks via extracellular vesicles
Source: EMBO J. 2018 Jun 15;37(15):e98357. doi: 10.15252/embj.201798357 (PMC6068466; doi:10.15252/embj.201798357)
Supplement: Supplementary file 3 — Table EV1 [file EMBJ-37-e98357-s003.xlsx]

## Sheet: Table EV1
outlier.LYS.3.5
	id	Majority.protein.IDs	Protein.names	Gene.names	Fasta.headers	Mol..weight..kDa.	Fraction.average	Razor...unique.peptides	Sequence.coverage....	Evidence.IDs	Peptide.IDs
175	174	A2AJQ3-2;A2AJQ3	Probable C-mannosyltransferase DPY19L4	Dpy19l4	>sp|A2AJQ3-2|D19L4_MOUSE Isoform 2 of Probable C-mannosyltransferase DPY19L4 OS=Mus musculus GN=Dpy19l4;>sp|A2AJQ3|D19L4_MOUSE Probable C-mannosyltransferase DPY19L4 OS=Mus musculus GN=Dpy19l4 PE=2 SV=1	78578	3.7	3	4.3	106868;106869;167039;167040;167041;167042;167043;167044;167045;323991	14222;21775;41191
262	261	A6H584	Collagen alpha-5(VI) chain	Col6a5	>sp|A6H584|CO6A5_MOUSE Collagen alpha-5(VI) chain OS=Mus musculus GN=Col6a5 PE=1 SV=4	289.57	4.38	3	1.2	153347;153348;153349;153350;153351;153352;350803;480538	20108;44736;61262
271	270	E9Q5L2;E9PVD2;A6X935-2;A6X935	Inter alpha-trypsin inhibitor, heavy chain 4	Itih4	>tr|E9Q5L2|E9Q5L2_MOUSE Inter alpha-trypsin inhibitor, heavy chain 4 OS=Mus musculus GN=Itih4 PE=1 SV=1;>tr|E9PVD2|E9PVD2_MOUSE Inter alpha-trypsin inhibitor, heavy chain 4 OS=Mus musculus GN=Itih4 PE=1 SV=1;>sp|A6X935-2|ITIH4_MOUSE Isoform 2 of Inter alph	102.82	4.25	3	3.6	121047;121048;121049;307747;307748;307749;307750;359484;359485;359486;359487;359488	16057;39312;46190
284	283	B0V2M9;Q91VY5-2;Q91VY5	Lysine-specific demethylase 4B	Kdm4b	>tr|B0V2M9|B0V2M9_MOUSE Lysine-specific demethylase 4B OS=Mus musculus GN=Kdm4b PE=1 SV=1;>sp|Q91VY5-2|KDM4B_MOUSE Isoform 2 of Lysine-specific demethylase 4B OS=Mus musculus GN=Kdm4b;>sp|Q91VY5|KDM4B_MOUSE Lysine-specific demethylase 4B OS=Mus musculus GN	114.26	5	2	2.4	38288;365670;365671	4797;47114
339	338	B2RPU8;Q9D1L0	Coiled-coil-helix-coiled-coil-helix domain-containing protein 2, mitochondrial	Zbed5	>tr|B2RPU8|B2RPU8_MOUSE MCG130675 OS=Mus musculus GN=Zbed5 PE=2 SV=1;>sp|Q9D1L0|CHCH2_MOUSE Coiled-coil-helix-coiled-coil-helix domain-containing protein 2 OS=Mus musculus GN=Chchd2 PE=2 SV=1	84266	4	4	7.4	191093;191094;191095;249835;249836;249837;249838;249839;249840;249841;249842;249843;249844;249845;249846;249847;349721;349722;349723;349724;349725;349726;349727;349728;349729;349730;349731;349732;363776;363777;363778;363779;363780;363781;363782	24616;31704;44566;46836
368	367	B7ZNH7;K3W4R4;Q80X19-2;Q80X19	Collagen alpha-1(XIV) chain	Col14a1	>tr|B7ZNH7|B7ZNH7_MOUSE Collagen alpha-1(XIV) chain OS=Mus musculus GN=Col14a1 PE=1 SV=1;>tr|K3W4R4|K3W4R4_MOUSE Collagen alpha-1(XIV) chain OS=Mus musculus GN=Col14a1 PE=1 SV=1;>sp|Q80X19-2|COEA1_MOUSE Isoform 2 of Collagen alpha-1(XIV) chain OS=Mus muscu	192.75	4	2	1.3	63376;63377;434929	8313;56220
662	661	Q91ZE6;E9PX29		Sptbn4	>tr|Q91ZE6|Q91ZE6_MOUSE Beta-spectrin 4 OS=Mus musculus GN=Sptbn4 PE=1 SV=1;>tr|E9PX29|E9PX29_MOUSE Protein Sptbn4 OS=Mus musculus GN=Sptbn4 PE=1 SV=1	288.13	4.67	1	2.3	23699;28048;28049;55469;55470;55471;55472;55473;55474;55475;55476;55477;55478;55479;55480;55481;59675;59676;59677;59678;59679;59680;59681;59682;59683;59684;59685;59686;59687;59688;59689;59690;59691;59692;59693;59694;59695;59696;59697;59698;59699;59700;59701;59702;59703;59704;59705;59706;59707;59708;59709;59710;59711;59712;59713;59714;59715;59716;59717;59718;59719;59720;374714;374715;374716;473026…	2936;3475;7227;7825;48456;60426;63866
692	691	E9Q4K9;E9PYU8;Q9CUN6	E3 ubiquitin-protein ligase;E3 ubiquitin-protein ligase SMURF1	Smurf1	>tr|E9Q4K9|E9Q4K9_MOUSE E3 ubiquitin-protein ligase SMURF1 OS=Mus musculus GN=Smurf1 PE=1 SV=1;>tr|E9PYU8|E9PYU8_MOUSE E3 ubiquitin-protein ligase SMURF1 OS=Mus musculus GN=Smurf1 PE=1 SV=1;>sp|Q9CUN6|SMUF1_MOUSE E3 ubiquitin-protein ligase SMURF1 OS=Mus m	83109	4.33	1	2.3	18224;18225;18226;277204;277205;277206;277207;277208;277209	2305;35263
753	752	E9Q3P4		Cenpf	>tr|E9Q3P4|E9Q3P4_MOUSE Protein Cenpf OS=Mus musculus GN=Cenpf PE=1 SV=1	342.47	3.67	3	0.9	62648;282529;465267;465268;465269;465270;465271;465272;465273;465274;465275;465276	8216;35965;59690
756	755	E9Q3T3;L0N7N1		Kif14	>tr|E9Q3T3|E9Q3T3_MOUSE Kinesin-like protein OS=Mus musculus GN=Kif14 PE=1 SV=1;>sp|L0N7N1|KIF14_MOUSE Kinesin-like protein KIF14 OS=Mus musculus GN=Kif14 PE=1 SV=1	180.95	4.1	1	0.7	469286;469287;469288;469289;469290;469291;469292;469293;469294;469295	60034
843	842	E9QK16;Q8BNA6;Q8BNA6-2	Protocadherin Fat 3	Fat3	>tr|E9QK16|E9QK16_MOUSE Protocadherin Fat 3 OS=Mus musculus GN=Fat3 PE=1 SV=1;>sp|Q8BNA6|FAT3_MOUSE Protocadherin Fat 3 OS=Mus musculus GN=Fat3 PE=1 SV=2;>sp|Q8BNA6-2|FAT3_MOUSE Isoform 2 of Protocadherin Fat 3 OS=Mus musculus GN=Fat3	501.59	3.86	4	1	43774;83481;218539;218540;218541;218542;218543;218544;218545;218546;218547;218548;218549;218550;218551;218552;218553;218554;218555;218556;218557;218558;218559;218560;218561;218562;218563;218564;218565;218566;218567;218568;218569;218570;218571;218572;218573;218574;218575;218576;370125;370126	5535;10898;27780;47748
932	931	F7CKP4		Ect2l	>tr|F7CKP4|F7CKP4_MOUSE Protein Ect2l OS=Mus musculus GN=Ect2l PE=4 SV=2	104.76	5	1	1.3	207551;207552	26463
984	983	F8WJ05;Q61702	Inter-alpha-trypsin inhibitor heavy chain H1	Itih1	>tr|F8WJ05|F8WJ05_MOUSE Inter-alpha-trypsin inhibitor heavy chain H1 OS=Mus musculus GN=Itih1 PE=1 SV=1;>sp|Q61702|ITIH1_MOUSE Inter-alpha-trypsin inhibitor heavy chain H1 OS=Mus musculus GN=Itih1 PE=1 SV=2	101.63	4.59	10	12.6	107138;107139;107140;107141;112066;112067;112068;112069;112070;112071;112072;112073;112074;112075;112076;112077;145945;145946;227062;227063;227064;227065;250886;250887;250888;250889;250890;280445;299821;412985;412986;491591;491592;491593	14256;14950;14951;19179;28877;31832;35713;38298;53644;62718
1020	1019	O35700;G3UZT5;P14404	MDS1 and EVI1 complex locus protein EVI1	Mecom	>tr|O35700|O35700_MOUSE Evi1delta 105 OS=Mus musculus GN=Mecom PE=1 SV=1;>tr|G3UZT5|G3UZT5_MOUSE Ecotropic viral integration site 1, isoform CRA_d OS=Mus musculus GN=Mecom PE=1 SV=1;>sp|P14404|EVI1_MOUSE MDS1 and EVI1 complex locus protein EVI1 OS=Mus musc	106.54	4.57	1	1.3	28741;28742;28743;28744;28745;28746;28747	3560
1145	1144	J3QNE4		E230008N13Rik	>tr|J3QNE4|J3QNE4_MOUSE Protein E230008N13Rik OS=Mus musculus GN=E230008N13Rik PE=4 SV=1	195.84	5	1	0.5	312727	39868
1240	1239	O35385	Serine/threonine-protein phosphatase with EF-hands 2	Ppef2	>sp|O35385|PPE2_MOUSE Serine/threonine-protein phosphatase with EF-hands 2 OS=Mus musculus GN=Ppef2 PE=2 SV=1	86644	4	2	2.8	213871;478701;478702;478703;478704;478705;478706;478707	27229;61054
1650	1649	P20918	Plasminogen;Plasmin heavy chain A;Activation peptide;Angiostatin;Plasmin heavy chain A, short form;Plasmin light chain B	Plg	>sp|P20918|PLMN_MOUSE Plasminogen OS=Mus musculus GN=Plg PE=1 SV=3	90807	3.88	35	60.2	49866;49867;52703;53455;53456;53457;53458;102326;102327;102328;131326;131327;150655;150656;150657;150658;150659;150660;163712;163713;163714;163715;163716;180486;180487;180488;180489;180490;180491;180492;180493;180494;180495;180496;180497;180498;180499;180500;180501;180502;180503;234569;234570;266593;266594;266595;266596;266597;268963;294506;294507;294508;294509;294510;294511;330094;330095;330096;…	6364;6812;6936;13535;17348;19748;21430;23332;29862;33902;33903;34197;37655;42014;42594;42595;42596;42597;42598;42602;53851;54713;55038;56100;56101;56318;56319;56735;59926;59976;62878;63519;63520;63540;64804
2631	2630	Q3ULG5		Mcm6	>tr|Q3ULG5|Q3ULG5_MOUSE DNA helicase OS=Mus musculus GN=Mcm6 PE=1 SV=1	89783	4	1	55.7	9037;9038;9039;9040;9041;9042;9043;9044;9045;9046;9047;9048;9049;9050;9051;9052;9053;9054;9055;9056;9057;9058;9059;9060;9061;9062;9063;49520;49521;49522;49523;49524;59129;59130;59131;59132;59133;59134;59135;59136;59137;59138;59139;59140;59141;59142;59143;59144;59145;59146;59147;59148;59149;59150;59151;59152;59153;59154;59155;59156;59157;59158;59159;59160;59161;71585;71586;71587;71588;71589;71590;…	1156;1157;6315;7731;9304;11810;12841;12842;13726;13727;16284;16562;18163;21604;23522;24398;24399;26686;27115;27116;27190;27608;29882;29883;33130;37748;38026;38463;39432;39433;39812;42367;42699;45276;45703;49212;50739;50869;56898;57124;57125;59123;59124;62129;63363;63378;65169;65896
2889	2888	Q61586	Glycerol-3-phosphate acyltransferase 1, mitochondrial	Gpam	>sp|Q61586|GPAT1_MOUSE Glycerol-3-phosphate acyltransferase 1, mitochondrial OS=Mus musculus GN=Gpam PE=1 SV=2	93703	3.73	2	2.9	89206;257496;257497;257498;257499;257500;257501;257502;257503;257504;257505	11712;32845
3213	3212	Q7M6Z4;Q7M6Z4-2	Kinesin-like protein KIF27	Kif27	>sp|Q7M6Z4|KIF27_MOUSE Kinesin-like protein KIF27 OS=Mus musculus GN=Kif27 PE=1 SV=1;>sp|Q7M6Z4-2|KIF27_MOUSE Isoform 2 of Kinesin-like protein KIF27 OS=Mus musculus GN=Kif27	158.95	4	2	2.2	83320;118478;118479;118480;352512	10877;15747;44995
3818	3817	Q8K0L9-2;Q8K0L9	Zinc finger and BTB domain-containing protein 20	Zbtb20	>sp|Q8K0L9-2|ZBT20_MOUSE Isoform 2 of Zinc finger and BTB domain-containing protein 20 OS=Mus musculus GN=Zbtb20;>sp|Q8K0L9|ZBT20_MOUSE Zinc finger and BTB domain-containing protein 20 OS=Mus musculus GN=Zbtb20 PE=1 SV=1	73381	5	1	1.5	382555;382556	49518
4187	4186	Q91WC9	Sn1-specific diacylglycerol lipase beta	Daglb	>sp|Q91WC9|DGLB_MOUSE Sn1-specific diacylglycerol lipase beta OS=Mus musculus GN=Daglb PE=1 SV=2	73904	4.43	3	4.9	116950;116951;116952;116953;116954;116955;197277;197278;197279;197280;197281;197282;197283;295651	15533;25284;37803
outlier.EV16.5K.3.5
	id	Majority.protein.IDs	Protein.names	Gene.names	Fasta.headers	Mol..weight..kDa.	Fraction.average	Razor...unique.peptides	Sequence.coverage....	Evidence.IDs	Peptide.IDs
25	24	E9PUA3;A0A087WQ39;Q8R0S2;Q8R0S2-2	IQ motif and SEC7 domain-containing protein 1	Iqsec1	>tr|E9PUA3|E9PUA3_MOUSE IQ motif and SEC7 domain-containing protein 1 OS=Mus musculus GN=Iqsec1 PE=1 SV=1;>tr|A0A087WQ39|A0A087WQ39_MOUSE IQ motif and SEC7 domain-containing protein 1 OS=Mus musculus GN=Iqsec1 PE=1 SV=1;>sp|Q8R0S2|IQEC1_MOUSE IQ motif and	122.65	3.86	3	3.7	132694;206909;206910;206911;206912;387313;387314	15108;23072;42885
50	49	A0A0A0MQA6;E9QNP1;E9QA63;B1ARU4;E9PVY8;Q9QXZ0-3;Q9QXZ0-2;Q9QXZ0-4;Q9QXZ0	Microtubule-actin cross-linking factor 1	Macf1	>tr|A0A0A0MQA6|A0A0A0MQA6_MOUSE Microtubule-actin cross-linking factor 1 OS=Mus musculus GN=Macf1 PE=1 SV=1;>tr|E9QNP1|E9QNP1_MOUSE Microtubule-actin cross-linking factor 1 OS=Mus musculus GN=Macf1 PE=1 SV=2;>tr|E9QA63|E9QA63_MOUSE Microtubule-actin cross-	607.89	5	1	7.3	9635;9636;9637;9638;9639;12354;12355;12356;12357;12358;12359;12360;17719;20002;63306;63307;63308;63309;63310;63311;77354;77355;77356;77357;77358;95258;95259;111368;111369;111370;111371;112383;112384;112385;127756;144264;144265;144266;144267;151598;151599;163973;167952;167953;174392;174393;174394;174395;174396;174397;199777;199778;221207;230262;230263;230264;230265;247992;247993;247994;247995;2479…	1124;1381;1910;2152;7173;8841;10914;12712;12833;14535;16257;16983;18297;18709;19440;22221;24639;25704;27597;28040;28590;31045;31873;36061;37682;38700;38796;39529;40636;41590;44515
81	80	A0A0G2JDR9;Q80U95	Ubiquitin-protein ligase E3C	Ube3c	>tr|A0A0G2JDR9|A0A0G2JDR9_MOUSE Ubiquitin-protein ligase E3C OS=Mus musculus GN=Ube3c PE=4 SV=1;>sp|Q80U95|UBE3C_MOUSE Ubiquitin-protein ligase E3C OS=Mus musculus GN=Ube3c PE=2 SV=2	74.08	5	2	2.8	58175;235983	6551;26374
99	98	A2A485;Q3UH28;Q3U1M7;A2A483;E9Q8D1;A2A482;A2A484		Zmynd8	>tr|A2A485|A2A485_MOUSE Protein Zmynd8 OS=Mus musculus GN=Zmynd8 PE=1 SV=1;>tr|Q3UH28|Q3UH28_MOUSE Protein Zmynd8 OS=Mus musculus GN=Zmynd8 PE=1 SV=1;>tr|Q3U1M7|Q3U1M7_MOUSE Protein Zmynd8 OS=Mus musculus GN=Zmynd8 PE=1 SV=1;>tr|A2A483|A2A483_MOUSE Protein	120.84	3.75	2	2.1	58694;58695;58696;70255	6637;8050
100	99	A2A4A6;Q62077;G3UXP4	Phosphoinositide phospholipase C;1-phosphatidylinositol 4,5-bisphosphate phosphodiesterase gamma-1	Plcg1	>tr|A2A4A6|A2A4A6_MOUSE Phosphoinositide phospholipase C OS=Mus musculus GN=Plcg1 PE=1 SV=1;>sp|Q62077|PLCG1_MOUSE 1-phosphatidylinositol 4,5-bisphosphate phosphodiesterase gamma-1 OS=Mus musculus GN=Plcg1 PE=1 SV=2;>tr|G3UXP4|G3UXP4_MOUSE Phosphoinositide	148.53	3.89	2	1.9	103048;103049;103050;103051;103052;103053;103054;103055;158200	11750;17706
112	111	E9QKA4;A2A8V8;A2A8V9;E9PUK6;Q52KI8-2;Q52KI8	Serine/arginine repetitive matrix protein 1	Srrm1	>tr|E9QKA4|E9QKA4_MOUSE Serine/arginine repetitive matrix protein 1 OS=Mus musculus GN=Srrm1 PE=1 SV=1;>tr|A2A8V8|A2A8V8_MOUSE Serine/arginine repetitive matrix protein 1 OS=Mus musculus GN=Srrm1 PE=1 SV=1;>tr|A2A8V9|A2A8V9_MOUSE Serine/arginine repetitive	101.16	5	1	1.3	384491;384492;384493;384494	42567
144	143	A2AHJ7;A2AHK0;Q80UP3	Diacylglycerol kinase;Diacylglycerol kinase zeta	Dgkz	>tr|A2AHJ7|A2AHJ7_MOUSE Diacylglycerol kinase OS=Mus musculus GN=Dgkz PE=1 SV=1;>tr|A2AHK0|A2AHK0_MOUSE Diacylglycerol kinase OS=Mus musculus GN=Dgkz PE=1 SV=1;>sp|Q80UP3|DGKZ_MOUSE Diacylglycerol kinase zeta OS=Mus musculus GN=Dgkz PE=1 SV=2	105.9	5	2	3	15540;169921;169922	1664;18912
156	155	A2AJY2;O35206;A2AJY7;A2AJY5	Collagen alpha-1(XV) chain;Restin	Col15a1	>tr|A2AJY2|A2AJY2_MOUSE Collagen alpha-1(XV) chain OS=Mus musculus GN=Col15a1 PE=1 SV=1;>sp|O35206|COFA1_MOUSE Collagen alpha-1(XV) chain OS=Mus musculus GN=Col15a1 PE=1 SV=2;>tr|A2AJY7|A2AJY7_MOUSE Collagen alpha-1(XV) chain OS=Mus musculus GN=Col15a1 PE=	138.29	3.62	5	4.4	9346;9347;9348;9349;61125;94301;239803;375631	1083;6930;10812;26727;41653
166	165	Z4YKC4;A2AMI2;Q80XI3-2;Q80XI3-4;Q80XI3;Q80XI3-3	Eukaryotic translation initiation factor 4 gamma 3	Eif4g3	>tr|Z4YKC4|Z4YKC4_MOUSE Eukaryotic translation initiation factor 4 gamma 3 OS=Mus musculus GN=Eif4g3 PE=1 SV=1;>tr|A2AMI2|A2AMI2_MOUSE Eukaryotic translation initiation factor 4 gamma 3 OS=Mus musculus GN=Eif4g3 PE=1 SV=1;>sp|Q80XI3-2|IF4G3_MOUSE Isoform 2	173.55	5	1	3.8	76906;95758;95759;221122;221123;221124;221125;221126;247053;247054;247055;247056;247057;251443;251444;251445;251446;251447;251448;260336;260337;260338;260339;260340;260341;260342;260343;260344;260345;260346	8768;10958;24625;27515;27931;28909
205	204	A2RSH4;Q69ZS6	Synaptic vesicle glycoprotein 2C	Sv2c	>tr|A2RSH4|A2RSH4_MOUSE Sv2c protein OS=Mus musculus GN=Sv2c PE=1 SV=1;>sp|Q69ZS6|SV2C_MOUSE Synaptic vesicle glycoprotein 2C OS=Mus musculus GN=Sv2c PE=1 SV=2	76208	5	1	1.5	214552	23866
206	205	A2RSY6;A2RSY6-2	TRMT1-like protein	Trmt1l	>sp|A2RSY6|TRM1L_MOUSE TRMT1-like protein OS=Mus musculus GN=Trmt1l PE=2 SV=1;>sp|A2RSY6-2|TRM1L_MOUSE Isoform 2 of TRMT1-like protein OS=Mus musculus GN=Trmt1l	80.86	4	4	7.1	97609;282256;284746;333480	11136;31301;31616;37404
208	207	A3KGI3;Q66JQ7	Protein CASC5	Casc5	>tr|A3KGI3|A3KGI3_MOUSE Protein CASC5 OS=Mus musculus GN=Casc5 PE=1 SV=1;>sp|Q66JQ7|CASC5_MOUSE Protein CASC5 OS=Mus musculus GN=Casc5 PE=2 SV=3	238.18	4.33	3	1.7	98095;98096;98097;98098;234674;311040	11188;26246;34835
229	228	B0V2P5;Q8BPN8-2;Q8BPN8	DmX-like protein 2	Dmxl2	>tr|B0V2P5|B0V2P5_MOUSE DmX-like protein 2 OS=Mus musculus GN=Dmxl2 PE=1 SV=1;>sp|Q8BPN8-2|DMXL2_MOUSE Isoform 2 of DmX-like protein 2 OS=Mus musculus GN=Dmxl2;>sp|Q8BPN8|DMXL2_MOUSE DmX-like protein 2 OS=Mus musculus GN=Dmxl2 PE=1 SV=3	340.69	3.92	9	4.3	130343;130344;208067;213442;218967;244908;344558;366599;369940;369941;369942;375899;375900	14863;23212;23744;24374;27309;38549;40729;41093;41669
269	268	B2KF50		Uhrf1bp1	>tr|B2KF50|B2KF50_MOUSE Protein Uhrf1bp1 OS=Mus musculus GN=Uhrf1bp1 PE=1 SV=1	157.01	4.14	4	3.3	53354;53355;83439;83440;128329;128330;236872	6037;9602;14606;26457
271	270	B2RPU8;Q9D1L0	Coiled-coil-helix-coiled-coil-helix domain-containing protein 2, mitochondrial	Zbed5	>tr|B2RPU8|B2RPU8_MOUSE MCG130675 OS=Mus musculus GN=Zbed5 PE=2 SV=1;>sp|Q9D1L0|CHCH2_MOUSE Coiled-coil-helix-coiled-coil-helix domain-containing protein 2 OS=Mus musculus GN=Chchd2 PE=2 SV=1	84266	4.2	5	7.3	25181;201738;201739;201740;201741;201742;201743;201744;201745;201746;201747;201748;201749;201750;241326;280246;280247;280248;280249;280250;280251;280252;280253;280254;280255;280256;280257;280258;280259;280260;280261;280262;280263;280264;280265;280266;280267;280268;280269;280270;291023;291024;291025;291026;291027;291028;291029;291030;291031;291032;291033	2705;22401;26900;31053;32507
275	274	B2RQS1;Q9ERG2	Striatin-3	Strn3	>tr|B2RQS1|B2RQS1_MOUSE Striatin-3 OS=Mus musculus GN=Strn3 PE=1 SV=1;>sp|Q9ERG2|STRN3_MOUSE Striatin-3 OS=Mus musculus GN=Strn3 PE=1 SV=1	77731	3.78	3	7.7	17699;17700;17701;150663;150664;150665;150666;150667;187173;250891;250892;250893	1905;16892;20839;27860
295	294	B7ZWL1;Q6ZQ08-2;Q6ZQ08;Q6ZQ08-4	CCR4-NOT transcription complex subunit 1	Cnot1	>tr|B7ZWL1|B7ZWL1_MOUSE CCR4-NOT transcription complex subunit 1 OS=Mus musculus GN=Cnot1 PE=1 SV=1;>sp|Q6ZQ08-2|CNOT1_MOUSE Isoform 2 of CCR4-NOT transcription complex subunit 1 OS=Mus musculus GN=Cnot1;>sp|Q6ZQ08|CNOT1_MOUSE CCR4-NOT transcription comple	260.95	3.64	10	5.1	30342;30343;43814;43815;43816;72212;72213;72214;72215;87486;87487;175900;175901;175902;175903;175904;264154;272677;278284;315659;320831;320832	3290;4927;8223;10040;19606;29298;30152;30783;35379;35999
348	347	D3Z1U0;E9QL53;D3YU89;P49025-4;P49025;P49025-5;P49025-2;P49025-3	Citron Rho-interacting kinase	Cit	>tr|D3Z1U0|D3Z1U0_MOUSE Citron Rho-interacting kinase OS=Mus musculus GN=Cit PE=1 SV=1;>tr|E9QL53|E9QL53_MOUSE Citron Rho-interacting kinase OS=Mus musculus GN=Cit PE=1 SV=1;>tr|D3YU89|D3YU89_MOUSE Citron Rho-interacting kinase OS=Mus musculus GN=Cit PE=1	231.88	5	2	1.9	197639;217141	21996;24130
363	362	D3YWR0;Q80TI0-2;Q80TI0-3;Q80TI0;Q80TI0-4	GRAM domain-containing protein 1B	Gramd1b	>tr|D3YWR0|D3YWR0_MOUSE GRAM domain-containing protein 1B OS=Mus musculus GN=Gramd1b PE=1 SV=1;>sp|Q80TI0-2|GRM1B_MOUSE Isoform 2 of GRAM domain-containing protein 1B OS=Mus musculus GN=Gramd1b;>sp|Q80TI0-3|GRM1B_MOUSE Isoform 3 of GRAM domain-containing p	88.33	4	2	3.5	62467;62468;62469;62470;62471;227842	7096;25422
409	408	D3Z2E3;E9Q632;O54916-3;O54916-4;O54916	RalBP1-associated Eps domain-containing protein 1	Reps1	>tr|D3Z2E3|D3Z2E3_MOUSE RalBP1-associated Eps domain-containing protein 1 OS=Mus musculus GN=Reps1 PE=1 SV=1;>tr|E9Q632|E9Q632_MOUSE RalBP1-associated Eps domain-containing protein 1 OS=Mus musculus GN=Reps1 PE=1 SV=1;>sp|O54916-3|REPS1_MOUSE Isoform 3 of	76826	4.06	5	6.5	29141;226001;226002;226003;226004;226005;226006;226007;226008;262791;262792;262793;262794;262795;262796;262797;331930	3142;25212;25213;29139;37258
437	436	D3Z6S1;Q8BM55-3;Q8BM55-2;Q8BM55	Transmembrane protein 214	Tmem214	>tr|D3Z6S1|D3Z6S1_MOUSE RIKEN cDNA 1110039B18, isoform CRA_c OS=Mus musculus GN=Tmem214 PE=1 SV=2;>sp|Q8BM55-3|TM214_MOUSE Isoform 3 of Transmembrane protein 214 OS=Mus musculus GN=Tmem214;>sp|Q8BM55-2|TM214_MOUSE Isoform 2 of Transmembrane protein 214 OS=	76429	4.08	3	5.1	111673;111674;111675;319240;319241;319242;319243;319244;319245;319246;319247;323483;323484;323485;323486;323487;323488;323489;323490;323491;323492;323493;323494;323495;323496;323497	12750;35793;36334
468	467	E0CXE7;Q5SUQ9-3;Q5SUQ9-2;Q5SUQ9	CST complex subunit CTC1	Ctc1	>tr|E0CXE7|E0CXE7_MOUSE CST complex subunit CTC1 OS=Mus musculus GN=Ctc1 PE=1 SV=1;>sp|Q5SUQ9-3|CTC1_MOUSE Isoform 3 of CST complex subunit CTC1 OS=Mus musculus GN=Ctc1;>sp|Q5SUQ9-2|CTC1_MOUSE Isoform 2 of CST complex subunit CTC1 OS=Mus musculus GN=Ctc1;>	106.47	5	1	1.8	19595;19596	2106
523	522	H3BJI6;E9PY90;H3BKH2;H3BJS0		Ctage5	>tr|H3BJI6|H3BJI6_MOUSE cTAGE family member 5 OS=Mus musculus GN=Ctage5 PE=1 SV=1;>tr|E9PY90|E9PY90_MOUSE cTAGE family member 5 OS=Mus musculus GN=Ctage5 PE=1 SV=1;>tr|H3BKH2|H3BKH2_MOUSE cTAGE family member 5 OS=Mus musculus GN=Ctage5 PE=1 SV=1;>tr|H3BJS0	84958	4.91	4	5.2	12165;12166;12167;12168;12169;12170;12171;12172;12173;12174;12175;12176;219059;299406;299407;299408;401338;401339;401340;401341;401342;401343;401344	1355;24392;33528;44479
534	533	E9Q4K9;E9PYU8;Q9CUN6	E3 ubiquitin-protein ligase;E3 ubiquitin-protein ligase SMURF1	Smurf1	>tr|E9Q4K9|E9Q4K9_MOUSE E3 ubiquitin-protein ligase SMURF1 OS=Mus musculus GN=Smurf1 PE=1 SV=1;>tr|E9PYU8|E9PYU8_MOUSE E3 ubiquitin-protein ligase SMURF1 OS=Mus musculus GN=Smurf1 PE=1 SV=1;>sp|Q9CUN6|SMUF1_MOUSE E3 ubiquitin-protein ligase SMURF1 OS=Mus m	83109	3.86	1	1.4	222321;222322;222323;222324;222325;222326;222327	24775
540	539	E9PZ92;Q3TPX4	Exocyst complex component 5	Exoc5	>tr|E9PZ92|E9PZ92_MOUSE Exocyst complex component 5 OS=Mus musculus GN=Exoc5 PE=1 SV=1;>sp|Q3TPX4|EXOC5_MOUSE Exocyst complex component 5 OS=Mus musculus GN=Exoc5 PE=1 SV=2	74225	3.8	2	3.3	213026;213027;232728;232729;232730	23698;26010
584	583	E9Q5C9		Nolc1	>tr|E9Q5C9|E9Q5C9_MOUSE Protein Nolc1 OS=Mus musculus GN=Nolc1 PE=1 SV=1	73697	5	2	3.1	58933;395746;395747;395748;395749;395750	6659;43781
587	586	E9Q5G3	Kinesin-like protein KIF23	Kif23	>sp|E9Q5G3|KIF23_MOUSE Kinesin-like protein KIF23 OS=Mus musculus GN=Kif23 PE=1 SV=1	108.77	4.43	3	4.5	67902;204390;219028;219029;219030;219031;219032	7770;22743;24386
621	620	E9Q9M0;Q6A078;Q6A078-2	Centrosomal protein of 290 kDa	Cep290	>tr|E9Q9M0|E9Q9M0_MOUSE Centrosomal protein of 290 kDa OS=Mus musculus GN=Cep290 PE=1 SV=1;>sp|Q6A078|CE290_MOUSE Centrosomal protein of 290 kDa OS=Mus musculus GN=Cep290 PE=1 SV=2;>sp|Q6A078-2|CE290_MOUSE Isoform 2 of Centrosomal protein of 290 kDa OS=Mus	289.97	4	3	1.5	198555;198556;206349;206350;415397	22090;22985;45968
661	660	E9QP46;Q6ZWQ0	Nesprin-2	Syne2	>tr|E9QP46|E9QP46_MOUSE Nesprin-2 OS=Mus musculus GN=Syne2 PE=1 SV=1;>sp|Q6ZWQ0|SYNE2_MOUSE Nesprin-2 OS=Mus musculus GN=Syne2 PE=1 SV=2	782.13	3.76	9	1.6	6415;11777;11778;59423;59424;59425;59426;59427;59428;167693;167694;167695;279561;307937;307938;307939;307940;337590;337591;378507;410295	733;1304;6723;18672;30973;34477;37851;41943;45386
702	701	F8VQC1;E9Q740	Signal recognition particle subunit SRP72	Srp72	>tr|F8VQC1|F8VQC1_MOUSE Signal recognition particle subunit SRP72 OS=Mus musculus GN=Srp72 PE=1 SV=1;>tr|E9Q740|E9Q740_MOUSE Protein Srp72 OS=Mus musculus GN=Srp72 PE=1 SV=1	74656	3.92	8	12.8	14699;14700;173184;173185;173186;173187;238194;335158;341611;341612;378373;393201;393202	1576;19295;26548;37580;38250;38251;41928;43586
722	721	F8WJ05;Q61702	Inter-alpha-trypsin inhibitor heavy chain H1	Itih1	>tr|F8WJ05|F8WJ05_MOUSE Inter-alpha-trypsin inhibitor heavy chain H1 OS=Mus musculus GN=Itih1 PE=1 SV=1;>sp|Q61702|ITIH1_MOUSE Inter-alpha-trypsin inhibitor heavy chain H1 OS=Mus musculus GN=Itih1 PE=1 SV=2	101.63	4.11	13	14.7	31055;31056;31057;31058;85339;85340;85341;85342;85343;85344;85345;85346;89470;89471;89472;89473;89474;89475;89476;89477;89478;89479;89480;89481;89482;89483;89484;117587;117588;117589;117590;118070;183878;183879;183880;202499;202500;202501;202502;202503;202504;202505;224340;224341;224342;239255;239256;239257;330805;330806;392803;392804;392805	3377;9813;10281;10282;13422;13479;20504;22494;22495;25045;26667;37152;43544
723	722	F8WJ74;Q8VEF1-3;Q8VEF1	GRAM domain-containing protein 1A	Gramd1a	>tr|F8WJ74|F8WJ74_MOUSE GRAM domain-containing protein 1A OS=Mus musculus GN=Gramd1a PE=1 SV=1;>sp|Q8VEF1-3|GRM1A_MOUSE Isoform 3 of GRAM domain-containing protein 1A OS=Mus musculus GN=Gramd1a;>sp|Q8VEF1|GRM1A_MOUSE GRAM domain-containing protein 1A OS=Mu	76582	4	2	4.8	120114;120115;120116;331038;331039;331040	13690;37167
772	771	G3X9K3;D3YYK9	Brefeldin A-inhibited guanine nucleotide-exchange protein 1	Arfgef1	>sp|G3X9K3|BIG1_MOUSE Brefeldin A-inhibited guanine nucleotide-exchange protein 1 OS=Mus musculus GN=Arfgef1 PE=2 SV=1;>tr|D3YYK9|D3YYK9_MOUSE Brefeldin A-inhibited guanine nucleotide-exchange protein 1 OS=Mus musculus GN=Arfgef1 PE=1 SV=1	208.5	4	2	2.1	203855;227288;227289;388870;388871;388872	22675;25337;43085
792	791	G5E8I8;Q8CGZ0	Calcium homeostasis endoplasmic reticulum protein	Cherp	>tr|G5E8I8|G5E8I8_MOUSE Calcium homeostasis endoplasmic reticulum protein OS=Mus musculus GN=Cherp PE=1 SV=1;>sp|Q8CGZ0|CHERP_MOUSE Calcium homeostasis endoplasmic reticulum protein OS=Mus musculus GN=Cherp PE=1 SV=1	106.41	5	1	1.2	173903	19369
794	793	G5E8J3;Q8K1X1	WD repeat-containing protein 11	Wdr11	>tr|G5E8J3|G5E8J3_MOUSE Bromodomain and WD repeat domain containing 2, isoform CRA_a OS=Mus musculus GN=Wdr11 PE=1 SV=1;>sp|Q8K1X1|WDR11_MOUSE WD repeat-containing protein 11 OS=Mus musculus GN=Wdr11 PE=2 SV=1	135.97	4	1	1.4	307358	34418
798	797	G5E8R4;Q922D4-4;Q922D4-3;Q922D4-2;Q922D4	Serine/threonine-protein phosphatase 6 regulatory subunit 3	Ppp6r3	>tr|G5E8R4|G5E8R4_MOUSE SAPS domain family, member 3, isoform CRA_c OS=Mus musculus GN=Ppp6r3 PE=1 SV=1;>sp|Q922D4-4|PP6R3_MOUSE Isoform 4 of Serine/threonine-protein phosphatase 6 regulatory subunit 3 OS=Mus musculus GN=Ppp6r3;>sp|Q922D4-3|PP6R3_MOUSE Iso	97862	4.5	3	3.4	163469;163470;222978;382123	18247;24872;42316
821	820	H9KV04;Q8R3C0	Mini-chromosome maintenance complex-binding protein	Mcmbp	>tr|H9KV04|H9KV04_MOUSE Mini-chromosome maintenance complex-binding protein OS=Mus musculus GN=Mcmbp PE=1 SV=1;>sp|Q8R3C0|MCMBP_MOUSE Mini-chromosome maintenance complex-binding protein OS=Mus musculus GN=Mcmbp PE=2 SV=1	74575	4	1	2.9	414441	45848
822	821	H9KV05;Q99JN2;Q99JN2-2	Kelch-like protein 22	Klhl22	>tr|H9KV05|H9KV05_MOUSE Kelch-like protein 22 OS=Mus musculus GN=Klhl22 PE=1 SV=1;>sp|Q99JN2|KLH22_MOUSE Kelch-like protein 22 OS=Mus musculus GN=Klhl22 PE=1 SV=1;>sp|Q99JN2-2|KLH22_MOUSE Isoform 2 of Kelch-like protein 22 OS=Mus musculus GN=Klhl22	73646	5	2	3.2	164715;325972;325973;325974;325975	18369;36641
939	938	O35930	Platelet glycoprotein Ib alpha chain	Gp1ba	>sp|O35930|GP1BA_MOUSE Platelet glycoprotein Ib alpha chain OS=Mus musculus GN=Gp1ba PE=3 SV=2	80054	3.75	3	4.2	127207;127208;323863;372561;372562;372563;372564;372565	14474;36373;41353
972	971	O55201;O55201-2	Transcription elongation factor SPT5	Supt5h	>sp|O55201|SPT5H_MOUSE Transcription elongation factor SPT5 OS=Mus musculus GN=Supt5h PE=1 SV=1;>sp|O55201-2|SPT5H_MOUSE Isoform 2 of Transcription elongation factor SPT5 OS=Mus musculus GN=Supt5h	120.66	4.67	3	4	119717;119718;119719;119720;144109;230081	13647;16244;25689
1004	1003	O70551	SRSF protein kinase 1	Srpk1	>sp|O70551|SRPK1_MOUSE SRSF protein kinase 1 OS=Mus musculus GN=Srpk1 PE=1 SV=2	73088	4.38	7	12	139606;139607;160111;160928;160929;160930;160931;160932;160933;186186;186187;186188;186189;186190;186191;186192;186193;188615;276857;300586;300587;300588;300589;300590	15804;17934;18000;20723;21008;30621;33669
1017	1016	Q5D0E0;O88351	Inhibitor of nuclear factor kappa-B kinase subunit beta	Ikbkb	>tr|Q5D0E0|Q5D0E0_MOUSE Ikbkb protein OS=Mus musculus GN=Ikbkb PE=1 SV=1;>sp|O88351|IKKB_MOUSE Inhibitor of nuclear factor kappa-B kinase subunit beta OS=Mus musculus GN=Ikbkb PE=1 SV=1	86785	3.75	3	4	2080;335300;411083;411084	254;37607;45475
1303	1302	Q3TBA3;P21958	Antigen peptide transporter 1	Tap1	>tr|Q3TBA3|Q3TBA3_MOUSE Antigen peptide transporter 1 OS=Mus musculus GN=Tap1 PE=1 SV=1;>sp|P21958|TAP1_MOUSE Antigen peptide transporter 1 OS=Mus musculus GN=Tap1 PE=2 SV=3	75958	4.32	3	4.2	174174;174175;174176;174177;174178;174179;174180;174181;174182;174183;174184;211579;211580;211581;211582;211583;398342;398343;398344	19406;23562;44089
1508	1507	Q52KC3;P49718	DNA replication licensing factor MCM5	Mcm5	>tr|Q52KC3|Q52KC3_MOUSE DNA helicase OS=Mus musculus GN=Mcm5 PE=1 SV=1;>sp|P49718|MCM5_MOUSE DNA replication licensing factor MCM5 OS=Mus musculus GN=Mcm5 PE=2 SV=1	82406	5	6	8.7	14215;14216;14217;41574;144562;168805;168806;379807;381762	1531;4678;16289;18788;42085;42273
1556	1555	P53569	CCAAT/enhancer-binding protein zeta	Cebpz	>sp|P53569|CEBPZ_MOUSE CCAAT/enhancer-binding protein zeta OS=Mus musculus GN=Cebpz PE=1 SV=2	120.26	4.67	1	1.3	232899;232900;232901	26031
1571	1570	P54754	Ephrin type-B receptor 3	Ephb3	>sp|P54754|EPHB3_MOUSE Ephrin type-B receptor 3 OS=Mus musculus GN=Ephb3 PE=1 SV=2	109.66	4	2	2.1	230545;261884	25745;29047
1578	1577	P55096;A0A0G2JDI9	ATP-binding cassette sub-family D member 3	Abcd3	>sp|P55096|ABCD3_MOUSE ATP-binding cassette sub-family D member 3 OS=Mus musculus GN=Abcd3 PE=1 SV=2;>tr|A0A0G2JDI9|A0A0G2JDI9_MOUSE ATP-binding cassette sub-family D member 3 OS=Mus musculus GN=Abcd3 PE=4 SV=1	75474	4.38	9	14	35535;35536;35537;35538;35539;35540;35541;35542;74719;142939;142940;142941;142942;142943;151236;151237;151238;151239;151240;151241;151242;151243;151244;151245;151246;151247;151248;151249;174277;174278;195348;240146;240147;240148;240149;240150;240151;253880;372042	3910;8527;16141;16950;19415;21731;26773;28177;41296
1808	1807	P70700	DNA-directed RNA polymerase I subunit RPA2	Polr1b	>sp|P70700|RPA2_MOUSE DNA-directed RNA polymerase I subunit RPA2 OS=Mus musculus GN=Polr1b PE=2 SV=2	128.21	4.33	2	2	1555;202557;202558	173;22505
1832	1831	Q3ULG5;P97311	DNA replication licensing factor MCM6	Mcm6	>tr|Q3ULG5|Q3ULG5_MOUSE DNA helicase OS=Mus musculus GN=Mcm6 PE=1 SV=1;>sp|P97311|MCM6_MOUSE DNA replication licensing factor MCM6 OS=Mus musculus GN=Mcm6 PE=1 SV=1	89783	4.4	6	9.3	47430;170323;170324;173076;173077;353485;353486;389310;411254;411255	5338;18939;19277;39521;43130;45494
1856	1855	Q3UNN4;P97496-2;P97496;Q3UZD0	SWI/SNF complex subunit SMARCC1	Smarcc1	>tr|Q3UNN4|Q3UNN4_MOUSE SWI/SNF complex subunit SMARCC1 OS=Mus musculus GN=Smarcc1 PE=2 SV=1;>sp|P97496-2|SMRC1_MOUSE Isoform 2 of SWI/SNF complex subunit SMARCC1 OS=Mus musculus GN=Smarcc1;>sp|P97496|SMRC1_MOUSE SWI/SNF complex subunit SMARCC1 OS=Mus musc	122.78	3.67	3	2	197412;351424;351425;351426;416832;416833;416834;416835;416836	21964;39277;46137
1938	1937	Q08943;Q08943-2	FACT complex subunit SSRP1	Ssrp1	>sp|Q08943|SSRP1_MOUSE FACT complex subunit SSRP1 OS=Mus musculus GN=Ssrp1 PE=1 SV=2;>sp|Q08943-2|SSRP1_MOUSE Isoform 2 of FACT complex subunit SSRP1 OS=Mus musculus GN=Ssrp1	80859	4	4	5.9	23551;23552;23553;297190;297191;297192;303843;303844	2525;33256;34026;34027
1961	1960	Q32NY4-2;Q32NY4	Metal transporter CNNM3	Cnnm3	>sp|Q32NY4-2|CNNM3_MOUSE Isoform 2 of Metal transporter CNNM3 OS=Mus musculus GN=Cnnm3;>sp|Q32NY4|CNNM3_MOUSE Metal transporter CNNM3 OS=Mus musculus GN=Cnnm3 PE=1 SV=2	75804	3.8	5	8.8	31273;85811;85812;85813;138292;145554;145555;145556;145557;173135	3415;9868;15672;16404;19287
2007	2006	Q3TWN3-2;Q3TWN3	Metal transporter CNNM2	Cnnm2	>sp|Q3TWN3-2|CNNM2_MOUSE Isoform 2 of Metal transporter CNNM2 OS=Mus musculus GN=Cnnm2;>sp|Q3TWN3|CNNM2_MOUSE Metal transporter CNNM2 OS=Mus musculus GN=Cnnm2 PE=1 SV=3	94435	4	1	4.3	51931;51932;51933;51934;51935;51936;51937;51938;51939;176803;352923;352924;352925;352926;352927	5876;19705;39471
2079	2078	Q3UJD6	Ubiquitin carboxyl-terminal hydrolase 19	Usp19	>sp|Q3UJD6|UBP19_MOUSE Ubiquitin carboxyl-terminal hydrolase 19 OS=Mus musculus GN=Usp19 PE=1 SV=1	150.55	5	1	0.8	126727;126728;126729;126730	14423
2113	2112	Q3UYV9	Nuclear cap-binding protein subunit 1	Ncbp1	>sp|Q3UYV9|NCBP1_MOUSE Nuclear cap-binding protein subunit 1 OS=Mus musculus GN=Ncbp1 PE=1 SV=2	91926	3.67	5	9.7	24816;96043;96044;96045;96170;96171;203919;203920;235737	2658;10990;11000;22683;26344
2125	2124	Q45VK5;Q9Z1X4-2;Q9Z1X4;Q9Z1X4-3	Interleukin enhancer-binding factor 3	Ilf3	>tr|Q45VK5|Q45VK5_MOUSE Interleukin enhancer-binding factor 3 OS=Mus musculus GN=Ilf3 PE=1 SV=1;>sp|Q9Z1X4-2|ILF3_MOUSE Isoform 2 of Interleukin enhancer-binding factor 3 OS=Mus musculus GN=Ilf3;>sp|Q9Z1X4|ILF3_MOUSE Interleukin enhancer-binding factor 3 O	76347	4.44	7	11.9	36046;36047;39522;66488;66489;147307;147308;147309;147310;147311;147312;147313;286931;311525;311526;379837	3971;4380;7540;16568;31945;34906;42090
2182	2181	Q5SYL3	UPF0378 protein KIAA0100	Kiaa0100	>sp|Q5SYL3|K0100_MOUSE Protein KIAA0100 OS=Mus musculus GN=Kiaa0100 PE=2 SV=1	254.47	5	2	1.1	34636;118964;118965;118966	3798;13565
2231	2230	Q61033	Lamina-associated polypeptide 2, isoforms alpha/zeta	Tmpo	>sp|Q61033|LAP2A_MOUSE Lamina-associated polypeptide 2, isoforms alpha/zeta OS=Mus musculus GN=Tmpo PE=1 SV=4	75167	4	2	6.5	316694;316695;329090;329091	35486;36988
2278	2277	Q61586	Glycerol-3-phosphate acyltransferase 1, mitochondrial	Gpam	>sp|Q61586|GPAT1_MOUSE Glycerol-3-phosphate acyltransferase 1, mitochondrial OS=Mus musculus GN=Gpam PE=1 SV=2	93703	3.64	3	4.7	159616;159617;207611;207612;207613;207614;207615;207616;207617;273167;273168	17884;23160;30199
2298	2297	Q61881	DNA replication licensing factor MCM7	Mcm7	>sp|Q61881|MCM7_MOUSE DNA replication licensing factor MCM7 OS=Mus musculus GN=Mcm7 PE=1 SV=1	81.21	4.56	3	5	41442;327227;327228;327229;352087;352088;352089;352090;352091	4652;36783;39359
2374	2373	Q68FM7		Arhgef11	>tr|Q68FM7|Q68FM7_MOUSE Protein Arhgef11 OS=Mus musculus GN=Arhgef11 PE=1 SV=1	171.8	3.67	2	1.6	368804;378786;378787	40986;41980
2380	2379	Q6A009	E3 ubiquitin-protein ligase listerin	Ltn1	>sp|Q6A009|LTN1_MOUSE E3 ubiquitin-protein ligase listerin OS=Mus musculus GN=Ltn1 PE=1 SV=3	198.92	5	2	1	99339;99340;340382;340383	11337;38136
2383	2382	Q6A0A9	Constitutive coactivator of PPAR-gamma-like protein 1	FAM120A	>sp|Q6A0A9|F120A_MOUSE Constitutive coactivator of PPAR-gamma-like protein 1 OS=Mus musculus GN=FAM120A PE=1 SV=2	121.64	3.64	15	18.4	13893;13894;60600;223153;223154;223155;223156;223157;223158;223159;244243;244244;244245;244246;244247;244248;244249;244250;261445;265945;287592;288095;288096;288097;288098;297702;297703;297704;297705;297706;297707;297708;297709;297710;297711;317417;317418;317419;320643;321379;367965;390476;390477;390478;390479;412271;412272	1494;6869;24909;27228;29010;29476;32041;32116;33329;35576;35961;36062;40877;43294;45592
2386	2385	Q6DFZ1		Gbf1	>tr|Q6DFZ1|Q6DFZ1_MOUSE Golgi-specific brefeldin A-resistance factor 1 OS=Mus musculus GN=Gbf1 PE=1 SV=1	206.78	4.21	9	5.3	42771;42772;42773;80205;115454;164814;183914;220019;220020;220021;225527;227286;227287;370861	4828;9192;13179;18384;20513;24501;25159;25336;41202
2402	2401	Q6NV83-3;Q6NV83-2;Q6NV83	U2 snRNP-associated SURP motif-containing protein	U2surp	>sp|Q6NV83-3|SR140_MOUSE Isoform 3 of U2 snRNP-associated SURP motif-containing protein OS=Mus musculus GN=U2surp;>sp|Q6NV83-2|SR140_MOUSE Isoform 2 of U2 snRNP-associated SURP motif-containing protein OS=Mus musculus GN=U2surp;>sp|Q6NV83|SR140_MOUSE U2 sn	113.26	4	2	2.6	98176;98177;245159	11195;27339
2417	2416	Q6P5B0	RRP12-like protein	Rrp12	>sp|Q6P5B0|RRP12_MOUSE RRP12-like protein OS=Mus musculus GN=Rrp12 PE=1 SV=1	143.13	5	2	1.5	40009;94640;94641;94642	4451;10849
2420	2419	Q6P5F6	Zinc transporter ZIP10	Slc39a10	>sp|Q6P5F6|S39AA_MOUSE Zinc transporter ZIP10 OS=Mus musculus GN=Slc39a10 PE=1 SV=1	94393	4.14	6	4.9	104354;104355;104356;104357;104358;104359;104360;104361;104362;104363;223066;223067;223068;223069;223070;223071;233142;233143;233144;287880;287881;287882;287883;287884;287885;287886;287887;287888;287889	11912;11913;24891;26066;32088;32089
2441	2440	Q6PD35;Q9JI57-3;Q9JI57-10;Q9JI57-9;Q9JI57-4;Q9JI57-8;Q9JI57-7;Q9JI57-6;Q9JI57-2;Q9JI57-5;Q9JI57	General transcription factor II-I repeat domain-containing protein 1	Gtf2ird1	>tr|Q6PD35|Q6PD35_MOUSE General transcription factor II I repeat domain-containing 1 OS=Mus musculus GN=Gtf2ird1 PE=1 SV=1;>sp|Q9JI57-3|GT2D1_MOUSE Isoform 3 of General transcription factor II-I repeat domain-containing protein 1 OS=Mus musculus GN=Gtf2ird	117.13	4	2	3	78661;163971;163972	9026;18296
2449	2448	Q6PGC1	ATP-dependent RNA helicase Dhx29	Dhx29	>sp|Q6PGC1|DHX29_MOUSE ATP-dependent RNA helicase Dhx29 OS=Mus musculus GN=Dhx29 PE=2 SV=1	153.97	3.67	2	1.9	364344;364345;396449	40531;43860
2467	2466	Q6WQJ1	Sn1-specific diacylglycerol lipase alpha	Dagla	>sp|Q6WQJ1|DGLA_MOUSE Sn1-specific diacylglycerol lipase alpha OS=Mus musculus GN=Dagla PE=1 SV=2	115.37	5	2	2.1	191655;191656;191657;204951	21358;22801
2476	2475	Q6ZQ73	Cullin-associated NEDD8-dissociated protein 2	Cand2	>sp|Q6ZQ73|CAND2_MOUSE Cullin-associated NEDD8-dissociated protein 2 OS=Mus musculus GN=Cand2 PE=1 SV=2	135.63	4.69	5	6.2	86013;86014;86015;98586;98587;98588;148071;201156;201157;201158;201159;201160;251466;251467;251468;254360;254361;254362;254363;254364;254365;319050	9883;11239;16642;22338;27934;28232;35776
2479	2478	Q6ZQL4	WD repeat-containing protein 43	Wdr43	>sp|Q6ZQL4|WDR43_MOUSE WD repeat-containing protein 43 OS=Mus musculus GN=Wdr43 PE=2 SV=2	75.38	5	2	4.1	229273;394758;394759;394760;394761	25596;43703
2534	2533	Q7TPV4	Myb-binding protein 1A	Mybbp1a	>sp|Q7TPV4|MBB1A_MOUSE Myb-binding protein 1A OS=Mus musculus GN=Mybbp1a PE=1 SV=2	152.04	4.23	9	8.5	90552;90553;90554;145645;181919;230475;242274;327037;327038;327039;327040;327041;327042;327043;327044;327045;327046;379261;379262;379263;397991;397992;402682;402683;402684;402685	10396;16422;20277;25737;26985;36758;42021;44029;44621
2548	2547	Q80TM9-3;Q80TM9-2;Q80TM9	Nischarin	Nisch	>sp|Q80TM9-3|NISCH_MOUSE Isoform 3 of Nischarin OS=Mus musculus GN=Nisch;>sp|Q80TM9-2|NISCH_MOUSE Isoform 2 of Nischarin OS=Mus musculus GN=Nisch;>sp|Q80TM9|NISCH_MOUSE Nischarin OS=Mus musculus GN=Nisch PE=1 SV=2	147.61	5	2	2.6	106314;106315;146570;146571;146572;146573	12146;16507
2558	2557	Q80V62	Fanconi anemia group D2 protein homolog	Fancd2	>sp|Q80V62|FACD2_MOUSE Fanconi anemia group D2 protein homolog OS=Mus musculus GN=Fancd2 PE=1 SV=2	163.62	5	1	0.9	369117;369118;369119;369120;369121	41023
2573	2572	Q80X80	C2 domain-containing protein 2-like	C2cd2l	>sp|Q80X80|C2C2L_MOUSE C2 domain-containing protein 2-like OS=Mus musculus GN=C2cd2l PE=1 SV=3	76328	4.86	2	2.5	203834;247005;247006;247007;247008;247009;247010	22668;27508
2616	2615	Q8BG51-2;Q8BG51;Q8BG51-3;Q8BG51-4	Mitochondrial Rho GTPase 1	Rhot1	>sp|Q8BG51-2|MIRO1_MOUSE Isoform 2 of Mitochondrial Rho GTPase 1 OS=Mus musculus GN=Rhot1;>sp|Q8BG51|MIRO1_MOUSE Mitochondrial Rho GTPase 1 OS=Mus musculus GN=Rhot1 PE=2 SV=1;>sp|Q8BG51-3|MIRO1_MOUSE Isoform 3 of Mitochondrial Rho GTPase 1 OS=Mus musculus	76031	5	2	4.7	172192;172193;172194;331239;331240	19166;37186
2632	2631	Q8BGR2	Volume-regulated anion channel subunit LRRC8D	Lrrc8d	>sp|Q8BGR2|LRC8D_MOUSE Volume-regulated anion channel subunit LRRC8D OS=Mus musculus GN=Lrrc8d PE=2 SV=1	98112	3.67	3	4.9	21821;57691;367986	2348;6483;40882
2794	2793	Q8BWZ3;Q8BWZ3-2	N-alpha-acetyltransferase 25, NatB auxiliary subunit	Naa25	>sp|Q8BWZ3|NAA25_MOUSE N-alpha-acetyltransferase 25, NatB auxiliary subunit OS=Mus musculus GN=Naa25 PE=2 SV=1;>sp|Q8BWZ3-2|NAA25_MOUSE Isoform 2 of N-alpha-acetyltransferase 25, NatB auxiliary subunit OS=Mus musculus GN=Naa25	111.71	3.67	3	3.4	199520;245887;245888;387969;387970;387971;387972;387973;387974	22195;27419;42962
2816	2815	Q8C033-2;Q8C033	Rho guanine nucleotide exchange factor 10	Arhgef10	>sp|Q8C033-2|ARHGA_MOUSE Isoform 2 of Rho guanine nucleotide exchange factor 10 OS=Mus musculus GN=Arhgef10;>sp|Q8C033|ARHGA_MOUSE Rho guanine nucleotide exchange factor 10 OS=Mus musculus GN=Arhgef10 PE=2 SV=2	143.45	4.5	3	3.6	199349;294158;294159;303440	22177;32889;33989
2817	2816	Q8C079-4;Q8C079-3;Q8C079;Q8C079-2;Q8C9H6-3;Q8C9H6	Striatin-interacting protein 1;Striatin-interacting proteins 2	Strip1	>sp|Q8C079-4|STRP1_MOUSE Isoform 4 of Striatin-interacting protein 1 OS=Mus musculus GN=Strip1;>sp|Q8C079-3|STRP1_MOUSE Isoform 3 of Striatin-interacting protein 1 OS=Mus musculus GN=Strip1;>sp|Q8C079|STRP1_MOUSE Striatin-interacting protein 1 OS=Mus muscu	81617	4.5	2	2.8	219025;264068	24383;29286
2827	2826	Q8C1A3	Methionine synthase reductase	Mtrr	>sp|Q8C1A3|MTRR_MOUSE Methionine synthase reductase OS=Mus musculus GN=Mtrr PE=2 SV=2	77517	3.83	1	1.3	295639;295640;295641;295642;295643;295644;295645;295646;295647;295648;295649;295650	33081
2884	2883	Q8CCP0;Q8CCP0-3;Q8CCP0-2;Q8CCP0-4	Nuclear export mediator factor Nemf	Nemf	>sp|Q8CCP0|NEMF_MOUSE Nuclear export mediator factor Nemf OS=Mus musculus GN=Nemf PE=1 SV=2;>sp|Q8CCP0-3|NEMF_MOUSE Isoform 3 of Nuclear export mediator factor Nemf OS=Mus musculus GN=Nemf;>sp|Q8CCP0-2|NEMF_MOUSE Isoform 2 of Nuclear export mediator factor	121.19	4.25	4	4.1	57515;64608;236495;331313	6469;7339;26429;37194
2912	2911	Q8CHW4	Translation initiation factor eIF-2B subunit epsilon	Eif2b5	>sp|Q8CHW4|EI2BE_MOUSE Translation initiation factor eIF-2B subunit epsilon OS=Mus musculus GN=Eif2b5 PE=1 SV=1	80085	3.71	2	3.1	59939;59940;59941;59942;59943;59944;370149	6794;41125
2939	2938	Q8JZR0	Long-chain-fatty-acid--CoA ligase 5	Acsl5	>sp|Q8JZR0|ACSL5_MOUSE Long-chain-fatty-acid--CoA ligase 5 OS=Mus musculus GN=Acsl5 PE=1 SV=1	76205	4	3	7.9	157240;242266;322821;397141;400113	17602;26982;36243;43939;44318
2971	2970	Q8K1R7	Serine/threonine-protein kinase Nek9	Nek9	>sp|Q8K1R7|NEK9_MOUSE Serine/threonine-protein kinase Nek9 OS=Mus musculus GN=Nek9 PE=1 SV=2	107.14	5	2	2.3	135460;135461;336614;336615;336616	15370;37740
2974	2973	Q9D4G5;Q8K205		Pop1	>tr|Q9D4G5|Q9D4G5_MOUSE Blood vessel epicardial substance OS=Mus musculus GN=Pop1 PE=1 SV=1;>tr|Q8K205|Q8K205_MOUSE Blood vessel epicardial substance OS=Mus musculus GN=Pop1 PE=1 SV=1	114.03	4.67	2	2.5	168874;234395;234396	18801;26216
3082	3081	Q8R4H9	Zinc transporter 5	Slc30a5	>sp|Q8R4H9|ZNT5_MOUSE Zinc transporter 5 OS=Mus musculus GN=Slc30a5 PE=2 SV=1	83772	4	5	8	43657;43658;43659;43660;43661;43662;154652;176807;176808;176809;176810;176811;176812;227656;227657;227658;227659;227660;289216	4910;17318;19708;25393;32274
3155	3154	Q8VEK3;G3XA10	Heterogeneous nuclear ribonucleoprotein U	Hnrnpu	>sp|Q8VEK3|HNRPU_MOUSE Heterogeneous nuclear ribonucleoprotein U OS=Mus musculus GN=Hnrnpu PE=1 SV=1;>tr|G3XA10|G3XA10_MOUSE Heterogeneous nuclear ribonucleoprotein U, isoform CRA_b OS=Mus musculus GN=Gm28062 PE=4 SV=1	87917	4.02	16	26.9	49487;49488;74701;74702;74703;74704;74705;74706;74707;74708;74709;74710;74711;74712;74713;86549;86550;95726;95727;95728;120824;136003;180494;180495;180496;180497;189857;189858;189859;189860;189861;189862;189863;246353;246354;246355;246356;246357;259040;259041;259042;259043;259044;259045;259046;259047;259048;259049;259050;259051;260106;260107;269825;269826;269827;269828;269829;320623;332921;412710	5600;8523;9946;10952;13766;15432;20092;20093;21166;27466;28736;28868;29842;35958;37352;45642
3161	3160	Q8VHK9	ATP-dependent RNA helicase DHX36	Dhx36	>sp|Q8VHK9|DHX36_MOUSE ATP-dependent RNA helicase DHX36 OS=Mus musculus GN=Dhx36 PE=1 SV=2	113.88	5	2	2.1	209792;209793;350488;350489	23391;39166
3167	3166	Q8VIJ6	Splicing factor, proline- and glutamine-rich	Sfpq	>sp|Q8VIJ6|SFPQ_MOUSE Splicing factor, proline- and glutamine-rich OS=Mus musculus GN=Sfpq PE=1 SV=1	75441	4.59	6	10.7	17680;35591;35592;35593;35594;35595;35596;35597;35598;90179;90180;90181;90182;119544;208257;406228;406229	1899;3916;10350;13625;23246;44984
3205	3204	Q91WC9	Sn1-specific diacylglycerol lipase beta	Daglb	>sp|Q91WC9|DGLB_MOUSE Sn1-specific diacylglycerol lipase beta OS=Mus musculus GN=Daglb PE=1 SV=2	73904	4.51	6	10.2	93710;93711;93712;93713;93714;93715;93716;93717;93718;93719;160088;160089;160090;160091;160092;160093;160094;160095;160096;160097;160098;235703;235704;235705;250968;250969;250970;250971;250972;250973;250974;250975;250976;268486;268487;387245;387246;387247;387248	10738;17931;26335;27875;29700;42878
3260	3259	Q920I9-2;Q920I9	WD repeat-containing protein 7	Wdr7	>sp|Q920I9-2|WDR7_MOUSE Isoform 2 of WD repeat-containing protein 7 OS=Mus musculus GN=Wdr7;>sp|Q920I9|WDR7_MOUSE WD repeat-containing protein 7 OS=Mus musculus GN=Wdr7 PE=1 SV=3	160.32	5	2	1.4	102847;220882	11721;24600
3406	3405	Q99ME9	Nucleolar GTP-binding protein 1	Gtpbp4	>sp|Q99ME9|NOG1_MOUSE Nucleolar GTP-binding protein 1 OS=Mus musculus GN=Gtpbp4 PE=2 SV=3	74112	4	1	1.9	1841;1842;1843	218
3411	3410	Q99MR6-3;Q99MR6-4;Q99MR6-2;Q99MR6	Serrate RNA effector molecule homolog	Srrt	>sp|Q99MR6-3|SRRT_MOUSE Isoform C of Serrate RNA effector molecule homolog OS=Mus musculus GN=Srrt;>sp|Q99MR6-4|SRRT_MOUSE Isoform D of Serrate RNA effector molecule homolog OS=Mus musculus GN=Srrt;>sp|Q99MR6-2|SRRT_MOUSE Isoform B of Serrate RNA effector	99438	5	2	3.7	176171;378764;378765	19639;41977
3429	3428	Q99P88	Nuclear pore complex protein Nup155	Nup155	>sp|Q99P88|NU155_MOUSE Nuclear pore complex protein Nup155 OS=Mus musculus GN=Nup155 PE=1 SV=1	155.12	5	3	2	172899;172900;177758;220058;220059;220060;220061	19248;19805;24505
3434	3433	Q99PV0	Pre-mRNA-processing-splicing factor 8	Prpf8	>sp|Q99PV0|PRP8_MOUSE Pre-mRNA-processing-splicing factor 8 OS=Mus musculus GN=Prpf8 PE=1 SV=2	273.61	4.25	11	6	71189;71190;78720;94382;94383;119412;119413;153449;153450;153451;172834;172835;172836;172837;216304;220868;220869;220870;220871;225870;281422;342117;342118;342119	8128;9032;10819;13615;17187;19241;24021;24595;25199;31200;38301
3607	3606	Q9CXF4	TBC1 domain family member 15	Tbc1d15	>sp|Q9CXF4|TBC15_MOUSE TBC1 domain family member 15 OS=Mus musculus GN=Tbc1d15 PE=1 SV=1	76526	3.92	7	11.9	24324;24325;153413;153910;167969;315529;315530;315531;346092;417386;417387;417388	2594;17181;17231;18711;35363;38737;46201
3664	3663	Q9CZU3	Superkiller viralicidic activity 2-like 2	Skiv2l2	>sp|Q9CZU3|SK2L2_MOUSE Superkiller viralicidic activity 2-like 2 OS=Mus musculus GN=Skiv2l2 PE=1 SV=1	117.64	5	2	2	236328;254139	26421;28206
3686	3685	Q9D0E1-2;Q9D0E1;B8JK33;B8JK32	Heterogeneous nuclear ribonucleoprotein M	Hnrnpm	>sp|Q9D0E1-2|HNRPM_MOUSE Isoform 2 of Heterogeneous nuclear ribonucleoprotein M OS=Mus musculus GN=Hnrnpm;>sp|Q9D0E1|HNRPM_MOUSE Heterogeneous nuclear ribonucleoprotein M OS=Mus musculus GN=Hnrnpm PE=1 SV=3;>tr|B8JK33|B8JK33_MOUSE Heterogeneous nuclear rib	73.74	4.79	14	19.4	1070;5451;5452;5453;5454;5455;5456;5457;5458;5459;9145;9146;9147;9148;9149;9150;51120;51121;92656;92657;100326;110087;110088;110089;110090;125075;125076;178996;179159;179160;211613;217117;265356;400664	119;609;1062;5790;10624;11445;12546;14210;19942;19954;23573;24123;29405;44386
3763	3762	Q9D4H1	Exocyst complex component 2	Exoc2	>sp|Q9D4H1|EXOC2_MOUSE Exocyst complex component 2 OS=Mus musculus GN=Exoc2 PE=1 SV=1	103.96	4.38	4	5.4	206879;224294;322838;322839;322840;322841;322842;322843;394006;394007;394008;394009;394010	23065;25038;36247;43629
3846	3845	Q9DBD5	Proline-, glutamic acid- and leucine-rich protein 1	Pelp1	>sp|Q9DBD5|PELP1_MOUSE Proline-, glutamic acid- and leucine-rich protein 1 OS=Mus musculus GN=Pelp1 PE=1 SV=2	118.07	5	2	1.8	93541;93542;222048;222049	10728;24740
4000	3999	Q9JIK5	Nucleolar RNA helicase 2	Ddx21	>sp|Q9JIK5|DDX21_MOUSE Nucleolar RNA helicase 2 OS=Mus musculus GN=Ddx21 PE=1 SV=3	93.55	4.71	2	2.2	3266;3267;3268;335057;335058;335059;335060	381;37567
4044	4043	Q9JLI8;Q9JLI8-2	Squamous cell carcinoma antigen recognized by T-cells 3	Sart3	>sp|Q9JLI8|SART3_MOUSE Squamous cell carcinoma antigen recognized by T-cells 3 OS=Mus musculus GN=Sart3 PE=1 SV=1;>sp|Q9JLI8-2|SART3_MOUSE Isoform 2 of Squamous cell carcinoma antigen recognized by T-cells 3 OS=Mus musculus GN=Sart3	109.62	4.25	2	2.2	19185;19186;19187;71935	2060;8199
outlier.EV100K.3.5
	id	Majority.protein.IDs	Protein.names	Gene.names	Fasta.headers	Mol..weight..kDa.	Fraction.average	Razor...unique.peptides	Sequence.coverage....	Evidence.IDs	Peptide.IDs
59	58	A0A0A0MQA6;E9QA63;B1ARU4;E9PVY8;E9QNP1;Q9QXZ0-3;Q9QXZ0-2;Q9QXZ0;Q9QXZ0-4	Microtubule-actin cross-linking factor 1	Macf1	>tr|A0A0A0MQA6|A0A0A0MQA6_MOUSE Microtubule-actin cross-linking factor 1 OS=Mus musculus GN=Macf1 PE=1 SV=1;>tr|E9QA63|E9QA63_MOUSE Microtubule-actin cross-linking factor 1 OS=Mus musculus GN=Macf1 PE=1 SV=2;>tr|B1ARU4|B1ARU4_MOUSE Microtubule-actin cross-	607.89	4.17	5	14.6	8050;8051;8052;8053;8054;8055;9869;9870;9871;9872;9873;9874;9875;9876;9877;12131;12132;12133;12134;12135;12136;16396;16397;16398;16399;19769;19770;19771;19772;30774;30775;30776;30777;45729;45730;53742;60526;60527;60528;60529;60530;60531;60532;61068;67480;67481;67482;67483;67484;75035;83250;83251;83252;89612;89613;89614;89615;102733;102734;102735;102736;103570;103571;103572;103573;103574;105397;10…	965;1195;1454;1881;2256;3592;5382;6315;7015;7075;7873;8817;9730;10513;12047;12123;12322;13697;14190;15926;17825;18601;18605;18606;20036;20482;21249;21920;22730;24161;24631;25020;25082;26813;27194;27195;28071;28088;28139;29443;30097;30597;31074;31145;31209;32916;34044;34372;34450;34527;34977;37036;39505;39613;39705;39967;41132;41246;42300;43185;43252;44391;44537;45442;48233;48576
124	123	A2A5N8	Lethal(3)malignant brain tumor-like protein 1	L3mbtl1	>sp|A2A5N8|LMBL1_MOUSE Lethal(3)malignant brain tumor-like protein 1 OS=Mus musculus GN=L3mbtl1 PE=2 SV=1	91.78	5	1	2.1	231792	26585
125	124	A2A5R2	Brefeldin A-inhibited guanine nucleotide-exchange protein 2	Arfgef2	>sp|A2A5R2|BIG2_MOUSE Brefeldin A-inhibited guanine nucleotide-exchange protein 2 OS=Mus musculus GN=Arfgef2 PE=1 SV=1	202.24	3.67	2	2.5	44032;62782;62783;78178;267250;279932	5236;7317;9146;30639;32012
236	235	A2BE28-2;A2BE28	Ribosomal biogenesis protein LAS1L	Las1l	>sp|A2BE28-2|LAS1L_MOUSE Isoform 2 of Ribosomal biogenesis protein LAS1L OS=Mus musculus GN=Las1l;>sp|A2BE28|LAS1L_MOUSE Ribosomal biogenesis protein LAS1L OS=Mus musculus GN=Las1l PE=1 SV=1	87577	4.6	5	8.4	8763;128812;223341;226445;244652	1062;14993;25622;25954;28141
312	311	B1B1A8;Q6PDN3-2;Q6PDN3-3;Q6PDN3;Q6PDN3-4	Myosin light chain kinase, smooth muscle;Myosin light chain kinase, smooth muscle, deglutamylated form	Mylk	>tr|B1B1A8|B1B1A8_MOUSE Myosin light chain kinase, smooth muscle OS=Mus musculus GN=Mylk PE=1 SV=1;>sp|Q6PDN3-2|MYLK_MOUSE Isoform 2 of Myosin light chain kinase, smooth muscle OS=Mus musculus GN=Mylk;>sp|Q6PDN3-3|MYLK_MOUSE Isoform 3 of Myosin light chain	213.61	3.8	4	2.1	165130;165131;165132;165133;165134;165135;165136;226486;226487;364532	18996;18997;25963;41940
315	314	B7ZMP6;B2RPS7;Q61056-2;Q61056	Short transient receptor potential channel 1	Trpc1	>tr|B7ZMP6|B7ZMP6_MOUSE Short transient receptor potential channel 1 OS=Mus musculus GN=Trpc1 PE=2 SV=1;>tr|B2RPS7|B2RPS7_MOUSE Short transient receptor potential channel 1 OS=Mus musculus GN=Trpc1 PE=2 SV=1;>sp|Q61056-2|TRPC1_MOUSE Isoform Beta of Short t	89132	5	1	1	170882	19637
316	315	B2RPU8;Q9D1L0	Coiled-coil-helix-coiled-coil-helix domain-containing protein 2, mitochondrial	Zbed5	>tr|B2RPU8|B2RPU8_MOUSE MCG130675 OS=Mus musculus GN=Zbed5 PE=2 SV=1;>sp|Q9D1L0|CHCH2_MOUSE Coiled-coil-helix-coiled-coil-helix domain-containing protein 2 OS=Mus musculus GN=Chchd2 PE=2 SV=1	84266	4.22	4	7.3	213169;213170;213171;213172;255299;297523;297524;297525;297526;297527;297528;297529;308899;308900;308901;308902;308903;308904	24359;29331;34052;35655
333	332	B2RY56	RNA-binding protein 25	Rbm25	>sp|B2RY56|RBM25_MOUSE RNA-binding protein 25 OS=Mus musculus GN=Rbm25 PE=1 SV=2	99551	3.56	4	6.1	71023;79898;95301;95302;95303;95304;95305;95306;229394	8284;9317;11233;26278
337	336	B7ZNH7;K3W4R4;Q80X19-2;Q80X19	Collagen alpha-1(XIV) chain	Col14a1	>tr|B7ZNH7|B7ZNH7_MOUSE Collagen alpha-1(XIV) chain OS=Mus musculus GN=Col14a1 PE=1 SV=1;>tr|K3W4R4|K3W4R4_MOUSE Collagen alpha-1(XIV) chain OS=Mus musculus GN=Col14a1 PE=1 SV=1;>sp|Q80X19-2|COEA1_MOUSE Isoform 2 of Collagen alpha-1(XIV) chain OS=Mus muscu	192.75	3.73	4	2.3	53020;53021;53022;91280;236166;236167;236168;236169;236170;236171;371285	6246;10761;27117;42669
419	418	D3YWR0;Q80TI0-2;Q80TI0-3;Q80TI0;Q80TI0-4	GRAM domain-containing protein 1B	Gramd1b	>tr|D3YWR0|D3YWR0_MOUSE GRAM domain-containing protein 1B OS=Mus musculus GN=Gramd1b PE=1 SV=1;>sp|Q80TI0-2|GRM1B_MOUSE Isoform 2 of GRAM domain-containing protein 1B OS=Mus musculus GN=Gramd1b;>sp|Q80TI0-3|GRM1B_MOUSE Isoform 3 of GRAM domain-containing p	88.33	4	3	4.6	66538;66539;66540;66541;241538;241539;430453	7781;27719;49186
486	485	D3Z4R1		Hfm1	>sp|D3Z4R1|HFM1_MOUSE Probable ATP-dependent DNA helicase HFM1 OS=Mus musculus GN=Hfm1 PE=3 SV=2	161.38	4.83	1	0.6	56987;56988;56989;56990;56991;56992	6661
505	504	D3Z6S1;Q8BM55-3;Q8BM55-2;Q8BM55	Transmembrane protein 214	Tmem214	>tr|D3Z6S1|D3Z6S1_MOUSE RIKEN cDNA 1110039B18, isoform CRA_c OS=Mus musculus GN=Tmem214 PE=1 SV=2;>sp|Q8BM55-3|TM214_MOUSE Isoform 3 of Transmembrane protein 214 OS=Mus musculus GN=Tmem214;>sp|Q8BM55-2|TM214_MOUSE Isoform 2 of Transmembrane protein 214 OS=	76429	3.9	4	6.3	120994;120995;120996;120997;120998;120999;339537;339538;339539;339540;339541;339542;344460;344461;344462;344463;344464;344465;344466;415162	14081;39189;39809;47437
561	560	E9PV24;E9PV24-2		Fga	>sp|E9PV24|FIBA_MOUSE Fibrinogen alpha chain OS=Mus musculus GN=Fga PE=2 SV=1;>sp|E9PV24-2|FIBA_MOUSE Isoform 2 of Fibrinogen alpha chain OS=Mus musculus GN=Fga	87428	3.7	19	24	8056;27296;27297;27298;27299;27300;27301;27302;27303;27304;27305;27306;27307;27308;27309;27310;27311;27312;27622;27623;27624;27625;27626;27627;27628;27629;27630;27631;27632;27633;27634;27635;27636;27637;27638;27639;27640;27641;27642;27643;27644;27645;27646;27647;27648;27649;27650;27651;27652;27653;27654;27655;27656;27657;27658;27659;27660;27661;61707;61708;61709;61710;61711;61712;61713;78569;7857…	966;3139;3182;7171;9192;13942;15290;25089;26376;30324;30743;32705;34728;36187;39578;41747;44700;45429;45430
579	578	E9PWV3;Q505N6;F6RQA2;P18653;G3UZI3	Ribosomal protein S6 kinase;Ribosomal protein S6 kinase alpha-1	Rps6ka1	>tr|E9PWV3|E9PWV3_MOUSE Ribosomal protein S6 kinase OS=Mus musculus GN=Rps6ka1 PE=1 SV=1;>tr|Q505N6|Q505N6_MOUSE Ribosomal protein S6 kinase OS=Mus musculus GN=Rps6ka1 PE=1 SV=1;>tr|F6RQA2|F6RQA2_MOUSE Ribosomal protein S6 kinase OS=Mus musculus GN=Rps6ka1	81311	5	1	8.3	6033;6034;6035;6036;6037;6038;6039;223876;250302;250303;250304;264988;402212;430101;430102;430103;430104;430105	703;25692;28811;30400;45973;49149
583	582	Q91ZE6;E9PX29		Sptbn4	>tr|Q91ZE6|Q91ZE6_MOUSE Beta-spectrin 4 OS=Mus musculus GN=Sptbn4 PE=1 SV=1;>tr|E9PX29|E9PX29_MOUSE Protein Sptbn4 OS=Mus musculus GN=Sptbn4 PE=1 SV=1	288.13	4	3	1.6	49495;49496;49497;49498;49499;49500;49501;49502;49503;49504;49505;49506;49507;49508;49509;49510;49511;49512;49513;49514;49515;49516;49517;49518;49519;49520;49521;49522;49523;49524;49525;49526;49527;216497;259400;401388;401389;401390	5825;24823;29823;45860
601	600	H3BJI6;E9PY90;H3BKH2;H3BJS0		Ctage5	>tr|H3BJI6|H3BJI6_MOUSE cTAGE family member 5 OS=Mus musculus GN=Ctage5 PE=1 SV=1;>tr|E9PY90|E9PY90_MOUSE cTAGE family member 5 OS=Mus musculus GN=Ctage5 PE=1 SV=1;>tr|H3BKH2|H3BKH2_MOUSE cTAGE family member 5 OS=Mus musculus GN=Ctage5 PE=1 SV=1;>tr|H3BJS0	84958	4.8	3	3.9	12011;12012;12013;12014;12015;12016;12017;12018;12019;12020;12021;12022;317623;424222;424223;424224;424225;424226;424227;424228	1427;36720;48536
623	622	K3W4M2;E9PZQ0;F6U7V1;E9Q401	Ryanodine receptor 1;Ryanodine receptor 2	Ryr1	>tr|K3W4M2|K3W4M2_MOUSE Ryanodine receptor 1 OS=Mus musculus GN=Ryr1 PE=1 SV=1;>sp|E9PZQ0|RYR1_MOUSE Ryanodine receptor 1 OS=Mus musculus GN=Ryr1 PE=1 SV=1;>tr|F6U7V1|F6U7V1_MOUSE Ryanodine receptor 2 OS=Mus musculus GN=Ryr2 PE=1 SV=1;>sp|E9Q401|RYR2_MOUSE	564.89	3.89	6	1.4	11042;11043;11044;60906;100210;122319;255300;255301;408851	1325;7061;11756;14243;29332;46682
632	631	E9Q0V6		Nhsl2	>tr|E9Q0V6|E9Q0V6_MOUSE NHS-like protein 2 OS=Mus musculus GN=Nhsl2 PE=1 SV=1	132.35	4	1	0.7	216765	24873
820	819	F8WI37;Q8BRH4-2;Q8BRH4	Histone-lysine N-methyltransferase 2C	Kmt2c	>tr|F8WI37|F8WI37_MOUSE Histone-lysine N-methyltransferase OS=Mus musculus GN=Kmt2c PE=1 SV=1;>sp|Q8BRH4-2|KMT2C_MOUSE Isoform 2 of Histone-lysine N-methyltransferase 2C OS=Mus musculus GN=Kmt2c;>sp|Q8BRH4|KMT2C_MOUSE Histone-lysine N-methyltransferase 2C	540.25	4.8	3	0.6	174743;410450;410451;420821;420822	20003;46857;48056
831	830	F8WJ74;Q8VEF1-3;Q8VEF1	GRAM domain-containing protein 1A	Gramd1a	>tr|F8WJ74|F8WJ74_MOUSE GRAM domain-containing protein 1A OS=Mus musculus GN=Gramd1a PE=1 SV=1;>sp|Q8VEF1-3|GRM1A_MOUSE Isoform 3 of GRAM domain-containing protein 1A OS=Mus musculus GN=Gramd1a;>sp|Q8VEF1|GRM1A_MOUSE GRAM domain-containing protein 1A OS=Mu	76582	4	4	9.4	129254;129255;129256;129257;129258;129259;148701;225761;225762;225763;352642	15056;17295;25888;40717
834	833	F8WJD4;Q80X82;S4R2Q3	Symplekin	Sympk	>tr|F8WJD4|F8WJD4_MOUSE Symplekin OS=Mus musculus GN=Sympk PE=1 SV=1;>sp|Q80X82|SYMPK_MOUSE Symplekin OS=Mus musculus GN=Sympk PE=1 SV=1;>tr|S4R2Q3|S4R2Q3_MOUSE Symplekin OS=Mus musculus GN=Sympk PE=1 SV=1	142.62	4.67	2	1.5	222088;222089;384704	25499;44105
931	930	H3BKT0;H3BJN3;P70403	Protein CASP	Cux1	>tr|H3BKT0|H3BKT0_MOUSE Protein CASP OS=Mus musculus GN=Cux1 PE=1 SV=1;>tr|H3BJN3|H3BJN3_MOUSE Protein CASP OS=Mus musculus GN=Cux1 PE=1 SV=1;>sp|P70403|CASP_MOUSE Protein CASP OS=Mus musculus GN=Cux1 PE=2 SV=2	77161	4	1	2.2	102439;102440;102441;102442;102443	12017
933	932	H3BKN0;Q1HFZ0-2;Q1HFZ0	tRNA (cytosine(34)-C(5))-methyltransferase	Nsun2	>tr|H3BKN0|H3BKN0_MOUSE tRNA (cytosine(34)-C(5))-methyltransferase OS=Mus musculus GN=Nsun2 PE=1 SV=1;>sp|Q1HFZ0-2|NSUN2_MOUSE Isoform 2 of tRNA (cytosine(34)-C(5))-methyltransferase OS=Mus musculus GN=Nsun2;>sp|Q1HFZ0|NSUN2_MOUSE tRNA (cytosine(34)-C(5))-	81373	3.56	6	10.7	50023;50024;50025;115633;117183;289383;323595;323596;423911	5875;13459;13638;32994;37425;48493
945	944	H9KV05;Q99JN2;Q99JN2-2	Kelch-like protein 22	Klhl22	>tr|H9KV05|H9KV05_MOUSE Kelch-like protein 22 OS=Mus musculus GN=Klhl22 PE=1 SV=1;>sp|Q99JN2|KLH22_MOUSE Kelch-like protein 22 OS=Mus musculus GN=Klhl22 PE=1 SV=1;>sp|Q99JN2-2|KLH22_MOUSE Isoform 2 of Kelch-like protein 22 OS=Mus musculus GN=Klhl22	73646	4.4	3	5.7	175815;241807;347269;347270;347271	20118;27757;40182
1045	1044	O35454	Chloride transport protein 6	Clcn6	>sp|O35454|CLCN6_MOUSE Chloride transport protein 6 OS=Mus musculus GN=Clcn6 PE=1 SV=1	96979	4	1	1.6	102209;102210;102211;102212	11998
1073	1072	O35930	Platelet glycoprotein Ib alpha chain	Gp1ba	>sp|O35930|GP1BA_MOUSE Platelet glycoprotein Ib alpha chain OS=Mus musculus GN=Gp1ba PE=3 SV=2	80054	4.2	2	2.6	135987;135988;394723;394724;394725	15857;45179
1113	1112	O55201;O55201-2	Transcription elongation factor SPT5	Supt5h	>sp|O55201|SPT5H_MOUSE Transcription elongation factor SPT5 OS=Mus musculus GN=Supt5h PE=1 SV=1;>sp|O55201-2|SPT5H_MOUSE Isoform 2 of Transcription elongation factor SPT5 OS=Mus musculus GN=Supt5h	120.66	4.22	4	5.6	99450;128920;128921;128922;128923;128924;128925;244129;334491	11681;15009;28064;38659
1146	1145	O70551	SRSF protein kinase 1	Srpk1	>sp|O70551|SRPK1_MOUSE SRSF protein kinase 1 OS=Mus musculus GN=Srpk1 PE=1 SV=2	73088	3.89	7	12.3	30474;30475;30476;149203;149204;149205;149206;149207;149208;149209;149210;149211;160355;160356;170877;170878;171848;171849;171850;197269;197270;197271;197272;197273;318745;318746;318747	3558;17335;18485;19635;19716;22584;36865
1471	1470	Q3TBA3;P21958	Antigen peptide transporter 1	Tap1	>tr|Q3TBA3|Q3TBA3_MOUSE Antigen peptide transporter 1 OS=Mus musculus GN=Tap1 PE=1 SV=1;>sp|P21958|TAP1_MOUSE Antigen peptide transporter 1 OS=Mus musculus GN=Tap1 PE=2 SV=3	75958	4.15	4	5.5	80715;185256;185257;185258;185259;185260;185261;185262;185263;185264;223928;223929;223930;223931;223932;223933;420958;420959;420960;420961	9431;21219;25699;48088
1497	1496	P25206	DNA replication licensing factor MCM3	Mcm3	>sp|P25206|MCM3_MOUSE DNA replication licensing factor MCM3 OS=Mus musculus GN=Mcm3 PE=1 SV=2	91545	3.52	27	34.5	15521;24779;42399;42400;42401;42402;42403;42404;42405;42406;50917;52140;52141;52142;52143;52144;52145;52146;52147;52148;81546;81547;81548;81549;81550;81551;120097;120098;120099;120100;120101;120102;120103;120104;120105;120106;120107;120108;120109;120110;120111;120112;120113;120114;120115;139193;139194;139195;139196;139197;139198;144212;144213;144214;144215;144216;144217;144218;144219;144220;14422…	1776;2846;5022;5986;6141;9538;13970;16263;16795;16796;19650;20865;21864;28342;30867;36163;38405;38538;38539;39473;40282;40283;40725;42205;42800;43618;50279
1694	1693	P48193;A2A841;A2A839	Protein 4.1	Epb41	>sp|P48193|41_MOUSE Protein 4.1 OS=Mus musculus GN=Epb41 PE=1 SV=2;>tr|A2A841|A2A841_MOUSE Protein 4.1 OS=Mus musculus GN=Epb4.1 PE=1 SV=1;>tr|A2A839|A2A839_MOUSE Protein 4.1 OS=Mus musculus GN=Epb4.1 PE=1 SV=1	95.91	4	1	47.1	8281;8282;8283;8284;8285;8286;8287;8288;8289;8290;8291;8292;25521;25522;25523;65151;65152;65153;65154;65155;65156;69771;69772;69773;69774;69775;87800;87801;87802;105094;105095;105096;105097;105098;105099;116299;116300;116301;125044;125045;125046;135989;143680;143681;143682;143683;143684;143685;143686;143687;143688;143689;143690;143691;143692;150277;150278;156951;156952;156953;178963;178964;178965…	1003;2916;7594;8136;10295;12282;13527;14544;15858;16735;17466;18138;20486;20911;21479;22971;24064;28578;28714;29052;31394;33531;33692;35918;37470;38511;38571;39072;39073;39387;39388;42353;43031;43781;44343;47137;47830;50405
1766	1765	P53569	CCAAT/enhancer-binding protein zeta	Cebpz	>sp|P53569|CEBPZ_MOUSE CCAAT/enhancer-binding protein zeta OS=Mus musculus GN=Cebpz PE=1 SV=2	120.26	4	1	1.3	246900;246901;246902	28424
1785	1784	P55096;A0A0G2JDI9	ATP-binding cassette sub-family D member 3	Abcd3	>sp|P55096|ABCD3_MOUSE ATP-binding cassette sub-family D member 3 OS=Mus musculus GN=Abcd3 PE=1 SV=2;>tr|A0A0G2JDI9|A0A0G2JDI9_MOUSE ATP-binding cassette sub-family D member 3 OS=Mus musculus GN=Abcd3 PE=4 SV=1	75474	4.33	7	13.2	35408;35409;35410;35411;35412;35413;152589;152590;152591;152592;161155;161156;161157;161158;161159;161160;161161;161162;161163;161164;161165;161166;185330;185331;185332;185333;254227;254228;254229;254230;254231;254232;254233;254234;254235;291952;291953;291954;327178	4144;17706;18572;21228;29208;33306;37794
2188	2187	Q08943;Q08943-2	FACT complex subunit SSRP1	Ssrp1	>sp|Q08943|SSRP1_MOUSE FACT complex subunit SSRP1 OS=Mus musculus GN=Ssrp1 PE=1 SV=2;>sp|Q08943-2|SSRP1_MOUSE Isoform 2 of FACT complex subunit SSRP1 OS=Mus musculus GN=Ssrp1	80859	3.6	5	9.3	98217;123439;180536;186427;322145	11550;14361;20683;21356;37258
2216	2215	Q3SYK4	Vertnin	Vrtn	>sp|Q3SYK4|VRTN_MOUSE Vertnin OS=Mus musculus GN=Vrtn PE=2 SV=1	83134	4	1	1.8	437095	49853
2391	2390	Q45VK5;Q9Z1X4-2;Q9Z1X4;Q9Z1X4-3	Interleukin enhancer-binding factor 3	Ilf3	>tr|Q45VK5|Q45VK5_MOUSE Interleukin enhancer-binding factor 3 OS=Mus musculus GN=Ilf3 PE=1 SV=1;>sp|Q9Z1X4-2|ILF3_MOUSE Isoform 2 of Interleukin enhancer-binding factor 3 OS=Mus musculus GN=Ilf3;>sp|Q9Z1X4|ILF3_MOUSE Interleukin enhancer-binding factor 3 O	76347	3.71	8	14.9	69237;69238;69239;69240;71026;157314;157315;239258;315449;330911;330912;402178;402179;409528	8097;8287;18168;27455;36446;38236;45967;46734
2456	2455	Q5SYL3	UPF0378 protein KIAA0100	Kiaa0100	>sp|Q5SYL3|K0100_MOUSE Protein KIAA0100 OS=Mus musculus GN=Kiaa0100 PE=2 SV=1	254.47	4.91	5	2.9	34470;51018;51019;76455;128348;128349;128350;128351;128352;404480;404481	4019;5999;8959;14934;46221
2558	2557	Q61609	Sodium-dependent phosphate transporter 1	Slc20a1	>sp|Q61609|S20A1_MOUSE Sodium-dependent phosphate transporter 1 OS=Mus musculus GN=Slc20a1 PE=1 SV=1	74152	4	1	2.6	395039;395040;398521	45224;45567
2689	2688	Q6DFZ1		Gbf1	>tr|Q6DFZ1|Q6DFZ1_MOUSE Golgi-specific brefeldin A-resistance factor 1 OS=Mus musculus GN=Gbf1 PE=1 SV=1	206.78	4.46	7	3.9	26296;35446;175912;237030;238910;238911;238912;238913;238914;393500;393501;402028;402029	3002;4148;20134;27218;27414;45028;45943
2708	2707	Q6NV83-3;Q6NV83-2;Q6NV83	U2 snRNP-associated SURP motif-containing protein	U2surp	>sp|Q6NV83-3|SR140_MOUSE Isoform 3 of U2 snRNP-associated SURP motif-containing protein OS=Mus musculus GN=U2surp;>sp|Q6NV83-2|SR140_MOUSE Isoform 2 of U2 snRNP-associated SURP motif-containing protein OS=Mus musculus GN=U2surp;>sp|Q6NV83|SR140_MOUSE U2 sn	113.26	4	2	2.6	105978;105979;105980;259179	12366;29794
2760	2759	Q6PFQ7-2;Q6PFQ7	Ras GTPase-activating protein 4	Rasa4	>sp|Q6PFQ7-2|RASL2_MOUSE Isoform 2 of Ras GTPase-activating protein 4 OS=Mus musculus GN=Rasa4;>sp|Q6PFQ7|RASL2_MOUSE Ras GTPase-activating protein 4 OS=Mus musculus GN=Rasa4 PE=2 SV=1	84809	4	2	2.8	52456;388820	6180;44501
2788	2787	Q6WQJ1	Sn1-specific diacylglycerol lipase alpha	Dagla	>sp|Q6WQJ1|DGLA_MOUSE Sn1-specific diacylglycerol lipase alpha OS=Mus musculus GN=Dagla PE=1 SV=2	115.37	5	3	3.9	62430;202666;202667;202668;202669;216627;216628	7278;23255;24842
2899	2898	Q80V62	Fanconi anemia group D2 protein homolog	Fancd2	>sp|Q80V62|FACD2_MOUSE Fanconi anemia group D2 protein homolog OS=Mus musculus GN=Fancd2 PE=1 SV=2	163.62	5	2	1.4	114347;391661;391662	13297;44846
2913	2912	Q80WQ2	Protein VAC14 homolog	Vac14	>sp|Q80WQ2|VAC14_MOUSE Protein VAC14 homolog OS=Mus musculus GN=Vac14 PE=1 SV=1	88047	3.78	7	9	73295;73296;118854;118855;118856;118857;118858;118859;147131;147132;147133;189700;189701;189702;189703;200756;208833;243533	8597;13808;17115;21743;23045;23916;28002
2918	2917	Q80X80	C2 domain-containing protein 2-like	C2cd2l	>sp|Q80X80|C2C2L_MOUSE C2 domain-containing protein 2-like OS=Mus musculus GN=C2cd2l PE=1 SV=3	76328	4.38	3	5.4	215584;261237;261238;261239;261240;261241;261242;268822	24706;29998;30802
3004	3003	Q8BH59	Calcium-binding mitochondrial carrier protein Aralar1	Slc25a12	>sp|Q8BH59|CMC1_MOUSE Calcium-binding mitochondrial carrier protein Aralar1 OS=Mus musculus GN=Slc25a12 PE=1 SV=1	74569	3.62	10	21.3	12077;12078;12079;12080;12081;12082;12083;51941;161233;161234;161235;161236;187872;187873;187874;187875;212337;212338;212339;233740;233741;233742;233743;233744;253224;253225;253226;253227;253228;253229;253230;253231;253232;253233;328630;328631;421730;427206;427207;427208;427209;427210;427211;427212;427213;427214;427215;427216;427217;427218;433815;433816	1443;1444;6120;18580;21537;24276;26800;29095;37960;48201;48855;49501
3010	3009	Q8BH79;Q8BH79-4;Q8BH79-2;Q8BH79-3	Anoctamin-10	Ano10	>sp|Q8BH79|ANO10_MOUSE Anoctamin-10 OS=Mus musculus GN=Ano10 PE=2 SV=1;>sp|Q8BH79-4|ANO10_MOUSE Isoform 4 of Anoctamin-10 OS=Mus musculus GN=Ano10;>sp|Q8BH79-2|ANO10_MOUSE Isoform 2 of Anoctamin-10 OS=Mus musculus GN=Ano10;>sp|Q8BH79-3|ANO10_MOUSE Isoform	76187	3.79	20	23.4	49123;49124;49125;49126;49127;49128;49129;49130;49131;49132;49133;49134;49135;49136;49137;49138;49139;49140;72536;72537;91261;91262;91263;91264;91265;91266;91267;91268;103525;119085;119086;119087;119088;147890;147891;147892;147893;147894;147895;198800;198801;198802;198803;198804;198805;216494;216495;217966;217967;217968;233911;233912;233913;236130;236131;236132;236133;236134;236135;236136;236137;…	5784;5785;5786;8495;10757;12116;13840;17220;22784;24821;25045;26823;27105;27106;30283;36222;36223;48563;48871;49940
3116	3115	Q8BTI8-2;Q8BTI8	Serine/arginine repetitive matrix protein 2	Srrm2	>sp|Q8BTI8-2|SRRM2_MOUSE Isoform 2 of Serine/arginine repetitive matrix protein 2 OS=Mus musculus GN=Srrm2;>sp|Q8BTI8|SRRM2_MOUSE Serine/arginine repetitive matrix protein 2 OS=Mus musculus GN=Srrm2 PE=1 SV=3	283.57	3.75	2	0.5	75554;75555;75556;75557	8872;8873
3187	3186	Q8C1A3	Methionine synthase reductase	Mtrr	>sp|Q8C1A3|MTRR_MOUSE Methionine synthase reductase OS=Mus musculus GN=Mtrr PE=2 SV=2	77517	4.36	1	1.3	313834;313835;313836;313837;313838;313839;313840;313841;313842;313843;313844	36251
3346	3345	Q9D4G5;Q8K205		Pop1	>tr|Q9D4G5|Q9D4G5_MOUSE Blood vessel epicardial substance OS=Mus musculus GN=Pop1 PE=1 SV=1;>tr|Q8K205|Q8K205_MOUSE Blood vessel epicardial substance OS=Mus musculus GN=Pop1 PE=1 SV=1	114.03	4.5	2	2.5	132643;132644;179963;179964	15460;20598
3454	3453	Q8R420	ATP-binding cassette sub-family A member 3	Abca3	>sp|Q8R420|ABCA3_MOUSE ATP-binding cassette sub-family A member 3 OS=Mus musculus GN=Abca3 PE=2 SV=3	191.97	3.62	6	4.5	87103;211587;211588;211589;211590;211591;211592;211593;211594;231362;231363;248143;248144;381228;381229;381230;381231;381232;381233;395515;395516	10214;24216;26530;28561;43734;45292
3458	3457	Q8R480	Nuclear pore complex protein Nup85	Nup85	>sp|Q8R480|NUP85_MOUSE Nuclear pore complex protein Nup85 OS=Mus musculus GN=Nup85 PE=1 SV=1	74775	3.67	4	6.6	164618;164619;164620;180088;199216;412765	18935;20618;22834;47130
3593	3592	Q91WC9	Sn1-specific diacylglycerol lipase beta	Daglb	>sp|Q91WC9|DGLB_MOUSE Sn1-specific diacylglycerol lipase beta OS=Mus musculus GN=Daglb PE=1 SV=2	73904	3.75	14	22.9	36098;36099;36100;36101;36102;36103;36104;36105;47919;47920;47921;47922;47923;51329;51330;51331;51332;51333;51334;51335;90565;101104;101105;101106;101107;101108;101109;101110;101111;101112;170848;170849;170850;170851;170852;170853;170854;170855;170856;170857;170858;170859;170860;170861;170862;249904;249905;249906;249907;249908;249909;249910;249911;249912;249913;249914;264994;264995;264996;264997;…	4232;5647;6041;10647;11857;19632;28762;30403;32421;33344;38985;46826;47944;48084
3799	3798	Q99ME9	Nucleolar GTP-binding protein 1	Gtpbp4	>sp|Q99ME9|NOG1_MOUSE Nucleolar GTP-binding protein 1 OS=Mus musculus GN=Gtpbp4 PE=2 SV=3	74112	3.62	8	14.2	47913;47914;47915;113822;113823;113824;160526;160527;160528;160529;160530;160531;160532;210735;210736;210737;210738;210739;210740;237323;237324;241778;241779;248794;426306;426307	5644;13233;18504;24119;27247;27754;28641;48743
3814	3813	Q99P88	Nuclear pore complex protein Nup155	Nup155	>sp|Q99P88|NU155_MOUSE Nuclear pore complex protein Nup155 OS=Mus musculus GN=Nup155 PE=1 SV=1	155.12	4.6	2	1.2	188811;232615;232616;232617;232618	21635;26667
3820	3819	Q99PV0	Pre-mRNA-processing-splicing factor 8	Prpf8	>sp|Q99PV0|PRP8_MOUSE Pre-mRNA-processing-splicing factor 8 OS=Mus musculus GN=Prpf8 PE=1 SV=2	273.61	3.68	12	5.7	72364;108513;108514;128656;128657;128658;128659;163534;183821;183822;183823;183824;183825;183826;183827;183828;183829;183830;183831;183832;185074;185075;228850;228851;233490;233491;233492;233493;233494;257783;257784;283724;314018;314019;432011;432012;432013	8467;12678;14971;18817;21048;21204;26196;26766;29619;32365;36286;49317
3856	3855	Q9CQ73;E0CXK9		Pkp2	>tr|Q9CQ73|Q9CQ73_MOUSE Plakophilin 2 OS=Mus musculus GN=Pkp2 PE=1 SV=1;>tr|E0CXK9|E0CXK9_MOUSE Protein Pkp2 OS=Mus musculus GN=Pkp2 PE=1 SV=1	88103	4	3	4.4	181034;244022;244023;244024;244025;244026;244027;244028;244029;244030;244031;277372	20726;28048;31749
3963	3962	Q9CXF4	TBC1 domain family member 15	Tbc1d15	>sp|Q9CXF4|TBC15_MOUSE TBC1 domain family member 15 OS=Mus musculus GN=Tbc1d15 PE=1 SV=1	76526	3.7	6	10.6	23941;23942;164012;164013;178932;310102;335339;441504;441505;441506	2729;18869;20484;35813;38711;50327
4011	4010	Q9CZU3	Superkiller viralicidic activity 2-like 2	Skiv2l2	>sp|Q9CZU3|SK2L2_MOUSE Superkiller viralicidic activity 2-like 2 OS=Mus musculus GN=Skiv2l2 PE=1 SV=1	117.64	5	1	1.1	268575;268576;268577;268578;268579	30770
4029	4028	Q9D0E1-2;Q9D0E1;B8JK33;B8JK32	Heterogeneous nuclear ribonucleoprotein M	Hnrnpm	>sp|Q9D0E1-2|HNRPM_MOUSE Isoform 2 of Heterogeneous nuclear ribonucleoprotein M OS=Mus musculus GN=Hnrnpm;>sp|Q9D0E1|HNRPM_MOUSE Heterogeneous nuclear ribonucleoprotein M OS=Mus musculus GN=Hnrnpm PE=1 SV=3;>tr|B8JK33|B8JK33_MOUSE Heterogeneous nuclear rib	73.74	4.67	4	5.5	5328;5329;5330;9466;100003;119089	624;1141;11735;13841
4171	4170	Q9DBD5	Proline-, glutamic acid- and leucine-rich protein 1	Pelp1	>sp|Q9DBD5|PELP1_MOUSE Proline-, glutamic acid- and leucine-rich protein 1 OS=Mus musculus GN=Pelp1 PE=1 SV=2	118.07	5	2	1.8	100858;100859;100860;234947;234948;234949;234950	11845;26937
4329	4328	Q9JIK5	Nucleolar RNA helicase 2	Ddx21	>sp|Q9JIK5|DDX21_MOUSE Nucleolar RNA helicase 2 OS=Mus musculus GN=Ddx21 PE=1 SV=3	93.55	4.75	3	3.2	2701;224381;356710;356711	365;25741;41126
4418	4417	Q9QXX4	Calcium-binding mitochondrial carrier protein Aralar2	Slc25a13	>sp|Q9QXX4|CMC2_MOUSE Calcium-binding mitochondrial carrier protein Aralar2 OS=Mus musculus GN=Slc25a13 PE=1 SV=1	74466	3.78	16	29.3	29085;29086;29087;29088;29089;29090;29091;29092;51939;51940;55058;55059;55060;55061;55062;55063;64353;64354;101716;101717;131560;131561;131562;131563;131564;131565;131566;131567;131568;131569;131570;131571;131572;131573;131574;131575;131576;131577;131578;131579;185765;197955;197956;212621;212622;253224;253225;253226;253227;253228;253229;253230;253231;253232;253233;268676;274751;378785;378786;3787…	3374;6119;6455;7499;11939;15327;21279;22666;24307;29095;30786;31465;43532;47011;48855;49557
unique.EV16.5K.outlier			unique.EV100K.outlier
1	Iqsec1		1	Macf1
2	Macf1		2	L3mbtl1
3	Ube3c		3	Arfgef2
4	Zmynd8		4	Las1l
5	Plcg1		5	Mylk
6	Srrm1		6	Trpc1
7	Dgkz		7	Rbm25
8	Col15a1		8	Gramd1b
9	Eif4g3		9	Hfm1
10	Sv2c		10	Tmem214
11	Trmt1l		11	Fga
12	Casc5		12	Rps6ka1
13	Dmxl2		13	Ctage5
14	Uhrf1bp1		14	Ryr1
15	Strn3		15	Nhsl2
16	Cnot1		16	Kmt2c
17	Cit		17	Gramd1a
18	Gramd1b		18	Sympk
19	Reps1		19	Cux1
20	Tmem214		20	Nsun2
21	Ctc1		21	Klhl22
22	Ctage5		22	Clcn6
23	Exoc5		23	Gp1ba
24	Nolc1		24	Supt5h
25	Kif23		25	Srpk1
26	Cep290		26	Tap1
27	Syne2		27	Mcm3
28	Srp72		28	Epb41
29	Gramd1a		29	Cebpz
30	Arfgef1		30	Abcd3
31	Cherp		31	Ssrp1
32	Wdr11		32	Vrtn
33	Ppp6r3		33	Ilf3
34	Mcmbp		34	Kiaa0100
35	Klhl22		35	Slc20a1
36	Gp1ba		36	Gbf1
37	Supt5h		37	U2surp
38	Srpk1		38	Rasa4
39	Ikbkb		39	Dagla
40	Tap1		40	Fancd2
41	Mcm5		41	Vac14
42	Cebpz		42	C2cd2l
43	Ephb3		43	Slc25a12
44	Abcd3		44	Ano10
45	Polr1b		45	Srrm2
46	Smarcc1		46	Mtrr
47	Ssrp1		47	Pop1
48	Cnnm3		48	Abca3
49	Cnnm2		49	Nup85
50	Usp19		50	Gtpbp4
51	Ncbp1		51	Nup155
52	Ilf3		52	Prpf8
53	Kiaa0100		53	Pkp2
54	Tmpo		54	Tbc1d15
55	Mcm7		55	Skiv2l2
56	Arhgef11		56	Hnrnpm
57	Ltn1		57	Pelp1
58	FAM120A		58	Ddx21
59	Gbf1		59	Slc25a13
60	U2surp
61	Rrp12
62	Slc39a10
63	Gtf2ird1
64	Dhx29
65	Dagla
66	Cand2
67	Wdr43
68	Mybbp1a
69	Nisch
70	Fancd2
71	C2cd2l
72	Rhot1
73	Lrrc8d
74	Naa25
75	Arhgef10
76	Strip1
77	Mtrr
78	Nemf
79	Eif2b5
80	Acsl5
81	Nek9
82	Pop1
83	Slc30a5
84	Hnrnpu
85	Dhx36
86	Sfpq
87	Wdr7
88	Gtpbp4
89	Srrt
90	Nup155
91	Prpf8
92	Tbc1d15
93	Skiv2l2
94	Hnrnpm
95	Exoc2
96	Pelp1
97	Ddx21
98	Sart3
