# Supplementary material for: Cancer cells copy migratory behavior and exchange signaling networks via extracellular vesicles
Source: EMBO J. 2018 Jun 15;37(15):e98357. doi: 10.15252/embj.201798357 (PMC6068466; doi:10.15252/embj.201798357)
Supplement: Supplementary file 4 — Table EV2 [file EMBJ-37-e98357-s004.xlsx]

## Sheet: Table EV2
Top 100 Vesiclepedia detected in datasets
Histone variants excluded from analysis: HIST1H4I, HIST1H4B, HIST4H4, HIST1H4D, HIST1H4F, HIST1H4K, HIST1H4J,HIST1H4C, HIST1H4H, HIST2H4A, HIST1H4E, HIST1H4L, HIST2H4B
										Proteins detected in all 3 replicates
					B16F1 16.5k	B16F10 16.5k	B16F1 100k	B16F10 100k		B16F1 16.5k	B16F10 16.5k	B16F1 100k	B16F10 100k
ENTREZ GENE ID	GENE SYMBOL	GENE SYMBOL synonym	no. studies		94	93	95	95
60	ACTB	ACTB	141		1	1	1	1		Hsp90b1	Hsp90b1	Hsp90b1	Hsp90b1
2597	GAPDH	GAPDH	121		1	1	1	1		Alb	Alb	Alb	Alb
3312	HSPA8	HSPA8	119		1	1	1	1		Hspa5	Hspa5	Atp1a1	Gm20425
5315	PKM	PKM	119		1	1	1	1		Aco2	Pdia3	Hspa5	Hspa5
7534	YWHAZ	YWHAZ	118		1	1	1	1		Atp1a1	P4hb	Gm20425	Atp1a1
302	ANXA2	ANXA2	117		1	1	1	1		Pdia3	Gm20425	Igf2r	Igf2r
2023	ENO1	ENO1	112		1	1	1	1		Hsp90ab1	Hspd1	Hsp90ab1	Tfrc
7531	YWHAE	YWHAE	112		1	1	1	1		Ogdh	Aco2	Cltc	Pdia3
7167	TPI1	TPI1	107		1	1	1	1		Actb	Pdia4	Pdia3	Hsp90ab1
1072	CFL1	CFL1	107		1	1	1	1		P4hb	Actb	Anxa6	Cltc
3939	LDHA	LDHA	106		1	1	1	1		Atp5b	Hsp90ab1	Actb	P4hb
3320	HSP90AA1	HSP90AA1	105		1	1	1	1		Hspd1	Atp1a1	Tfrc	Anxa6
1915	EEF1A1	EEF1A1	104		1	1	1	1		Atp5a1	Ogdh	Pkm	Pdia4
4478	MSN	MSN	104		1	1	1	1		Gm20425	Uggt1	Glg1	Uggt1
5230	PGK1	PGK1	104		1	1	1	1		Lrpprc	Atp5b	P4hb	Pkm
213	ALB	ALB	102		1	1	1	1		Slc25a5	Calr	Eno1	Canx
309	ANXA6	ANXA6	99		1	1	1	1		Pdia4	Atp5a1	Anxa5	Tpp2
5478	PPIA	PPIA	99		1	1	1	1		Cltc	Cltc	Fbn1	Glg1
1213	CLTC	CLTC	99		1	1	1	1		Vdac1	Vdac1	Canx	Actb
308	ANXA5	ANXA5	98		1	1	1	1		Mthfd1l	Hspa9	Calr	Hspa8
1192	CLIC1	CLIC1	98		1	1	1	1		Pkm	Lrpprc	Pdia4	Eno1
3945	LDHB	LDHB	98		1	1	1	1		Uggt1	Canx	Uggt1	Pzp
6386	SDCBP	SDCBP	98		1	1	1	1		Glg1	Slc25a5	Dct	Calr
5052	PRDX1	PRDX1	98		1	1	1	1		Calr	Mthfd1l	Hspa8	Fbn1
280979	-	ACTB	98		1	1	1	1		Hspa9	Dct	Anxa2	Anxa5
5878	RAB5C	RAB5C	97		1	1	1	1		Immt	Ganab	Fasn	Hsp90aa1
3303	HSPA1A	HSPA8	96		1	1	1	1		Dct	Glg1	Itgb1	Ganab
10015	PDCD6IP	PDCD6IP	96		1	1	1	1		Pitrm1	Tfrc	Tpp2	Serpinh1
3326	HSP90AB1	HSP90AB1	96		1	1	1	1		Dync1h1	Pkm	Gapdh	Dct
226	ALDOA	ALDOA	95		1	1	1	1		Idh2	Immt	Myh9	Itgb1
5216	PFN1	PFN1	94		1	1	1	1		Myh9	Eno1	Aldoa	Man2a1
7532	YWHAG	YWHAG	93		1	1	1	1		Got2	Idh2	Ganab	Pdcd6ip
2782	GNB1	GNB1	92		1	1	1	1		Canx	Mdh2	Hsp90aa1	Anxa2
7430	EZR	EZR	92		1	1	1	1		Eno1	Anxa6	Msn	Gapdh
2771	GNAI2	GNAI2	91		1	1	1	1		Oat	Got2	Sort1	Fasn
2783	GNB2	GNB2	91		1	1	1	1		Sdha	Oat	Man2a1	Hbbt1
5908	RAP1B	RAP1B	91		1	1	1	1		Fasn	Tyrp1	Rpn1	Tln1
81	ACTN4	ACTN4	90		1	1	1	1		Gapdh	Mogs	Serpinh1	Rpn1
476	ATP1A1	ATP1A1	90		1	1	1	1		Ganab	Hsp90aa1	Anxa1	Lrp1
2778	GNAS	GNAS	89		1	1	1	1		Mdh2	Pitrm1	Tubb4b	Col6a1
8359	HIST1H4A	HIST1H4A	89		1	1	1	1		Hbbt1	Rpn1	Pgk1	Anxa1
5906	RAP1A	RAP1A	88		1	1	1	1		Actn4	Hspa8	Pzp	Aldoa
10971	YWHAQ	YWHAQ	88		1	1	1	1		Hsp90aa1	Igf2r	Eef1a1	Pgk1
1938	EEF2	EEF2	87		0	0	0	0		Rpn1	Actn4	Tln1	Msn
375	ARF1	ARF1	87		1	1	1	1		Anxa6	Hyou1	Flna	Hyou1
4627	MYH9	MYH9	87		1	1	1	1		Flna	Myh9	Epb41l2	Eef1a1
7415	VCP	VCP	87		1	1	1	1		Aldoa	Anxa5	Pdcd6ip	Tubb4b
2665	GDI2	GDI2	86		1	1	1	1		Aldh2	Oxct1	Col6a1	Tyrp1
2821	GPI	GPI	86		1	1	1	1		Mogs	Sdha	Dync1h1	Hist1h4a
928	CD9	CD9	86		1	1	1	1		Hspa8	Serpinh1	Pmel	Sort1
7529	YWHAB	YWHAB	86		1	1	1	1		Hadha	Hadha	Ahnak	Ephx1
3304	HSPA1B	HSPA1B	85		0	0	1	1		Eef1a1	Gapdh	Hbbt1	Plxnb2
87	ACTN1	ACTN1	85		1	1	1	1		Anxa2	Aldoa	Hist1h4a	Mogs
998	CDC42	CDC42	85		1	1	1	1		Tfrc	Flna	Lrp1	Rps27a
3309	HSPA5	HSPA5	81		1	1	1	1		Anxa5	Itgb1	Actn4	Itgav
301	ANXA1	ANXA1	81		1	1	1	1		Lonp1	Anxa2	Hyou1	Myh9
10890	RAB10	RAB10	81		1	1	1	1		Igf2r	Shmt2	Ctsd	Col6a2
7001	PRDX2	PRDX2	81		1	1	1	1		Shmt2	Fasn	Mogs	Slc3a2
2950	GSTP1	GSTP1	80		1	1	1	1		Pgk1	Anxa1	Plxnb2	Flna
51552	RAB14	RAB14	80		1	1	1	1		Oxct1	Uqcrc1	Ugp2	Col6a3
10576	CCT2	CCT2	80		1	1	1	1		Tubb4b	Hbbt1	Naglu	Cpd
191	AHCY	AHCY	79		1	1	1	1		haemaglobin	Hspe1	Iqgap1	Gpnmb
10211	FLOT1	FLOT1	78		1	1	1	1		Itgb1	Pdia6	Tyrp1	haemaglobin
2194	FASN	FASN	78		1	1	1	1		Hyou1	Lonp1	Rps27a	Epb41l2
7317	UBA1	UBA1	77		0	0	0	0		Uqcrc1	Man2a1	Rasa3	Actn4
5861	RAB1A	RAB1A	76		1	1	1	1		Vdac2	Eef1a1	Itgav	Dync1h1
9588	PRDX6	PRDX6	76		1	1	1	1		Serpinh1	Naglu	Col6a3	Pdia6
2319	FLOT2	FLOT2	76		1	1	1	1		Nnt	Nup210	Atp6v0a1	Nomo1
307	ANXA4	ANXA4	75		1	1	1	1		Slc25a4	Nomo1	Anxa4	Tuba1b
5901	RAN	RAN	75		1	1	1	1		Man2a1	Tubb4b	Gpnmb	Naglu
387	RHOA	RHOA	75		1	1	1	1		Anxa1	Pgk1	Rpl5	Atp6v0a1
47	ACLY	ACLY	74		1	1	1	1		Tyrp1	Aldh2	Slc3a2	Rpl5
3959	LGALS3BP	LGALS3BP	74		1	1	1	1		Naglu	haemaglobin	Tuba1b	Mrc1
5037	PEBP1	PEBP1	74		1	1	1	1		Acat1	Rps27a	Plxna1	Rasa3
8826	IQGAP1	IQGAP1	74		1	1	1	1		Ctsd	Uqcrc2	Slc12a7	Itga5
10672	GNA13	GNA13	74		1	1	1	1		Pmel	Tln1	Rpl4	Pmel
310	ANXA7	ANXA7	73		1	1	1	1		Nup210	Dync1h1	Igsf3	Vcp
1191	CLU	CLU	73		1	0	1	1		Uqcrc2	Vdac2	Nomo1	Anxa4
7879	RAB7A	RAB7A	73		1	1	1	1		Slc25a3	Gpnmb	Atp2b1	Ugp2
2	A2M	A2M	73		0	0	0	0		Pdia6	Ero1l	Col6a2	Plxna1
5912	RAP2B	RAP2B	73		1	1	1	1		Glud1	Slc25a3	Vcp	Cpne3
311	ANXA11	ANXA11	72		1	1	1	1		Iars2	Glud1	Prdx1	Ldha
4190	MDH1	MDH1	72		1	1	1	1		Hspe1	Acat1	Ldha	Rpn2
3688	ITGB1	ITGB1	72		1	1	1	1		Cs	Ctsd	Vdac1	Met
4641	MYO1C	MYO1C	72		1	1	1	1		Tln1	Pzp	Ephx1	Iqgap1
6520	SLC3A2	SLC3A2	72		1	1	1	1		Ero1l	Pmel	Hist1h2bc	Vat1
6950	TCP1	TCP1	72		1	1	1	1		Gpnmb	Hist1h4a	Rps3	Vdac1
203068	TUBB	TUBB	72		0	0	0	0		Rps27a	Aldh18a1	haemaglobin	Adgrl2
5226	PGD	PGD	71		1	1	1	1		Tuba1b	Slc25a4	Gusb	Hsd17b4
10487	CAP1	CAP1	71		1	1	1	1		Gusb	Dld	Hspa4	Cat
2040	STOM	STOM	70		1	1	1	1		Nomo1	Hsd17b4	Utrn	Hspa4
30844	EHD4	EHD4	70		1	1	1	1		Hadhb	Lrp1	Pdia6	Ctsd
81876	RAB1B	RAB1B	70		1	1	1	1		Dld	Rpn2	Cat	Ero1l
7037	TFRC	TFRC	70		1	1	1	1		Vcp	Cs	Rpn2	Prdx1
8407	TAGLN2	TAGLN2	70		1	1	1	1		Atp6v0a1	Itgav	Itga5	Emc1
3315	HSPB1	HSPB1	70		0	0	0	0		Msn	Stt3a	Hsd17b4	Chsy3
975	CD81	CD81	69		1	1	1	1		Ldha	Gusb	Rpl3	Rps3
2316	FLNA	FLNA	69		1	1	1	1		Prdx1	Nnt	Adgrl2	Atp2b1
682	BSG	BSG	69		1	1	1	1		Rpn2	Acadl	Mrc1	Mgat5
2335	FN1	FN1	68		1	1	1	1		Iqgap1	Slc25a13	Ftl1	Utrn
3848	KRT1									Plod2	Vcp	Gnai2	Ywhae
5962	RDX									Slc25a13	Plod2	Ero1l	Rpsa
10383	TUBB4B									Hist1h4a	Calu	Gnb2l1	Nup210
4218	RAB8A									Idh3a	Slc3a2	Rpsa	Ppib
5879	RAC1									Acadl	Tuba1b	Nup210	Tmed10
10938	EHD1									Pzp	Atp6v0a1	Ywhae	Anxa11
523	ATP6V1A									Lrp1	Ppib	Cpd	Igsf3
7094	TLN1									Slc3a2	Pdcd6ip	Dnajc13	Anxa7
71	ACTG1									Tufm	Cat	Met	Rpl10a
1267	CNP									Sptan1	Ephx1	Rpl10a	Gusb
8895	CPNE3									Idh3g	Iars2	Gpi	Gnb1
10016	PDCD6									Phb2	Plxnb2	Anxa7	Calu
5898	RALA									Itgav	Hadhb	Rpl7	Ppia
10096	ACTR3									Pdha1	Ppia	Chsy3	Ftl1
55832	CAND1									Trap1	Ckap4	Cpne3	Dip2b
3858	KRT10									Vdac3	Ldha	Acly	Itgb2
70	ACTC1									Atp5f1	Phb2	Anxa11	Gnai2
5862	RAB2A									Aldh18a1	Gfm1	Ppib	Hist1h2bc
506	ATP5B									Stt3a	Msn	Vat1	Rpl4
3837	KPNB1									Cox4i1	Emc1	Calu	Erp44
7533	YWHAH									Samm50	Prdx1	Ppia	Mcam
908	CCT6A									Cat	Pdha1	Tm9sf2	Gpi
5683	PSMA2									Hsd17b4	Sptan1	Emc1	Gnb2l1
10694	CCT8									Dnajc10	Mug1	Gnb1	Itgb3
22948	CCT5									Ckap4	Atp5f1	Tmed10	Gnas
10097	ACTR2									Ppia	Tufm	Mgat5	Nucb1
5688	PSMA7									Ppib	Phb	Nucb1	Lnpep
2773	GNAI3									Gfm1	Ak2	Tpi1	Slc12a7
7086	TKT									Phb	Txndc5	Gnas	Tm9sf2
7295	TXN									Hspa4	Idh3a	Rps3a	Ddost
7203	CCT3									Fh	Aldh1l2	Dip2b	Acly
3105	HLA-A									Suclg2	Vdac3	Ddost	Mug1
51762	RAB8B									Tpi1	Dnajc10	Lnpep	Dnajc13
382	ARF6									Txndc5	Fn1	Fth1	Lman1
718	C3									Sort1	Idh3g	Lgals3bp	Stt3a
5691	PSMB3									Plod1	Cox4i1	Rps4x	Serpina1d
396	ARHGDIA									Calu	Ddost	Atp1b3	Ahnak
1973	EIF4A1									Idh3b	Iqgap1	Rpl6	Eng
5687	PSMA6									Gpi	Samm50	Mcam	Tpi1
832	CAPZB									Ugp2	Dlst	Ckap4	Lss
5223	PGAM1									Ephx1	Itga5	Plod2	Rps2
966	CD59									Vwa8	Chsy3	Stt3a	Plod2
7018	TF									Ftl1	Tpi1	Ctsb	Lman2
10093	ARPC4									Emc1	Trap1	Slc25a5	Itgam
2934	GSN									Pdcd6ip	Itgb2	Lman2	Hpx
348	APOE									Plxnb2	Anxa4	Itga1	Fn1
3936	LCP1									Fn1	Mgat5	Rpl7a	Txndc5
5880	RAC2									Abcb7	Plod1	Itga4	Ckap4
9230	RAB11B									Lgals3bp	Hspa4	Atp2a2	Map4k4
7184	HSP90B1									Gm10108	Erp44	Plxnc1	Myof
873	CBR1									Chsy3	Idh3b	Mug1	Agps
5869	RAB5B									Plxna1	Serpina1d	Eng	Serpina3k
4830	NME1									Slc12a7	Fh	Fn1	Ehd1
5684	PSMA3									Anxa4	Mrc1	Erlin2	Ap2a1
805	CALM2									Fgb	Prkcsh	Serpina1d	Rpl3
4240	MFGE8									Gpd2	Hpx	Pgam1	Tcirg1
5479	PPIB									Rps3	Ftl1	Txndc5	Rpl7
7277	TUBA4A									Mug1	Dlat	Itgb2	Cct8
10399	GNB2L1									Etfb	Ctsb	Tcirg1	Enpep
10575	CCT4									Ndufv1	Sort1	Wdr1	Fkbp4
5685	PSMA4									Pdhb	Adgrl2	Apoh	Sel1l
7414	VCL									Rpl4	Plxna1	Rps2	Wdr1
10109	ARPC2									Mgat5	Abcb7	Psap	Apoh
10493	VAT1									Dlat	Cyc1	Hpx	Gdi2
11021	RAB35									Atp2a2	Tmem43	Cyfip1	Napa
6202	RPS8									Ctsb	Atp5h	Ap2a1	Erap1
10574	CCT7									Ddost	Manf	Itgb3	Ctsb
823	CAPN1									Atp5h	Etfb	Gaa	Tmem43
3857	KRT9									Lamp2	Pmpca	Itga6	Fth1
9948	WDR1									Igsf3	Psap	Agps	Atp1b3
128866	CHMP4B									Tpp2	Agps	Eprs	Pgam1
59	ACTA2									Hk1	Erap1	F2	Itga4
4893	NRAS									Tm9sf2	Tpp2	Golim4	Atp2a2
960	CD44									Itgb2	Suclg2	Erp44	F2
4637	MYL6									Ak2	Rps3	Dnajc10	H2-D1
11315	PARK7									Dlst	Gpi	Serpina3k	Dnajc10
3329	HSPD1									Sardh	Gpd2	Glb1	Cyb5r3
3916	LAMP1									Cox6c	Ywhae	Ctnnd1	Cyp51a1
7251	TSG101									Ndufs2	Pnpt1	Cyb5r3	Sdcbp
8775	NAPA									Psap	Lamc1	Napa	Galnt2
801	CALM1									Sdhb	Serpina3k	Fkbp4	Plod1
2923	PDIA3									Itga5	Fgb	Cct8	Fermt2
3849	KRT2									Ywhae	Uqcrfs1	M6pr	Golim4
6513	SLC2A1									Plg	Anxa7	Enpep	Ap2b1
10376	TUBA1B									Rpl3	Lamp2	Tmem43	Rpl6
25824	PRDX5									Fgg	Tmed10	Ehd1	Aars
1509	CTSD									Adgrl2	Dnajb11	Ap2b1	Eif4a1
10606	PAICS									Opa1	Cyb5r3	Nckap1	Prkcsh
290	ANPEP									Acly	Aifm1	Map4k4	Chpf
25796	PGLS									Erp44	Pdhb	Ldlr	Tyr
808	CALM3									Gnb2l1	Tyr	Rhoa	Psap
8773	SNAP23									Cox5b	Tcirg1	Rps8	Rpl7a
5518	PPP2R1A									Erlin2	Itgb3	Rps5	Nceh1
526	ATP6V1B2									Aifm1	Plg	Plod1	M6pr
5686	PSMA5									Vim	Vwa8	Atp6v0d1	Tm9sf3
5690	PSMB2									Prkcsh	Sel1l	Aars	Gaa
6050	RNH1									Vat1	Met	Rplp0	Itga6
23193	GANAB									Tcirg1	Acox1	Cfl1	Ncstn
1803	DPP4									Serpina1d	Erlin2	Sel1l	Ehhadh
27243	CHMP2A									Pgam1	Vat1	Myof	Cyfip1
9798	IST1									Gaa	Cox6c	Rpl8	Erlin2
829	CAPZA1									Rpsa	Cox5b	Gsn	Dnajb11
1832	DSP									Rhoa	F2	Lamp2	Cct3
2776	GNAQ									Pmpca	Atp5o	Gns	Ldlr
4191	MDH2									Atp2b1	Cpne3	Nceh1	Rps3a
4282	MIF									Lamc1	Tm9sf2	Rpl12	Nckap1
8766	RAB11A									Etfa	Pgam1	Gstp1	Ctnnd1
498	ATP5A1									Mrc1	Gnai2	Ca14	Rpl18a
6217	RPS16									Acad9	Igsf3	Gdi2	Rab7a
10856	RUVBL2									Aldh1l2	Ndufs2	Itgam	Cfl1
471	ATIC									Slc4a1	Lgals3bp	Vcl	Atp6v0d1
5694	PSMB6									Atp5o	Fgg	Lman1	Rhoa
26227	PHGDH									Eprs	Gsn	Sdcbp	Myo1c
5899	RALB									Hpx	Gc	Npc1	Ctnnb1
7334	UBE2N									Npc1	Ugp2	Naalad2	Uqcrc1
8335	HIST1H2AB									Fkbp9	Rpl4	Ywhaz
10409	BASP1									Erap1	Rpl10a	Sptan1	Eogt
3039	HBA1									Uqcrfs1	Sardh	Cyp51a1	Itga1
9446	GSTO1									Cct8	Gnb2l1	Fermt2	Vcl
967	CD63									Cyc1	Anxa11	Tm9sf3	Rpl12
6647	SOD1									Tmem43	Acad9	Rpl18a	Atp6v0a2
6717	SRI									Tkt	Bdh1	Ncstn	Slc25a5
6188	RPS3									Gns	Mcam	Cd44	Ywhaz
6222	RPS18									Tmed10	Etfa	Myo1c	Gm20390
3921	RPSA									Pfkp	Enpep	Fgb	Mia3
4860	PNP									Glb1	Sdhb	Tkt	Cct2
5689	PSMB1									Rps3a	Gaa	Plbd2	Gc
25932	CLIC4									Anxa7	Cpd	Ctnnb1	Itga9
57153	SLC44A2									Rpl5	Asph	Erbb2ip	Pcyox1
353	APRT									Afg3l2	Acly	Hexa	Ighm
7448	VTN									Manba	Hk1	Acaa1a	Tmed9
2317	FLNB									Agps	Actn1	Atp5b	Pfn1
7846	TUBA1A									Hibadh	Ndufv1	Acox1	Tkt
23191	CYFIP1									Actn1	Fkbp9	Chpf	Rps5
391	RHOG									Col6a3	Rpsa	Gm10260	Acox1
3012	HIST1H2AE									Atp5c1	Ap2a1	Gm10020	Ipo5
345651	ACTBL2									Letm1	Uqcrb	Ipo5	Copa
5682	PSMA1									Pcca	Apoh	Fgg	Rplp0
7360	UGP2									Pfkl	Acaa1a	Eif4a1	Manf
10121	ACTR1A									Aars	Cct8	Gm20390	Lgals3bp
10130	PDIA6									Col6a1	Rpl5	Vdac2	Anpep
93185	IGSF8									Acsf2	Gnb1	Copa	Gsn
378	ARF4									Gnai2	Eng	Atp6v0a2	Mfge8
567	B2M									Cox6a1	Pmpcb	Hist1h2ah	Rps4x
3306	HSPA2									Gsn	Cyp51a1	Rps9	Ca14
3655	ITGA6									Hexa	Eogt	Rpl18	Eprs
3685	ITGAV									Grn	Atp2a2	Itga9	Fkbp9
3852	KRT5									Myo5a	Chpf	Manba	Fgb
6233	RPS27A									Cyb5r3	Npc1	Cct2	Slc2a1
6237	RRAS									Gstp1	Hist1h2bc	Rab7a	Gstp1
6175	RPLP0									Suclg1	Hibadh	Sirpa	Tcp1
3040	HBA2									Manf	Grn		Vdac2
9961	MVP									Acox1	Lap3	Uqcrc2	Ano6
5708	PSMD2									Sel1l	Col6a1	Uqcrc1	Hexa
5720	PSME1									Cox6b1	Letm1	Cct3	Rhog
306	ANXA3									Ndufa10	Suclg1	Rac1	Slc45a2
148362	BROX									Gc	Golim4	Pfn1	Taok1
5034	P4HB									Uqcrb	Glb1	Pcyox1	Cp
2539	G6PD									Fkbp4	Rhoa	Ctnna1	Fgg
3305	HSPA1L									Serpina3k	Spcs2	Psmd2	Cct5
3861	KRT14									Hist1h2bc	Hexa	Lamp1	Rps9
1937	EEF1G									Eogt	Aars	Vim	Rac1
6191	RPS4X									Acads	Gm10108	Farp1	Rpl8
3417	IDH1									Lamp1	Nceh1	Ctsa	H2-K1
5265	SERPINA1									Enpep	Atp6v0d1	Man2b1	Lamp2
5868	RAB5A									Bdh1	Cox6b1	Anpep	Nsdhl
1778	DYNC1H1									Eef1g	Rps3a	Myo1b	Rpl18
160	AP2A1									Spcs2	Ctsz	Epha3	Mgat4b
10381	TUBB3									Wdr1	Cox6a1	Kpnb1	Glb1
3043	HBB									Itgb3	Acsf2	H2-D1	Farp1
55748	CNDP2									Ywhaz	Afg3l2	Erap1	Slc16a1
100526693	ARPC4-TTLL3									Lap3	Nucb1	Dnajb11	Ctsa
2810	SFN									Gnb1	Ywhaz	Ano6	Myo1b
5738	PTGFRN									Cct3	Pck2	Piezo1	Qsox2
51160	VPS28									Dnajb11	Atp5c1	Atp6v1a	Adam9
58	ACTA1									Atp6v0d1	Sdcbp	Slc45a2	Uqcrc2
5093	PCBP1									Rps4x	Etfdh	Ctsz	AU040320
830	CAPZA2									Pmpcb	Col6a3	Nrcam	Slc4a1
3920	LAMP2									Epb41l2	Prdx3	Tyr	Tm9sf4
5693	PSMB5									Met	Atp2b1	Lta4h	Acaa1a
11235	PDCD10									Slc25a12	Hspg2	Mia3	Sptan1
1314	COPA									Spta1	Tkt	Gc	Ckb
1808	DPYSL2									Cyp51a1	Slc12a7	Actn1	Adam10
3190	HNRNPK									Etfdh	Fkbp4	Rplp2	Ncln
83706	FERMT3									Prdx3	Cct3	Eogt	Npc1
1917	EEF1A2									Cct2	Asah1	Abcc1	Ctnna1
3732	CD82									Nucb1	Eprs	Ckb	Kpnb1
6510	SLC1A5									Ak3	Rps2	Tcp1	Slc16a3
7168	TPM1									Apoh	Rpl3	Prkcsh	Naalad2
55737	VPS35									Eif4a1	Ehhadh	Tmed9	Eps8
389	RHOC									Ndufb9	Gm20390	Kif5b	Psma6
2026	ENO2									Rps8	Anpep	Mllt4	Gns
2617	GARS									Rps2	Sptbn1	Cp	Asph
84790	TUBA1C									Rpl7a	Itgam	Slc16a1	Pfkl
2244	FGB									P3h1	Lman2	Spcs2	Nedd4
2739	GLO1									Atp6v1a	P3h1	Gna13	Daam1
51056	LAP3									Plod3	Plod3	Nsdhl	Manba
16	AARS									Gls	Cp	Mfge8	Rap1b
2664	GDI1									Rac1	Ctsa	Adam9	Spcs2
2243	FGA									Ncstn	Rpl7a	Upf1	Myo5a
381	ARF5									Chpf	Opa1	Rps16	Gm10020
6277	S100A6									Mcam	Cct2	Atp11a	Gng12
3339	HSPG2									Vcl	Tomm40	Myadm	Eef1g
6136	RPL12									Ctsz	Eif4a1	Nedd4	Actn1
84617	TUBB6									Pnpt1	Pcca	Asah1	Ctsz
2266	FGG									Eci1	Ndufb9	Galnt2	Psma1
4522	MTHFD1									Cfl1	Slc25a12	Eef1g	Rap2b
9520	NPEPPS									F2	Slc4a1	Asph	Galnt1
3009	HIST1H1B									Sptbn1	Acads	Npepps	Cct7
6888	TALDO1									Ipo5	Ndufa10	Rhog	Ptprc
1636	ACE									Npepps	Mia3	Fkbp9	Lamc1
2767	GNA11									Gm20390	Gls	Ehhadh	Got1
481	ATP1B1									Ahnak	Gnas	Scpep1	Gna13
3860	KRT13									Slc25a11	Napa	Gng12	Tmed2
6181	RPLP2									Anxa11	Lss	Grn	Grn
8607	RUVBL1									Rpl10a	Manba	Actr3	Gm10260
2805	GOT1									Pfn1	Gns	Apoe	Apoa1
6767	ST13									Ckb	Vcl	Manf	Pfkp
7416	VDAC1									Acaa1a	Eef1g	Rap1b	Man1b1
29789	OLA1									Ap2a1	Gstp1	Rap2b	Plg
7170	TPM3									Tomm40	Atp5i	Pfkp	Rps8
4067	LYN									Eng	Nsdhl	Man2b2	Bsg
163	AP2B1									Rpl7	Ncstn	Rtn4	Ppp2r1a
4735	2017-09-02									Nceh1	Wdr1	Rpl32	Psmd2
51719	CAB39									Itgam	Cpt2	Eif3b	Stt3b
6566	SLC16A1									Cox5a	Lamp1	Lamc1	Npepps
23446	SLC44A1									Asah1	Epb41l2	Kcnj13	Tmed7
2098	ESD									Hspg2	Plbd2	Atic	Cd151
3958	LGALS3									Cp	Itga1	Qsox2	Abcc1
10327	AKR1A1									Itga1	Stt3b	Ptprs	Pabpc1
5211	PFKL									Cpne3	Acadvl	Apoa1	Slc7a5
6279	S100A8									Copa	Ipo5	Rps19	Epha3
7408	VASP									Naalad2	Epx	Ddb1	Cd44
826	CAPNS1									Ide	Erp29	Slc2a1	Slc25a3
483	ATP1B3									C1qbp	Cox5a	Plg	Plbd2
6897	TARS									Stt3b	Hadh	Eps8	Upf1
7431	VIM									Rasa3	Decr1	Pabpc1	Lamp1
6130	RPL7A									Atp5i	Mtco2	Hexb	Marcks
6194	RPS6									Lman2	Apoa1	Tecpr1	Cd163
811	CALR									Asph	Rps8	Lss	Ergic1
7057	THBS1									Chchd3	Prdx4	Sdha	Hspg2
9368	SLC9A3R1									Lta4h	Chchd3	Hpse	Pigt
3673	ITGA2									Gnas	Lman1	Rpl26	Ces1c
3868	KRT16									Atp5j2	H6pd	Got1	Cpne1
4082	MARCKS									Prdx4	Pfn1	Cct5	Cct4
4628	MYH10									Pcx	Ncln	Tm9sf4	Tmem2
6208	RPS14									Cct7	C1qbp	Myo5a	Galnt7
7314	UBB									Apoe	Bcat2	Rpl10	Actr3
5339	PLEC									Actr3	Tm9sf3	Slc25a3	Hist1h2ah
230	ALDOC									Mtco2	Mrps22	Rpl11	Pigs
397	ARHGDIB									Plbd2	Lnpep	Cad	Rdx
3240	HP									Kpnb1		AU040320	P4ha1
5692	PSMB4									Man2b2	Mtx2	Slc7a5	Impad1
6810	STX4									Hadh	Clpp	Rpl27	Atic
10963	STIP1									Rps9	Pfkl	Itga2b	Ddb1
4691	NCL									Gdi2	Ap2b1	Tmem2	Arf1
6193	RPS5									Pck2	Slc25a11	Ppp2r1a	Sirpa
51534	VTA1									Mccc2	Rps4x	Stt3b	Apoe
5795	PTPRJ									Golim4	Mthfd2	Slc4a1	Gnb2
5872	RAB13									Snd1	Cfl1	Rpl17	Lta4h
6282	S100A11									Tyr	Rasa3	Pgm1	H6pd
9525	VPS4B									Slc25a1	Mrpl37	Cct7	Dnaja1
335	APOA1									Eif3b	H2-D1	Adam10	Rtn4
4831	NME2									Ndufa12	Vim	Rpl13	Prep
5870	RAB6A									Napa	Myof	Atp5a1	Arl8b
6711	SPTBN1									Anpep	Pcyox1	Rps15a	Rps21
1434	CSE1L									Ptcd3	Rac1	Pfkl	Stab1
3728	JUP									Ap2b1	Atp5j2	Gna11	Gnai3
4907	NT5E									Hpse	Dap3	Galnt1	Tf
1615	DARS									Sfxn1	Utrn	Rps14	Rps16
6189	RPS3A									Fth1	Npepps	Arl8b	Asah1
162	AP1B1									Ndufa8	Pcx	Rpl13a	Atp6v1a
6141	RPL18									Man2b1	Iap	Atp9a	Gna11
3843	IPO5									Hexb	Pfkp	Snd1	Atp6v0c
1984	EIF5A									Ndufa13	Ldlr	Cdc42bpb	Rab1A
553115	PEF1									Rab7a	Actr3	Psma6	Piezo1
8842	PROM1									Mtx2	Cct7	Dock10	Atp11a
216	ALDH1A1									Upf1	Usmg5	Ptprj	Slc7a1
3308	HSPA4									Mut	Acad11	Taok1	Pgm1
10094	ARPC3									Ctsa	Pdia5	Tpp1	Psma7
10525	HYOU1									Psmd2	Ckb	Arf1	Erbb2ip
50848	F11R									Cpd	Rpl7	Ncln	Src
3675	ITGA3									Clpp	Stoml2	Marcks	Fabp5
5706	PSMC6									Mrpl37	Dnajc13	Tmed7	Nptn
23654	PLXNB2									H6pd	Tmed9	Ces1c	Mllt4
375790	AGRN									Bcat2	Adam9	Trpv2	Prdx4
822	CAPG									Lnpep	Eci1	Psma1	Rpl10
5721	PSME2									Ndufa4	Creld2	Stab1	Rps19
6102	RP2									Scpep1	Ak3	Sparcl1	Gars
6624	FSCN1									Decr1	Slc45a2	Rps13	Zmpste24
3251	HPRT1									Dhx30	Npc2	Rdx	Eif3b
3690	ITGB3									Usmg5	Abhd12	Atp7a	Erp29
6122	RPL3									Cpt2	Ahnak	Prdx4	Ap2m1
6187	RPS2									Fdxr	Kdelc1	Lonp2	St3gal6
5702	PSMC3									Timm44	Sfxn1	Aoc3	Slc38a10
3006	HIST1H1C									Vps35	Fdxr	Zdhhc5	Capzb
6229	RPS24									Dnajc13	Cct5	Vdac3	Ndst1
2770	GNAI1									Prodh	P4ha1	Ap2m1	Nrcam
3313	HSPA9									Nsdhl	Ndufa8	Dpysl2	Rps15a
6207	RPS13									Ndufa9	Me2	Abhd12	Apmap
23011	RAB21									Pcyox1	Apoe	Got2	Sqstm1
79720	VPS37B									Iap	Man2b2	Nptn	Man2b1
6709	SPTAN1									Tm9sf3	Ndufb10	Macf1	Tubb5
529	ATP6V1E1									Maoa	Cnpy2	Tmem87b	Fv4
1476	CSTB									Tcp1	Ndufa13	Scrib	Srl
1992	SERPINB1									Rpl6	Rps5	Zmpste24	Kif5b
6714	SRC									Ltf	Ndufa4	Cand1	Ralb
51571	FAM49B									Echs1	Mrps27	Pigs	Rpl26
55611	OTUB1									Mrps22	Itga4	Cd97	Myadm
39	ACAT2									Ncln	Ptgds	Rps21	Lgals1
1431	CS									Ptgds	Rpl6	Tubb5	Scrib
3018	HIST1H2BB									Erp29	Galnt2	Bsg	Emb
5214	PFKP									Tmed9	Itga6	St3gal6	Hexb
6138	RPL15									Mrps27	Echs1	Ergic1	Trpv2
6156	RPL30									Me2	Mut	Fabp5	P3h1
6230	RPS25									Itga6	Gdi2	Daam1	Psmb5
6129	RPL7									Abhd12	Ide	Lgals1	Rpl27
55970	GNG12									Rpl10	Ces1c	Ide	Os9
129531	MITD1									Aldh9a1	Hexb	Ptprc	Slc1a5
4869	NPM1									Mtch2	Uqcrq	Arhgdia	Creld2
4069	LYZ									Rps16	Ighm	Cap1	Atp5b
6210	RPS15A									Lman1	Tm9sf4	Tmed2	Ptpra
7358	UGDH									Atic	Tpp1	Capzb	Atp7a
10382	TUBB4A									Slc45a2	Gars	Sqstm1	Sdf2l1
11034	DSTN									Sdcbp	Psmd2	P3h1	Ptprj
57609	DIP2B									Tubb5	Mrps23	Sptlc2	Anxa3
54472	TOLLIP									Rps5	Rps9	Cpne1	Tmem87a
735	C9									Col6a2	Naalad2	Slc38a10	Ptprs
950	SCARB2									Acadvl	Ca14	Gnai3	Adpgk
3615	IMPDH2									Npc2	Tpm3	Epb41	Atp9a
1936	EEF1D									Acadm	Kpnb1	Ralb	Mgat2
7520	XRCC5									Rpl12	Tcp1	Gm20547	Aebp1
6124	RPL4									Fabp5	Ndufa12	Ptgds	Dnajc5
7453	WARS									Dap3	Pigt	H2-K1	Hsph1
11151	CORO1A									Ldlr	P4ha2	Psma7	Vdac3
7174	TPP2									Tm9sf4	Tubb5	Tmx3	Epb41
81027	TUBB1									Gyk	Man2b1	Hspd1	Kdelc1
231	AKR1B1									Vtn	Dhrs7b	Pi4ka	Tpp1
5499	PPP1CA									Got1	Scpep1	Slc25a4	Abhd12
5284	PIGR									Mrps9	Rpl10	Stxbp3	Rpl35a
3181	HNRNPA2B1									Rplp0	Lamb2	Slc1a5	Cad
23603	CORO1C									Rhog	Mccc2	Slc44a2	Ppic
64855	FAM129B									Atp1b3	Fabp5	Ldhb	Rpl11
3854	KRT6B									Ech1	Ivd	H6pd	Aldh3a2
23385	NCSTN									Cfh	Myo5a	Ndrg1	Pgd
48	ACO1									Eif3a	Apmap	Efr3a	Tars
3512	IGJ									Sucla2	Ptcd3	Dlg1	Ly75
2885	GRB2									Pccb	Upf1	Nf1	Tecpr1
2936	GSR									Ppa2	Col6a2	Sptbn1	Arhgdia
4048	LTA4H									Cct5	Cd109	Npc2	Plscr1
6280	S100A9									Tpp1	Atp1b3	Mlec	Rplp2
1660	DHX9									Lgals1	Got1	Rpl30	Stxbp3
5836	PYGL									Cct4	Gng12	Gnb2	Ran
8343	HIST1H2BF									Itga4	Vtn	Cct4	Dip2c
4673	NAP1L1									Apoa1	Sqstm1	Plxnd1	Hist1h3b
152007	GLIPR2										Rab7a	Atp6v1b2	Sptlc2
4311	MME									Rps19	Slc2a1	Mdh2	Tmem87b
7070	THY1									P4ha1	Sdf2l1	Ppfibp1	Ywhaq
102	ADAM10									Atp5l	Ndufa9	Uap1l1	Zdhhc5
1495	CTNNA1									Ivd	Copa	Impad1	Ide
3856	KRT8									Adam9	D10Jhu81e	Naga	Tmx3
3880	KRT19									Stoml2	Fth1	Anxa3	Itga2b
5834	PYGB									Aldh6a1	Adpgk	Hsph1	Clptm1
6128	RPL6									Vars2	Gm20547	Rps11	Ap2a2
6201	RPS7									Cubn	Mrpl39	Gart	Jak1
57826	RAP2C									Mia3	Slc16a1	Eif3a	Eif3a
65108	MARCKSL1									Rpl18	Slc25a10	Rps12	Aoc3
117159	DCD									Ndufb10	Dhx30	Ptpra	Tmem33
10519	CIB1									Ddb1	Cpox	Atp6v0c	Dlg1
721	C4B									Cad	Rpl18	Ywhaq	Nrp2
3383	ICAM1									Plxnc1	Mrps9	Hist1h3b	Vps35
7045	TGFBI									Ndufb8	Lars2	Cd163	Psmb2
10549	PRDX4									Fam162a	Pigs	Sema4c	Man2b2
490	ATP2B1									Ca14	Eif3b	Clptm1	Myo7a
493	ATP2B4									Mrps23	Ttr	P4ha1	Snd1
3956	LGALS1									Vars	H2-K1	Cd63	Gm20547
5701	PSMC2									Uqcrq	Mtch2	Cd151	Scpep1
327	APEH									Rps13	Pccb	Ran	Itfg1
3183	HNRNPC									Atad3	Rhog	Rab1A	Plod3
3689	ITGB2									Ndufc2	Lgals1	Pigt	Ergic3
10095	ARPC1B									Slc25a10	Atp5l	Hspg2	Cd109
5094	PCBP2									Ran	Supv3l1	Erp29	Aldh1l1
3014	H2AFX									Pgm1	Ech1	Calm1	Mpo
5358	PLS3									Rpl18a	Cfh	Galnt7	Cct6a
2947	GSTM3									Mthfd2	Timm50	Rpl14	Scarb2
6813	STXBP2									Ehhadh	Mrps30	Pygb	Cap1
30845	EHD3									Mrps30	Bsg	Vps35	Psma5
50865	HEBP1									Gars	Ptprc	Slc7a1	Tapbp
51181	DCXR									Itga2b	Ndufab1	Fmnl2	Gnptab
51510	CHMP5									Pabpc1	Trnt1	Src	Pi4ka
821	CANX									Arl8b	Slc25a1	Itfg1	Efr3a
5576	PRKAR2A									Lactb	Nptn	Apmap	Sh3gl1
22800	RRAS2									Sqstm1	Itga9	Alcam	Lcp1
374454	KRT77									Myof	Tf	Mgll	Rpl13
824	CAPN2									Naga	Tmed7	Rpl9	Calm1
3045	HBD									Eif3c	Timm44	Jak1	Tmed4
3915	LAMC1									Tecpr1	Aldh3a2	Rab11b	Mlec
1356	CP									Gm10260	Rpl12	Pgd	Plxnd1
3301	DNAJA1									Trnt1	Eif3a	Hsd17b11	Mcm3
6205	RPS11									Agk	Ran	Mgat4b	Ptgds
23406	COTL1									Adck3	Alg9	Tf	Npc2
196527	ANO6									Acaa2	Qsox2	Snap23	Serpinc1
2058	EPRS									Timm50	Rps19	Fv4	Mpp6
976	CD97									Utrn	Poldip2	Emb	Ptpn23
9601	PDIA4									Slc16a1	Myo1b	Adpgk	Tgoln1
10135	NAMPT									Qsox2	Serpina1a	Atrn	Psma3
5036	PA2G4									Prdx2	Fga	Myo7a	Sema4c
6155	RPL27									Dpysl2	Anxa3	Rpl28	Dpysl2
6814	STXBP3									Lars2	Magt1	Rab14	Iap
8340	HIST1H2BL									Psmd1	Impad1	Hgsnat	Prdx2
8904	CPNE1									Ndufa5	Rplp0	Cfh	Rab14
6137	RPL13									Tsfm	Rps16	Iars	Adam17
9861	PSMD6									Ces1c	Acadm	Gnptab	Scarb1
325	APCS									Apmap	Os9	Ap2a2	Pip5k1a
52	ACP1									Tpm3	Ppic	Sgsh	Extl3
4642	MYO1D									Slc2a1	Ctnnb1	Serpinc1	Rpl30
5245	PHB									Ndufb5	Nrp2	Rpl23a	Pdia5
6132	RPL8									Rpl27	Pigk	Plscr1	Macf1
6558	SLC12A2									Mrpl39	Slc38a10	Idh2	Lgals3
7311	UBA52									Piezo1	Sod1	Scarb2	Sparcl1
10458	BAIAP2									Grpel1	Atp6v1a	Prep	Ggt7
79026	AHNAK									Gng12	Ndufb8	Vars	Rab11b
1315	COPB1									Cnpy2	Grpel1	Eif3c	Tmx2
1785	DNM2									Adpgk	Mgat4b	Smpd1	Hk1
8337	HIST2H2AA3									Cap1	Maoa	Rps6	Banf1
2318	FLNC									H2-D1	Scarb2	Sdf2l1	Alg9
2547	XRCC6									Cand1	Cct4	Slc16a3	Abcb1b
3376	IARS									Ncl	Gm10260	Fam3c	Dhrs7b
8339	HIST1H2BG									Pigs	Mrpl46	Idh1	Cd97
8661	EIF3A									Ywhaq	Sec63	Ywhah	Atp2a1
103910	MYL12B									Alg9	Lta4h	Mvp	Wls
5175	PECAM1									Eci2	Trpv2	Prdx2	Sec63
6135	RPL11									Dnaja3	Slc7a5	Tmed4	Atrn
6152	RPL24									Itga9	Myo1c	Fam129b	Akr1b1
6203	RPS9									Ano6	Atad3	Pa2g4	Pigk
7171	TPM4									D10Jhu81e	Fam162a	Man1b1	Blmh
1727	CYB5R3									Ldhb	Ano6	Cct6a	Gba
5589	PRKCSH									Gm10020	Ermp1	Mgat2	Serpina1a
2171	FABP5									Pdia5	Adam10	Rps17	Rab2a
8078	USP5									Dars	Cd163	Arpc1b	Hs2st1
4012	LNPEP									Nedd4	Ppa2	Eif5a	Dnaja2
3184	HNRNPD									Atp6v1b2	Rpl18a	Os9	Rpl17
6143	RPL19									Zmpste24	Lactb	Tmem33	Ppp2ca
92714	ARRDC1									Ttr	Dnaja3	Dhrs4	H2-Ab1
93343	FAM125A									Myo7a	Ddb1	Iap	Mdh2
377	ARF3									Nptn	Sec61a1	Mpp6	Enpp4
27044	SND1									Clptm1	Agk	Fga	Kiaa2013
3106	HLA-B									Hist1h2ah	Hist1h2ah	Pdia5	Sptbn1
5717	PSMD11									Bphl	Arl8b	Acad11	Pacsin2
51071	DERA									Myadm	Fv4	Mcm3	Rpl13a
9276	COPB2									Nckap1	Cad	Rpl35a	Atp5a1
26509	MYOF									Serpina1a	Rplp2	Crot	Phgdh
203	AK1									Slc7a5	Nipsnap1	Paics	Lap3
223	ALDH9A1									Flnb	Tars	Tgoln1	Man2a2
5236	PGM1									Capzb	Tmx3	Psmd1	Chpf2
5269	SERPINB6									Magt1	Fbn1	Cnpy2	Hspd1
5705	PSMC5									Rps14	Ergic1	Hk1	Got2
9114	ATP6V0D1									Cd44	Rpl27	Cdc42	Uap1l1
2673	GFPT1									Rplp2	Zmpste24	Cdk2	Rps13
5704	PSMC4									Creld2	Mecr	Dnajc5	Fut8
8662	EIF3B									Pa2g4	Ccdc47	Uqcrfs1	Idh1
989	2017-09-07									Kif5b	Sparcl1	Cadm1	Slc44a2
9555	H2AFY									Ndufab1	Aldh9a1	Atp13a1	Napg
654364	NME1-NME2									Fga	Vars	Rpl23	Vim
2037	EPB41L2									Rpl13	Clptm1	C4b	Rps14
2618	GART									Akr1b1	Mlec	Cox4i1	Srgap2
9349	RPL23									Sparcl1	Snd1	Cyc1	Ppp1ca
1933	EEF1B2									Arhgdia	Mcat	Sec63	Sec61a1
7417	VDAC2									Gm20547	Aebp1	Ndst1	Gart
10961	ERP29									Ssr4	Tsfm	Slc7a6	Fmnl2
9097	USP14									Dctn1	Ssr4	Arpc2	Cd180
10492	SYNCRIP									Hgsnat	Acaa2	Slc12a2	Tmtc3
26986	PABPC1									Iars	Bphl	Mpo	Fga
142	PARP1									Rars	Pofut2	Plod3	Chmp4b
2059	EPS8									Cyfip1	Fkbp10	Samm50	Psma4
3265	HRAS									Chchd6	Prdx2	Stom	Golm1
4072	EPCAM									Poldip2	Amacr	Magt1	Epx
84836	ABHD14B									P4ha2	Timm13	Igsf8	Ehd4
140576	S100A16									Hsd17b10	Tars2	Rpl21	Hpse
3310	HSPA6									Bckdha	Ltf	Slk	Cfh
10960	LMAN2									Ctnnb1	Gm10020	Aldh3a2	P2rx7
1429	CRYZ									Kdelc1	Pon3	Man2a2	Fam3c
2030	SLC29A1									Tmx3	Eps8	Creld1	Eif5a
3853	KRT6A									Rps12	Arhgdia	Rps28	Cyc1
445582	POTEE									Ndufb11	Gyk	Rpl36	Crot
8218	CLTCL1									Lonp2	Adam17	Fat1	Vars
4057	LTF									Lss	Eci2	Ighm	Tpm3
2495	FTH1									Nrcam	Hist1h3b	Srgap2	Fam49b
4241	MFI2									Eif5a	Atic	Pebp1	Cant1
5357	PLS1									Mcat	Lgals3	Tmx2	Yes1
26007	DAK									Rpl32	Rpl8	Rps15	Cd63
79643	CHMP6									Lamb1	Ndufa5	Adam17	Nrd1
1965	EIF2S1									Pigt	Gbas	Abcc4	Rpl32
5464	PPA1									Cyb5b	Rap2b	Rps7	Ldhb
6125	RPL5									Uap1l1	Nln	Tmem87a	Cox4i1
6301	SARS									Rpl11	Tbrg4	Alg9	Snap23
1729	DIAPH1									Ndufs3	Ptprj	Tmtc3	Cdc42
5501	PPP1CC									Sod1	Slc16a3	Akr1b1	P4ha2
6133	RPL9									Rpl30	Tmem33	Pitpna	Slc4a7
7407	VARS									Mpo	Ebp	Slc44a1	Iars
10236	HNRNPR									Sec61a1	Eif3c	Insr	Rars
1291	COL6A1									St3gal6	Rps13	Rock2	Lonp2
1800	DPEP1									Tmed7	Acadsb	Oat	Ca6
2027	ENO3									Nipsnap1	Ndufb5	Cd81	Gnpat
445	ASS1									Rab1A	Sucla2	P2rx7	Psmd1
4582	MUC1									Dtymk	Prodh	Rab2a	Cand1
5874	RAB27B									Rps15a	Ggt7	Pacsin2	Creld1
292	SLC25A5									Mlec	Capzb	Itfg3	Fam129b
6224	RPS20									Tbrg4	Ndufc2	Dip2c	Cnpy2
1974	EIF4A2									Mccc1	Scp2	Phb2	Mthfd1
3107	HLA-C									Myo1b	Ecsit	Ppp1ca	Sdha
3855	KRT7									Ndufb7	Ppp2r1a	Aco2	Nf1
5709	PSMD3									Stab1	Calm1	Arhgap1	Lpcat3
8668	EIF3I									Acadsb	Dhrs4	Mthfd1	Hras
64787	EPS8L2									Emc8	Ywhaq	Napg	Pygb
644	BLVRA									Aldh3a2	Ppif	Hras	Colgalt1
3250	HPR									Acsf3	Mdh1	Slc4a7	Mgat1
1654	DDX3X									Rap1b	Rpl11	Capza2	Rpl9
5048	PAFAH1B1									Sdf2l1	Ndufs3	Chpf2	Tmx1
5718	PSMD12									C4b	Rps14	Dars	Acad11
6051	RNPEP									Ppic	Piezo1	Gnpat	Slc44a1
8985	PLOD3									Colgalt1	Chchd6	Aebp1	Ttr
9380	GRHPR									Crtap	Galnt1	Sec61a1	Slc25a4
10397	NDRG1									Tars2	Mcm3	Psmb5	Cpne2
1499	CTNNB1									Serpinc1	Tmem2	Ergic3	Stip1
7525	YES1									Galnt2	Dad1	Extl3	Ighg2c
333932	HIST2H3A									Ifi30	Uqcr10	Dpp4	Rps12
5719	PSMD13									Cct6a	Itga2b	Cask	Eif3c
7514	XPO1									Impad1	Mrpl38	Lpcat3	Paics
8344	HIST1H2BE									Ssbp1	Nrcam	Mdh1	Gpr107
8346	HIST1H2BI									Psmd6	Stab1	Pigk	Stom
8347	HIST1H2BC									Anxa3	Pgm1	Creld2	Galc
723790	HIST2H2AA4									Ccdc47	Flnb	Serpina1a	Rab38
6509	SLC1A4									Dhrs7b	Cd44	Sypl1	Samm50
7296	TXNRD1									Ecsit	Nckap1	Pcbp1	Mdh1
6139	RPL17									Creld1	Mrps34	Stip1	Dhrs4
3017	HIST1H2BD									Scarb2	Cap1	Dnaja1	Ccdc47
23344	ESYT1									Sod2	Dbt	Gba	Rab5c
1152	CKB									Dbt	Pabpc1	Plxnb1	Sars
1500	CTNND1									Nln	Rpl13	Rps10	Arpc1b
25978	CHMP2B									Glod4	Ca6	Acaca	Ppfibp1
347	APOD									Kars	M6pr	Flnb	Pvr
3845	KRAS									Mrps34	Cpne1	Lars	Cd81
5359	PLSCR1									Ermp1	Ncl	Ppic	Mmp14
7280	TUBB2A									Slc25a24	St3gal6	Csnk2a1	Rpl23a
6281	S100A10									Supv3l1	Sod2	Capn6	Pcbp1
8140	SLC7A5									Ppp2r1a	Rap1b	Chp1	Ermp1
4736	RPL10A									Sdhc	Rpl30	Flot1	Magt1
11332	ACOT7									Dbi	Txndc12	Park7	Rpl14
51125	GOLGA7									Acot13	Mrpl13	Rpl27a	Slc38a1
51599	LSR									Sgsh	Ssbp1	Crtap	Psma2
81619	TSPAN14									Mrpl46	Mic13	Usp5	Cdc42bpb
710	SERPING1									Tmed2	Dip2b	Pvr	Serpina1e
5917	RARS									Dad1	Gba	Sptlc1	Pebp1
5652	PRSS8									Ebp	Arpc1b	Psmb2	Ndrg1
5873	RAB27A									Dhrs4	Emc8	Kiaa2013	Tanc1
6472	SHMT2									Sptlc2	Ndufb11	Tjp2	Hsd17b11
7052	TGM2									Rps11	Cox17	Flot2	Tm9sf1
3799	KIF5B									Mdh1	Hsd17b10	Ppp2ca	P2rx4
3418	IDH2									Pgd	Gna13	Hs2st1	Ebp
10972	TMED10									Prep	Atp6v0a2	Ighg2c	Psmb3
22820	COPG1									Paics	Cct6a	Psma3	Psmb4
5711	PSMD5									M6pr	Lmf2	Pip5k1a	Sptlc1
462	SERPINC1									Mrpl38	Rars	Wls	Psmb1
55293	UEVLD									Arpc1b	Slc25a20	Acta1	Gnaq
12	SERPINA3									Ptprs	Eif5a	Kng1	Vtn
5660	PSAP									Mpst	Lrpap1	Fuca2	Rps11
539	ATP5O									Tf	Rps12	Tecr	Scp2
3872	KRT17									Kcnj13	Acsf3	Ttr	Uqcrfs1
4677	NARS									Acad11	Mfge8	Chmp4b	Dars
5111	PCNA									Ptprc	Cox7a2	Pon2	Vps4b
126133	ALDH16A1									Ogdhl	Tapbp	Mif	Mark3
720	C4A									Atp13a1	Lpcat3	Colgalt1	Acta1
2182	ACSL4									Clpx	Mrpl45	Basp1	Igsf8
4430	MYO1B									Lamb2	Pgap1	Kdelc1	Rps17
5049	PAFAH1B2									Cisd1	Ndufb7	Lrrc8a	Crtap
23564	DDAH2									Acta1	Tmed4	Tmem30a	Pomgnt1
51727	CMPK1									Idh1	Emb	Sept7	Cybb
255252	LRRC57									Atp6v0a2	Atp11a	Ermp1	Rock2
204	AK2									Rps17	Mpo	Cpe	Siglec1
9775	EIF4A3									Cox7a2	Vps35	Gars	Cdk2
57142	RTN4									Gbas	Clpx	Sept2	Idh2
5788	PTPRC									Cisd2	Vars2	Eef1d	Abcc4
6251	RSU1									Slc25a20	Aoc3	Pitpnb	Rab10
8417	STX7									Sptb	Aldh1l1	Sdhb	Fbln5
6185	RPN2									Sars2	Tmed2	Hacl1	Ywhah
871	SERPINH1									Mecr	Glod4	Tpm3	Steap3
3187	HNRNPH1									Mrpl1	Pgd	Rab5c	Lars
3678	ITGA5									Ubr4	Hibch	Psma5	Slc7a6
3693	ITGB5									Eps8	Myo7a	Mpzl1	Pitpna
8350	HIST1H3A									Arsb	Naga	Ccdc47	Myo10
5707	PSMD1									Ppif	Serpinc1	Gnaq	Lman2l
10527	IPO7									Rab14	Plscr1	Ssr4	Ssr4
80727	TTYH3									Cpox	Lonp2	Ehd4	Kctd12
5420	PODXL									Pygb	Dars2	Gpr107	Atp6v1b2
5865	RAB3B									Myo1c	Ppp1ca	Sars	Mapk1
1073	CFL2									Ywhag	Mpst	Emc8	Ist1
3866	KRT15									Ergic1	Kars	Ywhag	Eef1d
5768	QSOX1									Nfs1	Ndst1	Rars	Erlec1
10788	IQGAP2									Acot7	Crtap	Dbi	Tmem30a
57402	S100A14									Uqcr10	Mrpl12	Ogdh	Capza2
51350	KRT76									Psma1	Spcs1	Dhrs7b	Dbi
728378	POTEF									Hist1h3b	Rab1A	Rcn1	Arhgap1
726	CAPN5									Mrpl15	Npm1	Ifi30	Acox3
7273	TTN									Abcb8	Slc25a24	Aldh2	BC017643
3700	ITIH4									Rpl8	Psmd6	Aga	Dad1
4353	MPO									Bsg	Ctnna1	Phb	Lrpap1
7419	VDAC3									Ndufb6	Tmtc3	Vtn	Lrrc8a
8428	STK24									Tars	Rpl32	Tm9sf1	Tmed5
10294	DNAJA2									Ndufaf2	Pdhx	Abcb1b	Flot2
26999	CYFIP2									Rap2b	Gnai3	Tpt1	Prkar1a
29968	PSAT1									Cdc42	Psma1	Scp2	Tmc8
150696	PROM2									Timm13	Creld1	Plcb4	Sept7
1738	DLD									Ywhah	Gnb2	Mtco2	Egfr
2108	ETFA									Hsd17b12	Ldhb	Acox3	Cpe
126961	HIST2H3C									Capza2	Gcat	Dad1	Cd2ap
653604	HIST2H3D									Itfg1	Gna11	Metap2	Nsf
3185	HNRNPF									Dars2	Acta1	Dag1	Insr
3123	HLA-DRB1									Clybl	Fam3c	Fut8	Eif3l
3698	ITIH2									Ndufb4	Cd151	Phgdh	Psmb6
3932	LCK									Mrs2	Ptprs	Cul1	Sept2
4363	ABCC1									Ighm	Ehd1	Hsd17b12	Tpt1
6160	RPL31									Park7	Colgalt1	Tanc1	Pofut2
387522	TMEM189-UBE2V1									Eif3l	Ap2m1	Ebp	Nagpa
3611	ILK									Gcat	H2-Ab1	P2rx4	Ehd3
6157	RPL27A									Os9	Tecpr1	Aldh1l1	Rps10
6218	RPS17									Acot9	Cbr2	Actr2	Sypl1
3015	H2AFZ									Tmem33	Csnk2a1	Golm1	Dpp4
3192	HNRNPU									Hibch	Sparc	Gnao1	Mtap
8351	HIST1H3D									Galnt1	Mttp	Rab38	Aco2
8352	HIST1H3C									Atp11a	Nedd4	Psma4	Ahcy
8353	HIST1H3E									Fkbp10	Mgat2	Blmh	Fkbp10
8358	HIST1H3B									Rpl17	Ndufb6	Ap1g1	Cul1
8968	HIST1H3F									Ahsg	Hmgcl	Eif4g1	Plxnc1
23521	RPL13A									Ppp1ca	Map4k4	Scarb1	Rpl23
9123	SLC16A3									Smpd1	Akr1b1	Usp9x	Pcyox1l
1200	TPP1									Pycr2	Egfr	Yes1	Ywhag
2734	GLG1									Aoc3	Myadm	Ipo9	Smpd1
23576	DDAH1									Mp68	Cyfip1	Endod1	Acp2
55971	BAIAP2L1									Sirpa	Psmd1	Gyg1	Mtco2
358	AQP1									Tmem87b	Ndufb4	BC017643	Notch2
5725	PTBP1									Gpx1	Cyb5b	Psmb1	Nedd4l
9545	RAB3D									Txndc12	B2m	Ubr4	Phb2
8673	VAMP8									Actr2	Mrpl1	Ggt7	Pon2
790	CAD									Aga	Serpinf2	Ak2	Arpc2
9448	MAP4K4									Eif3d	Galc	Rps25	Xpnpep1
59345	GNB4									Hnrnpk	Fat1	Xpnpep1	C4b
79784	MYH14									Rpl13a	Mrpl47	Lap3	Alg5
286887	KRT6C									Rps6	Mrpl22	Banf1	Rcn1
161	AP2A2									Calm1	Mrps7	Cse1l	Spcs1
91663	MYADM									Gnai3	Pycr2	Eif3l	Naga
338	APOB									Fbn1	Eef1d	Sh3gl1	Ipo7
922	CD5L									Cbr2	Spcs3	Egfr	Tsg101
525	ATP6V1B1									Cox17	Prep	Megf8	Prkca
1173	AP2M1									Pdhx	Arpc2	Ctsc	Casc4
8991	SELENBP1									Ptprj	Slc1a5	Bpnt1	Kng1
3482	IGF2R									Mrpl13	Gpaa1	Erbb3	Pofut1
8574	AKR7A2									Fv4	Wls	Epdr1	Pafah1b1
8836	GGH									Cpne1	Rps15a	Psma2	Gng5
10092	ARPC5									Lama4	Iars	Ptpn23	Amacr
11252	PACSIN2									Arhgap1	Ywhag	Hnrnpk	Txndc12
448834	KPRP									Pdk3	Rpl35a	Ca6	Ilk
8349	HIST2H2BE									Ipo9	Ctsl	Atp5h	Psmb7
94239	H2AFV									Tmtc3	Prdx5	Uqcrb	Sri
3178	HNRNPA1									Usp9x	Pon2	Ipo7	Rps28
5696	PSMB8									Hsd17b11	Crot	Nt5c2	Cadm1
5713	PSMD7									Trpv2	Mrpl15	Tars	Txnrd1
10808	HSPH1									Atp5j	Ppp2ca	Hspe1	Rpl21
8615	USO1									Lrpap1	Dbi	Ddx3x	Atp6ap1
2035	EPB41									Mrpl47	Rpl17	Ahcy	Ighg1
5566	PRKACA									Spcs1	Dtymk	Galc	Lmf2
8815	BANF1									Ndufa7	Hsdl2	Serpinb6a	Usp5
6147	RPL23A									Eef1d	Hpse	Cisd2	Mpzl1
6204	RPS10									Mrpl44	Atp6v0c	St3gal4	Ak2
10434	LYPLA1									Mrpl45	Arsb	Copb2	Ppid
54187	NANS									Rps21	Erlec1	Capza1	Chp1
977	CD151									Alcam	Fam213a	Atp11c	Mov10
1652	DDT									Sec63	Cisd2	Slc9a1	Kars
2678	GGT1									Marc2	Ak4	Mapk1	Plxnb1
6557	SLC12A1									Mrps7	Rcn1	Plekha5	Pigg
9052	GPRC5A									Arpc2	Aldh6a1	Tmx1	Pdcd6
1728	NQO1									Mic13	Mrps35	Rpl19	Gpaa1
5591	PRKDC									Bpnt1	Gpx1	Ist1	Slc12a4
7284	TUFM									Mif	Fbln5	Qars	Mfsd5
11331	PHB2									Pon3	Apoa1bp	Psmd6	Fat1
158	ADSL									Copb2	Arhgap1	Prdx6	Pon3
197	AHSG									Ctnna1	Mrpl44	Ctsl	Rpl28
929	CD14									Mtch1	Emc7	Slc12a4	Prmt1
4035	LRP1									Lpcat3	Sec11a	Atp6ap1	Prdx6
3094	HINT1									Pigk	Alg5	Rab32	Dpp3
5777	PTPN6									Pebp1	Sars2	Pon3	Lamb2
10787	NCKAP1									Ehd1	Polrmt	Mark3	Ipo9
79017	GGCT									Rtn4	Dpysl2	Psmb6	Slk
563	AZGP1									Psma7	Pitpna	Alg5	Itga2
3646	EIF3E									Slc38a10	Ctsc	Kars	Spcs3
5698	PSMB9									Rab11b	Pcbp1	Dnaja2	Pgap1
5786	PTPRA									Mtco1	Mrpl23	Igh-3	Wdr74
6146	RPL22									Mpc2	Nadk2	Plcb3	Plcb3
9045	RPL14									Rpl21	Edem3	Degs1	Ap1g1
847	CAT									Tmem2	Nfs1	Spcs3	Tecr
5695	PSMB7									Lmf2	Fut8	Akr1a1	Man1a1
1743	DLST									Ctsl	Cubn	Rap1a	Ahcyl1
4670	HNRNPM									Gart	Sptlc2	Ppt2	Nt5c2
6144	RPL21									Fam213a	Mrps2	Prmt1	Csnk2a1
100526842	RPL17-C18ORF32									Mrpl12	Ralb	Aldoc	Megf8
857	CAV1									Ctnnd1	Sdhc	B2m	Park7
8354	HIST1H3I									Myo6	Fermt2	Ly75	Igh-3
8355	HIST1H3G									Rpl9	Ptges2	Rab10	Csrp1
8357	HIST1H3H									Fam3c	Atp5j	Myl6	Tmed1
5700	PSMC1									Atp9a	Aga	Fam49b	Hgsnat
10480	EIF3M									Polrmt	Capza2	Vps4b	Rpl27a
229	ALDOB									Mcm3	Itfg1	Cox6b1	Tjp2
2512	FTL									Gna13	Abcb8	Cant1	Clta
3122	HLA-DRA									Sept2	Ctnnd1	Nedd4l	Lmbrd2
57132	CHMP1B									Npm1	Mp68	Rps27	Sparc
760	CA2									Abcc1	Acot13	Tmc8	Actr2
6518	SLC2A5									Aldh1l1	Mrpl50	Tapbp	Gnao1
7369	UMOD									Abat	Mrpl4	Arsb	Fam213a
9341	VAMP3									Pcbp1	Mtatp8	Rab8a	Poglut1
293	SLC25A6									Rps7	Phgdh	H2-Ab1	Akt1
2153	F5									Eif2s3x	Ndufaf2	Sept9	Fuca2
6184	RPN1									B2m	Igh-3	Fam213a	Arhgdib
9119	KRT75									Csnk2a1	Idh1	Tspan4	Spr
10985	GCN1L1									Pon2	Chmp4b	Nsf	Itfg3
4629	MYH11									Gba	Lamb1	Ahcyl1	Hars
84313	VPS25									Rpl28	AU040320	Psmb3	Gpd1
3295	HSD17B4									Hnrnpa3	Ifi30	Cpne2	Cox5b
38	ACAT1									Prdx5	Sirpa	Rnh1	Uqcrb
535	ATP6V0A1									Ralb	Dnaja1	Clic1	Capza1
645	BLVRB									Mrps35	Mif	Clta	9330182L06Rik
1642	DDB1									Tecr	BC017643	Erlec1	Atp11c
2937	GSS									Akr1a1	Tmx2	Cr1l	Txn
3263	HPX									Aebp1	Poglut1	Dkc1	Eif2s1
5250	SLC25A3									Fermt2	Rps21	Aplp2	Basp1
7512	XPNPEP2									Rpl26	C4b	Psmd3	Nucb2
351	APP									Scp2	Acad8	Ppt1	Ergic2
4141	MARS									Ppp2ca	Siglec1	Rab6a	B2m
1891	ECH1									Atp6v0c	Ap2a2	Lcp1	Ext2
2806	GOT2									Eif4g1	Kiaa2013	Notch2	Pa2g4
5515	PPP2CA									Mgat4b	Ywhah	Nrd1	Gfpt1
6223	RPS19									Usp5	Timm9	Serpinf2	Rps7
6231	RPS26									Emb	Tpt1	Mov10	Mboat2
9144	SYNGR2									Pitpna	Rps17	Fbln5	Cisd2
10801	2017-09-09									Smpdl3a	Dars	Smpdl3a	Fbln1
488	ATP2A2									Man2a2	Cox15	Atp1a4	Tspan4
1650	DDOST									Psma6	Clybl	Psmb4	Psat1
5594	MAPK1									Rpl23a	Mrps15	Cox5b	Pitpnb
6710	SPTB									Coq9	Gfm2	Myo6	Ykt6
3048	HBG2									Egfr	Hgsnat	Sec11a	Rpl36
4267	CD99									Lars	Acox3	Arsa	Tln2
51138	COPS4									Mfge8	Clta	Enpp4	Rab8a
388698	FLG2									Pofut2	Tmem87b	Arhgef12	Rps15
23039	XPO7									Adam17	Sgsh	Lrpap1	Endod1
5224	PGAM2									Afg3l1	Mrpl3	Kiaa1522	Sec11a
3007	HIST1H1D									Acad8	Galnt7	Tor1aip1	Eif4g1
3608	ILF2									Mrpl3	Rpl23	Cdc37	Syt4
6142	RPL18A									Akr1b10	Sptlc1	Sri	Cnih4
9559	VPS26A									Gnb2	Cisd1	Gm10108	Rap1a
57136	C20orf3									Rpl23	Serpina1b	Ca9	Copb2
164	AP1G1									Cdk2	Rpl13a	Kctd12	Plscr3
135228	CD109									Sptlc1	Mars2	Cox6c	Cask
2938	GSTA1									Chmp4b	St13	Cubn	Preb
3013	HIST1H2AD									Dip2b	Hs2st1	St13	Gpd2
27183	VPS4A									BC017643	Eif3l	Lamb1	G6pdx
55	ACPP									Rpl24	Rab38	Aldh3b1	Daglb
7385	UQCRC2									Poglut1	Pomgnt1	Tmem206	Cc2d1b
5881	RAC3									Crot	Man1b1	Gstm2	Sod1
7105	TSPAN6									Plscr1	Kif5b	Atp6v1c1	Inpp5a
8331	HIST1H2AJ									Acaca	Mtco1	Cd180	Man1a2
8338	HIST2H2AC									Mrps2	Slc7a1	Nagpa	Rab6a
23043	TNIK									Hmgcl	Mrpl19	Cyb5b	Cd82
51386	EIF3L									Ap2m1	Fkbp2	Sod1	Cdc40
192666	KRT24									Mrpl22	Rps6	Prkca	Flot1
1956	EGFR									Emc7	Mccc1	Arhgdib	Hint1
183	AGT									Cd151	Acp2	Poglut1	Dkc1
128	ADH5									Cd109	Mrs2	Fuca1	Gpc1
714	C1QC									Mrps6	Ict1	Coro7	Cox6b1
983	CDK1									Sars	Tm7sf3	Coro1c	Aplp2
7450	VWF									Rcn1	Smpd1	Atp6v1e1	Tbc1d10b
2288	FKBP4									Fuca2	Ywhab	Cox5a	Rps29
3692	EIF6									Serpinb6a	Pdk3	Rab21	Tex264
5304	PIP									Rab38	Gart	Emc2	Sgsh
5313	PKLR									Stom	Cdc42	Stx4	Efcab14
6652	SORD									Ptges2	Sumf2	Spr	Slc12a2
6697	SPR									Pgap1	Bpnt1	Prps1l3	Degs1
10540	DCTN2									Lrrc59	Rps29	Selenbp1	Cse1l
79901	CYBRD1									Cul1	Abcc1	Ahsg	Cdipt
5500	PPP1CB									Tmx2	Rpl9	Mmp14	Psmd3
23071	ERP44									Ndst1	Pvr	Tmed5	Tmem206
56886	UGGT1									Apoa1bp	Atp6v1b2	Gpd1	Mesdc2
116496	FAM129A									Htra2	Ikbip	Tsg101	Prps1l3
3020	H3F3A									Mtatp8	Arf1	Eif3e	Rcc2
3021	H3F3B									Rpl27a	Coro1c	Steap3	Ddx6
949	SCARB1									Mthfd1	Rab11b	Lmf2	Lama4
1739	DLG1									H2-K1	L2hgdh	Exoc4	Uggt2
4676	NAP1L4									Ywhab	Eif3d	Tlr3	Rps27
6165	RPL35A									Psmd3	Rtn4	Casc4	Emc8
85235	HIST1H2AH									Slirp	Rps11	Sec24c	Cr1l
759	CA1									Rps28	Cd63	Dctn1	Arsb
5573	PRKAR1A									Eif2s1	Hnrnpk	Gpd2	Syngr1
10059	DNM1L									Rock2	Mrpl24	Lman2l	Casq1
3033	HADH									Dhodh	Uap1l1	Ncl	Hnrnpk
3047	HBG1									Sec11a	Gde1	Akt1	Vta1
118	ADD1									Spcs3	S100a11	Il6st	Ezr
1368	CPM									Cd63	Plxnd1	Amacr	Sept9
6421	SFPQ									Rps29	Preb	Gfpt1	Qars
2193	FARSA									Tmed4	Ipo9	Stxbp2	B4galt7
3735	KARS									Aldoc	Tm9sf1	Cotl1	Kcnj13
6418	SET									Qars	Ndufa7	S100a10	Rps6
3008	HIST1H1E									Sfxn3	Eif2s1	G6pdx	Fdps
23392	KIAA0368									Ndufa6	Acot9	Tbc1d10b	Ywhab
159	ADSS									Psmd11	Sars	Eci2	Ctsc
8239	USP9X									Serpinf2	Emc2	Lipa	Hacl1
55890	GPRC5C									Hsph1	Rab14	Csrp1	S100a11
427	ASAH1									Arf1	Mrps6	Slc38a1	Tpcn1
635	BHMT									Ggt7	Htra2	Ywhab	Yipf6
6632	SNRPD1									Sept7	Stom	Acp2	Uxs1
8857	FCGBP									Tmem30a	Copb2	S100a11	Rab35
10103	TSPAN1									Wls	Tmem30a	Eif2s1	Myg1
291	SLC25A4									Tapbp	Psma6	Myo10	Ddx3x
477	ATP1A2									Kiaa2013	Tmed5	Itga2	Mink1
1365	CLDN3									Mrpl23	Actr2	Ddah1	Hspe1
1465	CSRP1									Ethe1	Mrpl49	Clic4	Gdpd1
3875	KRT18									Gnptab	Ndufaf1	Hmgb1	Cox5a
6742	SSBP1									Ak4	Pa2g4	Ezr	Clic1
7316	UBC									Ap2a2	Lama4	Gpx1	Pgrmc1
22949	PTGR1									Gpaa1	Dhodh	Lama4	Eif2s3x
1604	CD55									Clta	Mrpl11	Nucb2	Extl2
8566	PDXK									Pdk1	Slirp	Siglec1	Arpc3
23020	SNRNP200									Ndufa2	Tmx1	Rpl34	Myl6
27111	SDCBP2									Rpl14	Napg	Mgat1	Acat2
3911	LAMA5									Cyb5a	Tmem87a	Tm7sf3	Sdf2
1	A1BG									Acad10	Capza1	Ggh	Bpnt1
392	ARHGAP1									Carkd	Hacl1	Gpaa1	Exoc4
727	C5									Mgll	Pgam5	Ehd3	Cd177
3191	HNRNPL									Ikbip	Pofut1	Spcs1	Dpm1
8450	CUL4B									Tm7sf3	Dnajc19	Abcg2	Cdc37
11261	CHP1									Mrpl50	Gnptab	Nampt	Gde1
23607	CD2AP									Myl6	Tex264	Pdcd6	Psmd6
30846	EHD2									Sept9	Hsph1	Rps29	Gng10
57403	RAB22A									Cyb5r1	P2rx4	Shmt2	Fkbp2
81567	TXNDC5									Ca6	Dctn1	Ilk	Stxbp2
2224	FDPS									March5	Mtap	Plscr3	Hpcal1
6134	RPL10									Slc1a5	Psma7	Cd47	Stx4
8663	EIF3C									Apool	Man2a2	Mtap	Serpinf2
752	FMNL1									Mrpl53	Atrn	Syngr1	Tmed3
1968	EIF2S3									Rps25	Sfxn3	Gpc1	Fcgr2b
2271	FH									Epdr1	Mydgf	Cd109	St13
3071	NCKAP1L									Selenbp1	Rock2	Txndc12	Serpinb6a
3676	ITGA4									Eif3i	Rps7	Ykt6	Ggcx
4666	NACA									Siglec1	Itga2	Dpp7	Dock11
64005	MYO1G									Ctsc	Aldh5a1	Rpl24	Gpx1
3098	HK1									Cd163	Rps28	Llgl1	Nudc
6844	VAMP2									Pvr	Txn	Lrrfip1	Tmc6
9761	MLEC									Mapk1	Tmem258	Eif3i	Ttc7b
10728	PTGES3									Rpl35a	Sept7	P4ha2	Camk2d
350	APOH									Cse1l	Atp9a	Npm1	Rps25
1828	DSG1									Hnrnpa1	Apool	F11r	Stat1
5110	PCMT1									Timm9	Ccdc51	Rpl22	Dag1
5305	PIP4K2A									Rab2a	Mrpl28	Serpina1e	Rab27a
5516	PPP2CB									Xpnpep1	Rpl26	Stx7	Ggt1
8533	COPS3									Hacl1	Timm23	Rrm1	Ctsl
8665	EIF3F									Mrpl19	Ighg1	Hars	Mrto4
8356	HIST1H3J									Hsdl2	Dpp4	Rps24	Arf6
1457	CSNK2A1									Dnajc19	Insr	Dpm1	Coro1c
23450	SF3B3									Man1b1	Mtch1	Hint1	Tor1aip1
8970	HIST1H2BJ									Uggt2	Nrd1	Ddx6	Aldoc
22931	RAB18									Mrps15	Mrpl53	Ergic2	Slc4a8
55752	2017-09-11									Dpp7	Rpl24	Pafah1b1	Rhob
1503	CTPS1									Fastkd2	Dpm1	Ikbip	Cyb5b
23352	UBR4									Chpf2	Ethe1	Tpcn1	Mif
8341	HIST1H2BN									Epx	Hnrnpa1	Sntb2	Tm7sf3
95	ACY1									Fat1	Hmgb1	Slc2a3	Cox6c
684	BST2									Mrpl17	Txnrd2	Impdh2	Hspa13
3827	KNG1									Mrpl49	Abhd10	Apoa4	Cnnm3
5243	ABCB1									Ndufv3	Gnpat	Pofut1	Lipa
478	ATP1A3									Abhd10	Sept2	Fkbp10	Dock10
999	CDH1									Mrps25	Myl6	Clcc1	Ogdh
3336	HSPE1									Plxnd1	Epha3	Abi1	Glod4
5176	SERPINF1									Amacr	Pld3	Fcgr2b	Vps28
10747	MASP2									Atp6v1c1	Fuca2	Pomk	Eif3m
10935	PRDX3									Aldh4a1	Bckdha	Slc4a2	Eif3e
81873	ARPC5L									Tpt1	Golm1	Uba1y	Il6st
51807	TUBA8									Pgam5	Park7	Dlst	Atp6ap2
55766	H2AFJ									Hs2st1	Uggt2	Pomgnt1	Unc5c
338785	KRT79									Pofut1	Tor1aip1	Ech1	Usp9x
1293	COL6A3									Mrpl4	Epdr1	Atp6ap2	Fam129a
2444	FRK									Gfm2	Psmd3	Dock11	Edem3
5351	PLOD1									Sparc	Ahsg	Clcn3	Mttp
5510	PPP1R7									Acot2	Clcc1	Gde1	Aldh3b1
8774	NAPG									Acp2	Extl3	Ggcx	Ca9
10007	GNPDA1									Yars2	Cdk2	Tmem9b	Arpc4
23670	TMEM2									Adhfe1	Marc2	Psmd12	Phb
55577	NAGK									Degs1	Ndufa6	Rab27a	Scrn1
83442	SH3BGRL3									Igh-3	Rps25	Pofut2	Eif3d
2746	GLUD1									Hccs	Chid1	Ndrg3	Cd47
373156	GSTK1									Cox15	Rdx	Neo1	Uba1y
7919	DDX39B									Mttp	Hsd17b11	Cnnm3	Clcn3
3683	ITGAL									St13	Ggh	Gng5	Mydgf
6158	RPL28									Hnrnpa2b1	Pcyox1l	Hspa9	Slc2a3
10072	DPP3									Atrn	Taldo1	Tex264	Ugcg
23513	SCRIB									Mars2	Xpnpep3	Rras	Slc9a1
10213	PSMD14									Arsa	Kng1	Lmbrd2	Psmd12
372	ARCN1									Dpm1	Scarb1	Ppp5c	Arsg
1211	CLTA									Epha3	Lrrc59	Glod4	Rab32
23002	DAAM1									Ddx3x	Paics	Ppa1	Asns
10226	PLIN3									Kng1	Mesdc2	Tor1b	Oat
5520	PPP2R2A									Fkbp2	Jagn1	Lgals3	Akr1a1
3276	PRMT1									Coq7	Rcn2	Sntb1	Atp5h
9632	SEC24C									Syncrip	Mrpl17	Eif2s3x	Hmgb1
3842	TNPO1									Guf1	G6pdx	Pcyox1l	Mgat4a
27020	NPTN									P2rx4	Nfu1	Ppfia1	Ppa1
9689	BZW1									Psmc5	Afg3l1	9330182L06Rik	Atp13a1
27335	EIF3K									Grsf1	Taco1	Casq1	Hapln1
7874	USP7									G6pdx	Marcks	Wdr74	Emc7
2534	FYN									Tex264	Sun1	Cybb	Atp1a4
51520	LARS									Fech	Ccbl2	Psat1	Npm1
8345	HIST1H2BH									AU040320	Ighg2c	Ranbp1	Cd36
259	AMBP									Capza1	Serpinb6a	Glud1	Lmf1
29763	PACSIN3									Cd97	Tecr	Acat2	Agpat3
51704	GPRC5B									Erlec1	Pebp1	Vta1	Ndrg3
403	ARL3									Mrpl24	Emc10	Man1a1	Jam3
4121	MAN1A1									Ndufs4	Rpl27a	Lmf1	Wars
6559	SLC12A3									Alg5	Gng5	Scrn1	Aco1
7113	TMPRSS2									Ghitm	Rab2a	Copb1	Cyp20a1
10247	HRSP12									Clic1	Akr1b10	Eif3m	Plcb4
3691	ITGB4									Mrps24	Timm8a1	Ace	Selenbp1
7103	TSPAN8									Nt5dc2	Ggcx	Psmc5	S100a10
10959	TMED2									Tamm41	Mpc2	Rps20	Sdhb
51560	RAB6B									Mipep	Mrps25	Cdipt	Rab21
440	ASNS									Timm23	Mrpl43	Acot8	Ppp5c
1969	EPHA2									Ggcx	Coq9	Eml2	Clic4
2048	EPHB2									Phgdh	Chpf2	Rab35	Ahsg
50488	MINK1									Psma3	Rars2	Preb	Psmd11
140465	MYL6B									Galc	Rnaset2	Sun1	Fkbp11
210	ALAD									Mrpl28	Lipa	Ago2	Prpsap1
214	ALCAM									L2hgdh	Apoo	Pgrmc1	Ppt2
781	CACNA2D1									Aldh5a1	Ddx3x	Cnih4	Tor1b
4070	TACSTD2									Tor1aip1	Cnpy3	B4galt7	Kdelc2
388697	HRNR									Idi1	Cdipt	Arpc4	Ncl
1312	COMT									Tmx1	Sec22b	Psmc2	Cotl1
1511	CTSG									Galnt7	Degs1	Eif3d	Impdh2
4357	MPST									Emc2	Fdps	Slc4a8	Chmp3
4507	MTAP									Ccbl2	Fkbp11	Fkbp2	Gstm2
5860	QDPR									Cdc42bpb	Rpl21	Mesdc2	Nudt12
10755	GIPC1									Mrpl43	Farp1	Hist1h2al	Rpl24
23317	DNAJC13									Coq6	Acot7	Nudt12	Rpl34
54869	EPS8L1									Slc44a2	Mrps5	Mfsd5	Pomk
2817	GPC1									Aars2	Tfam	Pgap1	Dctn1
255626	HIST1H2BA									Ahcy	Mfsd5	Ruvbl1	Marcksl1
5272	SERPINB9									Rps20	Ghitm	Cpne4	Igf1r
6164	RPL34									Tfam	Grhpr	Txn	Ikbip
11140	CDC37									Dpp4	Eif3i	Chmp6	Abi1
5859	QARS									Atpif1	Mapk1	Gpm6a	Ltf
9554	SEC22B									Farsb	Lmf1	Tmc6	Acot8
1639	DCTN1									Apoo	Mrps24	Ttc7b	Thy1
1962	EHHADH									Adam10	Blmh	Cd177	Rras
3927	LASP1									Atp6v1e1	Mrpl41	Enpp2	Dnpep
2022	ENG									S100a11	Ppid	Mrc2	Atp6v1c1
4000	LMNA									Mrps5	Ahcy	Tmed1	Surf4
3182	HNRNPAB									Gna11	Acot2	Immt	Cndp2
6741	SSB									Ccdc51	Cyb5r1	Rpl35	Chmp6
8451	CUL4A									Edem3	Ndufaf4	Rps23	Hprt1
10521	DDX17									Enpp4	Fastkd2	Txnrd1	Tmem9b
1983	EIF5									Psma5	Yars2	Dnajc16	Slc9a6
3912	LAMB1									Kdelc2	Eif2s3x	Tomm40	Sntb1
6059	ABCE1									Marcks	Cpe	Sparc	Ahsa1
80381	CD276									Dnaja1	Daam1	Pigg	Lims1
961	CD47									Nlrx1	Eif4g1	Txnl1	Copb1
1809	DPYSL3									Eif3e	Psma3	Gnpda1	Csnk1g3
7335	UBE2V1									Txnrd2	Exog	Aldh9a1	Ppfia1
83737	ITCH									Mgat2	Sema4c	Psmd11	Stub1
2107	ETF1									Slc7a1	Mipep	Cd2ap	Adamts1
6772	STAT1									Sfxn2	Gadd45gip1	Ap1m1	Sil1
3055	HCK									Rars2	Mrpl2	Sdf4	Ifi30
6154	RPL26									Nit2	Atp13a1	Capn2	C5
5887	RAD23B									Mydgf	Arsa	Uggt2	Ruvbl1
5754	PTK7									Mrpl11	Ndufa2	Gng10	Cst3
51765	MST4									Metap2	Nit2	Aco1	Ranbp1
8348	HIST1H2BO									Sun1	Nif3l1	Arpc3	Slc29a1
8342	HIST1H2BM									Hmgb1	Rpl28	Ppid	Eif3i
22154	Tubb5									Atp5e	Surf1	Snx1	Serpina1b
1950	EGF									Mrpl9	Grsf1	Cdc40	Ept1
6809	STX3									Arpc4	Ndufv3	Fbln1	Emc2
27293	SMPDL3B									Insr	Cd180	Edem3	Slc33a1
80736	SLC44A4									Tmem126a	Hsd17b12	Gstm1	Entpd4
84418	CYSTM1									Tmem258	Cul1	Slc29a1	Sumf2
53	ACP2									Pafah1b1	Gpr107	Cers2	Rrm1
359	AQP2									Pitpnb	Arpc4	Slc15a4	Hsd17b12
8972	MGAM									Rab6a	Sdf2	Creg1	Tlr3
9476	NAPSA									Psmd12	Tomm6	Extl2	Arhgef2
10204	NUTF2									Rcn2	Sep15	Sidt2	Itgb5
88	ACTN2									Cars2	Stip1	Cd36	Mup8
6382	SDC1									Serpina1e	Psmd13	Gcn1l1	Hic2
7429	VIL1									Cd177	Fbln1	Tspan9	Epdr1
10131	TRAP1									Actr1a	Carkd	Vps26a	Tspan9
10562	OLFM4									Serpina1b	Mrps18b	Vps28	Clec10a
874	CBR3									Glrx5	Pex11b	Pex11b	Nars
3851	KRT4									Txn	Ptpmt1	Adsl	Slc38a2
4179	CD46									Rab27a	Aldh4a1	Slc11a2	Bst2
7264	TSTA3									Rpl34	Chchd4	Prcp	Dhcr7
7278	TUBA3C									Rdx	Gpd1	Kdelc2	Rheb
10159	ATP6AP2									Nadk2	Tmem131	Ckap5	Sec62
162605	KRT28									Gsr	Xpnpep1	Hspa13	Cnnm4
339122	RAB43									Itga2	Nt5dc3	Golga7	Fkbp1a
336	APOA2									Megf8	Cmc1	Serpina1b	B4galt5
312	ANXA13									Mvp	Ndufaf7	Psmb7	Itih4
388	RHOB									Ict1	Smpdl3a	Fdps	Strap
3674	ITGA2B									Gyg1	Cand1	Pld3	Rrm2
1445	CSK									Coq3	Cybb	Cfl2	Atp9b
2632	GBE1									Pld3	Sypl1	Prkar1a	Tomm40
2787	GNG5									Taco1	Ppt1	Bcap31	Yars
4059	BCAM									Sypl1	Ppt2	Atp6v1h	Plekha5
4646	MYO6									Stip1	Enpp4	Cox6a1	Ndufb9
6470	SHMT1									Rpl22	S100a10	Plekho2	Selt
6845	VAMP7									Eif3m	Pafah1b1	Rpl31	Ppt1
6856	SYPL1									Nif3l1	Mthfd1	Lrrc8c	Sidt2
93100	NAPRT1									Pomgnt1	Eif3e	Rnaset2	Slc23a2
113220	KIF12									Blmh	Hint1	Gdi1	Adh5
114990	VASN									Fuca1	Mrpl48	Itih4	Gdi1
440689	HIST2H2BF									Surf1	Qrsl1	Sytl2	Slc11a2
3028	HSD17B10									Srsf1	Lars	Sil1	St3gal1
2745	GLRX									Mars	Acp6	Sec31a	Txnl1
5360	PLTP									Cadm1	Pgrmc1	Atp5f1	Taldo1
11344	TWF2									Ndufaf1	Psma5	Thy1	Psmc5
51752	ERAP1									Elac2	Taok1	Otub1	Psmc2
1622	DBI									Mrps36	Dpp3	Cyb5a	Slc6a6
10120	ACTR1B									Hsd17b8	Pitpnb	Hectd1	Sec22b
6234	RPS28									Sema4c	Ipo7	Asna1	Rpl19
6693	SPN									Napg	Dnajc5	Cc2d1b	Atp5i
9521	EEF1E1									Mllt4	Serhl	Rcc2	Dnm2
4905	NSF									Cd81	Hnrnpa3	Unc5c	Aldh2
7178	TPT1									Rnaset2	Dnajc15	Ndufb9	Smpdl3a
50	ACO2									Psmb1	Pgs1	Csnk1g3	Chid1
3032	HADHB									Aco1	Tamm41	Slc25a13	Bag5
3987	LIMS1									Tpm4	Coa7	Slc9a6	Arpc5
5232	PGK2									Mtap	Mrps36	Usmg5	Aga
5867	RAB4A									Psmc2	Cant1	Glmp	Pcolce
23549	DNPEP									Spg7	Arsg	Strap	Ech1
2774	GNAL									Tm9sf1	Dpp7	Oxct1	Cers2
8329	HIST1H2AI									Cd180	Chp1	Chmp3	Ube2n
8969	HIST1H2AG									Taldo1	Akr1a1	Dock7	Rnh1
11160	ERLIN2									Prmt1	Mllt4	Selt	Prcp
6161	RPL32									Rab32	Megf8	Lin7c	Gpm6a
328	APEX1									Tmem87a	Psmb1	Agpat3	Flnb
3684	ITGAM									Gde1	Rps27	Mydgf	Tfg
9493	KIF23									Rnf213	Casc4	Uqcrq	Sumf1
2147	F2									Ndufaf4	Tpm4	Pfas	Cyfip2
6634	SNRPD3									Mtpap	Nt5dc2	Psmd13	Emc10
8829	NRP1									Golm1	Gsr	Rdh11	Mlana
85236	HIST1H2BK									Lipa	Mlana	Arl6ip1	Hspa9
8334	HIST1H2AC									Ruvbl1	Pls3	Mboat2	Serpind1
3030	HADHA									Chchd4	Minos1	Gdpd1	Thop1
6176	RPLP1									Psmd7	Mrpl9	Entpd4	Taok3
6385	SDC4									Csrp1	Aplp2	B3galtl	Rpl22
6748	SSR4									Fbln5	Atp5e	Rcn2	Rcn2
9414	TJP2									Uqcc2	Tmem126a	Yipf6	Usp14
9475	ROCK2									Hnrnpu	Coa3	Ndufb10	Glud1
22883	CLSTN1									Ngp	Csrp1	Slc33a1	Usmg5
2762	GMDS									Sep15	Yme1l1	Rsu1	F5
5361	PLXNA1									Pls3	Syngr1	Tmem258	Glipr2
5911	RAP2A									Psmd13	Bak1	Jagn1	Hnrnpa2b1
8330	HIST1H2AK									Sumf2	Ist1	Camk2d	Glmp
23327	NEDD4L									Coro1c	Scrib	Dpp3	Mrc2
55327	LIN7C									Ppt1	Ostc	Casd1	Snx1
57048	PLSCR3									Chid1	Smc2	Arf6	Eci2
347688	TUBB8									Ddx5	Plscr3	Lmtk2	Erlin1
347733	TUBB2B									Vps26a	Timm10b	Hprt1	Gpld1
653269	POTEI									Tuba1a	Cd81	Fkbp3	Fzd7
713	C1QB									Fut8	Psmc2	Mink1	Sec24c
722	C4BPA									Macf1	Abcb1b	Man1a2	Enpp5
820	CAMP									Itfg3	Cers2	Mpp1	Otub1
5627	PROS1									Ndufaf7	Gdpd1	Mrto4	Abca2
6451	SH3BGRL									Hint1	Pdk1	Abr	Cdh2
6521	SLC4A1									Impdh2	Tor1b	Tln2	Rangap1
6906	SERPINA7									Prdx6	Rab5c	Swap70	Chil3
8667	EIF3H									Capn2	Kdelc2	Naca	Tmem55a
9943	OXSR1									Yme1l1	Txnrd1	Hpcal1	Rsu1
54509	RHOF									Ndufa11	Neu1	Gm2a	Atp6v1e1
57551	TAOK1									Pgrmc1	Macf1	2210016F16Rik	Jagn1
1605	DAG1									Ociad1	Ykt6	Lamb2	Vamp3
5340	PLG									Gnpat	Erlin1	Mtpn	Pex11b
64129	TINAGL1									Ggh	Atp7a	Chid1	Ostc
1460	CSNK2B									Cox7c	Arpc3	Bst2	Dnajc7
3385	ICAM3									Mrps17	Ergic3	Nap1l1	Mfap5
4065	LY75									Cotl1	Tfb1m	Nudc	Eef1b
5297	PI4KA									Mrpl41	Ptpn23	Enah	Tspan14
23180	RFTN1									Rpl36	Strap	Asl	F3
54732	TMED9									Pgs1	Uqcc2	Hnrnpa2b1	Lclat1
258010	SVIP									Psmc6	Cyp20a1	Stat1	Pld3
5864	RAB3A									Nap1l1	Cnpy4	Tmed3	Coro7
7511	XPNPEP1									Timm10b	Cse1l	Blvra	Plekho2
10398	MYL9									Arpc5	Ept1	Uxs1	Fam63b
10857	PGRMC1									Ndrg1	Rpl14	Fzd7	St6gal1
2314	FLII									Clcc1	Rpl36	Ndufa8	Ddr2
23530	NNT									Serhl	Stat1	Tor1aip2	Fam198b
286	ANK1									Coro7	Slc44a1	Cd9	C1qc
501	ALDH7A1									Ddx39b	Tmed1	Mgrn1	Itch
3419	IDH3A									Clpb	Hnrnpa2b1	Twf1	Acsl4
6228	RPS23									Rab8a	Hras	Arsg	Dpep1
221184	CPNE2									Mesdc2	Psmc5	Neu1	Cul5
3024	HIST1H1A									Creg1	Psmb4	Ngp	St3gal4
10594	PRPF8									Naa15	Idi1	Tsn	Cd9
5355	PLP2									Rps23	Agpat3	Fads2	2210016F16Rik
221613	HIST1H2AA									Lcp1	Cd97	C2cd5	Nif3l1
2475	MTOR									Dut	Pigb	Arcn1	Tspan6
8301	PICALM									Nrd1	Cox7c	Syncrip	Arcn1
1667	DEFA1									Mtpn	Rpl22	Tfg	Lrrc59
2028	ENPEP									Crat	Aco1	Tbcd	Lin7c
2720	GLB1									Copb1	Myo6	Dbnl	Rab23
23473	CAPN7									Txnl1	Mrps17	Mapre1	Arl6ip1
57699	CPNE5									Ighg2c	Spg7	Emc7	Ano10
144402	CPNE8									Atp6ap1	Elac2	Ept1	C2cd5
762	CA4									Mrps18b	Pygb	Dnm2	Tmem173
5217	PFN2									Jagn1	Ngp	Fscn1	Slc2a5
5476	CTSA									Zadh2	Thy1	Inpp5a	Rps23
10632	ATP5L									H2-Ab1	Cd36	Fap	Atp5l
3850	KRT3									Lclat1	Gla	Rhob	Mvp
221	ALDH3B1									Snx3	Atp6v1e1	Myg1	Wdr48
5792	PTPRF									Ostc	Ranbp1	Adh5	Rpf1
715	C1R									Bri3bp	Nipsnap3b	Tuba1a	Dnajc16
7276	TTR									Lamtor1	Prcp	Gsta4	Llgl1
2203	FBP1									Hars	Zadh2	Gpr37	Uqcrq
3672	ITGA1									Rnh1	Cotl1	Cst3	Neu1
4811	NID1									Ptpn23	Slc44a2	Apeh	Ubr4
5184	PEPD									Cbr4	Abcc4	Dld	Golga7
6009	RHEB									Spr	Ddx5	Ube2n	Sntb2
10075	HUWE1									Sec24c	Slc33a1	Nars	Syvn1
10970	CKAP4									Rps24	Ndufs4	Usp14	Rab8b
28970	C11orf54									Slc25a35	Glrx5	Fkbp1a	Vamp8
54862	CC2D1A									Atp7a	Cars2	Hic2	Galnt4
134147	CMBL									Prps1l3	Atp6ap1	Taldo1	Tor1aip2
2239	GPC4									Tmem160	Rpl23a	Lrrc59	Ddah1
3963	LGALS7									Agpat3	March5	Lclat1	Pttg1ip
29127	RACGAP1									Psat1	Mrpl27	Enpp5	Frrs1
57175	CORO1B									Minos1	Notch2	Cnpy3	Il1rap
319101	KRT73									Eif4a3	Mmp14	Sec22b	Mgrn1
965	CD58									Slc25a22	Cd82	Slc23a2	Xxylt1
4643	MYO1E									Bak1	Ndufb3	Ostc	Lrrc57
4904	YBX1									Mrpl2	Nudt12	Gspt1	Plin3
27101	CACYBP									Ergic3	Crat	Siae	Utp18
2162	F13A1									Nfu1	Mtpn	Lrp6	Dbnl
4513	COX2									Rpl35	Snap23	Ola1	Ngp
7169	TPM2									Qrsl1	Eif3m	Tnpo1	Shmt2
9124	PDLIM1									Ipo7	Plgrkt	Ifitm3	Uqcr10
11171	STRAP									Cmc1	Nucb2	Epx	Dlst
56681	SAR1A									Rpl38	Hspa13	Ahsa1	Slc6a17
1277	COL1A1									Aplp2	Lcp1	Cyp20a1	Syncrip
5050	PAFAH1B3									Cdipt	Rps24	Vwa5a	Ube2l3
5631	PRPS1									Fdps	Rpl34	Stub1	Rap2c
65263	PYCRL									Smc2	Spr	Ube2v1	Mtpn
9630	GNA14									Rab5c	Mrpl30	Ube2l3	Dnm1l
1603	DAD1									Mrpl48	Farsb	Stim1	Capn2
3074	HEXB									Adck1	Atpif1	Tmem173	Alcam
6342	SCP2									Atp6v1g1	Ext2	Cd82	Swap70
7332	UBE2L3									Slc16a3	Ociad1	Cs	Aldh9a1
31	ACACA									Preb	Mup8	Pls3	Cnp
6500	SKP1									Lmf1	Myg1	Surf4	Asna1
4144	MAT2A									Eif3h	Fzd7	Itgb5	Dpp7
79180	EFHD2									Uba1y	Fam49b	Mlana	Lrrc8c
2192	FBLN1									Sidt2	Gpld1	Tspan14	Htatip2
1459	CSNK2A2									Dhcr7	Slc38a1	Tspan31	C1qb
1656	DDX6									Tmem256	Itfg3	Msmo1	Nampt
2775	GNAO1									Timm8a1	Dhcr7	Psmd7	Vasp
7106	TSPAN4									Arpc3	Man1a1	Rheb	Rdh11
23380	SRGAP2									Uqcrh	Rab6a	Tmem260	Pfas
833	CARS									Coa3	Hprt1	Uqcr10	Lrp8
6749	SSRP1									Strap	Ndufa11	B3galt6	Sec23b
2548	GAA									Tomm6	Sept9	Igf1r	Irgm1
72	ACTG2									Ago2	Rab32	Hgs	Iigp1
5104	SERPINA5									Nenf	Rpl37a	Rock1	Stim1
8029	CUBN									Oxsm	Atp5d	Dhcr7	Eif5b
1327	COX4I1									Chp1	Acot8	Cdh2	Plcd1
2280	FKBP1A									Isoc2a	G3bp1	Nenf	Adgre1
9184	BUB3									Txnrd1	Arhgdib	Plin3	Arsa
113457	TUBA3D									Fzd7	Itih4	Naa15	Icam1
376267	RAB15									Ndufb3	Slc4a7	Mgat4a	Eml2
2195	FAT1									Scrn1	Tmem160	Serpind1	Pls3
5519	PPP2R1B									Extl3	Hsd17b8	Ano10	Vps26a
143	PARP4									Mlana	Qars	Prpsap1	Clcc1
249	ALPL									Farp1	Guf1	Atp9b	Soat1
642	BLMH									Sec22b	Banf1	Arpc5	Trmt6
2184	FAH									Acox3	Pomt1	Fkbp11	Tram1
9748	SLK									Cpe	Srsf1	Il1rap	Entpd6
10598	AHSA1									Qdpr	Psma2	Slc6a6	Ybx3
28988	DBNL									Lyplal1	Txn2	Cmpk1	Apoa4
51606	ATP6V1H									Eml2	Tuba1a	Esd	Gcn1l1
54832	VPS13C									Cnpy3	Sec24c	Ddah2	Bcap31
80781	COL18A1									Pcyox1l	Sumf1	Abca7	Mapre1
84817	TXNDC17									Rps27	Cadm1	Ugcg	Rras2
124220	ZG16B									Erlin1	2210016F16Rik	Vamp8	Glul
155382	VPS37D									Selt	Rps20	Etf1	Acaca
1508	CTSB									Tapt1	Prmt1	Sec62	Stk10
355	FAS									Tmem131	Usp9x	Emc10	Ncam1
5198	PFAS									Ptpmt1	Hint2	Lrpprc	Oxct1
6793	STK10									Mrps31	Tpm1	Bri3bp	Ifitm3
10163	WASF2									Exog	Gnaq	Tmem165	Rnaset2
10923	SUB1									Map4k4	Atpaf1	Ebf2	Tmem258
55619	DOCK10									S100a10	Bckdk	Tmem55a	Pef1
509	ATP5C1									Tmed5	Cd177	Sdf2	Wdr12
2876	GPX1									Cers2	Syncrip	Serpina3n	Tspan31
5054	SERPINE1									Tlr3	Psmb6	Slc39a10	Tspan15
9131	AIFM1									Bckdk	Pdcd6	Eif4a3	Ddx39b
1265	CNN2									Grhpr	Ca9	Acsl1	Ube2v1
8565	YARS									Atpaf1	Src	Habp2	Pomt1
51031	GLOD4									Gadd45gip1	Kcnj13	Acsl4	Adsl
55379	LRRC59									Tmem260	Nenf	Csnk2b	Tceb2
83660	TLN2									Chil3	Cyb5a	Utp18	Gpr108
6708	SPTA1									Psmb4	Selt	Sumf1	Serbp1
10314	LANCL1									G3bp1	Mgat1	Gng7	Rpl31
112802	KRT71									Gcdh	Stim1	Sacm1l	Srm
399687	MYO18A									Cpt1a	Cpt1a	Cndp2	Bzw1
8332	HIST1H2AL									Rps10	Dut	Sgpl1	Msmo1
8336	HIST1H2AM									Psmc1	Clic1	Fam63b	Nenf
10550	ARL6IP5									H13	Txnl1	Dek	Fyn
26330	GAPDHS									Sec62	Uqcrh	Capg	Npr2
4001	LMNB1									Eea1	Nudt19	Slc30a5	Rps24
6723	SRM									Igsf8	Trmu	Renbp	Stambp
7345	UCHL1									Tor1b	Trmt10c	Psen2	B3galtl
5954	RCN1									Cd36	Clpb	G3bp1	Ckap5
6428	SRSF3									Mrpl27	Aldoc	Thop1	Gspt1
23451	SF3B1									Prcp	Cdc42bpb	Rap2c	Dld
25873	RPL36									Ept1	Psmd11	Map2k1	Prdx5
56005	C19orf10									Dnajc5	Smc4	Cnnm4	Rala
3838	KPNA2									Abcc4	Gcn1l1	Alg11	Abhd13
6209	RPS15									Psma4	Scrn1	Psmc1	Trmt61a
9782	MATR3									Bzw1	Psat1	Wars	Yipf3
11224	RPL35									Acat2	Slc12a4	Slc39a6	Dock7
7247	TSN									Abce1	Qdpr	C5	Stx7
2944	GSTM1									Plgrkt	Atp1a4	Atp5l	Tsta3
92421	CHMP4C									Ptges3	Cnih4	Tram1	Etf1
29952	DPP7									Fscn1	F13a1	Nudt19	Tuba1a
629	CFB									Serpina3n	Tmem260	Abce1	Chmp5
4173	MCM4									Emc10	Hist1h2al	Xxylt1	Tmem259
817	CAMK2D									Xpnpep3	Cnbp	C1galt1	Manea
7965	AIMP2									Atp5d	Bri3bp	Nras	Tsn
2997	GYS1									Dguok	Alcam	Dstn	Psmd13
11335	CBX3									Mtnd5	Mcu	Rab8b	H13
27339	PRPF19									Atp1a4	Lyplal1	Frrs1	Slc1a4
6541	SLC7A1									Ppa1	Lclat1	Ybx3	Blvra
23348	DOCK9									Mrps28	Lias	Akr1b10	Ddx5
10419	PRMT5									Psmb6	Uqcc1	Sept11	Psmc1
5213	PFKM									Stx7	Sco2	Tspan6	Smc2
7150	TOP1									Myg1	Adhfe1	Bzw1	Fap
9793	CKAP5									Pgrmc2	Adck1	Tagln2	Lrp6
6206	RPS12									Ube2l3	C5	Nsfl1c	Sep15
9343	EFTUD2									Sec31a	Cndp2	Eef1b	Ptp4a2
128312	HIST3H2BB									Nt5c2	Sec62	Snx6	Esd
3248	HPGD									Scarb1	Acat2	Dnpep	Chmp2a
27236	ARFIP1									Vwf	S100a6	Agrn	Abca7
55233	MOB1A									Coa7	Tmem55a	Psmc3	Acsl1
1471	CST3									Mtnd4	Gm2a	Mthfd1l	Gla
1947	EFNB1									Fam136a	Psmd12	Rpf1	Habp2
10128	LRPPRC									Trmt10c	Selenbp1	Hnrnpa3	Nap1l1
1048	CEACAM5									Ppid	Tram1	Hapln1	Cyr61
3133	HLA-E									Slc33a1	Ppa1	Ndufa4	Ppp1cc
3241	HPCAL1									Mrps16	Glmp	Chil3	Apeh
3321	IGSF3									Atp6v1h	Mrpl18	Mup8	Asl
10197	PSME3									Tnc	Lmbrd2	Btf3	Slc4a2
495	ATP4A									Emc3	Atp6ap2	Myl12b	Tmem63b
2047	EPHB1									Ndufa3	Srpr	Lrrc57	Hacd3
2181	ACSL3									Smc4	Prdx6	Clasp2	Nras
5444	PON1									Ptbp1	Cst3	Pgrmc2	Metap2
2946	GSTM2									P2rx7	Thop1	Ppp1cc	Naca
3934	LCN2									Mrpl30	Sfxn2	Gnptg	Sun1
5092	PCBD1									Sil1	Mrpl32	Soat1	Cars
7841	MOGS									Mfsd5	Sun2	Rras2	Usp24
9980	DOPEY2									Rps15	Psmc6	B4galt5	Slc35b2
10006	ABI1									Gpd1	Tmem256	F5	Gsta4
10920	COPS8									Adsl	Slc25a22	Snx5	Cfl2
11313	LYPLA2									Gcn1l1	Dguok	Ninj1	Arl1
25801	GCA									Hprt1	Rps23	Erlin1	Gpx8
30833	NT5C									Frrs1	Mrps28	Rala	Abcc5
64398	MPP5									Pigb	Sco1	Vamp3	Hacd2
284422	C19orf77									Hint2	Ruvbl1	Vasp	Ebf2
276	AMY1A									St3gal4	Ugt1a7c	Rrm2	Ddah2
1292	COL6A2									Ppp5c	Mboat2	Fah	Fads2
1829	DSG2									Vps13c	Igf1r	Marcksl1	Dstn
3859	KRT12									Sdf2	Vps26a	Aak1	Psen2
196374	KRT78									Cds2	Rab8a	Cnp	Casd1
653499	LGALS7B									Gstm2	Gnao1	Aldh16a1	Cubn
132	ADK									Mlycd	Igsf8	Fam129a	Slc39a6
581	BAX									Arsg	Mvp	Rer1	Smc4
30001	ERO1L									Txn2	Lbr	Rtn3	Sun2
6515	SLC2A3									Mrrf	Psmd7	H13	Arhgef12
6633	SNRPD2									Fkbp1a	Hic2	Ceacam1	Tgfbi
220	ALDH1A3									2210016F16Rik	Rpl35	Rpl38	Ear6
6648	SOD2									Acp6	Marcksl1	Ephb4	Atp5f1
11316	COPE									Uqcc1	Mrrf	Lims1	Cox6a1
5550	PREP									Rab10	Metap2	F13a1	Ggh
6093	ROCK1									Rrm1	Hars	Dync1i2	Cpne4
136319	MTPN									Arhgdib	Yars	Actr1a	Cd38
1774	DNASE1L1									Col12a1	Itih1	Pgls	Ppap2c
5004	ORM1									Rps26	Mtpap	Sep15	Fkbp3
5524	PPP2R4									Tfb1m	Kctd12	Atp6v1g1	Capg
55968	NSFL1C									Rap1a	Atp11c	Htatip2	Gng7
116844	LRG1									Ap1g1	Agpat1	Prdx5	B3galt6
1464	CSPG4									Nap1l4	Loxl3	C1qc	Emc3
10627	MYL12A									Tmem55a	Arcn1	Icam1	Gm2a
2670	GFAP									Gdi1	Impdh2	C1qb	Zdhhc15
6432	SRSF7									Endod1	Arpc5	Ptma	Abce1
10447	FAM3C									Mrps10	Aimp1	Hnrnpa1	Cnbp
26578	OSTF1									Soat1	Ttc13	Slc35b2	Bri3bp
26958	COPG2									Gpr107	Fam136a	Rab23	Twf1
94081	SFXN1									Gnaq	Tgoln1	Smc4	Furin
4836	NMT1									Ist1	Zbed5	Abhd13	Gyg1
10056	FARSB									Plscr3	Aars2	Arl1	Srpr
29926	GMPPA									Dnajc15	Aldh3b1	Pttg1ip	Tmem120a
6284	S100A13									Echdc3	Tnc	Cyfip2	Ect2
3609	ILF3									Lgals3	Surf4	Atrnl1	Naa15
8290	HIST3H3									Nt5dc3	Nap1l4	Cops2	Rpl35
11031	RAB31									Syngr1	Mapre1	Tapt1	Rps20
6730	SRP68									Sri	P2rx7	Fam20b	Tmem260
10726	NUDC									Ube2n	Golga7	Emc3	Tbcd
22818	COPZ1									Ranbp1	Cd68	Cul5	Slc25a13
9497	SLC4A7									Ppt2	Tmx4	Msr1	Itgal
51493	C22orf28									Mboat2	Adh5	Entpd6	Arl8a
9987	HNRPDL									Fahd1	Isoc2a	Ndufv1	Aqp1
51715	RAB23									Rpl19	Ube2n	Tmem51	Gnpda1
8546	AP3B1									Adh5	Orm1	Rhbdf1	Entpd2
11260	XPOT									Hist1h2al	Eef1b	Gla	Galns
8754	ADAM9									Tsn	Gng10	F3	Serhl
5928	RBBP4									Psma2	Pam16	Lgals9	Fam20b
480	ATP1A4									Src	Fech	Ighg1	Gar1
1378	CR1									Cops2	Rps10	Pgp	Bax
2170	FABP3									Eif3f	Tefm	Vapa	Pgrmc2
54587	MXRA8									Psmb2	Mrps31	Sumf2	Ugt1a7c
56667	MUC13									Asna1	Spta1	Efcab14	Ptpn11
64114	TMBIM1									B3galtl	Galns	Ldah	Kiaa1467
112574	SNX18									Slc35b2	Cpq	Rnf213	Nap1l4
6286	S100P									Coq5	Eea1	Cobll1	Vps4a
7379	UPK2									Aldh3b1	Dnm1l	Psmc6	Ace
2050	EPHB4									Pfas	H13	Aimp1	Myl12b
5119	CHMP1A									Reep5	Ighv1-19	Jam3	Alg11
6227	RPS21									Hacd3	Soat1	Prpf40a	Pbxip1
6902	TBCA									Pex11b	Pttg1ip	Adamts1	Slc30a5
10723	SLC12A7									Mrpl20	Exoc4	Gpld1	Prkaa1
1364	CLDN4									Slc12a4	Msr1	Plcd1	Cacna2d1
2049	EPHB3									Cd68	Rab10	Gyk	Cnpy3
10085	EDIL3									Cbr1	Mfsd10	Atp5j2	Ddx1
23555	TSPAN15									Cd47	Hnrnpab	Mtch2	Tns2
55048	VPS37C									Slc2a3	Rcn3	Slc25a1	Hist1h2al
92815	HIST3H2A									Itih4	Uba1y	Srpr	Psmd7
2220	FCN2									Tgoln1	Bst2	Ppap2c	Ndufb10
217	ALDH2									Gtpbp10	St6gal1	Hvcn1	Rtn3
435	ASL									Ube2v1	Nlrx1	Ptgis	Tspan13
9126	SMC3									Rpl37a	Ubr4	Sec23ip	Nsfl1c
1306	COL15A1									Mcpt4	Ptbp1	Iqgap2	Cops2
1398	CRK									Abcd3	Mtnd5	Cln5	Ldah
1410	CRYAB									Cybb	Bloc1s5	Bax	Gstm1
3929	LBP									Zbed5	1700021F05Rik	Cbr1	Tmem165
5578	PRKCA									Ccdc90b	Sidt2	Galnt4	Snrpd2
7047	TGM4									Nudt19	Ddx39b	Bcap29	Slc30a7
8452	CUL3									Gpld1	Mrps10	Wbp2	Ola1
56241	SUSD2									Mrpl32	Tjp2	Ppp2r2a	Rab34
56954	NIT2									Fads2	Gcdh	Serbp1	Pip4k2b
57111	RAB25									Gm2a	Mrpl21	Ddx5	Trio
59272	ACE2									Bcs1l	Timm8b	Mpp2	Tmem131
146691	TOM1L2									Gpx4	Rpl38	Afm	Csnk2b
153201	SLC36A2									Slc15a4	Prg2	Tjp1	Atp5j2
317772	HIST2H2AB									Psmb5	Ap1g1	Ppp1r12a	Pgp
277	AMY1B									Tmed1	Endod1	Mttp	Cox7a2
278	AMY1C									Akr7a2	Jam3	Psme1	Slc15a4
728358	DEFA1B									Cfl2	Dip2c	Fut11	Hvcn1
1794	DOCK2									Fkbp11	Usp5	Psmc4	Msr1
284119	PTRF									Ddx6	Mtdh	Gar1	Ninj1
3925	STMN1									Lias	Zdhhc5	Cacna2d1	Serping1
5579	PRKCB									Ndufaf5	Psmb2	Kit	Abr
83986	ITFG3									Slc35a4	Eif3h	Asns	Eif2s2
8655	DYNLL1									Timm8b	Nt5c2	Ssr1	Wbp2
10476	ATP5H									Dbnl	Mrpl20	Atp5i	Actr1a
8402	SLC25A11									Eral1	Ssr1	Hacd2	Ssr1
29780	PARVB									Gys1	2210010C04Rik	Glul	Ttyh2
383	ARG1									Fbln1	Coq7	Mfsd10	Minpp1
6278	S100A7									Snx1	Prkar1a	Prkaa1	Slc39a10
345	APOC3									Acsl1	Ddx6	Tmem106b	Sept11
716	C1S									Dag1	Csnk2b	Eif3f	Ruvbl2
732	C8B									Srsf2	Ly75	Coro1b	Glo1
5005	ORM2									Rdh11	Psma4	Impa1	Rab18
6291	SAA4									Nudt12	Tagln2	Tceb2	Ap1b1
813	CALU									Nucb2	Ddt	Hacd3	Lemd2
2052	EPHX1									Mfsd10	Mgme1	Agpat1	G3bp1
2799	GNS									Snap23	Tmed3	Slc30a7	Palm
4162	MCAM									Dync1i2	Ldah	Stx12	Ptma
4323	MMP14									Hddc2	Cers5	Cul3	Ago2
220988	HNRNPA3									Mrps33	Rrm1	St6gal1	Eif2a
708	C1QBP									Clcn7	Cox7a2l	Cops3	Myo6
1665	DHX15									Dpp3	Mrps26	Lamtor1	Kiaa1522
6169	RPL38									Fxn	Pigg	Map4	Hsdl2
115207	KCTD12									Etf1	C1qc	Magoh	Kirrel
10946	SF3A3									Abcb1b	Fkbp3	Nrp2	Cs
92483	LDHAL6B									Gng5	Oas1a	Ndufb7	Ddt
2638	GC									Hk2	Casd1	Ugt1a7c	Hnrnpa1
683	BST1									Stat1	Icam1	Kras	Lgals9
29766	TMOD3									Psmc3	Il6st	Pigb	Reep5
79585	CORO7									Pisd	Enpp5	Ttyh3	Lyn
143471	PSMA8									Gpc1	Nudc	Tyk2	Ndufa8
23167	EFR3A									Magoh	Acsl4	Srm	Tinagl1
7837	PXDN									C7	Rcc2	Rps6ka3	Cmpk1
9652	TTC37									Fam129b	Cds2	Mboat7	Ankfy1
6449	SGTA									Slc4a7	Eif3f	Eif3h	Brox
10134	BCAP31									Lyz2	Syvn1	Rab18	Kras
10539	GLRX3									Tor1aip2	Lamtor1	Ruvbl2	Pcbp2
3146	HMGB1									Tmed3	Bax	Cops6	Serpina3n
7347	UCHL3									Bcap31	Emc3	Reep5	Tjp1
9040	UBE2M									Hspa13	Coq3	Arl8a	Rhbdf1
23	ABCF1									Ahcyl1	Sec23b	Tsta3	Gnptg
653781	POTEJ									Flii	Ube2l3	Farsb	Nudt19
8664	EIF3D									Ctbs	Frrs1	Cops5	Ephb4
8125	ANP32A									Sfxn5	Tapt1	Pef1	Atg9a
8243	SMC1A									Trmu	Rps15	Tmem63b	Hectd1
5819	PVRL2									F13a1	Msmo1	Pbdc1	Fmnl3
5976	UPF1									Fah	Dag1	Snrpd2	Prpsap2
9289	GPR56									Gla	Mars	Set	Emilin1
6625	SNRNP70									Scrib	Dbnl	Oas1a	Mark2
7155	TOP2B									Tagln2	Tmem109	Mgst1	Thumpd1
2939	GSTA2									Enpp2	Rap1a	Ddx39b	Mtx2
83758	RBP5									Tmem165	Myl12b	Birc6	Ttc13
4036	LRP2									Msmo1	Comtd1	Abca2	F13a1
9445	ITM2B									Fars2	Mrpl10	Pip5k1c	Dnmt1
10158	PDZK1IP1									Comtd1	Mrpl40	Tmem259	Mbl2
7336	UBE2V2									Mrpl14	Ear6	Dock1	Vwa5a
11045	UPK1A									Casc4	Vamp8	Dpep1	Bloc1s5
22872	SEC31A									Sirt5	Srgap2	Tulp3	Pon1
10449	ACAA2									Arcn1	Tlr3	Cers5	Slc31a1
140032	RPS4Y2									Pdcd6	Ctss	Rpl37a	Neo1
342574	KRT27									Rpl36a	Lman2l	Ext2	Mtch2
6317	SERPINB3									Ifitm3	Extl2	Galns	Farsb
948	CD36									Tbcd	Ap1b1	Farp2	Scamp5
1075	CTSC									Tjp2	Ccdc90b	Nudt7	Tapt1
2683	B4GALT1									Ddt	Caprin1	Scamp5	Arpc5l
8542	APOL1									Eif2s2	Ptpra	Mark2	Tmem181a
22915	MMRN1									Itih1	Decr2	Cd68	Rp2
1655	DDX5									Galk1	Lyz2	Scarf2	Gm10108
1889	ECE1									Gstm1	Dkc1	Pepd	Vps37c
2053	EPHX2									Tst	Slc35a4	Xpo5	Renbp
2168	FABP1									Atp6ap2	Tor1aip2	Abcc5	Kcnab2
5333	PLCD1									Tha1	Pgrmc2	Slc39a7	Wasf2
8073	PTP4A2									Fut11	Copb1	Adi1	Cryzl1
8411	EEA1									Abcb10	Ptges3	Taok3	Abcg2
8907	AP1M1									Ugt1a7c	Hacd3	Stk10	Exoc1
10552	ARPC1A									mt-Co3	Lypla1	Idi1	Capn6
51479	ANKFY1									Sf3b3	Hccs	Ap1b1	Dync1i2
51596	CUTA									Wars	Mtnd4	Gxylt2	Tnpo1
51652	CHMP3									Rpl31	Hddc2	Daglb	Eif6
2878	GPX3									Arl6ip1	Tst	Ptges3	Galk1
3913	LAMB2									Agrn	Mrps21	Sec23b	Aimp1
5654	HTRA1									Mrpl18	Chchd10	Rpl36a	Mgll
94025	MUC16									Nipsnap3b	Htatip2	Dut	Akap2
11187	PKP3									Slc11a2	Ttc17	Galk1	Bcap29
23475	QPRT									Lbr	Ugcg	Tinagl1	Birc6
55920	RCC2									Lypla1	Wars	Irgm1	Zc3hav1
3115	HLA-DPB1									Higd1a	Clec10a	Maoa	Fuca1
3119	HLA-DQB1									Mrpl21	Nagpa	Mfap5	Agpat1
6168	RPL37A									Mapre1	Tmem120a	Syvn1	Lbr
10768	AHCYL1									Golga7	Pfas	Wdr48	Tmppe
1399	CRKL									Vamp8	Flot2	Pkp4	Clcn5
6611	SMS									Banf1	Cpne2	Gpx4	Gas7
6643	SNX2									Mrpl10	Ruvbl2	C1galt1c1	Cd68
9352	TXNL1									Gdpd1	Slc15a4	Copg1	Ighv1-19
695	BTK									Dnph1	F10	Ttyh2	Atp8a1
7873	MANF									Mtg1	Actr1a	Lbr	Pbdc1
22919	MAPRE1									Asl	Slc11a2	Vsig10	Cnpy4
51726	DNAJB11									Akt1	Ctbs	Clec10a	Snap29
80155	NAA15									Slc44a1	Tmem173	Ptp4a2	Me1
84932	RAB2B									Eef1b	Gng2	Sugt1	Pepd
1823	DSC1									Mrps21	Set	Slc37a1	Ap1m1
3053	SERPIND1									Sco1	Atp6v1c1	Dnm1l	B3GNT2
9551	ATP5J2									Pgls	Slc35b2	Skp1	Sigirr
2802	GOLGA3									Cisd3	Pomt2	Eftud2	Wdr20
56650	CLDND1									Man1a1	Nme4	Tmem131	Ptges3
1397	CRIP2									Hnrnpd	Acsl1	Ndufs2	Loxl3
3073	HEXA									Srsf3	Cd47	Bag5	Ncald
6159	RPL29									Trio	Slc2a3	Dnph1	Ttyh3
6727	SRP14									Cndp2	Ano10	Edil3	Tm4sf1
10763	NES									Atp5s	Sec61b	Rps26	Gng2
8570	KHSRP									Tmem223	Gng7	Mars	Itih1
10528	NOP56									Sdhd	mt-Co3	Sccpdh	Map2k1
81502	HM13									Erbb2ip	Stx4	Hnrnpab	Psme1
140801	RPL10L									Sumf1	Mrps16	Uso1	Aacs
4175	MCM6									Ssr1	Timm10	Srsf1	Cdk17
9897	KIAA0196									C5	Romo1	Dnmt1	Rpl38
10484	SEC23A									Hdlbp	Snrpd2	Cd38	Tulp3
1278	COL1A2									Fam210a	Akr7a2	Serhl	Orm1
3093	UBE2K									Ptcd2	Mrpl14	Idua	Tyk2
3800	KIF5C									Tefm	Gpx8	Alg6	Psmb8
10652	YKT6									Snrpd2	Lyrm4	Smc2	Lamb1
1892	ECHS1									Lyrm4	Rdh11	Yars	Skp1
23157	2017-09-06									Gnao1	Spryd4	Kirrel	Angptl2
100529144	CORO7-PAM16									Flot2	Tmem165	Dync1li1	Rab31
3895	KTN1									Ptpra	Acad10	Eif5b	Slc25a11
9138	ARHGEF1									Aldh16a1	Ear2	Qdpr	Lamtor1
100526664	LY75-CD302									Acsl3	Plxnc1	Atp8a1	Snx5
4542	MYO1F									Mrpl40	Adgre1	Hsdl2	Tmem106b
57488	ESYT2									Eftud2	Ndrg1	Eif2s2	B4galt3
222068	TMED4									Icam1	Acaca	Orm1	Antxr2
8573	CASK									Ruvbl2	Psmb5	Enpp1	Slc30a1
121391	KRT74									Gspt1	Pacsin2	Cops4	2210010C04Rik
3157	HMGCS1									Basp1	Stx7	Mettl7a1	Dut
1496	CTNNA2									Usp14	Ifitm3	Abi2	Cab39
2036	EPB41L1									Pomk	Hacd2	St3gal1	Chmp2b
7165	TPD52L2									Taok1	C1qb	Ddx1	Hnrnpab
9255	AIMP1									Ppfibp1	Rpl36a	Cttn	Vapa
23516	SLC39A14									Ergic2	Bcat1	Clasp1	Enpp3
51699	VPS29									Tram1	Itgb5	Me1	Entpd1
64866	CDCP1									Nme4	Lactb2	Eif6	Psmc6
346562	GNAT3									Vwa5a	Srsf3	Idh3a	Aak1
84245	MRI1									Exoc4	Ago2	Ddt	Selm
3005	H1F0									Pcbd2	Prpf40a	Thumpd1	Cops3
5270	SERPINE2									Srpr	Sdhd	Flii	Atp6v1g1
987	LRBA									Dynll1	Fkbp1a	Tmco3	Csk
4853	NOTCH2									Mgme1	Sri	Srsf2	Cln5
5331	PLCB3									Fkbp7	Rhob	Fh	Copg1
7127	TNFAIP2									Ndufa1	C1galt1	Eif4b	Ccdc134
10544	PROCR									Hrsp12	Vamp3	Adcy3	Set
51637	C14orf166									Cnih4	Cbr4	Glrx3	Abi2
58533	SNX6									Timm10	Tsn	Fibp	Tmem51
55914	ERBB2IP									Nsf	Ppp1cb	Antxr2	Cobll1
55165	CEP55									Afm	B4galt7	Ndufb5	Nmt1
492	ATP2B3									Iba57	Oxsm	Plp2	Tagln2
433182	Gm5506									Mov10	Sfxn5	Chmp2a	Brk1
2521	FUS									Parl	Pomk	Ndufb4	Ca2
4669	NAGLU									Lactb2	B4galt5	Fam171a1	Slc25a1
6921	TCEB1									Trub2	Trio	Ndufb8	Prkaca
83481	EPPK1									FAM120A	Ndufa3	Entpd1	Dynll2
2784	GNB3									Snx6	Slc29a1	Eif2a	Ppp6c
51028	VPS36									Ppp6c	Lemd2	Gpx8	Bop1
89853	FAM125B									Hacd2	Psmc1	Tspan13	Ctss
112714	TUBA3E									Aimp1	Sirt5	Tpm4	Fah
1303	COL12A1									Cox7a2l	Tha1	Mblac2	Mtmr2
57515	SERINC1									Mrps14	Coq6	Itch	Adam15
528	ATP6V1C1									Ddx1	Gatb	Sts	Mfsd10
8547	FCN3									Hnrnpab	Trub2	Vps25	Idua
9188	DDX21									Slc30a9	Serpina3n	Pign	Rnpep
1991	ELANE									Sec11c	Pisd	Cnbp	Chmp1a
2202	EFEMP1									Psmc4	Fuca1	Nap1l4	Oas1a
2517	FUCA1									Hras	Tmem259	Eif1ax	Mcfd2
2879	GPX4									Stim1	Rab8b	Ppat	Alg6
3081	HGD									Clic4	Rab27a	Rab34	Cyb5a
3426	CFI									Ca2	Tmem9b	Ctbs	Akr1b10
5267	SERPINA4									Sgpl1	B3galtl	Ankfy1	Coro1b
5412	UBL3									Ears2	Prosc	Eps15l1	Pign
5493	PPL									Clcn3	Entpd1	Trmt6	Elovl7
6275	S100A4									Nampt	Slc39a7	Hadha	Slc37a1
7380	UPK3A									2210010C04Rik	Atrnl1	Clptm1l	C1galt1
7402	UTRN									Tmx4	Ahcyl1	Chmp5	Eif3h
8291	DYSF									F11r	Acss1	Hk2	H2-Q4
8878	SQSTM1									Bax	Uxs1	Cfi	Bcat1
9146	HGS									Enpp5	Tspan31	Tubb3	Cib1
9322	TRIP10									Mtdh	Rala	Vps13c	Dnph1
10207	INADL									Tmem109	Rras	Itih2	B3gat3
10592	SMC2									Tnpo1	Chmp3	Tspan15	Rps6ka3
11164	NUDT5									Esd	Isca2	Npr2	Rpl37a
51084	CRYL1									Sccpdh	Krt76	Serping1	Atp6v1h
57674	RNF213									Hic2	Fdx1	Sfxn1	Ndufa4
59342	SCPEP1									Tspan31	Atpaf2	Slc5a3	Prpf40a
81617	CAB39L									Atp8a1	Sec11c	Aqp1	Als2
127829	ARL8A									Bst2	Sts	Etfb	Ptpn6
338094	FAM151A									Caprin1	Slc7a6	Gpr108	Cops4
634	CEACAM1									Cmpk1	Fam129b	Atp6v1d	Tlr4
1981	EIF4G1									Stx12	Mmab	Tmem63a	Btf3
4924	NUCB1									Cnbp	Nap1l1	Pomt1	Specc1
9375	TM9SF2									Cul3	Mrpl57	Ppp1cb	Ndufb7
931	MS4A1									Cops6	Rps26	Stxbp1	Vps29
962	CD48									Sco2	Gfpt1	Enpp3	Maoa
2268	FGR									Ca9	Nars	Eif3k	Cav1
5336	PLCG2									Pam16	Fads2	Csnk1a1	Nutf2
7297	TYK2									Ccdc58	Rnf13	Pip4k2b	Pigb
9367	RAB9A									Cox20	Pcolce	Tor2a	Eif3f
10067	SCAMP3									Psmb3	Serbp1	Sema4b	Slc39a7
26140	TTLL3									Msr1	Mrps14	Vps37c	Atrnl1
3384	ICAM2									Ykt6	Iscu	Snx3	Stk24
10611	PDLIM5									Dnaja2	Chil3	Cav1	Plp2
10989	IMMT									Atp11c	Fcgr2b	Acat1	Cd34
22934	RPIA									Mrc2	Flot1	Hmgcs1	Galnt12
55276	PGM2									Mmab	Ncam1	Pcolce	Cfi
64122	FN3K									Surf4	Stxbp3	Yipf3	Sgpl1
5715	PSMD9									Iscu	Wfs1	Mtor	Itpa
4722	NDUFS3									Pomt1	Gpc1	Tmem120a	Vsig10
6836	SURF4									Ndufaf3	Siae	Hnrnpd	Ndufv1
9868	TOMM70A									Dnajb12	Abcf2	Eif4g2	Impa1
343069	HNRNPCL1									Slc38a1	Gdi1	Clcn7	Atxn10
6635	SNRPE									Neu1	Slc24a5	Pros1	Gxylt2
60559	SPCS3									Psen2	Mlycd	Mbl2	Alg8
5644	PRSS1									Swap70	Blvra	Gng2	Cers5
6426	SRSF1									Yipf6	Reep5	Ca2	Pigo
6738	TROVE2									Cst3	Apoa4	Itgal	Aldh16a1
23420	NOMO1									Eif5b	Ppfibp1	F10	Aprt
51065	RPS27L									Rtcb	Emc6	Tm4sf1	Ext1
51143	DYNC1LI1									Nudc	Fahd1	Sec23a	Slc5a3
54918	CMTM6									Gpx8	Slc30a7	Tmem50a	Grhpr
58472	SQRDL									Daam1	Rab35	Tspan7	Sema4b
5902	RANBP1									Tmem205	Cfi	Arhgef1	Adcy3
8454	CUL1									Gcsh	H2-Aa	Slc26a11	Pomt2
23499	MACF1									Eif3k	Ado	Wasf2	Dpy19l1
4926	NUMA1									Ebf2	Coq5	Slc20a2	Sorbs3
5306	PITPNA									Gnpda1	Dpy19l1	Slc9a3r1	Spry2
8644	AKR1C3									Oas1a	Mgat4a	Saraf	Eif3g
80331	DNAJC5									Vapa	Chmp2a	Gsk3b	Rpl36a
489	ATP2A3									Slc7a6	Gstm2	Erbb2	Fam63a
2109	ETFB									Abcg2	Rpl19	Arf5	Mpeg1
25923	ATL3									Myl12b	Bcap29	Rp2	Psmc3
23218	NBEAL2									Pdpr	Mrpl34	Cds2	Hgs
30	ACAA1									Dnm1l	Coa5	Minpp1	Tnpo3
34	ACADM									Vps29	Ppp5c	Slc38a2	Mapk3
9217	VAPB									Ccdc127	Angptl2	Lrp8	Fibp
10426	TUBGCP3									Gfpt1	Fam210a	Caprin1	Sec23ip
1012	CDH13									Cnpy4	Hars2	Rbm3	Tmem63a
178	AGL									Mrpl33	Minpp1	Itih1	Tmx4
3159	HMGA1									Dynll2	Serpina10	Pomt2	B4gat1
5905	RANGAP1									Casd1	Asns	Syt4	Ceacam1
6117	RPA1									Srsf7	Mrpl51	Ap2s1	Fam3a
23760	PITPNB									Tomm22	Ccdc58	FAM120A	Mboat7
7706	TRIM25									Fkbp3	Habp2	Klc1	H2-Aa
140807	KRT72									Dkc1	Col12a1	Akap2	Ap2s1
144501	KRT80									Fam49b	Ppp6c	Ttc17	Entpd7
3881	KRT31									Mrpl57	Vta1	Pon1	Pnp
6232	RPS27									Mpc1	Basp1	Ltf	Stx12
8288	EPX									Ybx3	Prkca	Clcn5	9530068E07Rik
1452	CSNK1A1									Mff	Csnk2a2	D630045J12Rik	Ppp1cb
5295	PIK3R1									Cers5	Scarf1	Atp13a3	Emc6
1645	AKR1C1									Slc25a15	Vps4b	Tmx4	Serinc1
8729	GBF1									Rcc2	Daglb	Slc24a5	Rap1gds1
10987	COPS5									Mrpl55	Vsig10	Mp68	Dhfr
23256	SCFD1									Agpat1	Mff	Elmo2	Rnf121
64841	GNPNAT1									Dnajc11	Rrm2	Spg20	Pfdn5
79711	IPO4									Tmem177	Agrn	Ndufc2	Siae
10155	TRIM28									Coq4	Cept1	Brk1	Brs3
1627	DBN1									Notch2	Ndufb2	2210010C04Rik	Wfs1
7162	TPBG									Blvra	Mpc1	Cisd1	Elovl5
5431	POLR2B									Ezr	Sil1	Unc45a	Mtdh
440093	H3F3C									Mmp14	Lgals9	Slc2a5	Pgls
100	ADA									Sec61b	Fam198b	Ttll12	Arhgef7
97122	Hist2h4									Tmem106b	Akt1	Stk24	Cttn
79812	MMRN2									Sts	Creg1	Palm	Ppp2r2a
83452	RAB33B									Cept1	Ehd4	Wasf1	F10
92597	MOB1B									Thy1	Dlg1	Vamp5	Pkp4
793	CALB1									Bola1	Ybx3	Ighv1-19	Txndc15
7827	NPHS2									Lgals9	Cmpk1	Mtdh	Sec61b
3324	HSP90AA2									Neo1	Arl6ip1	Rnpep	Sdf4
1015	CDH17									Snx5	Fxn	Sec11c	Fam171a1
3960	LGALS4									Rras	Eml2	Atp12a	Epb41l5
8825	LIN7A									Fahd2	Yipf6	Bmpr2	Cd48
10410	IFITM3									Cd9	Atp6v1g1	Ostm1	Col6a6
55041	PLEKHB2									Nedd4l	Parl	Mtmr10	F11r
4851	NOTCH1									Ldah	Usp14	Cox7a2	Ndufb4
147183	KRT25									Lmbrd2	Dnph1	Ect2	Trappc3
537	ATP6AP1									Orm1	Fkbp7	Fam162a	Vps25
566	AZU1									Lrrfip1	Iba57	Glo1	Clcn7
754	PTTG1IP									Nans	Aph1a	Ncam1	Gpr37
1071	CETP									Gsta4	Ndufaf3	Stambp	Cltb
2348	FOLR1									Map2k1	Timm22	Pfdn5	Exoc5
3075	CFH									Hars2	Etf1	Git1	Slc30a6
23345	SYNE1									Csnk2b	Fars2	Acot7	S1pr2
1382	CRABP2									Plec	Mrpl16	Purb	Scamp3
1428	CRYM									Mcu	Selm	Fam177a1	Mettl7a1
2584	GALK1									Flot1	Erbb2ip	Vps29	Flii
3337	DNAJB1									Hnrnph1	Naa15	Xpo1	Ube2d3
5174	PDZK1									Acbd3	Gpx4	Gys1	Isyna1
5547	PRCP									Sf3b1	Pdss2	Sf3b1	Nans
6576	SLC25A1									Xpo1	Mark3	Alg10b	Scarf2
8611	PPAP2A									Arfgef3	Leprel2	Ptprg	Mars
10043	TOM1									Cyp20a1	Ndufaf5	Plcg1	B4galt1
11127	KIF3A									Pigg	1810043H04Rik	Pi4k2b	Pdxk
23646	PLD3									Minpp1	Plxnb1	Sec61b	Exoc2
51382	ATP6V1D									Bckdhb	Eral1	Itga3	Gnb4
54504	CPVL									Pign	Atp8a1	Aph1a	Pgm2
55207	ARL8B									Glmp	Cd38	Rap1gds1	Pecam1
279	AMY2A									Pttg1ip	Afm	Dmxl2	Man2c1
1893	ECM1									Tmem9b	Nans	Ndufa13	Phactr4
2346	FOLH1									Mrpl51	Cfl2	Exoc1	Zdhhc20
3998	LMAN1									B4galt7	Arl8a	Hdlbp	Abcf2
5352	PLOD2									Kctd12	Rnpep	Mapk3	Caprin1
7053	TGM3									Glo1	Tspan6	B4gat1	Scd2
79073	TMEM109									Cops4	Chchd1	Gnb4	Stxbp1
5328	PLAU									Ppp1cc	Srsf2	Mtx2	Dync1li1
951	CD37									Rer1	Rnh1	Pecr	Cxadr
2124	EVI2B									Vkorc1	Prps1l3	Rangap1	Acot7
3695	ITGB7									Mfsd1	Arhgef2	Slc30a6	Pcna
6235	RPS29									Fundc2	Dynll1	Ndufa10	Dek
26135	SERBP1									Fdx1	Slc4a8	Tmppe	Sugt1
81539	SLC38A1									Siae	Nutf2	Phactr4	Farp2
354	KLK3									Emc6	Sccpdh	Slc25a11	Xylt2
1890	TYMP									1700021F05Rik	Ergic2	Cars	Hk2
37	ACADVL									Gatb	Cdh2	Ankib1	Csde1
51	ACOX1									Dstn	Pdxk	Tbca	Mak16
1666	DECR1									Oxnad1	Hagh	Pianp	Clasp1
5530	PPP3CA									Sec23b	Ccdc134	Adcy7	Ahnak2
7791	ZYX									Nit1	Dstn	Ttc13	Ndufb5
51109	RDH11									Ap3b1	Entpd6	Dpy19l1	Ndufc2
54205	CYCS									Set	Rbp4	Marc2	Cd5l
55898	UNC45A									Cope	Adsl	Snca	Sgta
538	ATP7A									Fus	Vapa	Rcn3	Sccpdh
4967	OGDH									Arl8a	Mrpl55	Etfa	Sts
23581	CASP14									Apoa4	Abcb10	Eif4e	Aph1a
3818	KLKB1									Chchd5	Oxnad1	Prkaca	Ndufb8
55240	STEAP3									Dock7	Saraf	Cib1	Ptdss2
2780	GNAT2									Psmd14	Galnt4	Eif3g	Pi4k2b
114770	PGLYRP2									Chchd10	Tomm5	Lgmn	Gyk
3840	KPNA4									Igf1r	Tmc8	C1qa	Snx3
10613	ERLIN1									Habp2	Clptm1l	Prdx3	Mat2a
3703	STT3A									Mgat1	Asna1	Sf3b3	C1galt1c1
5832	ALDH18A1									Slk	Esd	Ptbp1	Mp68
6745	SSR1									Prpsap1	Gtpbp10	Slc25a12	Gpx4
9669	EIF5B									Ca3	Mtg1	Aacs	Lyz2
10330	CNPY2									Por	Xpo5	Bak1	Ctbs
23478	SEC11A									Pecr	Sf3b1	Tnc	Tpst1
58477	SRPRB									Galns	Leprel1	Mob1a	Adi1
81542	TMX1									Slc12a2	Psmc3	Lyn	Cept1
2687	GGT5									Dlg1	Mrpl33	Por	Try10
491	ATP2B2									Ttc17	Magoh	Wfs1	Pecr
952	CD38									Slc39a7	Tomm22	Mtmr2	ORF11
6406	SEMG1									Slc30a7	Lrp6	Aifm1	Timp2
7913	DEK									Aph1a	Epb41	Abcd3	Dse
479	ATP12A									Auh	Snx5	Rnf13	Ptbp1
29082	CHMP4A									Tmem120a	Camk2d	Dgkd	Necap2
144195	SLC2A14									Atrnl1	Ndufa1	Rap2a	Alg3
100526767	RNF103-CHMP3									Yars	Lrrc8c	Dynll2	Rap2a
9805	SCRN1									Slc29a1	Mcee	Ndufb11	Rbm3
3035	HARS									Mrps26	Ace	Gps1	Lmtk2
5595	MAPK3									Thop1	Hnrnpd	Lemd2	Gxylt1
10693	CCT6B									Pdxk	Ppp1cc	Prkg1	D630045J12Rik
3371	TNC									Cln5	Pecam1	Csk	C1qa
11113	CIT									Naca	Dnajb12	Adam12	Rer1
4436	MSH2									B3galt6	Tmppe	Evc	Nop10
6320	CLEC11A									Pacsin2	Entpd4	Arhgef2	Chst14
9928	KIF14									Syvn1	Rab21	Atp5o	Cds2
79084	WDR77									Adi1	Rheb	Exoc2	Atp13a3
1159	CKMT1B									Vps39	Cryz	Pvrl2	Baiap2
1284	COL4A2									Gng10	Otub1	Mfsd1	Eif4g2
7283	TUBG1									Rnf13	Naca	Qpctl	Nit2
2011	MARK2									Dcps	Slc4a2	Stx2	Derl1
2237	FEN1									Psmd8	Scd2	Tmem167	Bmpr2
10273	STUB1									S100b	Tinagl1	Ikbkap	Lrrfip1
23435	TARDBP									Mtif2	Try10	Grhpr	Tor1a
10160	FARP1									Abcf2	Pecr	Prpsap2	Usp8
10979	FERMT2									Purb	Apoa2	Alg8	Rad23b
54407	SLC38A2									Cltb	Mtfp1	Aprt	Mpp1
10713	USP39									Actr1b	Nsf	Atox1	Myl1
55754	TMEM30A									Ica	Clic4	Tor1a	Ndufa13
79689	STEAP4									Timm17b	Aldh16a1	Cope	Enpp1
441531	PGAM4									Rhob	Tpcn1	Dcps	Cisd1
8943	AP3D1									Eif3g	Entpd5	Erc1	Hnrnpd
5756	TWF1									Pdp2	Dnaja2	Ica	Hdhd2
8453	CUL2									Ighg1	Higd1a	Exoc6b	Cldnd1
10483	SEC23B									Sun2	Opa3	Acp1	Cav2
10980	COPS6									Nars	Mrps18a	Tceb1	Slc2a4
23325	KIAA1033									Cfi	Tjp1	Nif3l1	Atp12a
7803	PTP4A1									Ano10	Cd9	Ube2o	Snx6
64780	MICAL1									Gstz1	Capn2	Col4a1	Arf5
120	ADD3									Mrpl34	Mettl7a1	Selm	Dnajb12
55714	ODZ3									Mpp6	Cops2	Mcfd2	Sec11c
3697	ITIH1									Sacm1l	Kirrel	Hip1	Rell1
5329	PLAUR									Aqp1	Bcs1l	Trip12	Gipc1
23640	HSPBP1									Hpgds	Flnc	Cnpy4	Qdpr
114793	FMNL2									Cma1	Adck3	Brox	Cops5
10631	POSTN									Il6st	Ndc1	Entpd2	Rnf149
8496	PPFIBP1									Ndufb2	Cox20	Serinc1	Dcps
5481	PPID									Spryd4	Mrps33	Aida	Gps1
11047	ADRM1									Rab21	Casq1	B4galt1	Tbcb
3890	KRT84									Rab8b	Dynll2	Sdhc	Apoa1bp
8833	GMPS									C1galt1	Col6a5	Adgre1	S100a6
291152	Hist1h4m									Otub1	Sqrdl	Rab31	Yif1a
6812	STXBP1									Clip1	Tmem206	Iqsec1	Grb2
79574	EPS8L3									Mroh1	Itga3	Trio	Btf3l4
6036	RNASE2									Itgb5	Plec	Adcy9	Serpina10
56993	TOMM22									Rcn3	Gsta4	Ptpn11	Ttll12
316	AOX1									Slc24a5	F3	Leprot	Zadh2
7058	THBS2									Cant1	B3galt6	Eif4h	Tmem56
2760	GM2A									Lamtor3	Dcps	Try10	Cops6
2819	GPD1									Ttc13	Gnpda1	Pip4k2c	Saraf
4124	MAN2A1									Casq1	Celsr2	Capns1	Yipf1
4864	NPC1									Camk2d	Dync1i2	Dynll1	Tmem59
6608	SMO									Nme1	Glo1	Ppp3ca	Slc20a2
6683	SPAST									Serpind1	Itgal	Necap2	Sub1
7266	DNAJC7									Rab35	Slk	Rab5a	Sec31a
7348	UPK1B									Atp9b	Pcbd2	Epb41l5	Rpp30
9351	SLC9A3R2									Isca2	Dock7	Ndufa9	Rps26
9578	CDC42BPB									Acsl4	Tsta3	Adss	Adcy9
9963	SLC23A1									Dhx15	Jak1	Scd2	Rock1
10617	STAMBP									Impa1	Galk1	Mtatp8	Mtor
11267	SNF8									Vamp3	Eif3k	Apob	Ehbp1
22977	AKR7A3									Rragc	Dnajc16	Pecam1	Fut11
23593	HEBP2									Ola1	Xxylt1	Itpa	Mfsd1
23677	SH3BP4									S100a6	Col1a1	Nt5c3b	Scarf1
51449	PCYOX1									Sec13	Dnajc11	Ptpn6	Hnrnpa3
55198	APPL2									Slc4a8	Mov10	Fam3a	Lactb2
55308	DDX19A									Ace	Psmd8	Phldb1	Krt76
56898	BDH2									Ppp1cb	Rtn3	Gbe1	Cdh13
57446	NDRG3									Csnk2a2	Adamts1	Man2c1	Ece1
63979	FIGNL1									Ikbkap	Elovl5	Psmd8	Glce
79098	C1orf116									Hnrnpf	Ilk	Rai14	Cpq
91894	C11orf52									Krt76	Slc12a2	ORF11	Leprot
4585	MUC4									Lemd2	Bcap31	Pde8a	Abca1
6782	HSPA13									Ddah1	Anp32b	Fkbp7	Vps37b
250	ALPP									Eif1ax	Pi4ka	Eif5	Csnk1a1
970	CD70									Sqrdl	Efcab14	Nutf2	Ikbkap
3909	LAMA3									Apeh	Tspan14	Specc1	Ppp2r4
3914	LAMB3									Echdc1	Tnpo1	Tnpo3	Cstb
4599	MX1									Mrpl16	Csde1	Srsf3	Nudt5
55506	H2AFY2									Prosc	Ebf2	Opa1	Icam2
3117	HLA-DQA1									Lgmn	Eftud2	Mical1	Apex1
4738	NEDD8									Fam173a	Lrrc8a	S100b	Nme1
51678	MPP6									F5	Tor2a	Cab39	Hspbp1
2766	GMPR									Hagh	Tmem214	Mtco1	Tmem167
2935	GSPT1									Rpia	Ddx1	Ndufab1	Arf4
4200	ME2									Abhd11	Eif2s2	Slc30a1	Snx2
5341	PLEK									Extl2	Serping1	Stoml2	Tceb1
5537	PPP6C									Stx4	Timm17b	Ca3	Baiap2l1
5567	PRKACB									Tmem167	Rrbp1	Lactb2	Gpx3
23052	ENDOD1									Tnpo3	Rtn4ip1	Usp24	Sacm1l
1653	DDX1									Chmp3	Eif5b	Brs3	Clptm1l
4354	MPP1									Marcksl1	Chchd5	Snx12	Decr2
81855	SFXN3									Mmgt1	Emilin1	Pnp	Hmgcs1
119	ADD2									Opa3	Vwf	Cdk17	Klkb1
669	BPGM									Tsta3	Ica	Glipr2	Agpat4
1109	AKR1C4									Prkg1	C1qa	Vps4a	Eif4e
3145	HMBS									Pfdn2	Ostm1	Mpz	Ostm1
56925	LXN									Gng2	Cers6	Pfdn2	Alg10b
57619	SHROOM3									Oxa1l	Sub1	Vkorc1	Ifi47
89777	SERPINB12									Cecr5	Ppap2c	H2-Aa	Glrx3
10342	TFG									Bcap29	Hdlbp	Chmp2b	Pip5k1c
10498	CARM1									Dpm3	Ca2	Slc35f6	Tbc1d10a
55361	PI4K2A									Lrrc8a	Asl	Eefsec	Ppat
60491	NIF3L1									Mrps11	Cope	Dusp3	Xpo1
254102	EHBP1L1									Atpaf2	Cdh13	Eif1	Eif1ax
3046	HBE1									Ssb	Pld4	Manea	Klc1
6696	SPP1									Nsun4	Tmem106b	Nudt5	Ppap2b
10212	DDX39A									Col4a1	Kcnab2	Als2	Serinc3
515	ATP5F1									Pgp	Letmd1	Cltb	Rai14
1374	CPT1A									Nsfl1c	Psmb3	Rps27l	Cd276
5160	PDHA1									Cops3	Glipr2	Fmnl3	Immt
8894	EIF2S2									Prpf40a	Lgmn	Lyz2	Uso1
2590	GALNT2									Prkaca	Tmem223	Cdh13	Ttc17
7175	TPR									Aimp2	Hnrnph1	Elovl7	Eif4a3
8801	SUCLG2									Hmgb2	Tmem167	Pcbp2	Lilrb3
30968	STOML2									Snrpd3	Ssb	Zdhhc15	Slc9a9
50814	NSDHL									Pcolce	Capg	Amdhd2	Ptgis
51097	SCCPDH									Xpo5	S100b	Dera	Rac2
10657	KHDRBS1									Cpne2	Ttyh2	Ube2d3	Sorcs2
2952	GSTT1									Dnpep	Dpm3	Chst14	S100a9
5268	SERPINB5									Ehd4	Fam173a	Cnn3	Ndufs2
170506	DHX36									Trappc3	Hnrnpu	Il10rb	Itga3
10380	BPNT1									Ceacam1	Mboat7	Rab1b	Ndufa10
23428	SLC7A8									Hnrnpm	Hrsp12	Nrp1	Nrp1
1212	CLTB									Hnrnpl	Coro7	Srsf7	Pld4
1536	CYBB									Erbb3	B4galt1	Ube2k	Vamp5
3798	KIF5A									Cpa3	Arpc5l	Sepn1	Gng11
8971	H1FX									Fkbp14	Pip5k1a	Exoc5	Man1c1
29108	PYCARD									Srgap2	Tspan9	Fyn	Lamtor3
84329	HVCN1									Srm	Trappc3	Slc1a4	Mblac2
4318	MMP9									Bloc1s5	F5	Pla2g15	Osmr
5796	PTPRK									Vsig10	St3gal1	Lrrc8d	Plaa
9982	FGFBP1									Timm21	Ube2d3	Ptdss2	Akr1b8
4668	NAGA									Tmem173	Cln5	Abca1	Tpm4
23266	LPHN2									Nudt9	Cers1	Mroh1	Rcn3
389898	UBE2NL									Fap	Srm	Ap3b1	Slc24a5
1116	CHI3L1									Golt1b	Zdhhc6	Exoc8	Pld1
10313	RTN3									Letmd1	Serpind1	Nans	Dynll1
55630	SLC39A4									Nudt7	Oxa1l	Rab5b	Sord
55858	TMEM165									Coa5	Ahsa1	Mcts1	Slc35f6
3010	HIST1H1T									Slc25a36	Irgm1	Sun2	Parvb
8531	CSDA									Zdhhc5	Snx3	Syngr2	Rab1b
6407	SEMG2									Tspan6	Gpr108	Psmd14	Mtch1
1371	CPOX									Dync1li1	Slc25a35	Arhgap39	Fermt3
4597	MVD									Plin3	Hapln1	Dnajc7	Cul3
3189	HNRNPH3									Tor2a	Echdc3	Pdxk	Fh
23170	TTLL12									Cryz	Sgpl1	Ctss	Slc9a3r1
28985	MCTS1									Timm22	Ube2v1	Arhgef7	Ecm29
51809	GALNT7									Mrps18a	Hk2	Kiaa1467	Sec23a
729	C6									Rnpep	Ccdc127	Apoa1bp	Uchl3
1975	EIF4B									Twf1	Pdpr	Cstb	Git1
2779	GNAT1									Acot8	Cox10	Stmn1	Reps1
4644	MYO5A									Rtn3	Rmdn1	Usp8	Eva1b
9208	LRRFIP1									Tollip	Pon1	Pafah1b2	Ptp4a1
51280	GOLM1									Lrg1	Fap	Fkrp	Idi1
58517	RBM25									AK157302	Enpp3	Dnajb12	Creg1
115827	RAB3C									Cmc2	Alg10b	Gng11	Mpdu1
2629	GBA									Msrb2	Fus	Sec13	Cyba
10257	ABCC4									Ilk	Alg8	Pitrm1	Cep55
55236	UBA6									F10	Cyr61	Tns2	Psmd14
5817	PVR									Cers1	Rtcb	Spred1	Sar1a
6476	SI									Mtrf1	Scamp5	Ptprm	Tor2a
5538	PPT1									Elovl7	Elovl7	Zadh2	Nrf1
7064	THOP1									Capns1	Cltb	Phpt1	Eif3k
22978	NT5C2									Psmb7	Hdhd2	Rabac1	Mthfd1l
1525	CXADR									Pura	Atp5s	Cers1	Iqsec1
3422	IDI1									Vta1	Col4a1	Eva1b	Ppp1r12a
7082	TJP1									Mgst1	Pign	Sh3bgrl	Tmem245
56829	ZC3HAV1									Ecm29	Sgta	Mvb12b	Ppp2r5e
84267	C9orf64									Ppp2r2a	Rangap1	Wdr61	Pvrl2
128239	IQGAP3									Ighv1-19	Gar1	Aimp2	Vkorc1
23673	STX12									Rplp1	Mcur1	Cfd	Larp1
64853	AIDA									Ap2s1	Ap2s1	Csde1	Hhatl
6455	SH3GL1									Prkar1a	Tmem14c	Zyx	Agrn
[truncated: 6,582 more rows]
