# Supplementary material for: Cancer cells copy migratory behavior and exchange signaling networks via extracellular vesicles
Source: EMBO J. 2018 Jun 15;37(15):e98357. doi: 10.15252/embj.201798357 (PMC6068466; doi:10.15252/embj.201798357)
Supplement: Supplementary file 5 — Table EV3 [file EMBJ-37-e98357-s005.xlsx]

## Sheet: Table EV3
Top 100 Exocarta (Haraszti RA, JEV, 2016) detected in datasets
								Proteins detected in all 3 replicates
			B16 F1 16.5k	B16 F10 16.5k	B16 F1 100k	B16 F10 100k		B16 F1 16.5k	B16 F10 16.5k	B16 F1 100k	B16 F10 100k
GENE SYMBOL	GENE SYMBOL synonym		92	91	93	92
CD9	CD9		1	1	1	1		Hsp90b1	Hsp90b1	Hsp90b1	Hsp90b1
PDCD6IP	PDCD6IP		1	1	1	1		Alb	Alb	Alb	Alb
HSPA8	HSPA8		1	1	1	1		Hspa5	Hspa5	Atp1a1	Gm20425
GAPDH	GAPDH		1	1	1	1		Aco2	Pdia3	Hspa5	Hspa5
ACTB	ACTB		1	1	1	1		Atp1a1	P4hb	Gm20425	Atp1a1
ANXA2	ANXA2		1	1	1	1		Pdia3	Gm20425	Igf2r	Igf2r
CD63	CD63		1	1	1	1		Hsp90ab1	Hspd1	Hsp90ab1	Tfrc
SDCBP	SDCBP		1	1	1	1		Ogdh	Aco2	Cltc	Pdia3
ENO1	ENO1		1	1	1	1		Actb	Pdia4	Pdia3	Hsp90ab1
HSP90AA1	HSP90AA1		1	1	1	1		P4hb	Actb	Anxa6	Cltc
TSG101	TSG101		1	1	1	1		Atp5b	Hsp90ab1	Actb	P4hb
PKM	PKM		1	1	1	1		Hspd1	Atp1a1	Tfrc	Anxa6
LDHA	LDHA		1	1	1	1		Atp5a1	Ogdh	Pkm	Pdia4
EEF1A1	EEF1A1		1	1	1	1		Gm20425	Uggt1	Glg1	Uggt1
YWHAZ	YWHAZ		1	1	1	1		Lrpprc	Atp5b	P4hb	Pkm
PGK1	PGK1		1	1	1	1		Slc25a5	Calr	Eno1	Canx
EEF2	EEF2		0	0	0	0		Pdia4	Atp5a1	Anxa5	Tpp2
ALDOA	ALDOA		1	1	1	1		Cltc	Cltc	Fbn1	Glg1
HSP90AB1	HSP90AB1		1	1	1	1		Vdac1	Vdac1	Canx	Actb
ANXA5	ANXA5		1	1	1	1		Mthfd1l	Hspa9	Calr	Hspa8
FASN	FASN		1	1	1	1		Pkm	Lrpprc	Pdia4	Eno1
YWHAE	YWHAE		1	1	1	1		Uggt1	Canx	Uggt1	Pzp
CLTC	CLTC		1	1	1	1		Glg1	Slc25a5	Dct	Calr
CD81	CD81		1	1	1	1		Calr	Mthfd1l	Hspa8	Fbn1
ALB	ALB		1	1	1	1		Hspa9	Dct	Anxa2	Anxa5
VCP	VCP		1	1	1	1		Immt	Ganab	Fasn	Hsp90aa1
TPI1	TPI1		1	1	1	1		Dct	Glg1	Itgb1	Ganab
PPIA	PPIA		1	1	1	1		Pitrm1	Tfrc	Tpp2	Serpinh1
MSN	MSN		1	1	1	1		Dync1h1	Pkm	Gapdh	Dct
CFL1	CFL1		1	1	1	1		Idh2	Immt	Myh9	Itgb1
PRDX1	PRDX1		1	1	1	1		Myh9	Eno1	Aldoa	Man2a1
PFN1	PFN1		1	1	1	1		Got2	Idh2	Ganab	Pdcd6ip
RAP1B	RAP1B		1	1	1	1		Canx	Mdh2	Hsp90aa1	Anxa2
ITGB1	ITGB1		1	1	1	1		Eno1	Anxa6	Msn	Gapdh
HSPA5	HSPA5		1	1	1	1		Oat	Got2	Sort1	Fasn
SLC3A2	SLC3A2		1	1	1	1		Sdha	Oat	Man2a1	Hbbt1
HIST1H4A	HIST1H4A		1	1	1	1		Fasn	Tyrp1	Rpn1	Tln1
GNB2	GNB2		1	1	1	1		Gapdh	Mogs	Serpinh1	Rpn1
ATP1A1	ATP1A1		1	1	1	1		Ganab	Hsp90aa1	Anxa1	Lrp1
YWHAQ	YWHAQ		1	1	1	1		Mdh2	Pitrm1	Tubb4b	Col6a1
FLOT1	FLOT1		1	1	1	1		Hbbt1	Rpn1	Pgk1	Anxa1
FLNA	FLNA		1	1	1	1		Actn4	Hspa8	Pzp	Aldoa
CLIC1	CLIC1		1	1	1	1		Hsp90aa1	Igf2r	Eef1a1	Pgk1
CCT2	CCT2		1	1	1	1		Rpn1	Actn4	Tln1	Msn
CDC42	CDC42		1	1	1	1		Anxa6	Hyou1	Flna	Hyou1
YWHAG	YWHAG		1	1	1	1		Flna	Myh9	Epb41l2	Eef1a1
A2M	A2M		0	0	0	0		Aldoa	Anxa5	Pdcd6ip	Tubb4b
TUBA1B	TUBA1B		1	1	1	1		Aldh2	Oxct1	Col6a1	Tyrp1
RAC1	RAC1		1	1	1	1		Mogs	Sdha	Dync1h1	Hist1h4a
LGALS3BP	LGALS3BP		1	1	1	1		Hspa8	Serpinh1	Pmel	Sort1
HSPA1A	HSPA8		1	1	1	1		Hadha	Hadha	Ahnak	Ephx1
GNAI2	GNAI2		1	1	1	1		Eef1a1	Gapdh	Hbbt1	Plxnb2
ANXA1	ANXA1		1	1	1	1		Anxa2	Aldoa	Hist1h4a	Mogs
RHOA	RHOA		1	1	1	1		Tfrc	Flna	Lrp1	Rps27a
MFGE8	MFGE8		1	1	1	1		Anxa5	Itgb1	Actn4	Itgav
PRDX2	PRDX2		1	1	1	1		Lonp1	Anxa2	Hyou1	Myh9
GDI2	GDI2		1	1	1	1		Igf2r	Shmt2	Ctsd	Col6a2
EHD4	EHD4		1	1	1	1		Shmt2	Fasn	Mogs	Slc3a2
ACTN4	ACTN4		1	1	1	1		Pgk1	Anxa1	Plxnb2	Flna
YWHAB	YWHAB		1	1	1	1		Oxct1	Uqcrc1	Ugp2	Col6a3
RAB7A	RAB7A		1	1	1	1		Tubb4b	Hbbt1	Naglu	Cpd
LDHB	LDHB		1	1	1	1		haemaglobin	Hspe1	Iqgap1	Gpnmb
GNAS	GNAS		1	1	1	1		Itgb1	Pdia6	Tyrp1	haemaglobin
RAB5C	RAB5C		1	1	1	1		Hyou1	Lonp1	Rps27a	Epb41l2
ARF1	ARF1		1	1	1	1		Uqcrc1	Man2a1	Rasa3	Actn4
ANXA6	ANXA6		1	1	1	1		Vdac2	Eef1a1	Itgav	Dync1h1
ANXA11	ANXA11		1	1	1	1		Serpinh1	Naglu	Col6a3	Pdia6
ACTG1	ACTG1		0	0	0	0		Nnt	Nup210	Atp6v0a1	Nomo1
KPNB1	KPNB1		1	1	1	1		Slc25a4	Nomo1	Anxa4	Tuba1b
EZR	EZR		1	1	1	1		Man2a1	Tubb4b	Gpnmb	Naglu
ANXA4	ANXA4		1	1	1	1		Anxa1	Pgk1	Rpl5	Atp6v0a1
ACLY	ACLY		1	1	1	1		Tyrp1	Aldh2	Slc3a2	Rpl5
TUBA1C	TUBA1C		1	0	1	1		Naglu	haemaglobin	Tuba1b	Mrc1
TFRC	TFRC		1	1	1	1		Acat1	Rps27a	Plxna1	Rasa3
RAB14	RAB14		1	1	1	1		Ctsd	Uqcrc2	Slc12a7	Itga5
HIST2H4A	HIST2H4A		0	0	0	0		Pmel	Tln1	Rpl4	Pmel
GNB1	GNB1		1	1	1	1		Nup210	Dync1h1	Igsf3	Vcp
THBS1	THBS1		0	0	0	0		Uqcrc2	Vdac2	Nomo1	Anxa4
RAN	RAN		1	1	1	1		Slc25a3	Gpnmb	Atp2b1	Ugp2
RAB5A	RAB5A		1	1	1	1		Pdia6	Ero1l	Col6a2	Plxna1
PTGFRN	PTGFRN		0	0	1	0		Glud1	Slc25a3	Vcp	Cpne3
CCT5	CCT5		1	1	1	1		Iars2	Glud1	Prdx1	Ldha
CCT3	CCT3		1	1	1	1		Hspe1	Acat1	Ldha	Rpn2
AHCY	AHCY		1	1	1	1		Cs	Ctsd	Vdac1	Met
UBA1	UBA1		0	0	0	0		Tln1	Pzp	Ephx1	Iqgap1
RAB5B	RAB5B		1	1	1	1		Ero1l	Pmel	Hist1h2bc	Vat1
RAB1A	RAB1A		1	1	1	1		Gpnmb	Hist1h4a	Rps3	Vdac1
LAMP2	LAMP2		1	1	1	1		Rps27a	Aldh18a1	haemaglobin	Adgrl2
ITGA6	ITGA6		1	1	1	1		Tuba1b	Slc25a4	Gusb	Hsd17b4
HIST1H4B	HIST1H4B		0	0	0	0		Gusb	Dld	Hspa4	Cat
BSG	BSG		1	1	1	1		Nomo1	Hsd17b4	Utrn	Hspa4
YWHAH	YWHAH		1	1	1	1		Hadhb	Lrp1	Pdia6	Ctsd
TUBA1A	TUBA1A		1	1	1	1		Dld	Rpn2	Cat	Ero1l
TKT	TKT		1	1	1	1		Vcp	Cs	Rpn2	Prdx1
TCP1	TCP1		1	1	1	1		Atp6v0a1	Itgav	Itga5	Emc1
STOM	STOM		1	1	1	1		Msn	Stt3a	Hsd17b4	Chsy3
SLC16A1	SLC16A1		1	1	1	1		Ldha	Gusb	Rpl3	Rps3
RAB8A	RAB8A		1	1	1	1		Prdx1	Nnt	Adgrl2	Atp2b1
MYH9	MYH9		1	1	1	1		Rpn2	Acadl	Mrc1	Mgat5
MVP	MVP		1	1	1	1		Iqgap1	Slc25a13	Ftl1	Utrn
								Plod2	Vcp	Gnai2	Ywhae
								Slc25a13	Plod2	Ero1l	Rpsa
								Hist1h4a	Calu	Gnb2l1	Nup210
								Idh3a	Slc3a2	Rpsa	Ppib
								Acadl	Tuba1b	Nup210	Tmed10
								Pzp	Atp6v0a1	Ywhae	Anxa11
								Lrp1	Ppib	Cpd	Igsf3
								Slc3a2	Pdcd6ip	Dnajc13	Anxa7
								Tufm	Cat	Met	Rpl10a
								Sptan1	Ephx1	Rpl10a	Gusb
								Idh3g	Iars2	Gpi	Gnb1
								Phb2	Plxnb2	Anxa7	Calu
								Itgav	Hadhb	Rpl7	Ppia
								Pdha1	Ppia	Chsy3	Ftl1
								Trap1	Ckap4	Cpne3	Dip2b
								Vdac3	Ldha	Acly	Itgb2
								Atp5f1	Phb2	Anxa11	Gnai2
								Aldh18a1	Gfm1	Ppib	Hist1h2bc
								Stt3a	Msn	Vat1	Rpl4
								Cox4i1	Emc1	Calu	Erp44
								Samm50	Prdx1	Ppia	Mcam
								Cat	Pdha1	Tm9sf2	Gpi
								Hsd17b4	Sptan1	Emc1	Gnb2l1
								Dnajc10	Mug1	Gnb1	Itgb3
								Ckap4	Atp5f1	Tmed10	Gnas
								Ppia	Tufm	Mgat5	Nucb1
								Ppib	Phb	Nucb1	Lnpep
								Gfm1	Ak2	Tpi1	Slc12a7
								Phb	Txndc5	Gnas	Tm9sf2
								Hspa4	Idh3a	Rps3a	Ddost
								Fh	Aldh1l2	Dip2b	Acly
								Suclg2	Vdac3	Ddost	Mug1
								Tpi1	Dnajc10	Lnpep	Dnajc13
								Txndc5	Fn1	Fth1	Lman1
								Sort1	Idh3g	Lgals3bp	Stt3a
								Plod1	Cox4i1	Rps4x	Serpina1d
								Calu	Ddost	Atp1b3	Ahnak
								Idh3b	Iqgap1	Rpl6	Eng
								Gpi	Samm50	Mcam	Tpi1
								Ugp2	Dlst	Ckap4	Lss
								Ephx1	Itga5	Plod2	Rps2
								Vwa8	Chsy3	Stt3a	Plod2
								Ftl1	Tpi1	Ctsb	Lman2
								Emc1	Trap1	Slc25a5	Itgam
								Pdcd6ip	Itgb2	Lman2	Hpx
								Plxnb2	Anxa4	Itga1	Fn1
								Fn1	Mgat5	Rpl7a	Txndc5
								Abcb7	Plod1	Itga4	Ckap4
								Lgals3bp	Hspa4	Atp2a2	Map4k4
								Gm10108	Erp44	Plxnc1	Myof
								Chsy3	Idh3b	Mug1	Agps
								Plxna1	Serpina1d	Eng	Serpina3k
								Slc12a7	Fh	Fn1	Ehd1
								Anxa4	Mrc1	Erlin2	Ap2a1
								Fgb	Prkcsh	Serpina1d	Rpl3
								Gpd2	Hpx	Pgam1	Tcirg1
								Rps3	Ftl1	Txndc5	Rpl7
								Mug1	Dlat	Itgb2	Cct8
								Etfb	Ctsb	Tcirg1	Enpep
								Ndufv1	Sort1	Wdr1	Fkbp4
								Pdhb	Adgrl2	Apoh	Sel1l
								Rpl4	Plxna1	Rps2	Wdr1
								Mgat5	Abcb7	Psap	Apoh
								Dlat	Cyc1	Hpx	Gdi2
								Atp2a2	Tmem43	Cyfip1	Napa
								Ctsb	Atp5h	Ap2a1	Erap1
								Ddost	Manf	Itgb3	Ctsb
								Atp5h	Etfb	Gaa	Tmem43
								Lamp2	Pmpca	Itga6	Fth1
								Igsf3	Psap	Agps	Atp1b3
								Tpp2	Agps	Eprs	Pgam1
								Hk1	Erap1	F2	Itga4
								Tm9sf2	Tpp2	Golim4	Atp2a2
								Itgb2	Suclg2	Erp44	F2
								Ak2	Rps3	Dnajc10	H2-D1
								Dlst	Gpi	Serpina3k	Dnajc10
								Sardh	Gpd2	Glb1	Cyb5r3
								Cox6c	Ywhae	Ctnnd1	Cyp51a1
								Ndufs2	Pnpt1	Cyb5r3	Sdcbp
								Psap	Lamc1	Napa	Galnt2
								Sdhb	Serpina3k	Fkbp4	Plod1
								Itga5	Fgb	Cct8	Fermt2
								Ywhae	Uqcrfs1	M6pr	Golim4
								Plg	Anxa7	Enpep	Ap2b1
								Rpl3	Lamp2	Tmem43	Rpl6
								Fgg	Tmed10	Ehd1	Aars
								Adgrl2	Dnajb11	Ap2b1	Eif4a1
								Opa1	Cyb5r3	Nckap1	Prkcsh
								Acly	Aifm1	Map4k4	Chpf
								Erp44	Pdhb	Ldlr	Tyr
								Gnb2l1	Tyr	Rhoa	Psap
								Cox5b	Tcirg1	Rps8	Rpl7a
								Erlin2	Itgb3	Rps5	Nceh1
								Aifm1	Plg	Plod1	M6pr
								Vim	Vwa8	Atp6v0d1	Tm9sf3
								Prkcsh	Sel1l	Aars	Gaa
								Vat1	Met	Rplp0	Itga6
								Tcirg1	Acox1	Cfl1	Ncstn
								Serpina1d	Erlin2	Sel1l	Ehhadh
								Pgam1	Vat1	Myof	Cyfip1
								Gaa	Cox6c	Rpl8	Erlin2
								Rpsa	Cox5b	Gsn	Dnajb11
								Rhoa	F2	Lamp2	Cct3
								Pmpca	Atp5o	Gns	Ldlr
								Atp2b1	Cpne3	Nceh1	Rps3a
								Lamc1	Tm9sf2	Rpl12	Nckap1
								Etfa	Pgam1	Gstp1	Ctnnd1
								Mrc1	Gnai2	Ca14	Rpl18a
								Acad9	Igsf3	Gdi2	Rab7a
								Aldh1l2	Ndufs2	Itgam	Cfl1
								Slc4a1	Lgals3bp	Vcl	Atp6v0d1
								Atp5o	Fgg	Lman1	Rhoa
								Eprs	Gsn	Sdcbp	Myo1c
								Hpx	Gc	Npc1	Ctnnb1
								Npc1	Ugp2	Naalad2	Uqcrc1
								Fkbp9	Rpl4	Ywhaz
								Erap1	Rpl10a	Sptan1	Eogt
								Uqcrfs1	Sardh	Cyp51a1	Itga1
								Cct8	Gnb2l1	Fermt2	Vcl
								Cyc1	Anxa11	Tm9sf3	Rpl12
								Tmem43	Acad9	Rpl18a	Atp6v0a2
								Tkt	Bdh1	Ncstn	Slc25a5
								Gns	Mcam	Cd44	Ywhaz
								Tmed10	Etfa	Myo1c	Gm20390
								Pfkp	Enpep	Fgb	Mia3
								Glb1	Sdhb	Tkt	Cct2
								Rps3a	Gaa	Plbd2	Gc
								Anxa7	Cpd	Ctnnb1	Itga9
								Rpl5	Asph	Erbb2ip	Pcyox1
								Afg3l2	Acly	Hexa	Ighm
								Manba	Hk1	Acaa1a	Tmed9
								Agps	Actn1	Atp5b	Pfn1
								Hibadh	Ndufv1	Acox1	Tkt
								Actn1	Fkbp9	Chpf	Rps5
								Col6a3	Rpsa	Gm10260	Acox1
								Atp5c1	Ap2a1	Gm10020	Ipo5
								Letm1	Uqcrb	Ipo5	Copa
								Pcca	Apoh	Fgg	Rplp0
								Pfkl	Acaa1a	Eif4a1	Manf
								Aars	Cct8	Gm20390	Lgals3bp
								Col6a1	Rpl5	Vdac2	Anpep
								Acsf2	Gnb1	Copa	Gsn
								Gnai2	Eng	Atp6v0a2	Mfge8
								Cox6a1	Pmpcb	Hist1h2ah	Rps4x
								Gsn	Cyp51a1	Rps9	Ca14
								Hexa	Eogt	Rpl18	Eprs
								Grn	Atp2a2	Itga9	Fkbp9
								Myo5a	Chpf	Manba	Fgb
								Cyb5r3	Npc1	Cct2	Slc2a1
								Gstp1	Hist1h2bc	Rab7a	Gstp1
								Suclg1	Hibadh	Sirpa	Tcp1
								Manf	Grn		Vdac2
								Acox1	Lap3	Uqcrc2	Ano6
								Sel1l	Col6a1	Uqcrc1	Hexa
								Cox6b1	Letm1	Cct3	Rhog
								Ndufa10	Suclg1	Rac1	Slc45a2
								Gc	Golim4	Pfn1	Taok1
								Uqcrb	Glb1	Pcyox1	Cp
								Fkbp4	Rhoa	Ctnna1	Fgg
								Serpina3k	Spcs2	Psmd2	Cct5
								Hist1h2bc	Hexa	Lamp1	Rps9
								Eogt	Aars	Vim	Rac1
								Acads	Gm10108	Farp1	Rpl8
								Lamp1	Nceh1	Ctsa	H2-K1
								Enpep	Atp6v0d1	Man2b1	Lamp2
								Bdh1	Cox6b1	Anpep	Nsdhl
								Eef1g	Rps3a	Myo1b	Rpl18
								Spcs2	Ctsz	Epha3	Mgat4b
								Wdr1	Cox6a1	Kpnb1	Glb1
								Itgb3	Acsf2	H2-D1	Farp1
								Ywhaz	Afg3l2	Erap1	Slc16a1
								Lap3	Nucb1	Dnajb11	Ctsa
								Gnb1	Ywhaz	Ano6	Myo1b
								Cct3	Pck2	Piezo1	Qsox2
								Dnajb11	Atp5c1	Atp6v1a	Adam9
								Atp6v0d1	Sdcbp	Slc45a2	Uqcrc2
								Rps4x	Etfdh	Ctsz	AU040320
								Pmpcb	Col6a3	Nrcam	Slc4a1
								Epb41l2	Prdx3	Tyr	Tm9sf4
								Met	Atp2b1	Lta4h	Acaa1a
								Slc25a12	Hspg2	Mia3	Sptan1
								Spta1	Tkt	Gc	Ckb
								Cyp51a1	Slc12a7	Actn1	Adam10
								Etfdh	Fkbp4	Rplp2	Ncln
								Prdx3	Cct3	Eogt	Npc1
								Cct2	Asah1	Abcc1	Ctnna1
								Nucb1	Eprs	Ckb	Kpnb1
								Ak3	Rps2	Tcp1	Slc16a3
								Apoh	Rpl3	Prkcsh	Naalad2
								Eif4a1	Ehhadh	Tmed9	Eps8
								Ndufb9	Gm20390	Kif5b	Psma6
								Rps8	Anpep	Mllt4	Gns
								Rps2	Sptbn1	Cp	Asph
								Rpl7a	Itgam	Slc16a1	Pfkl
								P3h1	Lman2	Spcs2	Nedd4
								Atp6v1a	P3h1	Gna13	Daam1
								Plod3	Plod3	Nsdhl	Manba
								Gls	Cp	Mfge8	Rap1b
								Rac1	Ctsa	Adam9	Spcs2
								Ncstn	Rpl7a	Upf1	Myo5a
								Chpf	Opa1	Rps16	Gm10020
								Mcam	Cct2	Atp11a	Gng12
								Vcl	Tomm40	Myadm	Eef1g
								Ctsz	Eif4a1	Nedd4	Actn1
								Pnpt1	Pcca	Asah1	Ctsz
								Eci1	Ndufb9	Galnt2	Psma1
								Cfl1	Slc25a12	Eef1g	Rap2b
								F2	Slc4a1	Asph	Galnt1
								Sptbn1	Acads	Npepps	Cct7
								Ipo5	Ndufa10	Rhog	Ptprc
								Npepps	Mia3	Fkbp9	Lamc1
								Gm20390	Gls	Ehhadh	Got1
								Ahnak	Gnas	Scpep1	Gna13
								Slc25a11	Napa	Gng12	Tmed2
								Anxa11	Lss	Grn	Grn
								Rpl10a	Manba	Actr3	Gm10260
								Pfn1	Gns	Apoe	Apoa1
								Ckb	Vcl	Manf	Pfkp
								Acaa1a	Eef1g	Rap1b	Man1b1
								Ap2a1	Gstp1	Rap2b	Plg
								Tomm40	Atp5i	Pfkp	Rps8
								Eng	Nsdhl	Man2b2	Bsg
								Rpl7	Ncstn	Rtn4	Ppp2r1a
								Nceh1	Wdr1	Rpl32	Psmd2
								Itgam	Cpt2	Eif3b	Stt3b
								Cox5a	Lamp1	Lamc1	Npepps
								Asah1	Epb41l2	Kcnj13	Tmed7
								Hspg2	Plbd2	Atic	Cd151
								Cp	Itga1	Qsox2	Abcc1
								Itga1	Stt3b	Ptprs	Pabpc1
								Cpne3	Acadvl	Apoa1	Slc7a5
								Copa	Ipo5	Rps19	Epha3
								Naalad2	Epx	Ddb1	Cd44
								Ide	Erp29	Slc2a1	Slc25a3
								C1qbp	Cox5a	Plg	Plbd2
								Stt3b	Hadh	Eps8	Upf1
								Rasa3	Decr1	Pabpc1	Lamp1
								Atp5i	Mtco2	Hexb	Marcks
								Lman2	Apoa1	Tecpr1	Cd163
								Asph	Rps8	Lss	Ergic1
								Chchd3	Prdx4	Sdha	Hspg2
								Lta4h	Chchd3	Hpse	Pigt
								Gnas	Lman1	Rpl26	Ces1c
								Atp5j2	H6pd	Got1	Cpne1
								Prdx4	Pfn1	Cct5	Cct4
								Pcx	Ncln	Tm9sf4	Tmem2
								Cct7	C1qbp	Myo5a	Galnt7
								Apoe	Bcat2	Rpl10	Actr3
								Actr3	Tm9sf3	Slc25a3	Hist1h2ah
								Mtco2	Mrps22	Rpl11	Pigs
								Plbd2	Lnpep	Cad	Rdx
								Kpnb1		AU040320	P4ha1
								Man2b2	Mtx2	Slc7a5	Impad1
								Hadh	Clpp	Rpl27	Atic
								Rps9	Pfkl	Itga2b	Ddb1
								Gdi2	Ap2b1	Tmem2	Arf1
								Pck2	Slc25a11	Ppp2r1a	Sirpa
								Mccc2	Rps4x	Stt3b	Apoe
								Golim4	Mthfd2	Slc4a1	Gnb2
								Snd1	Cfl1	Rpl17	Lta4h
								Tyr	Rasa3	Pgm1	H6pd
								Slc25a1	Mrpl37	Cct7	Dnaja1
								Eif3b	H2-D1	Adam10	Rtn4
								Ndufa12	Vim	Rpl13	Prep
								Napa	Myof	Atp5a1	Arl8b
								Anpep	Pcyox1	Rps15a	Rps21
								Ptcd3	Rac1	Pfkl	Stab1
								Ap2b1	Atp5j2	Gna11	Gnai3
								Hpse	Dap3	Galnt1	Tf
								Sfxn1	Utrn	Rps14	Rps16
								Fth1	Npepps	Arl8b	Asah1
								Ndufa8	Pcx	Rpl13a	Atp6v1a
								Man2b1	Iap	Atp9a	Gna11
								Hexb	Pfkp	Snd1	Atp6v0c
								Ndufa13	Ldlr	Cdc42bpb	Rab1A
								Rab7a	Actr3	Psma6	Piezo1
								Mtx2	Cct7	Dock10	Atp11a
								Upf1	Usmg5	Ptprj	Slc7a1
								Mut	Acad11	Taok1	Pgm1
								Ctsa	Pdia5	Tpp1	Psma7
								Psmd2	Ckb	Arf1	Erbb2ip
								Cpd	Rpl7	Ncln	Src
								Clpp	Stoml2	Marcks	Fabp5
								Mrpl37	Dnajc13	Tmed7	Nptn
								H6pd	Tmed9	Ces1c	Mllt4
								Bcat2	Adam9	Trpv2	Prdx4
								Lnpep	Eci1	Psma1	Rpl10
								Ndufa4	Creld2	Stab1	Rps19
								Scpep1	Ak3	Sparcl1	Gars
								Decr1	Slc45a2	Rps13	Zmpste24
								Dhx30	Npc2	Rdx	Eif3b
								Usmg5	Abhd12	Atp7a	Erp29
								Cpt2	Ahnak	Prdx4	Ap2m1
								Fdxr	Kdelc1	Lonp2	St3gal6
								Timm44	Sfxn1	Aoc3	Slc38a10
								Vps35	Fdxr	Zdhhc5	Capzb
								Dnajc13	Cct5	Vdac3	Ndst1
								Prodh	P4ha1	Ap2m1	Nrcam
								Nsdhl	Ndufa8	Dpysl2	Rps15a
								Ndufa9	Me2	Abhd12	Apmap
								Pcyox1	Apoe	Got2	Sqstm1
								Iap	Man2b2	Nptn	Man2b1
								Tm9sf3	Ndufb10	Macf1	Tubb5
								Maoa	Cnpy2	Tmem87b	Fv4
								Tcp1	Ndufa13	Scrib	Srl
								Rpl6	Rps5	Zmpste24	Kif5b
								Ltf	Ndufa4	Cand1	Ralb
								Echs1	Mrps27	Pigs	Rpl26
								Mrps22	Itga4	Cd97	Myadm
								Ncln	Ptgds	Rps21	Lgals1
								Ptgds	Rpl6	Tubb5	Scrib
								Erp29	Galnt2	Bsg	Emb
								Tmed9	Itga6	St3gal6	Hexb
								Mrps27	Echs1	Ergic1	Trpv2
								Me2	Mut	Fabp5	P3h1
								Itga6	Gdi2	Daam1	Psmb5
								Abhd12	Ide	Lgals1	Rpl27
								Rpl10	Ces1c	Ide	Os9
								Aldh9a1	Hexb	Ptprc	Slc1a5
								Mtch2	Uqcrq	Arhgdia	Creld2
								Rps16	Ighm	Cap1	Atp5b
								Lman1	Tm9sf4	Tmed2	Ptpra
								Atic	Tpp1	Capzb	Atp7a
								Slc45a2	Gars	Sqstm1	Sdf2l1
								Sdcbp	Psmd2	P3h1	Ptprj
								Tubb5	Mrps23	Sptlc2	Anxa3
								Rps5	Rps9	Cpne1	Tmem87a
								Col6a2	Naalad2	Slc38a10	Ptprs
								Acadvl	Ca14	Gnai3	Adpgk
								Npc2	Tpm3	Epb41	Atp9a
								Acadm	Kpnb1	Ralb	Mgat2
								Rpl12	Tcp1	Gm20547	Aebp1
								Fabp5	Ndufa12	Ptgds	Dnajc5
								Dap3	Pigt	H2-K1	Hsph1
								Ldlr	P4ha2	Psma7	Vdac3
								Tm9sf4	Tubb5	Tmx3	Epb41
								Gyk	Man2b1	Hspd1	Kdelc1
								Vtn	Dhrs7b	Pi4ka	Tpp1
								Got1	Scpep1	Slc25a4	Abhd12
								Mrps9	Rpl10	Stxbp3	Rpl35a
								Rplp0	Lamb2	Slc1a5	Cad
								Rhog	Mccc2	Slc44a2	Ppic
								Atp1b3	Fabp5	Ldhb	Rpl11
								Ech1	Ivd	H6pd	Aldh3a2
								Cfh	Myo5a	Ndrg1	Pgd
								Eif3a	Apmap	Efr3a	Tars
								Sucla2	Ptcd3	Dlg1	Ly75
								Pccb	Upf1	Nf1	Tecpr1
								Ppa2	Col6a2	Sptbn1	Arhgdia
								Cct5	Cd109	Npc2	Plscr1
								Tpp1	Atp1b3	Mlec	Rplp2
								Lgals1	Got1	Rpl30	Stxbp3
								Cct4	Gng12	Gnb2	Ran
								Itga4	Vtn	Cct4	Dip2c
								Apoa1	Sqstm1	Plxnd1	Hist1h3b
									Rab7a	Atp6v1b2	Sptlc2
								Rps19	Slc2a1	Mdh2	Tmem87b
								P4ha1	Sdf2l1	Ppfibp1	Ywhaq
								Atp5l	Ndufa9	Uap1l1	Zdhhc5
								Ivd	Copa	Impad1	Ide
								Adam9	D10Jhu81e	Naga	Tmx3
								Stoml2	Fth1	Anxa3	Itga2b
								Aldh6a1	Adpgk	Hsph1	Clptm1
								Vars2	Gm20547	Rps11	Ap2a2
								Cubn	Mrpl39	Gart	Jak1
								Mia3	Slc16a1	Eif3a	Eif3a
								Rpl18	Slc25a10	Rps12	Aoc3
								Ndufb10	Dhx30	Ptpra	Tmem33
								Ddb1	Cpox	Atp6v0c	Dlg1
								Cad	Rpl18	Ywhaq	Nrp2
								Plxnc1	Mrps9	Hist1h3b	Vps35
								Ndufb8	Lars2	Cd163	Psmb2
								Fam162a	Pigs	Sema4c	Man2b2
								Ca14	Eif3b	Clptm1	Myo7a
								Mrps23	Ttr	P4ha1	Snd1
								Vars	H2-K1	Cd63	Gm20547
								Uqcrq	Mtch2	Cd151	Scpep1
								Rps13	Pccb	Ran	Itfg1
								Atad3	Rhog	Rab1A	Plod3
								Ndufc2	Lgals1	Pigt	Ergic3
								Slc25a10	Atp5l	Hspg2	Cd109
								Ran	Supv3l1	Erp29	Aldh1l1
								Pgm1	Ech1	Calm1	Mpo
								Rpl18a	Cfh	Galnt7	Cct6a
								Mthfd2	Timm50	Rpl14	Scarb2
								Ehhadh	Mrps30	Pygb	Cap1
								Mrps30	Bsg	Vps35	Psma5
								Gars	Ptprc	Slc7a1	Tapbp
								Itga2b	Ndufab1	Fmnl2	Gnptab
								Pabpc1	Trnt1	Src	Pi4ka
								Arl8b	Slc25a1	Itfg1	Efr3a
								Lactb	Nptn	Apmap	Sh3gl1
								Sqstm1	Itga9	Alcam	Lcp1
								Myof	Tf	Mgll	Rpl13
								Naga	Tmed7	Rpl9	Calm1
								Eif3c	Timm44	Jak1	Tmed4
								Tecpr1	Aldh3a2	Rab11b	Mlec
								Gm10260	Rpl12	Pgd	Plxnd1
								Trnt1	Eif3a	Hsd17b11	Mcm3
								Agk	Ran	Mgat4b	Ptgds
								Adck3	Alg9	Tf	Npc2
								Acaa2	Qsox2	Snap23	Serpinc1
								Timm50	Rps19	Fv4	Mpp6
								Utrn	Poldip2	Emb	Ptpn23
								Slc16a1	Myo1b	Adpgk	Tgoln1
								Qsox2	Serpina1a	Atrn	Psma3
								Prdx2	Fga	Myo7a	Sema4c
								Dpysl2	Anxa3	Rpl28	Dpysl2
								Lars2	Magt1	Rab14	Iap
								Psmd1	Impad1	Hgsnat	Prdx2
								Ndufa5	Rplp0	Cfh	Rab14
								Tsfm	Rps16	Iars	Adam17
								Ces1c	Acadm	Gnptab	Scarb1
								Apmap	Os9	Ap2a2	Pip5k1a
								Tpm3	Ppic	Sgsh	Extl3
								Slc2a1	Ctnnb1	Serpinc1	Rpl30
								Ndufb5	Nrp2	Rpl23a	Pdia5
								Rpl27	Pigk	Plscr1	Macf1
								Mrpl39	Slc38a10	Idh2	Lgals3
								Piezo1	Sod1	Scarb2	Sparcl1
								Grpel1	Atp6v1a	Prep	Ggt7
								Gng12	Ndufb8	Vars	Rab11b
								Cnpy2	Grpel1	Eif3c	Tmx2
								Adpgk	Mgat4b	Smpd1	Hk1
								Cap1	Maoa	Rps6	Banf1
								H2-D1	Scarb2	Sdf2l1	Alg9
								Cand1	Cct4	Slc16a3	Abcb1b
								Ncl	Gm10260	Fam3c	Dhrs7b
								Pigs	Mrpl46	Idh1	Cd97
								Ywhaq	Sec63	Ywhah	Atp2a1
								Alg9	Lta4h	Mvp	Wls
								Eci2	Trpv2	Prdx2	Sec63
								Dnaja3	Slc7a5	Tmed4	Atrn
								Itga9	Myo1c	Fam129b	Akr1b1
								Ano6	Atad3	Pa2g4	Pigk
								D10Jhu81e	Fam162a	Man1b1	Blmh
								Ldhb	Ano6	Cct6a	Gba
								Gm10020	Ermp1	Mgat2	Serpina1a
								Pdia5	Adam10	Rps17	Rab2a
								Dars	Cd163	Arpc1b	Hs2st1
								Nedd4	Ppa2	Eif5a	Dnaja2
								Atp6v1b2	Rpl18a	Os9	Rpl17
								Zmpste24	Lactb	Tmem33	Ppp2ca
								Ttr	Dnaja3	Dhrs4	H2-Ab1
								Myo7a	Ddb1	Iap	Mdh2
								Nptn	Sec61a1	Mpp6	Enpp4
								Clptm1	Agk	Fga	Kiaa2013
								Hist1h2ah	Hist1h2ah	Pdia5	Sptbn1
								Bphl	Arl8b	Acad11	Pacsin2
								Myadm	Fv4	Mcm3	Rpl13a
								Nckap1	Cad	Rpl35a	Atp5a1
								Serpina1a	Rplp2	Crot	Phgdh
								Slc7a5	Nipsnap1	Paics	Lap3
								Flnb	Tars	Tgoln1	Man2a2
								Capzb	Tmx3	Psmd1	Chpf2
								Magt1	Fbn1	Cnpy2	Hspd1
								Rps14	Ergic1	Hk1	Got2
								Cd44	Rpl27	Cdc42	Uap1l1
								Rplp2	Zmpste24	Cdk2	Rps13
								Creld2	Mecr	Dnajc5	Fut8
								Pa2g4	Ccdc47	Uqcrfs1	Idh1
								Kif5b	Sparcl1	Cadm1	Slc44a2
								Ndufab1	Aldh9a1	Atp13a1	Napg
								Fga	Vars	Rpl23	Vim
								Rpl13	Clptm1	C4b	Rps14
								Akr1b1	Mlec	Cox4i1	Srgap2
								Sparcl1	Snd1	Cyc1	Ppp1ca
								Arhgdia	Mcat	Sec63	Sec61a1
								Gm20547	Aebp1	Ndst1	Gart
								Ssr4	Tsfm	Slc7a6	Fmnl2
								Dctn1	Ssr4	Arpc2	Cd180
								Hgsnat	Acaa2	Slc12a2	Tmtc3
								Iars	Bphl	Mpo	Fga
								Rars	Pofut2	Plod3	Chmp4b
								Cyfip1	Fkbp10	Samm50	Psma4
								Chchd6	Prdx2	Stom	Golm1
								Poldip2	Amacr	Magt1	Epx
								P4ha2	Timm13	Igsf8	Ehd4
								Hsd17b10	Tars2	Rpl21	Hpse
								Bckdha	Ltf	Slk	Cfh
								Ctnnb1	Gm10020	Aldh3a2	P2rx7
								Kdelc1	Pon3	Man2a2	Fam3c
								Tmx3	Eps8	Creld1	Eif5a
								Rps12	Arhgdia	Rps28	Cyc1
								Ndufb11	Gyk	Rpl36	Crot
								Lonp2	Adam17	Fat1	Vars
								Lss	Eci2	Ighm	Tpm3
								Nrcam	Hist1h3b	Srgap2	Fam49b
								Eif5a	Atic	Pebp1	Cant1
								Mcat	Lgals3	Tmx2	Yes1
								Rpl32	Rpl8	Rps15	Cd63
								Lamb1	Ndufa5	Adam17	Nrd1
								Pigt	Gbas	Abcc4	Rpl32
								Cyb5b	Rap2b	Rps7	Ldhb
								Uap1l1	Nln	Tmem87a	Cox4i1
								Rpl11	Tbrg4	Alg9	Snap23
								Ndufs3	Ptprj	Tmtc3	Cdc42
								Sod1	Slc16a3	Akr1b1	P4ha2
								Rpl30	Tmem33	Pitpna	Slc4a7
								Mpo	Ebp	Slc44a1	Iars
								Sec61a1	Eif3c	Insr	Rars
								St3gal6	Rps13	Rock2	Lonp2
								Tmed7	Acadsb	Oat	Ca6
								Nipsnap1	Ndufb5	Cd81	Gnpat
								Rab1A	Sucla2	P2rx7	Psmd1
								Dtymk	Prodh	Rab2a	Cand1
								Rps15a	Ggt7	Pacsin2	Creld1
								Mlec	Capzb	Itfg3	Fam129b
								Tbrg4	Ndufc2	Dip2c	Cnpy2
								Mccc1	Scp2	Phb2	Mthfd1
								Myo1b	Ecsit	Ppp1ca	Sdha
								Ndufb7	Ppp2r1a	Aco2	Nf1
								Stab1	Calm1	Arhgap1	Lpcat3
								Acadsb	Dhrs4	Mthfd1	Hras
								Emc8	Ywhaq	Napg	Pygb
								Aldh3a2	Ppif	Hras	Colgalt1
								Acsf3	Mdh1	Slc4a7	Mgat1
								Rap1b	Rpl11	Capza2	Rpl9
								Sdf2l1	Ndufs3	Chpf2	Tmx1
								C4b	Rps14	Dars	Acad11
								Ppic	Piezo1	Gnpat	Slc44a1
								Colgalt1	Chchd6	Aebp1	Ttr
								Crtap	Galnt1	Sec61a1	Slc25a4
								Tars2	Mcm3	Psmb5	Cpne2
								Serpinc1	Tmem2	Ergic3	Stip1
								Galnt2	Dad1	Extl3	Ighg2c
								Ifi30	Uqcr10	Dpp4	Rps12
								Cct6a	Itga2b	Cask	Eif3c
								Impad1	Mrpl38	Lpcat3	Paics
								Ssbp1	Nrcam	Mdh1	Gpr107
								Psmd6	Stab1	Pigk	Stom
								Anxa3	Pgm1	Creld2	Galc
								Ccdc47	Flnb	Serpina1a	Rab38
								Dhrs7b	Cd44	Sypl1	Samm50
								Ecsit	Nckap1	Pcbp1	Mdh1
								Creld1	Mrps34	Stip1	Dhrs4
								Scarb2	Cap1	Dnaja1	Ccdc47
								Sod2	Dbt	Gba	Rab5c
								Dbt	Pabpc1	Plxnb1	Sars
								Nln	Rpl13	Rps10	Arpc1b
								Glod4	Ca6	Acaca	Ppfibp1
								Kars	M6pr	Flnb	Pvr
								Mrps34	Cpne1	Lars	Cd81
								Ermp1	Ncl	Ppic	Mmp14
								Slc25a24	St3gal6	Csnk2a1	Rpl23a
								Supv3l1	Sod2	Capn6	Pcbp1
								Ppp2r1a	Rap1b	Chp1	Ermp1
								Sdhc	Rpl30	Flot1	Magt1
								Dbi	Txndc12	Park7	Rpl14
								Acot13	Mrpl13	Rpl27a	Slc38a1
								Sgsh	Ssbp1	Crtap	Psma2
								Mrpl46	Mic13	Usp5	Cdc42bpb
								Tmed2	Dip2b	Pvr	Serpina1e
								Dad1	Gba	Sptlc1	Pebp1
								Ebp	Arpc1b	Psmb2	Ndrg1
								Dhrs4	Emc8	Kiaa2013	Tanc1
								Sptlc2	Ndufb11	Tjp2	Hsd17b11
								Rps11	Cox17	Flot2	Tm9sf1
								Mdh1	Hsd17b10	Ppp2ca	P2rx4
								Pgd	Gna13	Hs2st1	Ebp
								Prep	Atp6v0a2	Ighg2c	Psmb3
								Paics	Cct6a	Psma3	Psmb4
								M6pr	Lmf2	Pip5k1a	Sptlc1
								Mrpl38	Rars	Wls	Psmb1
								Arpc1b	Slc25a20	Acta1	Gnaq
								Ptprs	Eif5a	Kng1	Vtn
								Mpst	Lrpap1	Fuca2	Rps11
								Tf	Rps12	Tecr	Scp2
								Kcnj13	Acsf3	Ttr	Uqcrfs1
								Acad11	Mfge8	Chmp4b	Dars
								Ptprc	Cox7a2	Pon2	Vps4b
								Ogdhl	Tapbp	Mif	Mark3
								Atp13a1	Lpcat3	Colgalt1	Acta1
								Clpx	Mrpl45	Basp1	Igsf8
								Lamb2	Pgap1	Kdelc1	Rps17
								Cisd1	Ndufb7	Lrrc8a	Crtap
								Acta1	Tmed4	Tmem30a	Pomgnt1
								Idh1	Emb	Sept7	Cybb
								Atp6v0a2	Atp11a	Ermp1	Rock2
								Rps17	Mpo	Cpe	Siglec1
								Cox7a2	Vps35	Gars	Cdk2
								Gbas	Clpx	Sept2	Idh2
								Cisd2	Vars2	Eef1d	Abcc4
								Slc25a20	Aoc3	Pitpnb	Rab10
								Sptb	Aldh1l1	Sdhb	Fbln5
								Sars2	Tmed2	Hacl1	Ywhah
								Mecr	Glod4	Tpm3	Steap3
								Mrpl1	Pgd	Rab5c	Lars
								Ubr4	Hibch	Psma5	Slc7a6
								Eps8	Myo7a	Mpzl1	Pitpna
								Arsb	Naga	Ccdc47	Myo10
								Ppif	Serpinc1	Gnaq	Lman2l
								Rab14	Plscr1	Ssr4	Ssr4
								Cpox	Lonp2	Ehd4	Kctd12
								Pygb	Dars2	Gpr107	Atp6v1b2
								Myo1c	Ppp1ca	Sars	Mapk1
								Ywhag	Mpst	Emc8	Ist1
								Ergic1	Kars	Ywhag	Eef1d
								Nfs1	Ndst1	Rars	Erlec1
								Acot7	Crtap	Dbi	Tmem30a
								Uqcr10	Mrpl12	Ogdh	Capza2
								Psma1	Spcs1	Dhrs7b	Dbi
								Hist1h3b	Rab1A	Rcn1	Arhgap1
								Mrpl15	Npm1	Ifi30	Acox3
								Abcb8	Slc25a24	Aldh2	BC017643
								Rpl8	Psmd6	Aga	Dad1
								Bsg	Ctnna1	Phb	Lrpap1
								Ndufb6	Tmtc3	Vtn	Lrrc8a
								Tars	Rpl32	Tm9sf1	Tmed5
								Ndufaf2	Pdhx	Abcb1b	Flot2
								Rap2b	Gnai3	Tpt1	Prkar1a
								Cdc42	Psma1	Scp2	Tmc8
								Timm13	Creld1	Plcb4	Sept7
								Ywhah	Gnb2	Mtco2	Egfr
								Hsd17b12	Ldhb	Acox3	Cpe
								Capza2	Gcat	Dad1	Cd2ap
								Itfg1	Gna11	Metap2	Nsf
								Dars2	Acta1	Dag1	Insr
								Clybl	Fam3c	Fut8	Eif3l
								Ndufb4	Cd151	Phgdh	Psmb6
								Mrs2	Ptprs	Cul1	Sept2
								Ighm	Ehd1	Hsd17b12	Tpt1
								Park7	Colgalt1	Tanc1	Pofut2
								Eif3l	Ap2m1	Ebp	Nagpa
								Gcat	H2-Ab1	P2rx4	Ehd3
								Os9	Tecpr1	Aldh1l1	Rps10
								Acot9	Cbr2	Actr2	Sypl1
								Tmem33	Csnk2a1	Golm1	Dpp4
								Hibch	Sparc	Gnao1	Mtap
								Galnt1	Mttp	Rab38	Aco2
								Atp11a	Nedd4	Psma4	Ahcy
								Fkbp10	Mgat2	Blmh	Fkbp10
								Rpl17	Ndufb6	Ap1g1	Cul1
								Ahsg	Hmgcl	Eif4g1	Plxnc1
								Ppp1ca	Map4k4	Scarb1	Rpl23
								Smpd1	Akr1b1	Usp9x	Pcyox1l
								Pycr2	Egfr	Yes1	Ywhag
								Aoc3	Myadm	Ipo9	Smpd1
								Mp68	Cyfip1	Endod1	Acp2
								Sirpa	Psmd1	Gyg1	Mtco2
								Tmem87b	Ndufb4	BC017643	Notch2
								Gpx1	Cyb5b	Psmb1	Nedd4l
								Txndc12	B2m	Ubr4	Phb2
								Actr2	Mrpl1	Ggt7	Pon2
								Aga	Serpinf2	Ak2	Arpc2
								Eif3d	Galc	Rps25	Xpnpep1
								Hnrnpk	Fat1	Xpnpep1	C4b
								Rpl13a	Mrpl47	Lap3	Alg5
								Rps6	Mrpl22	Banf1	Rcn1
								Calm1	Mrps7	Cse1l	Spcs1
								Gnai3	Pycr2	Eif3l	Naga
								Fbn1	Eef1d	Sh3gl1	Ipo7
								Cbr2	Spcs3	Egfr	Tsg101
								Cox17	Prep	Megf8	Prkca
								Pdhx	Arpc2	Ctsc	Casc4
								Ptprj	Slc1a5	Bpnt1	Kng1
								Mrpl13	Gpaa1	Erbb3	Pofut1
								Fv4	Wls	Epdr1	Pafah1b1
								Cpne1	Rps15a	Psma2	Gng5
								Lama4	Iars	Ptpn23	Amacr
								Arhgap1	Ywhag	Hnrnpk	Txndc12
								Pdk3	Rpl35a	Ca6	Ilk
								Ipo9	Ctsl	Atp5h	Psmb7
								Tmtc3	Prdx5	Uqcrb	Sri
								Usp9x	Pon2	Ipo7	Rps28
								Hsd17b11	Crot	Nt5c2	Cadm1
								Trpv2	Mrpl15	Tars	Txnrd1
								Atp5j	Ppp2ca	Hspe1	Rpl21
								Lrpap1	Dbi	Ddx3x	Atp6ap1
								Mrpl47	Rpl17	Ahcy	Ighg1
								Spcs1	Dtymk	Galc	Lmf2
								Ndufa7	Hsdl2	Serpinb6a	Usp5
								Eef1d	Hpse	Cisd2	Mpzl1
								Mrpl44	Atp6v0c	St3gal4	Ak2
								Mrpl45	Arsb	Copb2	Ppid
								Rps21	Erlec1	Capza1	Chp1
								Alcam	Fam213a	Atp11c	Mov10
								Sec63	Cisd2	Slc9a1	Kars
								Marc2	Ak4	Mapk1	Plxnb1
								Mrps7	Rcn1	Plekha5	Pigg
								Arpc2	Aldh6a1	Tmx1	Pdcd6
								Mic13	Mrps35	Rpl19	Gpaa1
								Bpnt1	Gpx1	Ist1	Slc12a4
								Mif	Fbln5	Qars	Mfsd5
								Pon3	Apoa1bp	Psmd6	Fat1
								Copb2	Arhgap1	Prdx6	Pon3
								Ctnna1	Mrpl44	Ctsl	Rpl28
								Mtch1	Emc7	Slc12a4	Prmt1
								Lpcat3	Sec11a	Atp6ap1	Prdx6
								Pigk	Alg5	Rab32	Dpp3
								Pebp1	Sars2	Pon3	Lamb2
								Ehd1	Polrmt	Mark3	Ipo9
								Rtn4	Dpysl2	Psmb6	Slk
								Psma7	Pitpna	Alg5	Itga2
								Slc38a10	Ctsc	Kars	Spcs3
								Rab11b	Pcbp1	Dnaja2	Pgap1
								Mtco1	Mrpl23	Igh-3	Wdr74
								Mpc2	Nadk2	Plcb3	Plcb3
								Rpl21	Edem3	Degs1	Ap1g1
								Tmem2	Nfs1	Spcs3	Tecr
								Lmf2	Fut8	Akr1a1	Man1a1
								Ctsl	Cubn	Rap1a	Ahcyl1
								Gart	Sptlc2	Ppt2	Nt5c2
								Fam213a	Mrps2	Prmt1	Csnk2a1
								Mrpl12	Ralb	Aldoc	Megf8
								Ctnnd1	Sdhc	B2m	Park7
								Myo6	Fermt2	Ly75	Igh-3
								Rpl9	Ptges2	Rab10	Csrp1
								Fam3c	Atp5j	Myl6	Tmed1
								Atp9a	Aga	Fam49b	Hgsnat
								Polrmt	Capza2	Vps4b	Rpl27a
								Mcm3	Itfg1	Cox6b1	Tjp2
								Gna13	Abcb8	Cant1	Clta
								Sept2	Ctnnd1	Nedd4l	Lmbrd2
								Npm1	Mp68	Rps27	Sparc
								Abcc1	Acot13	Tmc8	Actr2
								Aldh1l1	Mrpl50	Tapbp	Gnao1
								Abat	Mrpl4	Arsb	Fam213a
								Pcbp1	Mtatp8	Rab8a	Poglut1
								Rps7	Phgdh	H2-Ab1	Akt1
								Eif2s3x	Ndufaf2	Sept9	Fuca2
								B2m	Igh-3	Fam213a	Arhgdib
								Csnk2a1	Idh1	Tspan4	Spr
								Pon2	Chmp4b	Nsf	Itfg3
								Gba	Lamb1	Ahcyl1	Hars
								Rpl28	AU040320	Psmb3	Gpd1
								Hnrnpa3	Ifi30	Cpne2	Cox5b
								Prdx5	Sirpa	Rnh1	Uqcrb
								Ralb	Dnaja1	Clic1	Capza1
								Mrps35	Mif	Clta	9330182L06Rik
								Tecr	BC017643	Erlec1	Atp11c
								Akr1a1	Tmx2	Cr1l	Txn
								Aebp1	Poglut1	Dkc1	Eif2s1
								Fermt2	Rps21	Aplp2	Basp1
								Rpl26	C4b	Psmd3	Nucb2
								Scp2	Acad8	Ppt1	Ergic2
								Ppp2ca	Siglec1	Rab6a	B2m
								Atp6v0c	Ap2a2	Lcp1	Ext2
								Eif4g1	Kiaa2013	Notch2	Pa2g4
								Mgat4b	Ywhah	Nrd1	Gfpt1
								Usp5	Timm9	Serpinf2	Rps7
								Emb	Tpt1	Mov10	Mboat2
								Pitpna	Rps17	Fbln5	Cisd2
								Smpdl3a	Dars	Smpdl3a	Fbln1
								Man2a2	Cox15	Atp1a4	Tspan4
								Psma6	Clybl	Psmb4	Psat1
								Rpl23a	Mrps15	Cox5b	Pitpnb
								Coq9	Gfm2	Myo6	Ykt6
								Egfr	Hgsnat	Sec11a	Rpl36
								Lars	Acox3	Arsa	Tln2
								Mfge8	Clta	Enpp4	Rab8a
								Pofut2	Tmem87b	Arhgef12	Rps15
								Adam17	Sgsh	Lrpap1	Endod1
								Afg3l1	Mrpl3	Kiaa1522	Sec11a
								Acad8	Galnt7	Tor1aip1	Eif4g1
								Mrpl3	Rpl23	Cdc37	Syt4
								Akr1b10	Sptlc1	Sri	Cnih4
								Gnb2	Cisd1	Gm10108	Rap1a
								Rpl23	Serpina1b	Ca9	Copb2
								Cdk2	Rpl13a	Kctd12	Plscr3
								Sptlc1	Mars2	Cox6c	Cask
								Chmp4b	St13	Cubn	Preb
								Dip2b	Hs2st1	St13	Gpd2
								BC017643	Eif3l	Lamb1	G6pdx
								Rpl24	Rab38	Aldh3b1	Daglb
								Poglut1	Pomgnt1	Tmem206	Cc2d1b
								Crot	Man1b1	Gstm2	Sod1
								Plscr1	Kif5b	Atp6v1c1	Inpp5a
								Acaca	Mtco1	Cd180	Man1a2
								Mrps2	Slc7a1	Nagpa	Rab6a
								Hmgcl	Mrpl19	Cyb5b	Cd82
								Ap2m1	Fkbp2	Sod1	Cdc40
								Mrpl22	Rps6	Prkca	Flot1
								Emc7	Mccc1	Arhgdib	Hint1
								Cd151	Acp2	Poglut1	Dkc1
								Cd109	Mrs2	Fuca1	Gpc1
								Mrps6	Ict1	Coro7	Cox6b1
								Sars	Tm7sf3	Coro1c	Aplp2
								Rcn1	Smpd1	Atp6v1e1	Tbc1d10b
								Fuca2	Ywhab	Cox5a	Rps29
								Serpinb6a	Pdk3	Rab21	Tex264
								Rab38	Gart	Emc2	Sgsh
								Stom	Cdc42	Stx4	Efcab14
								Ptges2	Sumf2	Spr	Slc12a2
								Pgap1	Bpnt1	Prps1l3	Degs1
								Lrrc59	Rps29	Selenbp1	Cse1l
								Cul1	Abcc1	Ahsg	Cdipt
								Tmx2	Rpl9	Mmp14	Psmd3
								Ndst1	Pvr	Tmed5	Tmem206
								Apoa1bp	Atp6v1b2	Gpd1	Mesdc2
								Htra2	Ikbip	Tsg101	Prps1l3
								Mtatp8	Arf1	Eif3e	Rcc2
								Rpl27a	Coro1c	Steap3	Ddx6
								Mthfd1	Rab11b	Lmf2	Lama4
								H2-K1	L2hgdh	Exoc4	Uggt2
								Ywhab	Eif3d	Tlr3	Rps27
								Psmd3	Rtn4	Casc4	Emc8
								Slirp	Rps11	Sec24c	Cr1l
								Rps28	Cd63	Dctn1	Arsb
								Eif2s1	Hnrnpk	Gpd2	Syngr1
								Rock2	Mrpl24	Lman2l	Casq1
								Dhodh	Uap1l1	Ncl	Hnrnpk
								Sec11a	Gde1	Akt1	Vta1
								Spcs3	S100a11	Il6st	Ezr
								Cd63	Plxnd1	Amacr	Sept9
								Rps29	Preb	Gfpt1	Qars
								Tmed4	Ipo9	Stxbp2	B4galt7
								Aldoc	Tm9sf1	Cotl1	Kcnj13
								Qars	Ndufa7	S100a10	Rps6
								Sfxn3	Eif2s1	G6pdx	Fdps
								Ndufa6	Acot9	Tbc1d10b	Ywhab
								Psmd11	Sars	Eci2	Ctsc
								Serpinf2	Emc2	Lipa	Hacl1
								Hsph1	Rab14	Csrp1	S100a11
								Arf1	Mrps6	Slc38a1	Tpcn1
								Ggt7	Htra2	Ywhab	Yipf6
								Sept7	Stom	Acp2	Uxs1
								Tmem30a	Copb2	S100a11	Rab35
								Wls	Tmem30a	Eif2s1	Myg1
								Tapbp	Psma6	Myo10	Ddx3x
								Kiaa2013	Tmed5	Itga2	Mink1
								Mrpl23	Actr2	Ddah1	Hspe1
								Ethe1	Mrpl49	Clic4	Gdpd1
								Gnptab	Ndufaf1	Hmgb1	Cox5a
								Ak4	Pa2g4	Ezr	Clic1
								Ap2a2	Lama4	Gpx1	Pgrmc1
								Gpaa1	Dhodh	Lama4	Eif2s3x
								Clta	Mrpl11	Nucb2	Extl2
								Pdk1	Slirp	Siglec1	Arpc3
								Ndufa2	Tmx1	Rpl34	Myl6
								Rpl14	Napg	Mgat1	Acat2
								Cyb5a	Tmem87a	Tm7sf3	Sdf2
								Acad10	Capza1	Ggh	Bpnt1
								Carkd	Hacl1	Gpaa1	Exoc4
								Mgll	Pgam5	Ehd3	Cd177
								Ikbip	Pofut1	Spcs1	Dpm1
								Tm7sf3	Dnajc19	Abcg2	Cdc37
								Mrpl50	Gnptab	Nampt	Gde1
								Myl6	Tex264	Pdcd6	Psmd6
								Sept9	Hsph1	Rps29	Gng10
								Cyb5r1	P2rx4	Shmt2	Fkbp2
								Ca6	Dctn1	Ilk	Stxbp2
								March5	Mtap	Plscr3	Hpcal1
								Slc1a5	Psma7	Cd47	Stx4
								Apool	Man2a2	Mtap	Serpinf2
								Mrpl53	Atrn	Syngr1	Tmed3
								Rps25	Sfxn3	Gpc1	Fcgr2b
								Epdr1	Mydgf	Cd109	St13
								Selenbp1	Rock2	Txndc12	Serpinb6a
								Eif3i	Rps7	Ykt6	Ggcx
								Siglec1	Itga2	Dpp7	Dock11
								Ctsc	Aldh5a1	Rpl24	Gpx1
								Cd163	Rps28	Llgl1	Nudc
								Pvr	Txn	Lrrfip1	Tmc6
								Mapk1	Tmem258	Eif3i	Ttc7b
								Rpl35a	Sept7	P4ha2	Camk2d
								Cse1l	Atp9a	Npm1	Rps25
								Hnrnpa1	Apool	F11r	Stat1
								Timm9	Ccdc51	Rpl22	Dag1
								Rab2a	Mrpl28	Serpina1e	Rab27a
								Xpnpep1	Rpl26	Stx7	Ggt1
								Hacl1	Timm23	Rrm1	Ctsl
								Mrpl19	Ighg1	Hars	Mrto4
								Hsdl2	Dpp4	Rps24	Arf6
								Dnajc19	Insr	Dpm1	Coro1c
								Man1b1	Mtch1	Hint1	Tor1aip1
								Uggt2	Nrd1	Ddx6	Aldoc
								Mrps15	Mrpl53	Ergic2	Slc4a8
								Dpp7	Rpl24	Pafah1b1	Rhob
								Fastkd2	Dpm1	Ikbip	Cyb5b
								Chpf2	Ethe1	Tpcn1	Mif
								Epx	Hnrnpa1	Sntb2	Tm7sf3
								Fat1	Hmgb1	Slc2a3	Cox6c
								Mrpl17	Txnrd2	Impdh2	Hspa13
								Mrpl49	Abhd10	Apoa4	Cnnm3
								Ndufv3	Gnpat	Pofut1	Lipa
								Abhd10	Sept2	Fkbp10	Dock10
								Mrps25	Myl6	Clcc1	Ogdh
								Plxnd1	Epha3	Abi1	Glod4
								Amacr	Pld3	Fcgr2b	Vps28
								Atp6v1c1	Fuca2	Pomk	Eif3m
								Aldh4a1	Bckdha	Slc4a2	Eif3e
								Tpt1	Golm1	Uba1y	Il6st
								Pgam5	Park7	Dlst	Atp6ap2
								Hs2st1	Uggt2	Pomgnt1	Unc5c
								Pofut1	Tor1aip1	Ech1	Usp9x
								Mrpl4	Epdr1	Atp6ap2	Fam129a
								Gfm2	Psmd3	Dock11	Edem3
								Sparc	Ahsg	Clcn3	Mttp
								Acot2	Clcc1	Gde1	Aldh3b1
								Acp2	Extl3	Ggcx	Ca9
								Yars2	Cdk2	Tmem9b	Arpc4
								Adhfe1	Marc2	Psmd12	Phb
								Degs1	Ndufa6	Rab27a	Scrn1
								Igh-3	Rps25	Pofut2	Eif3d
								Hccs	Chid1	Ndrg3	Cd47
								Cox15	Rdx	Neo1	Uba1y
								Mttp	Hsd17b11	Cnnm3	Clcn3
								St13	Ggh	Gng5	Mydgf
								Hnrnpa2b1	Pcyox1l	Hspa9	Slc2a3
								Atrn	Taldo1	Tex264	Ugcg
								Mars2	Xpnpep3	Rras	Slc9a1
								Arsa	Kng1	Lmbrd2	Psmd12
								Dpm1	Scarb1	Ppp5c	Arsg
								Epha3	Lrrc59	Glod4	Rab32
								Ddx3x	Paics	Ppa1	Asns
								Kng1	Mesdc2	Tor1b	Oat
								Fkbp2	Jagn1	Lgals3	Akr1a1
								Coq7	Rcn2	Sntb1	Atp5h
								Syncrip	Mrpl17	Eif2s3x	Hmgb1
								Guf1	G6pdx	Pcyox1l	Mgat4a
								P2rx4	Nfu1	Ppfia1	Ppa1
								Psmc5	Afg3l1	9330182L06Rik	Atp13a1
								Grsf1	Taco1	Casq1	Hapln1
								G6pdx	Marcks	Wdr74	Emc7
								Tex264	Sun1	Cybb	Atp1a4
								Fech	Ccbl2	Psat1	Npm1
								AU040320	Ighg2c	Ranbp1	Cd36
								Capza1	Serpinb6a	Glud1	Lmf1
								Cd97	Tecr	Acat2	Agpat3
								Erlec1	Pebp1	Vta1	Ndrg3
								Mrpl24	Emc10	Man1a1	Jam3
								Ndufs4	Rpl27a	Lmf1	Wars
								Alg5	Gng5	Scrn1	Aco1
								Ghitm	Rab2a	Copb1	Cyp20a1
								Clic1	Akr1b10	Eif3m	Plcb4
								Mrps24	Timm8a1	Ace	Selenbp1
								Nt5dc2	Ggcx	Psmc5	S100a10
								Tamm41	Mpc2	Rps20	Sdhb
								Mipep	Mrps25	Cdipt	Rab21
								Timm23	Mrpl43	Acot8	Ppp5c
								Ggcx	Coq9	Eml2	Clic4
								Phgdh	Chpf2	Rab35	Ahsg
								Psma3	Rars2	Preb	Psmd11
								Galc	Rnaset2	Sun1	Fkbp11
								Mrpl28	Lipa	Ago2	Prpsap1
								L2hgdh	Apoo	Pgrmc1	Ppt2
								Aldh5a1	Ddx3x	Cnih4	Tor1b
								Tor1aip1	Cnpy3	B4galt7	Kdelc2
								Idi1	Cdipt	Arpc4	Ncl
								Tmx1	Sec22b	Psmc2	Cotl1
								Galnt7	Degs1	Eif3d	Impdh2
								Emc2	Fdps	Slc4a8	Chmp3
								Ccbl2	Fkbp11	Fkbp2	Gstm2
								Cdc42bpb	Rpl21	Mesdc2	Nudt12
								Mrpl43	Farp1	Hist1h2al	Rpl24
								Coq6	Acot7	Nudt12	Rpl34
								Slc44a2	Mrps5	Mfsd5	Pomk
								Aars2	Tfam	Pgap1	Dctn1
								Ahcy	Mfsd5	Ruvbl1	Marcksl1
								Rps20	Ghitm	Cpne4	Igf1r
								Tfam	Grhpr	Txn	Ikbip
								Dpp4	Eif3i	Chmp6	Abi1
								Atpif1	Mapk1	Gpm6a	Ltf
								Farsb	Lmf1	Tmc6	Acot8
								Apoo	Mrps24	Ttc7b	Thy1
								Adam10	Blmh	Cd177	Rras
								Atp6v1e1	Mrpl41	Enpp2	Dnpep
								S100a11	Ppid	Mrc2	Atp6v1c1
								Mrps5	Ahcy	Tmed1	Surf4
								Gna11	Acot2	Immt	Cndp2
								Ccdc51	Cyb5r1	Rpl35	Chmp6
								Edem3	Ndufaf4	Rps23	Hprt1
								Enpp4	Fastkd2	Txnrd1	Tmem9b
								Psma5	Yars2	Dnajc16	Slc9a6
								Kdelc2	Eif2s3x	Tomm40	Sntb1
								Marcks	Cpe	Sparc	Ahsa1
								Dnaja1	Daam1	Pigg	Lims1
								Nlrx1	Eif4g1	Txnl1	Copb1
								Eif3e	Psma3	Gnpda1	Csnk1g3
								Txnrd2	Exog	Aldh9a1	Ppfia1
								Mgat2	Sema4c	Psmd11	Stub1
								Slc7a1	Mipep	Cd2ap	Adamts1
								Sfxn2	Gadd45gip1	Ap1m1	Sil1
								Rars2	Mrpl2	Sdf4	Ifi30
								Nit2	Atp13a1	Capn2	C5
								Mydgf	Arsa	Uggt2	Ruvbl1
								Mrpl11	Ndufa2	Gng10	Cst3
								Metap2	Nit2	Aco1	Ranbp1
								Sun1	Nif3l1	Arpc3	Slc29a1
								Hmgb1	Rpl28	Ppid	Eif3i
								Atp5e	Surf1	Snx1	Serpina1b
								Mrpl9	Grsf1	Cdc40	Ept1
								Arpc4	Ndufv3	Fbln1	Emc2
								Insr	Cd180	Edem3	Slc33a1
								Tmem126a	Hsd17b12	Gstm1	Entpd4
								Tmem258	Cul1	Slc29a1	Sumf2
								Pafah1b1	Gpr107	Cers2	Rrm1
								Pitpnb	Arpc4	Slc15a4	Hsd17b12
								Rab6a	Sdf2	Creg1	Tlr3
								Psmd12	Tomm6	Extl2	Arhgef2
								Rcn2	Sep15	Sidt2	Itgb5
								Cars2	Stip1	Cd36	Mup8
								Serpina1e	Psmd13	Gcn1l1	Hic2
								Cd177	Fbln1	Tspan9	Epdr1
								Actr1a	Carkd	Vps26a	Tspan9
								Serpina1b	Mrps18b	Vps28	Clec10a
								Glrx5	Pex11b	Pex11b	Nars
								Txn	Ptpmt1	Adsl	Slc38a2
								Rab27a	Aldh4a1	Slc11a2	Bst2
								Rpl34	Chchd4	Prcp	Dhcr7
								Rdx	Gpd1	Kdelc2	Rheb
								Nadk2	Tmem131	Ckap5	Sec62
								Gsr	Xpnpep1	Hspa13	Cnnm4
								Itga2	Nt5dc3	Golga7	Fkbp1a
								Megf8	Cmc1	Serpina1b	B4galt5
								Mvp	Ndufaf7	Psmb7	Itih4
								Ict1	Smpdl3a	Fdps	Strap
								Gyg1	Cand1	Pld3	Rrm2
								Coq3	Cybb	Cfl2	Atp9b
								Pld3	Sypl1	Prkar1a	Tomm40
								Taco1	Ppt1	Bcap31	Yars
								Sypl1	Ppt2	Atp6v1h	Plekha5
								Stip1	Enpp4	Cox6a1	Ndufb9
								Rpl22	S100a10	Plekho2	Selt
								Eif3m	Pafah1b1	Rpl31	Ppt1
								Nif3l1	Mthfd1	Lrrc8c	Sidt2
								Pomgnt1	Eif3e	Rnaset2	Slc23a2
								Blmh	Hint1	Gdi1	Adh5
								Fuca1	Mrpl48	Itih4	Gdi1
								Surf1	Qrsl1	Sytl2	Slc11a2
								Srsf1	Lars	Sil1	St3gal1
								Mars	Acp6	Sec31a	Txnl1
								Cadm1	Pgrmc1	Atp5f1	Taldo1
								Ndufaf1	Psma5	Thy1	Psmc5
								Elac2	Taok1	Otub1	Psmc2
								Mrps36	Dpp3	Cyb5a	Slc6a6
								Hsd17b8	Pitpnb	Hectd1	Sec22b
								Sema4c	Ipo7	Asna1	Rpl19
								Napg	Dnajc5	Cc2d1b	Atp5i
								Mllt4	Serhl	Rcc2	Dnm2
								Cd81	Hnrnpa3	Unc5c	Aldh2
								Rnaset2	Dnajc15	Ndufb9	Smpdl3a
								Psmb1	Pgs1	Csnk1g3	Chid1
								Aco1	Tamm41	Slc25a13	Bag5
								Tpm4	Coa7	Slc9a6	Arpc5
								Mtap	Mrps36	Usmg5	Aga
								Psmc2	Cant1	Glmp	Pcolce
								Spg7	Arsg	Strap	Ech1
								Tm9sf1	Dpp7	Oxct1	Cers2
								Cd180	Chp1	Chmp3	Ube2n
								Taldo1	Akr1a1	Dock7	Rnh1
								Prmt1	Mllt4	Selt	Prcp
								Rab32	Megf8	Lin7c	Gpm6a
								Tmem87a	Psmb1	Agpat3	Flnb
								Gde1	Rps27	Mydgf	Tfg
								Rnf213	Casc4	Uqcrq	Sumf1
								Ndufaf4	Tpm4	Pfas	Cyfip2
								Mtpap	Nt5dc2	Psmd13	Emc10
								Golm1	Gsr	Rdh11	Mlana
								Lipa	Mlana	Arl6ip1	Hspa9
								Ruvbl1	Pls3	Mboat2	Serpind1
								Chchd4	Minos1	Gdpd1	Thop1
								Psmd7	Mrpl9	Entpd4	Taok3
								Csrp1	Aplp2	B3galtl	Rpl22
								Fbln5	Atp5e	Rcn2	Rcn2
								Uqcc2	Tmem126a	Yipf6	Usp14
								Hnrnpu	Coa3	Ndufb10	Glud1
								Ngp	Csrp1	Slc33a1	Usmg5
								Sep15	Yme1l1	Rsu1	F5
								Pls3	Syngr1	Tmem258	Glipr2
								Psmd13	Bak1	Jagn1	Hnrnpa2b1
								Sumf2	Ist1	Camk2d	Glmp
								Coro1c	Scrib	Dpp3	Mrc2
								Ppt1	Ostc	Casd1	Snx1
								Chid1	Smc2	Arf6	Eci2
								Ddx5	Plscr3	Lmtk2	Erlin1
								Vps26a	Timm10b	Hprt1	Gpld1
								Tuba1a	Cd81	Fkbp3	Fzd7
								Fut8	Psmc2	Mink1	Sec24c
								Macf1	Abcb1b	Man1a2	Enpp5
								Itfg3	Cers2	Mpp1	Otub1
								Ndufaf7	Gdpd1	Mrto4	Abca2
								Hint1	Pdk1	Abr	Cdh2
								Impdh2	Tor1b	Tln2	Rangap1
								Prdx6	Rab5c	Swap70	Chil3
								Capn2	Kdelc2	Naca	Tmem55a
								Yme1l1	Txnrd1	Hpcal1	Rsu1
								Ndufa11	Neu1	Gm2a	Atp6v1e1
								Pgrmc1	Macf1	2210016F16Rik	Jagn1
								Ociad1	Ykt6	Lamb2	Vamp3
								Gnpat	Erlin1	Mtpn	Pex11b
								Ggh	Atp7a	Chid1	Ostc
								Cox7c	Arpc3	Bst2	Dnajc7
								Mrps17	Ergic3	Nap1l1	Mfap5
								Cotl1	Tfb1m	Nudc	Eef1b
								Mrpl41	Ptpn23	Enah	Tspan14
								Rpl36	Strap	Asl	F3
								Pgs1	Uqcc2	Hnrnpa2b1	Lclat1
								Psmc6	Cyp20a1	Stat1	Pld3
								Nap1l1	Cnpy4	Tmed3	Coro7
								Timm10b	Cse1l	Blvra	Plekho2
								Arpc5	Ept1	Uxs1	Fam63b
								Ndrg1	Rpl14	Fzd7	St6gal1
								Clcc1	Rpl36	Ndufa8	Ddr2
								Serhl	Stat1	Tor1aip2	Fam198b
								Coro7	Slc44a1	Cd9	C1qc
								Ddx39b	Tmed1	Mgrn1	Itch
								Clpb	Hnrnpa2b1	Twf1	Acsl4
								Rab8a	Hras	Arsg	Dpep1
								Mesdc2	Psmc5	Neu1	Cul5
								Creg1	Psmb4	Ngp	St3gal4
								Naa15	Idi1	Tsn	Cd9
								Rps23	Agpat3	Fads2	2210016F16Rik
								Lcp1	Cd97	C2cd5	Nif3l1
								Dut	Pigb	Arcn1	Tspan6
								Nrd1	Cox7c	Syncrip	Arcn1
								Mtpn	Rpl22	Tfg	Lrrc59
								Crat	Aco1	Tbcd	Lin7c
								Copb1	Myo6	Dbnl	Rab23
								Txnl1	Mrps17	Mapre1	Arl6ip1
								Ighg2c	Spg7	Emc7	Ano10
								Atp6ap1	Elac2	Ept1	C2cd5
								Mrps18b	Pygb	Dnm2	Tmem173
								Jagn1	Ngp	Fscn1	Slc2a5
								Zadh2	Thy1	Inpp5a	Rps23
								H2-Ab1	Cd36	Fap	Atp5l
								Lclat1	Gla	Rhob	Mvp
								Snx3	Atp6v1e1	Myg1	Wdr48
								Ostc	Ranbp1	Adh5	Rpf1
								Bri3bp	Nipsnap3b	Tuba1a	Dnajc16
								Lamtor1	Prcp	Gsta4	Llgl1
								Hars	Zadh2	Gpr37	Uqcrq
								Rnh1	Cotl1	Cst3	Neu1
								Ptpn23	Slc44a2	Apeh	Ubr4
								Cbr4	Abcc4	Dld	Golga7
								Spr	Ddx5	Ube2n	Sntb2
								Sec24c	Slc33a1	Nars	Syvn1
								Rps24	Ndufs4	Usp14	Rab8b
								Slc25a35	Glrx5	Fkbp1a	Vamp8
								Atp7a	Cars2	Hic2	Galnt4
								Prps1l3	Atp6ap1	Taldo1	Tor1aip2
								Tmem160	Rpl23a	Lrrc59	Ddah1
								Agpat3	March5	Lclat1	Pttg1ip
								Psat1	Mrpl27	Enpp5	Frrs1
								Minos1	Notch2	Cnpy3	Il1rap
								Eif4a3	Mmp14	Sec22b	Mgrn1
								Slc25a22	Cd82	Slc23a2	Xxylt1
								Bak1	Ndufb3	Ostc	Lrrc57
								Mrpl2	Nudt12	Gspt1	Plin3
								Ergic3	Crat	Siae	Utp18
								Nfu1	Mtpn	Lrp6	Dbnl
								Rpl35	Snap23	Ola1	Ngp
								Qrsl1	Eif3m	Tnpo1	Shmt2
								Ipo7	Plgrkt	Ifitm3	Uqcr10
								Cmc1	Nucb2	Epx	Dlst
								Rpl38	Hspa13	Ahsa1	Slc6a17
								Aplp2	Lcp1	Cyp20a1	Syncrip
								Cdipt	Rps24	Vwa5a	Ube2l3
								Fdps	Rpl34	Stub1	Rap2c
								Smc2	Spr	Ube2v1	Mtpn
								Rab5c	Mrpl30	Ube2l3	Dnm1l
								Mrpl48	Farsb	Stim1	Capn2
								Adck1	Atpif1	Tmem173	Alcam
								Atp6v1g1	Ext2	Cd82	Swap70
								Slc16a3	Ociad1	Cs	Aldh9a1
								Preb	Mup8	Pls3	Cnp
								Lmf1	Myg1	Surf4	Asna1
								Eif3h	Fzd7	Itgb5	Dpp7
								Uba1y	Fam49b	Mlana	Lrrc8c
								Sidt2	Gpld1	Tspan14	Htatip2
								Dhcr7	Slc38a1	Tspan31	C1qb
								Tmem256	Itfg3	Msmo1	Nampt
								Timm8a1	Dhcr7	Psmd7	Vasp
								Arpc3	Man1a1	Rheb	Rdh11
								Uqcrh	Rab6a	Tmem260	Pfas
								Coa3	Hprt1	Uqcr10	Lrp8
								Strap	Ndufa11	B3galt6	Sec23b
								Tomm6	Sept9	Igf1r	Irgm1
								Ago2	Rab32	Hgs	Iigp1
								Nenf	Rpl37a	Rock1	Stim1
								Oxsm	Atp5d	Dhcr7	Eif5b
								Chp1	Acot8	Cdh2	Plcd1
								Isoc2a	G3bp1	Nenf	Adgre1
								Txnrd1	Arhgdib	Plin3	Arsa
								Fzd7	Itih4	Naa15	Icam1
								Ndufb3	Slc4a7	Mgat4a	Eml2
								Scrn1	Tmem160	Serpind1	Pls3
								Extl3	Hsd17b8	Ano10	Vps26a
								Mlana	Qars	Prpsap1	Clcc1
								Farp1	Guf1	Atp9b	Soat1
								Sec22b	Banf1	Arpc5	Trmt6
								Acox3	Pomt1	Fkbp11	Tram1
								Cpe	Srsf1	Il1rap	Entpd6
								Qdpr	Psma2	Slc6a6	Ybx3
								Lyplal1	Txn2	Cmpk1	Apoa4
								Eml2	Tuba1a	Esd	Gcn1l1
								Cnpy3	Sec24c	Ddah2	Bcap31
								Pcyox1l	Sumf1	Abca7	Mapre1
								Rps27	Cadm1	Ugcg	Rras2
								Erlin1	2210016F16Rik	Vamp8	Glul
								Selt	Rps20	Etf1	Acaca
								Tapt1	Prmt1	Sec62	Stk10
								Tmem131	Usp9x	Emc10	Ncam1
								Ptpmt1	Hint2	Lrpprc	Oxct1
								Mrps31	Tpm1	Bri3bp	Ifitm3
								Exog	Gnaq	Tmem165	Rnaset2
								Map4k4	Atpaf1	Ebf2	Tmem258
								S100a10	Bckdk	Tmem55a	Pef1
								Tmed5	Cd177	Sdf2	Wdr12
								Cers2	Syncrip	Serpina3n	Tspan31
								Tlr3	Psmb6	Slc39a10	Tspan15
								Bckdk	Pdcd6	Eif4a3	Ddx39b
								Grhpr	Ca9	Acsl1	Ube2v1
								Atpaf1	Src	Habp2	Pomt1
								Gadd45gip1	Kcnj13	Acsl4	Adsl
								Tmem260	Nenf	Csnk2b	Tceb2
								Chil3	Cyb5a	Utp18	Gpr108
								Psmb4	Selt	Sumf1	Serbp1
								G3bp1	Mgat1	Gng7	Rpl31
								Gcdh	Stim1	Sacm1l	Srm
								Cpt1a	Cpt1a	Cndp2	Bzw1
								Rps10	Dut	Sgpl1	Msmo1
								Psmc1	Clic1	Fam63b	Nenf
								H13	Txnl1	Dek	Fyn
								Sec62	Uqcrh	Capg	Npr2
								Eea1	Nudt19	Slc30a5	Rps24
								Igsf8	Trmu	Renbp	Stambp
								Tor1b	Trmt10c	Psen2	B3galtl
								Cd36	Clpb	G3bp1	Ckap5
								Mrpl27	Aldoc	Thop1	Gspt1
								Prcp	Cdc42bpb	Rap2c	Dld
								Ept1	Psmd11	Map2k1	Prdx5
								Dnajc5	Smc4	Cnnm4	Rala
								Abcc4	Gcn1l1	Alg11	Abhd13
								Psma4	Scrn1	Psmc1	Trmt61a
								Bzw1	Psat1	Wars	Yipf3
								Acat2	Slc12a4	Slc39a6	Dock7
								Abce1	Qdpr	C5	Stx7
								Plgrkt	Atp1a4	Atp5l	Tsta3
								Ptges3	Cnih4	Tram1	Etf1
								Fscn1	F13a1	Nudt19	Tuba1a
								Serpina3n	Tmem260	Abce1	Chmp5
								Emc10	Hist1h2al	Xxylt1	Tmem259
								Xpnpep3	Cnbp	C1galt1	Manea
								Atp5d	Bri3bp	Nras	Tsn
								Dguok	Alcam	Dstn	Psmd13
								Mtnd5	Mcu	Rab8b	H13
								Atp1a4	Lyplal1	Frrs1	Slc1a4
								Ppa1	Lclat1	Ybx3	Blvra
								Mrps28	Lias	Akr1b10	Ddx5
								Psmb6	Uqcc1	Sept11	Psmc1
								Stx7	Sco2	Tspan6	Smc2
								Myg1	Adhfe1	Bzw1	Fap
								Pgrmc2	Adck1	Tagln2	Lrp6
								Ube2l3	C5	Nsfl1c	Sep15
								Sec31a	Cndp2	Eef1b	Ptp4a2
								Nt5c2	Sec62	Snx6	Esd
								Scarb1	Acat2	Dnpep	Chmp2a
								Vwf	S100a6	Agrn	Abca7
								Coa7	Tmem55a	Psmc3	Acsl1
								Mtnd4	Gm2a	Mthfd1l	Gla
								Fam136a	Psmd12	Rpf1	Habp2
								Trmt10c	Selenbp1	Hnrnpa3	Nap1l1
								Ppid	Tram1	Hapln1	Cyr61
								Slc33a1	Ppa1	Ndufa4	Ppp1cc
								Mrps16	Glmp	Chil3	Apeh
								Atp6v1h	Mrpl18	Mup8	Asl
								Tnc	Lmbrd2	Btf3	Slc4a2
								Emc3	Atp6ap2	Myl12b	Tmem63b
								Ndufa3	Srpr	Lrrc57	Hacd3
								Smc4	Prdx6	Clasp2	Nras
								Ptbp1	Cst3	Pgrmc2	Metap2
								P2rx7	Thop1	Ppp1cc	Naca
								Mrpl30	Sfxn2	Gnptg	Sun1
								Sil1	Mrpl32	Soat1	Cars
								Mfsd5	Sun2	Rras2	Usp24
								Rps15	Psmc6	B4galt5	Slc35b2
								Gpd1	Tmem256	F5	Gsta4
								Adsl	Slc25a22	Snx5	Cfl2
								Gcn1l1	Dguok	Ninj1	Arl1
								Hprt1	Rps23	Erlin1	Gpx8
								Frrs1	Mrps28	Rala	Abcc5
								Pigb	Sco1	Vamp3	Hacd2
								Hint2	Ruvbl1	Vasp	Ebf2
								St3gal4	Ugt1a7c	Rrm2	Ddah2
								Ppp5c	Mboat2	Fah	Fads2
								Vps13c	Igf1r	Marcksl1	Dstn
								Sdf2	Vps26a	Aak1	Psen2
								Cds2	Rab8a	Cnp	Casd1
								Gstm2	Gnao1	Aldh16a1	Cubn
								Mlycd	Igsf8	Fam129a	Slc39a6
								Arsg	Mvp	Rer1	Smc4
								Txn2	Lbr	Rtn3	Sun2
								Mrrf	Psmd7	H13	Arhgef12
								Fkbp1a	Hic2	Ceacam1	Tgfbi
								2210016F16Rik	Rpl35	Rpl38	Ear6
								Acp6	Marcksl1	Ephb4	Atp5f1
								Uqcc1	Mrrf	Lims1	Cox6a1
								Rab10	Metap2	F13a1	Ggh
								Rrm1	Hars	Dync1i2	Cpne4
								Arhgdib	Yars	Actr1a	Cd38
								Col12a1	Itih1	Pgls	Ppap2c
								Rps26	Mtpap	Sep15	Fkbp3
								Tfb1m	Kctd12	Atp6v1g1	Capg
								Rap1a	Atp11c	Htatip2	Gng7
								Ap1g1	Agpat1	Prdx5	B3galt6
								Nap1l4	Loxl3	C1qc	Emc3
								Tmem55a	Arcn1	Icam1	Gm2a
								Gdi1	Impdh2	C1qb	Zdhhc15
								Endod1	Arpc5	Ptma	Abce1
								Mrps10	Aimp1	Hnrnpa1	Cnbp
								Soat1	Ttc13	Slc35b2	Bri3bp
								Gpr107	Fam136a	Rab23	Twf1
								Gnaq	Tgoln1	Smc4	Furin
								Ist1	Zbed5	Abhd13	Gyg1
								Plscr3	Aars2	Arl1	Srpr
								Dnajc15	Aldh3b1	Pttg1ip	Tmem120a
								Echdc3	Tnc	Cyfip2	Ect2
								Lgals3	Surf4	Atrnl1	Naa15
								Nt5dc3	Nap1l4	Cops2	Rpl35
								Syngr1	Mapre1	Tapt1	Rps20
								Sri	P2rx7	Fam20b	Tmem260
								Ube2n	Golga7	Emc3	Tbcd
								Ranbp1	Cd68	Cul5	Slc25a13
								Ppt2	Tmx4	Msr1	Itgal
								Mboat2	Adh5	Entpd6	Arl8a
								Fahd1	Isoc2a	Ndufv1	Aqp1
								Rpl19	Ube2n	Tmem51	Gnpda1
								Adh5	Orm1	Rhbdf1	Entpd2
								Hist1h2al	Eef1b	Gla	Galns
								Tsn	Gng10	F3	Serhl
								Psma2	Pam16	Lgals9	Fam20b
								Src	Fech	Ighg1	Gar1
								Cops2	Rps10	Pgp	Bax
								Eif3f	Tefm	Vapa	Pgrmc2
								Psmb2	Mrps31	Sumf2	Ugt1a7c
								Asna1	Spta1	Efcab14	Ptpn11
								B3galtl	Galns	Ldah	Kiaa1467
								Slc35b2	Cpq	Rnf213	Nap1l4
								Coq5	Eea1	Cobll1	Vps4a
								Aldh3b1	Dnm1l	Psmc6	Ace
								Pfas	H13	Aimp1	Myl12b
								Reep5	Ighv1-19	Jam3	Alg11
								Hacd3	Soat1	Prpf40a	Pbxip1
								Pex11b	Pttg1ip	Adamts1	Slc30a5
								Mrpl20	Exoc4	Gpld1	Prkaa1
								Slc12a4	Msr1	Plcd1	Cacna2d1
								Cd68	Rab10	Gyk	Cnpy3
								Cbr1	Mfsd10	Atp5j2	Ddx1
								Cd47	Hnrnpab	Mtch2	Tns2
								Slc2a3	Rcn3	Slc25a1	Hist1h2al
								Itih4	Uba1y	Srpr	Psmd7
								Tgoln1	Bst2	Ppap2c	Ndufb10
								Gtpbp10	St6gal1	Hvcn1	Rtn3
								Ube2v1	Nlrx1	Ptgis	Tspan13
								Rpl37a	Ubr4	Sec23ip	Nsfl1c
								Mcpt4	Ptbp1	Iqgap2	Cops2
								Abcd3	Mtnd5	Cln5	Ldah
								Cybb	Bloc1s5	Bax	Gstm1
								Zbed5	1700021F05Rik	Cbr1	Tmem165
								Ccdc90b	Sidt2	Galnt4	Snrpd2
								Nudt19	Ddx39b	Bcap29	Slc30a7
								Gpld1	Mrps10	Wbp2	Ola1
								Mrpl32	Tjp2	Ppp2r2a	Rab34
								Fads2	Gcdh	Serbp1	Pip4k2b
								Gm2a	Mrpl21	Ddx5	Trio
								Bcs1l	Timm8b	Mpp2	Tmem131
								Gpx4	Rpl38	Afm	Csnk2b
								Slc15a4	Prg2	Tjp1	Atp5j2
								Psmb5	Ap1g1	Ppp1r12a	Pgp
								Tmed1	Endod1	Mttp	Cox7a2
								Akr7a2	Jam3	Psme1	Slc15a4
								Cfl2	Dip2c	Fut11	Hvcn1
								Fkbp11	Usp5	Psmc4	Msr1
								Ddx6	Mtdh	Gar1	Ninj1
								Lias	Zdhhc5	Cacna2d1	Serping1
								Ndufaf5	Psmb2	Kit	Abr
								Slc35a4	Eif3h	Asns	Eif2s2
								Timm8b	Nt5c2	Ssr1	Wbp2
								Dbnl	Mrpl20	Atp5i	Actr1a
								Eral1	Ssr1	Hacd2	Ssr1
								Gys1	2210010C04Rik	Glul	Ttyh2
								Fbln1	Coq7	Mfsd10	Minpp1
								Snx1	Prkar1a	Prkaa1	Slc39a10
								Acsl1	Ddx6	Tmem106b	Sept11
								Dag1	Csnk2b	Eif3f	Ruvbl2
								Srsf2	Ly75	Coro1b	Glo1
								Rdh11	Psma4	Impa1	Rab18
								Nudt12	Tagln2	Tceb2	Ap1b1
								Nucb2	Ddt	Hacd3	Lemd2
								Mfsd10	Mgme1	Agpat1	G3bp1
								Snap23	Tmed3	Slc30a7	Palm
								Dync1i2	Ldah	Stx12	Ptma
								Hddc2	Cers5	Cul3	Ago2
								Mrps33	Rrm1	St6gal1	Eif2a
								Clcn7	Cox7a2l	Cops3	Myo6
								Dpp3	Mrps26	Lamtor1	Kiaa1522
								Fxn	Pigg	Map4	Hsdl2
								Etf1	C1qc	Magoh	Kirrel
								Abcb1b	Fkbp3	Nrp2	Cs
								Gng5	Oas1a	Ndufb7	Ddt
								Hk2	Casd1	Ugt1a7c	Hnrnpa1
								Stat1	Icam1	Kras	Lgals9
								Psmc3	Il6st	Pigb	Reep5
								Pisd	Enpp5	Ttyh3	Lyn
								Gpc1	Nudc	Tyk2	Ndufa8
								Magoh	Acsl4	Srm	Tinagl1
								C7	Rcc2	Rps6ka3	Cmpk1
								Fam129b	Cds2	Mboat7	Ankfy1
								Slc4a7	Eif3f	Eif3h	Brox
								Lyz2	Syvn1	Rab18	Kras
								Tor1aip2	Lamtor1	Ruvbl2	Pcbp2
								Tmed3	Bax	Cops6	Serpina3n
								Bcap31	Emc3	Reep5	Tjp1
								Hspa13	Coq3	Arl8a	Rhbdf1
								Ahcyl1	Sec23b	Tsta3	Gnptg
								Flii	Ube2l3	Farsb	Nudt19
								Ctbs	Frrs1	Cops5	Ephb4
								Sfxn5	Tapt1	Pef1	Atg9a
								Trmu	Rps15	Tmem63b	Hectd1
								F13a1	Msmo1	Pbdc1	Fmnl3
								Fah	Dag1	Snrpd2	Prpsap2
								Gla	Mars	Set	Emilin1
								Scrib	Dbnl	Oas1a	Mark2
								Tagln2	Tmem109	Mgst1	Thumpd1
								Enpp2	Rap1a	Ddx39b	Mtx2
								Tmem165	Myl12b	Birc6	Ttc13
								Msmo1	Comtd1	Abca2	F13a1
								Fars2	Mrpl10	Pip5k1c	Dnmt1
								Comtd1	Mrpl40	Tmem259	Mbl2
								Mrpl14	Ear6	Dock1	Vwa5a
								Casc4	Vamp8	Dpep1	Bloc1s5
								Sirt5	Srgap2	Tulp3	Pon1
								Arcn1	Tlr3	Cers5	Slc31a1
								Pdcd6	Ctss	Rpl37a	Neo1
								Rpl36a	Lman2l	Ext2	Mtch2
								Ifitm3	Extl2	Galns	Farsb
								Tbcd	Ap1b1	Farp2	Scamp5
								Tjp2	Ccdc90b	Nudt7	Tapt1
								Ddt	Caprin1	Scamp5	Arpc5l
								Eif2s2	Ptpra	Mark2	Tmem181a
								Itih1	Decr2	Cd68	Rp2
								Galk1	Lyz2	Scarf2	Gm10108
								Gstm1	Dkc1	Pepd	Vps37c
								Tst	Slc35a4	Xpo5	Renbp
								Atp6ap2	Tor1aip2	Abcc5	Kcnab2
								Tha1	Pgrmc2	Slc39a7	Wasf2
								Fut11	Copb1	Adi1	Cryzl1
								Abcb10	Ptges3	Taok3	Abcg2
								Ugt1a7c	Hacd3	Stk10	Exoc1
								mt-Co3	Lypla1	Idi1	Capn6
								Sf3b3	Hccs	Ap1b1	Dync1i2
								Wars	Mtnd4	Gxylt2	Tnpo1
								Rpl31	Hddc2	Daglb	Eif6
								Arl6ip1	Tst	Ptges3	Galk1
								Agrn	Mrps21	Sec23b	Aimp1
								Mrpl18	Chchd10	Rpl36a	Mgll
								Nipsnap3b	Htatip2	Dut	Akap2
								Slc11a2	Ttc17	Galk1	Bcap29
								Lbr	Ugcg	Tinagl1	Birc6
								Lypla1	Wars	Irgm1	Zc3hav1
								Higd1a	Clec10a	Maoa	Fuca1
								Mrpl21	Nagpa	Mfap5	Agpat1
								Mapre1	Tmem120a	Syvn1	Lbr
								Golga7	Pfas	Wdr48	Tmppe
								Vamp8	Flot2	Pkp4	Clcn5
								Banf1	Cpne2	Gpx4	Gas7
								Mrpl10	Ruvbl2	C1galt1c1	Cd68
								Gdpd1	Slc15a4	Copg1	Ighv1-19
								Dnph1	F10	Ttyh2	Atp8a1
								Mtg1	Actr1a	Lbr	Pbdc1
								Asl	Slc11a2	Vsig10	Cnpy4
								Akt1	Ctbs	Clec10a	Snap29
								Slc44a1	Tmem173	Ptp4a2	Me1
								Eef1b	Gng2	Sugt1	Pepd
								Mrps21	Set	Slc37a1	Ap1m1
								Sco1	Atp6v1c1	Dnm1l	B3GNT2
								Pgls	Slc35b2	Skp1	Sigirr
								Cisd3	Pomt2	Eftud2	Wdr20
								Man1a1	Nme4	Tmem131	Ptges3
								Hnrnpd	Acsl1	Ndufs2	Loxl3
								Srsf3	Cd47	Bag5	Ncald
								Trio	Slc2a3	Dnph1	Ttyh3
								Cndp2	Ano10	Edil3	Tm4sf1
								Atp5s	Sec61b	Rps26	Gng2
								Tmem223	Gng7	Mars	Itih1
								Sdhd	mt-Co3	Sccpdh	Map2k1
								Erbb2ip	Stx4	Hnrnpab	Psme1
								Sumf1	Mrps16	Uso1	Aacs
								Ssr1	Timm10	Srsf1	Cdk17
								C5	Romo1	Dnmt1	Rpl38
								Hdlbp	Snrpd2	Cd38	Tulp3
								Fam210a	Akr7a2	Serhl	Orm1
								Ptcd2	Mrpl14	Idua	Tyk2
								Tefm	Gpx8	Alg6	Psmb8
								Snrpd2	Lyrm4	Smc2	Lamb1
								Lyrm4	Rdh11	Yars	Skp1
								Gnao1	Spryd4	Kirrel	Angptl2
								Flot2	Tmem165	Dync1li1	Rab31
								Ptpra	Acad10	Eif5b	Slc25a11
								Aldh16a1	Ear2	Qdpr	Lamtor1
								Acsl3	Plxnc1	Atp8a1	Snx5
								Mrpl40	Adgre1	Hsdl2	Tmem106b
								Eftud2	Ndrg1	Eif2s2	B4galt3
								Icam1	Acaca	Orm1	Antxr2
								Ruvbl2	Psmb5	Enpp1	Slc30a1
								Gspt1	Pacsin2	Cops4	2210010C04Rik
								Basp1	Stx7	Mettl7a1	Dut
								Usp14	Ifitm3	Abi2	Cab39
								Pomk	Hacd2	St3gal1	Chmp2b
								Taok1	C1qb	Ddx1	Hnrnpab
								Ppfibp1	Rpl36a	Cttn	Vapa
								Ergic2	Bcat1	Clasp1	Enpp3
								Tram1	Itgb5	Me1	Entpd1
								Nme4	Lactb2	Eif6	Psmc6
								Vwa5a	Srsf3	Idh3a	Aak1
								Exoc4	Ago2	Ddt	Selm
								Pcbd2	Prpf40a	Thumpd1	Cops3
								Srpr	Sdhd	Flii	Atp6v1g1
								Dynll1	Fkbp1a	Tmco3	Csk
								Mgme1	Sri	Srsf2	Cln5
								Fkbp7	Rhob	Fh	Copg1
								Ndufa1	C1galt1	Eif4b	Ccdc134
								Hrsp12	Vamp3	Adcy3	Set
								Cnih4	Cbr4	Glrx3	Abi2
								Timm10	Tsn	Fibp	Tmem51
								Nsf	Ppp1cb	Antxr2	Cobll1
								Afm	B4galt7	Ndufb5	Nmt1
								Iba57	Oxsm	Plp2	Tagln2
								Mov10	Sfxn5	Chmp2a	Brk1
								Parl	Pomk	Ndufb4	Ca2
								Lactb2	B4galt5	Fam171a1	Slc25a1
								Trub2	Trio	Ndufb8	Prkaca
								FAM120A	Ndufa3	Entpd1	Dynll2
								Snx6	Slc29a1	Eif2a	Ppp6c
								Ppp6c	Lemd2	Gpx8	Bop1
								Hacd2	Psmc1	Tspan13	Ctss
								Aimp1	Sirt5	Tpm4	Fah
								Cox7a2l	Tha1	Mblac2	Mtmr2
								Mrps14	Coq6	Itch	Adam15
								Ddx1	Gatb	Sts	Mfsd10
								Hnrnpab	Trub2	Vps25	Idua
								Slc30a9	Serpina3n	Pign	Rnpep
								Sec11c	Pisd	Cnbp	Chmp1a
								Psmc4	Fuca1	Nap1l4	Oas1a
								Hras	Tmem259	Eif1ax	Mcfd2
								Stim1	Rab8b	Ppat	Alg6
								Clic4	Rab27a	Rab34	Cyb5a
								Ca2	Tmem9b	Ctbs	Akr1b10
								Sgpl1	B3galtl	Ankfy1	Coro1b
								Ears2	Prosc	Eps15l1	Pign
								Clcn3	Entpd1	Trmt6	Elovl7
								Nampt	Slc39a7	Hadha	Slc37a1
								2210010C04Rik	Atrnl1	Clptm1l	C1galt1
								Tmx4	Ahcyl1	Chmp5	Eif3h
								F11r	Acss1	Hk2	H2-Q4
								Bax	Uxs1	Cfi	Bcat1
								Enpp5	Tspan31	Tubb3	Cib1
								Mtdh	Rala	Vps13c	Dnph1
								Tmem109	Rras	Itih2	B3gat3
								Tnpo1	Chmp3	Tspan15	Rps6ka3
								Esd	Isca2	Npr2	Rpl37a
								Sccpdh	Krt76	Serping1	Atp6v1h
								Hic2	Fdx1	Sfxn1	Ndufa4
								Tspan31	Atpaf2	Slc5a3	Prpf40a
								Atp8a1	Sec11c	Aqp1	Als2
								Bst2	Sts	Etfb	Ptpn6
								Caprin1	Slc7a6	Gpr108	Cops4
								Cmpk1	Fam129b	Atp6v1d	Tlr4
								Stx12	Mmab	Tmem63a	Btf3
								Cnbp	Nap1l1	Pomt1	Specc1
								Cul3	Mrpl57	Ppp1cb	Ndufb7
								Cops6	Rps26	Stxbp1	Vps29
								Sco2	Gfpt1	Enpp3	Maoa
								Ca9	Nars	Eif3k	Cav1
								Pam16	Fads2	Csnk1a1	Nutf2
								Ccdc58	Rnf13	Pip4k2b	Pigb
								Cox20	Pcolce	Tor2a	Eif3f
								Psmb3	Serbp1	Sema4b	Slc39a7
								Msr1	Mrps14	Vps37c	Atrnl1
								Ykt6	Iscu	Snx3	Stk24
								Dnaja2	Chil3	Cav1	Plp2
								Atp11c	Fcgr2b	Acat1	Cd34
								Mrc2	Flot1	Hmgcs1	Galnt12
								Mmab	Ncam1	Pcolce	Cfi
								Surf4	Stxbp3	Yipf3	Sgpl1
								Iscu	Wfs1	Mtor	Itpa
								Pomt1	Gpc1	Tmem120a	Vsig10
								Ndufaf3	Siae	Hnrnpd	Ndufv1
								Dnajb12	Abcf2	Eif4g2	Impa1
								Slc38a1	Gdi1	Clcn7	Atxn10
								Neu1	Slc24a5	Pros1	Gxylt2
								Psen2	Mlycd	Mbl2	Alg8
								Swap70	Blvra	Gng2	Cers5
								Yipf6	Reep5	Ca2	Pigo
								Cst3	Apoa4	Itgal	Aldh16a1
								Eif5b	Ppfibp1	F10	Aprt
								Rtcb	Emc6	Tm4sf1	Ext1
								Nudc	Fahd1	Sec23a	Slc5a3
								Gpx8	Slc30a7	Tmem50a	Grhpr
								Daam1	Rab35	Tspan7	Sema4b
								Tmem205	Cfi	Arhgef1	Adcy3
								Gcsh	H2-Aa	Slc26a11	Pomt2
								Eif3k	Ado	Wasf2	Dpy19l1
								Ebf2	Coq5	Slc20a2	Sorbs3
								Gnpda1	Dpy19l1	Slc9a3r1	Spry2
								Oas1a	Mgat4a	Saraf	Eif3g
								Vapa	Chmp2a	Gsk3b	Rpl36a
								Slc7a6	Gstm2	Erbb2	Fam63a
								Abcg2	Rpl19	Arf5	Mpeg1
								Myl12b	Bcap29	Rp2	Psmc3
								Pdpr	Mrpl34	Cds2	Hgs
								Dnm1l	Coa5	Minpp1	Tnpo3
								Vps29	Ppp5c	Slc38a2	Mapk3
								Ccdc127	Angptl2	Lrp8	Fibp
								Gfpt1	Fam210a	Caprin1	Sec23ip
								Cnpy4	Hars2	Rbm3	Tmem63a
								Mrpl33	Minpp1	Itih1	Tmx4
								Dynll2	Serpina10	Pomt2	B4gat1
								Casd1	Asns	Syt4	Ceacam1
								Srsf7	Mrpl51	Ap2s1	Fam3a
								Tomm22	Ccdc58	FAM120A	Mboat7
								Fkbp3	Habp2	Klc1	H2-Aa
								Dkc1	Col12a1	Akap2	Ap2s1
								Fam49b	Ppp6c	Ttc17	Entpd7
								Mrpl57	Vta1	Pon1	Pnp
								Mpc1	Basp1	Ltf	Stx12
								Ybx3	Prkca	Clcn5	9530068E07Rik
								Mff	Csnk2a2	D630045J12Rik	Ppp1cb
								Cers5	Scarf1	Atp13a3	Emc6
								Slc25a15	Vps4b	Tmx4	Serinc1
								Rcc2	Daglb	Slc24a5	Rap1gds1
								Mrpl55	Vsig10	Mp68	Dhfr
								Agpat1	Mff	Elmo2	Rnf121
								Dnajc11	Rrm2	Spg20	Pfdn5
								Tmem177	Agrn	Ndufc2	Siae
								Coq4	Cept1	Brk1	Brs3
								Notch2	Ndufb2	2210010C04Rik	Wfs1
								Blvra	Mpc1	Cisd1	Elovl5
								Ezr	Sil1	Unc45a	Mtdh
								Mmp14	Lgals9	Slc2a5	Pgls
								Sec61b	Fam198b	Ttll12	Arhgef7
								Tmem106b	Akt1	Stk24	Cttn
								Sts	Creg1	Palm	Ppp2r2a
								Cept1	Ehd4	Wasf1	F10
								Thy1	Dlg1	Vamp5	Pkp4
								Bola1	Ybx3	Ighv1-19	Txndc15
								Lgals9	Cmpk1	Mtdh	Sec61b
								Neo1	Arl6ip1	Rnpep	Sdf4
								Snx5	Fxn	Sec11c	Fam171a1
								Rras	Eml2	Atp12a	Epb41l5
								Fahd2	Yipf6	Bmpr2	Cd48
								Cd9	Atp6v1g1	Ostm1	Col6a6
								Nedd4l	Parl	Mtmr10	F11r
								Ldah	Usp14	Cox7a2	Ndufb4
								Lmbrd2	Dnph1	Ect2	Trappc3
								Orm1	Fkbp7	Fam162a	Vps25
								Lrrfip1	Iba57	Glo1	Clcn7
								Nans	Aph1a	Ncam1	Gpr37
								Gsta4	Ndufaf3	Stambp	Cltb
								Map2k1	Timm22	Pfdn5	Exoc5
								Hars2	Etf1	Git1	Slc30a6
								Csnk2b	Fars2	Acot7	S1pr2
								Plec	Mrpl16	Purb	Scamp3
								Mcu	Selm	Fam177a1	Mettl7a1
								Flot1	Erbb2ip	Vps29	Flii
								Hnrnph1	Naa15	Xpo1	Ube2d3
								Acbd3	Gpx4	Gys1	Isyna1
								Sf3b1	Pdss2	Sf3b1	Nans
								Xpo1	Mark3	Alg10b	Scarf2
								Arfgef3	Leprel2	Ptprg	Mars
								Cyp20a1	Ndufaf5	Plcg1	B4galt1
								Pigg	1810043H04Rik	Pi4k2b	Pdxk
								Minpp1	Plxnb1	Sec61b	Exoc2
								Bckdhb	Eral1	Itga3	Gnb4
								Pign	Atp8a1	Aph1a	Pgm2
								Glmp	Cd38	Rap1gds1	Pecam1
								Pttg1ip	Afm	Dmxl2	Man2c1
								Tmem9b	Nans	Ndufa13	Phactr4
								Mrpl51	Cfl2	Exoc1	Zdhhc20
								B4galt7	Arl8a	Hdlbp	Abcf2
								Kctd12	Rnpep	Mapk3	Caprin1
								Glo1	Tspan6	B4gat1	Scd2
								Cops4	Chchd1	Gnb4	Stxbp1
								Ppp1cc	Srsf2	Mtx2	Dync1li1
								Rer1	Rnh1	Pecr	Cxadr
								Vkorc1	Prps1l3	Rangap1	Acot7
								Mfsd1	Arhgef2	Slc30a6	Pcna
								Fundc2	Dynll1	Ndufa10	Dek
								Fdx1	Slc4a8	Tmppe	Sugt1
								Siae	Nutf2	Phactr4	Farp2
								Emc6	Sccpdh	Slc25a11	Xylt2
								1700021F05Rik	Ergic2	Cars	Hk2
								Gatb	Cdh2	Ankib1	Csde1
								Dstn	Pdxk	Tbca	Mak16
								Oxnad1	Hagh	Pianp	Clasp1
								Sec23b	Ccdc134	Adcy7	Ahnak2
								Nit1	Dstn	Ttc13	Ndufb5
								Ap3b1	Entpd6	Dpy19l1	Ndufc2
								Set	Rbp4	Marc2	Cd5l
								Cope	Adsl	Snca	Sgta
								Fus	Vapa	Rcn3	Sccpdh
								Arl8a	Mrpl55	Etfa	Sts
								Apoa4	Abcb10	Eif4e	Aph1a
								Chchd5	Oxnad1	Prkaca	Ndufb8
								Dock7	Saraf	Cib1	Ptdss2
								Psmd14	Galnt4	Eif3g	Pi4k2b
								Chchd10	Tomm5	Lgmn	Gyk
								Igf1r	Tmc8	C1qa	Snx3
								Habp2	Clptm1l	Prdx3	Mat2a
								Mgat1	Asna1	Sf3b3	C1galt1c1
								Slk	Esd	Ptbp1	Mp68
								Prpsap1	Gtpbp10	Slc25a12	Gpx4
								Ca3	Mtg1	Aacs	Lyz2
								Por	Xpo5	Bak1	Ctbs
								Pecr	Sf3b1	Tnc	Tpst1
								Galns	Leprel1	Mob1a	Adi1
								Slc12a2	Psmc3	Lyn	Cept1
								Dlg1	Mrpl33	Por	Try10
								Ttc17	Magoh	Wfs1	Pecr
								Slc39a7	Tomm22	Mtmr2	ORF11
								Slc30a7	Lrp6	Aifm1	Timp2
								Aph1a	Epb41	Abcd3	Dse
								Auh	Snx5	Rnf13	Ptbp1
								Tmem120a	Camk2d	Dgkd	Necap2
								Atrnl1	Ndufa1	Rap2a	Alg3
								Yars	Lrrc8c	Dynll2	Rap2a
								Slc29a1	Mcee	Ndufb11	Rbm3
								Mrps26	Ace	Gps1	Lmtk2
								Thop1	Hnrnpd	Lemd2	Gxylt1
								Pdxk	Ppp1cc	Prkg1	D630045J12Rik
								Cln5	Pecam1	Csk	C1qa
								Naca	Dnajb12	Adam12	Rer1
								B3galt6	Tmppe	Evc	Nop10
								Pacsin2	Entpd4	Arhgef2	Chst14
								Syvn1	Rab21	Atp5o	Cds2
								Adi1	Rheb	Exoc2	Atp13a3
								Vps39	Cryz	Pvrl2	Baiap2
								Gng10	Otub1	Mfsd1	Eif4g2
								Rnf13	Naca	Qpctl	Nit2
								Dcps	Slc4a2	Stx2	Derl1
								Psmd8	Scd2	Tmem167	Bmpr2
								S100b	Tinagl1	Ikbkap	Lrrfip1
								Mtif2	Try10	Grhpr	Tor1a
								Abcf2	Pecr	Prpsap2	Usp8
								Purb	Apoa2	Alg8	Rad23b
								Cltb	Mtfp1	Aprt	Mpp1
								Actr1b	Nsf	Atox1	Myl1
								Ica	Clic4	Tor1a	Ndufa13
								Timm17b	Aldh16a1	Cope	Enpp1
								Rhob	Tpcn1	Dcps	Cisd1
								Eif3g	Entpd5	Erc1	Hnrnpd
								Pdp2	Dnaja2	Ica	Hdhd2
								Ighg1	Higd1a	Exoc6b	Cldnd1
								Sun2	Opa3	Acp1	Cav2
								Nars	Mrps18a	Tceb1	Slc2a4
								Cfi	Tjp1	Nif3l1	Atp12a
								Ano10	Cd9	Ube2o	Snx6
								Gstz1	Capn2	Col4a1	Arf5
								Mrpl34	Mettl7a1	Selm	Dnajb12
								Mpp6	Cops2	Mcfd2	Sec11c
								Sacm1l	Kirrel	Hip1	Rell1
								Aqp1	Bcs1l	Trip12	Gipc1
								Hpgds	Flnc	Cnpy4	Qdpr
								Cma1	Adck3	Brox	Cops5
								Il6st	Ndc1	Entpd2	Rnf149
								Ndufb2	Cox20	Serinc1	Dcps
								Spryd4	Mrps33	Aida	Gps1
								Rab21	Casq1	B4galt1	Tbcb
								Rab8b	Dynll2	Sdhc	Apoa1bp
								C1galt1	Col6a5	Adgre1	S100a6
								Otub1	Sqrdl	Rab31	Yif1a
								Clip1	Tmem206	Iqsec1	Grb2
								Mroh1	Itga3	Trio	Btf3l4
								Itgb5	Plec	Adcy9	Serpina10
								Rcn3	Gsta4	Ptpn11	Ttll12
								Slc24a5	F3	Leprot	Zadh2
								Cant1	B3galt6	Eif4h	Tmem56
								Lamtor3	Dcps	Try10	Cops6
								Ttc13	Gnpda1	Pip4k2c	Saraf
								Casq1	Celsr2	Capns1	Yipf1
								Camk2d	Dync1i2	Dynll1	Tmem59
								Nme1	Glo1	Ppp3ca	Slc20a2
								Serpind1	Itgal	Necap2	Sub1
								Rab35	Slk	Rab5a	Sec31a
								Atp9b	Pcbd2	Epb41l5	Rpp30
								Isca2	Dock7	Ndufa9	Rps26
								Acsl4	Tsta3	Adss	Adcy9
								Dhx15	Jak1	Scd2	Rock1
								Impa1	Galk1	Mtatp8	Mtor
								Vamp3	Eif3k	Apob	Ehbp1
								Rragc	Dnajc16	Pecam1	Fut11
								Ola1	Xxylt1	Itpa	Mfsd1
								S100a6	Col1a1	Nt5c3b	Scarf1
								Sec13	Dnajc11	Ptpn6	Hnrnpa3
								Slc4a8	Mov10	Fam3a	Lactb2
								Ace	Psmd8	Phldb1	Krt76
								Ppp1cb	Rtn3	Gbe1	Cdh13
								Csnk2a2	Adamts1	Man2c1	Ece1
								Ikbkap	Elovl5	Psmd8	Glce
								Hnrnpf	Ilk	Rai14	Cpq
								Krt76	Slc12a2	ORF11	Leprot
								Lemd2	Bcap31	Pde8a	Abca1
								Ddah1	Anp32b	Fkbp7	Vps37b
								Eif1ax	Pi4ka	Eif5	Csnk1a1
								Sqrdl	Efcab14	Nutf2	Ikbkap
								Apeh	Tspan14	Specc1	Ppp2r4
								Echdc1	Tnpo1	Tnpo3	Cstb
								Mrpl16	Csde1	Srsf3	Nudt5
								Prosc	Ebf2	Opa1	Icam2
								Lgmn	Eftud2	Mical1	Apex1
								Fam173a	Lrrc8a	S100b	Nme1
								F5	Tor2a	Cab39	Hspbp1
								Hagh	Tmem214	Mtco1	Tmem167
								Rpia	Ddx1	Ndufab1	Arf4
								Abhd11	Eif2s2	Slc30a1	Snx2
								Extl2	Serping1	Stoml2	Tceb1
								Stx4	Timm17b	Ca3	Baiap2l1
								Tmem167	Rrbp1	Lactb2	Gpx3
								Tnpo3	Rtn4ip1	Usp24	Sacm1l
								Chmp3	Eif5b	Brs3	Clptm1l
								Marcksl1	Chchd5	Snx12	Decr2
								Mmgt1	Emilin1	Pnp	Hmgcs1
								Opa3	Vwf	Cdk17	Klkb1
								Tsta3	Ica	Glipr2	Agpat4
								Prkg1	C1qa	Vps4a	Eif4e
								Pfdn2	Ostm1	Mpz	Ostm1
								Gng2	Cers6	Pfdn2	Alg10b
								Oxa1l	Sub1	Vkorc1	Ifi47
								Cecr5	Ppap2c	H2-Aa	Glrx3
								Bcap29	Hdlbp	Chmp2b	Pip5k1c
								Dpm3	Ca2	Slc35f6	Tbc1d10a
								Lrrc8a	Asl	Eefsec	Ppat
								Mrps11	Cope	Dusp3	Xpo1
								Atpaf2	Cdh13	Eif1	Eif1ax
								Ssb	Pld4	Manea	Klc1
								Nsun4	Tmem106b	Nudt5	Ppap2b
								Col4a1	Kcnab2	Als2	Serinc3
								Pgp	Letmd1	Cltb	Rai14
								Nsfl1c	Psmb3	Rps27l	Cd276
								Cops3	Glipr2	Fmnl3	Immt
								Prpf40a	Lgmn	Lyz2	Uso1
								Prkaca	Tmem223	Cdh13	Ttc17
								Aimp2	Hnrnph1	Elovl7	Eif4a3
								Hmgb2	Tmem167	Pcbp2	Lilrb3
								Snrpd3	Ssb	Zdhhc15	Slc9a9
								Pcolce	Capg	Amdhd2	Ptgis
								Xpo5	S100b	Dera	Rac2
								Cpne2	Ttyh2	Ube2d3	Sorcs2
								Dnpep	Dpm3	Chst14	S100a9
								Ehd4	Fam173a	Cnn3	Ndufs2
								Trappc3	Hnrnpu	Il10rb	Itga3
								Ceacam1	Mboat7	Rab1b	Ndufa10
								Hnrnpm	Hrsp12	Nrp1	Nrp1
								Hnrnpl	Coro7	Srsf7	Pld4
								Erbb3	B4galt1	Ube2k	Vamp5
								Cpa3	Arpc5l	Sepn1	Gng11
								Fkbp14	Pip5k1a	Exoc5	Man1c1
								Srgap2	Tspan9	Fyn	Lamtor3
								Srm	Trappc3	Slc1a4	Mblac2
								Bloc1s5	F5	Pla2g15	Osmr
								Vsig10	St3gal1	Lrrc8d	Plaa
								Timm21	Ube2d3	Ptdss2	Akr1b8
								Tmem173	Cln5	Abca1	Tpm4
								Nudt9	Cers1	Mroh1	Rcn3
								Fap	Srm	Ap3b1	Slc24a5
								Golt1b	Zdhhc6	Exoc8	Pld1
								Letmd1	Serpind1	Nans	Dynll1
								Nudt7	Oxa1l	Rab5b	Sord
								Coa5	Ahsa1	Mcts1	Slc35f6
								Slc25a36	Irgm1	Sun2	Parvb
								Zdhhc5	Snx3	Syngr2	Rab1b
								Tspan6	Gpr108	Psmd14	Mtch1
								Dync1li1	Slc25a35	Arhgap39	Fermt3
								Plin3	Hapln1	Dnajc7	Cul3
								Tor2a	Echdc3	Pdxk	Fh
								Cryz	Sgpl1	Ctss	Slc9a3r1
								Timm22	Ube2v1	Arhgef7	Ecm29
								Mrps18a	Hk2	Kiaa1467	Sec23a
								Rnpep	Ccdc127	Apoa1bp	Uchl3
								Twf1	Pdpr	Cstb	Git1
								Acot8	Cox10	Stmn1	Reps1
								Rtn3	Rmdn1	Usp8	Eva1b
								Tollip	Pon1	Pafah1b2	Ptp4a1
								Lrg1	Fap	Fkrp	Idi1
								AK157302	Enpp3	Dnajb12	Creg1
								Cmc2	Alg10b	Gng11	Mpdu1
								Msrb2	Fus	Sec13	Cyba
								Ilk	Alg8	Pitrm1	Cep55
								F10	Cyr61	Tns2	Psmd14
								Cers1	Rtcb	Spred1	Sar1a
								Mtrf1	Scamp5	Ptprm	Tor2a
								Elovl7	Elovl7	Zadh2	Nrf1
								Capns1	Cltb	Phpt1	Eif3k
								Psmb7	Hdhd2	Rabac1	Mthfd1l
								Pura	Atp5s	Cers1	Iqsec1
								Vta1	Col4a1	Eva1b	Ppp1r12a
								Mgst1	Pign	Sh3bgrl	Tmem245
								Ecm29	Sgta	Mvb12b	Ppp2r5e
								Ppp2r2a	Rangap1	Wdr61	Pvrl2
								Ighv1-19	Gar1	Aimp2	Vkorc1
								Rplp1	Mcur1	Cfd	Larp1
								Ap2s1	Ap2s1	Csde1	Hhatl
								Prkar1a	Tmem14c	Zyx	Agrn
								Tinagl1	Ptcd2	F12	Arg1
[truncated: 1,334 more rows]
