# Supplementary material for: Cancer cells copy migratory behavior and exchange signaling networks via extracellular vesicles
Source: EMBO J. 2018 Jun 15;37(15):e98357. doi: 10.15252/embj.201798357 (PMC6068466; doi:10.15252/embj.201798357)
Supplement: Supplementary file 6 — Table EV4 [file EMBJ-37-e98357-s006.xlsx]

## Sheet: Table EV4
Keerthikumar, Oncotarget 2015
PMID: 25944692
Keerthikumar, Oncotarget 2015
Exo	100	% enriched
	55.5556	% enriched >2x
Ecto	60	% enriched
	20	% enriched >2x
	6 low/not detected
		Normalized counts in dataset (ND=not detected)
		CellLysate_B16F1	CellLysate_B16F10	16.5K_B16F1	16.5K_B16F10	100K_B16F1	100K_ B16F10		Fold 100K enriched	enriched	2x enriched
exo's exclusive contain	Synonym
VPS24	Chmp3	5.01656	2.19862	6.32123	8.20653	15.5854	16.9476		2.23937	Y	Y
VPS32	CHM4B	9.57236	10.7123	22.3861	22.9189	29.7205	34.3964		1.41523	Y	N
VPS36		7.43121	7.78922	1.73938	0.709196	5.81923	5.13035		4.47181	Y	Y
CD81 (claim exosomal marker)		6.21185	3.56611	16.1368	14.5788	33.1762	30.8659		2.085	Y	Y
TSPAN9		0	0	5.3707	6.0599	16.8631	15.9279		2.8687	Y	Y
TSPAN14		0.312114	0.362224	4.56971	6.4145	13.5087	14.2263		2.52499	Y	Y
ANXA7		39.7106	40.9094	77.0818	89.6767	136.071	141.422		1.66404	Y	N
Syntenin (SDCBP)	Sdcbp	20.1519	29.6268	45.3561	68.9286	82.1765	97.1433		1.56906	Y	N
ITGA3		0.60968	0	4.65035	6.46946	7.6391	6.14721		1.2398	Y	N
ectosomes exclusive contain									Fold 16.5K enriched		2x enriched
RACGAP1		0.288043	0	1.05888	0.348682	0	0		1000
PDIA3		289.433	332.382	538.443	623.474	511.74	603.705		1.04166	Y	N
SPTBN2		0.595133	0.319257	0	0	0	0.330003		0
MUC19		ND	ND	ND	ND	ND	ND
UBR4		77.6924	57.7324	28.0914	10.3345	27.2754	13.6005		0.940062	N	N
KRT18		ND	ND	ND	ND	ND	ND
KIF14		1.49286	1.60081	0.334178	0	0	0		1000
KIF4A	Kif4	3.32242	4.90049	0	0	0.680718	0.330699		0
VIM		564.58	472.827	85.2227	53.0113	71.1458	35.1101		1.30095	Y	N
RPS9		59.9062	53.2708	54.8336	44.8136	75.5364	71.2826		0.678708	N	N
RPS18	Mrps18b	5.3427	6.48466	14.5301	16.0339	0	0		1000	Y	Y
MMP2 (claim ectosomal marker)		ND	ND	ND	ND	ND	ND
Minciacchi Oncotarget 2015;
PMID: 25857301
Minciacchi Oncotarget 2015;
100.000g	75	% enriched
	0	% enriched >2x
	3 low/not detected
10.000g	60	% enriched
	50	% enriched >2x
10.000g	88.8889	% enriched
High abundant	88.8889	% enriched >2x
	3 low/not detected
		Normalized counts in dataset (ND=not detected)
		CellLysate_B16F1	CellLysate_B16F10	16.5K_B16F1	16.5K_B16F10	100K_B16F1	100K_ B16F10		Fold 100K enriched	enriched	2x enriched
unique in 100.000g	Synonym
LAMB2		0.297566	0.278554	28.8751	43.5076	14.886	23.8302		0.534883	N	N
MSLN		ND	ND	ND	ND	ND	ND
GPR126		ND	ND	ND	ND	ND	ND		#DIV/0!
ITGA6		0	0	0	0	0.340646	0.330003		#DIV/0!
PYCRL		6.30813	7.59434	2.37567	1.77342	1.70151	3.02304		1.13869	Y	N
ITGA5		17.0276	16.6598	90.501	113.628	155.541	187.426		1.68015	Y	N
GLG1		172.448	171.744	402.661	360.982	468.678	440.615		1.19073	Y	N
Unique in 10.000g									Fold 16,5K enriched	enriched	2x enriched
GLS		35.4323	41.5954	63.429	62.0305	0.357064	0		351.364	Y	Y
ATP5O		48.7431	44.8431	81.1318	81.9144	7.26447	3.68583		14.8897	Y	Y
PPP2R1A		84.122	91.7182	30.1801	31.4309	56.175	57.5893		0.541568	N	N
SFXN1		17.3062	13.4251	52.1918	47.7417	8.70857	4.75082		7.42481	Y	Y
ECI1		31.7882	27.2432	62.088	48.9091	3.09578	0.686161		29.3492	Y	Y
HBA1		804.696	1029.61	233.583	194.025	166.975	204.031		1.15256	Y	N
HINT2		5.9574	9.15445	11.8094	12.4689	0.340646	0.710924		23.0877	Y	Y
TUFM		80.1235	92.4267	138.438	124.477	2.75628	0.661399		76.9279	Y	Y
ANP32A		30.8979	24.0668	4.77905	2.1221	2.39979	2.69373		1.35489	Y	N
PGLS		23.1009	18.9452	9.38519	5.33844	11.7574	7.77177		0.75393	N	N
ETFA		58.3737	61.19	82.7459	78.2931	7.58641	1.34686		18.0269	Y	Y
CRYZ		5.0647	5.71724	5.98706	6.77587	2.78969	2.66827		2.33841	Y	Y
MGST1		4.13788	1.23859	5.92292	3.96232	10.3087	5.43559		0.627861	N	N
CYB5R3		30.8733	32.3151	73.0994	88.1061	93.1107	97.9512		0.843734	N	N
TMEM33		13.902	12.6094	26.7985	32.116	36.255	41.5878		0.75684	N	N
PHB		51.6818	48.8857	122.751	124.389	28.457	18.3653		5.27825	Y	Y
TOP2A		58.4149	77.7849	1.69517	1.78568	0.340646	0		10.2184	Y	Y
KIF5B		87.205	74.7951	34.4933	21.7625	66.0135	47.9444		0.493654	N	N
APEX1		20.1247	16.86	2.07356	1.75524	4.13528	6.42699		0.362498	N	N
RDH11		15.4766	18.0258	10.2547	8.86162	15.5339	13.1359		0.666775	N	N
high abundant 10.000g									Fold 16,5K enriched	enriched	2x enriched
HSPD1		410.289	573.591	511.694	579.996	45.9506	35.5637		13.3926	Y	Y
HSPA9		199.096	279.954	380.991	424.902	18.7135	14.8643		24.0007	Y	Y
H2AFX		ND	ND	ND	ND	ND	ND
SLC25A6		ND	ND	ND	ND	ND	ND
MDH2		157.534	169.225	298.261	315.194	44.3038	36.5003		7.59188	Y	Y
VDAC2		94.1673	95.6193	210.076	187.503	76.2312	72.3893		2.67513	Y	Y
ATP5B		339.237	376.119	524.191	489.101	77.7792	45.913		8.19204	Y	Y
SLC25A3		83.6049	104.857	188.927	185.068	57.279	55.6968		3.3104	Y	Y
HIST2H2BF	H2B1F	0.60968	0.319257	0	0	0.340646	0		0
VDAC1		204.403	214.709	416.964	428.255	169.597	158.922		2.57282	Y	Y
GPI		158.451	174.561	114.043	92.9412	137.149	132.052		0.768881	N	N
STOML2		14.5839	19.019	41.0156	49.4737	6.61659	5.10559		7.7195	Y	Y
Kowal, PNAS, 2016
PMID: 26858453
Kowal, PNAS, 2016
2K	100	% enriched
	25	% enriched >2x
10K	none
100k	100	% enriched
	66.6667	% enriched >2x
			Normalized counts in dataset (ND=not detected)
Higher in 2k pellet	Synonym		CellLysate_B16F1	CellLysate_B16F10	16.5K_B16F1	16.5K_B16F10	100K_B16F1	100K_ B16F10	FC enrichment	enriched	2x enriched
Actinin-4	Actn4		293.185	257.509	288.588	283.947	218.044	203.155	1.3593	Y	N
Mitofilin	Immt		152.72	160.12	374.947	319.156	17.3469	6.35479	29.2849	Y	Y
Lamp2			39.4797	42.2053	96.2219	89.3344	85.8388	69.4246	1.19511	Y	N
GP96			595.533	715.989	1075.03	1232.99	920.341	1060.15	1.16538	Y	N
higher in 10k pellet
Kowal, PNAS, 2016: we have not identified a protein that would be exclusively in medium EVs
higher in 100k pellet
CD81			6.21185	3.56611	16.1368	14.5788	33.1762	30.8659	2.085	Y	Y
Synthenin-1	Sdcbp		20.1519	29.6268	45.3561	68.9286	82.1765	97.1433	1.56906	Y	N
ADAM10			0.907246	2.04671	17.6989	36.0171	55.3238	64.4838	2.23039	Y	Y
TSG101			5.38131	4.50393	4.27975	5.0202	22.1681	25.7327	5.15065	Y	Y
EHD4			20.7825	23.9534	6.19161	7.49647	28.8192	34.0916	4.59603	Y	Y
Annexin XI			23.3022	27.426	60.4448	78.6139	129.021	142.109	1.94975	Y	N
Unique
Gene name	UNIProt_ID		Name
F3 100K
PPP1R18	PPR18_HUMAN		3.30285	1.23859	0	0	0.680146	0	1000			Phostensin protein phosphatase 1, regulatory subunit 18
TYK2	TYK2_HUMAN		0	0	0.680496	1.41882	10.4112	9.07259	9.28102	Y	Y	Nonreceptor tyrosine-protein kinase TYK2 tyrosine kinase 2
ITCH	ITCH_HUMAN		1.79042	1.51488	1.10309	5.31392	8.98412	14.1018	3.59761	Y	Y	E3 ubiquitin-protein ligase Itchy homolog itchy E3 ubiquitin protein ligase
TNIP1	TNIP1_HUMAN		ND	ND	ND	ND	ND	ND				TNFAIP3-interacting protein 1
ADD1	ADDA_HUMAN		14.2059	24.2741	0	0	1.37785	0.660703	1000			α-Adducin adducin 1 (α)
CAB39	CAB39_HUMAN		5.97195	7.4677	4.61392	2.48262	6.63416	8.83885	2.18036	Y	Y	Calcium-binding protein 39
DAAM1	DAAM1_HUMAN		0.60968	2.52014	8.04847	16.7909	47.4472	60.9703	4.36475	Y	Y	Disheveled-associated activator of morphogenesis 1
PIP5K1C	PI51C_HUMAN		0.312114	0	0	0.721458	10.0904	6.37886	22.8278	Y	Y	Phosphatidylinositol-4-phosphate 5-kinase type-1 γ
SCRIB	SCRIB_HUMAN		5.94788	4.93893	9.85635	14.632	49.066	47.6338	3.94881	Y	Y	Protein scribble homolog scribbled planar cell polarity protein
TXNIP	TXNIP_HUMAN		0	0	0	0	0.340646	0.330003	1000			Thioredoxin-interacting protein
LILRB2	LIRB2_HUMAN		ND	ND	ND	ND	ND	ND				Leukocyte Ig-like receptor subfamily B member 2 leukocyte Ig-like receptor, subfamily B (with TM and ITIM domains), member 2
SLC9A3R1	NHRF1_HUMAN		5.0983	4.03276	4.20347	5.3507	8.3181	6.07292	1.50626	Y	N	Na(+)/H(+) exchange regulatory cofactor NHE-RF1 solute carrier family 9, subfamily A (NHE3, cation proton antiporter 3), member 3 regulator 1
OSTF1	OSTF1_HUMAN		6.31316	4.80017	1.05888	1.07014	3.12976	1.67756	2.258	Y	Y	Osteoclast-stimulating factor 1
AKAP5	AKAP5_HUMAN		ND	ND	ND	ND	ND	ND				A-kinase anchor protein 5 A kinase (PRKA) anchor protein 5
STK24	STK24_HUMAN		9.93262	7.70782	2.10563	2.49488	7.96218	8.15408	3.50315	Y	Y	Serine/threonine-protein kinase 24
TSG101	TS101_HUMAN		5.38131	4.50393	4.27975	5.0202	22.1681	25.7327	5.15065	Y	Y	Tumor susceptibility gene 101 protein tumor susceptibility 101
F5 100K
C4A	CO4A_HUMAN	Col4a1	7.4984	5.32974	6.26145	5.71122	7.21407	5.41013	1.05442	Y	N	Complement C4-A complement component 4A (Rodgers blood group)
COL6A3	CO6A3_HUMAN		0	0	0	0.354598	0	0				Collagen α-3(VI) chain collagen, type VI, α 3F2
F2	THRB_HUMAN		4.71397	2.40893	61.775	82.0762	94.9687	98.7874	1.34692	Y	N	Prothrombin coagulation factor II (thrombin)
SERPINF1	PEDF_HUMAN		0	0	3.14458	3.93188	2.41449	4.69851	1.00516	Y	N	Pigment epithelium-derived factor serpin peptidase inhibitor, clade F (α-2 antiplasmin, pigment epithelium derived factor), member 1
F5 10K
ELMO2	ELMO2_HUMAN		10.2738	8.86274	3.1203	1.437	7.97917	4.44628	0.366772	N	N	Engulfment and cell motility protein 2
PHKB	KPBB_HUMAN		0.8882	0.557107	0	0	0	0.330003	0			Phosphorylase b kinase regulatory subunit β phosphorylase kinase, β
ABCD1	ABCD1_HUMAN		ND	ND	ND	ND	ND	ND				ATP-binding cassette subfamily D member 1 ATP-binding cassette, subfamily D (ALD), member 1
ABCF1	ABCF1_HUMAN		31.0987	37.4732	4.49344	4.95383	5.51314	3.68443	1.02715	Y	N	ATP-binding cassette subfamily F member 1 ATP-binding cassette, subfamily F (GCN20), member 1
DHX15	DHX15_HUMAN		85.0343	87.0415	6.64327	3.9137	3.79406	2.03303	1.81171	Y	N	Putative pre-mRNA-splicing factor ATP-dependent RNA helicase DHX15 DEAH(Asp-Glu-Ala-His) box helicase15
SRP68	SRP68_HUMAN		20.3646	24.3982	3.87708	2.48896	3.09693	3.04849	1.0359	Y	N	Signal recognition particle 68-kDa protein
TECR	TECR_HUMAN		24.9392	13.7534	23.178	17.8496	29.84	23.7004	0.766292	N	N	Trans-2,3-enoyl-CoA reductase
TMEM33	TMM33_HUMAN		13.902	12.6094	26.7985	32.116	36.255	41.5878	0.75684	N	N	Transmembrane protein 33
S100A4	S10A4_HUMAN		5.13189	3.55932	2.79826	3.24086	1.73492	0.686161	2.49439	Y	Y	Protein S100-A4 S100 calcium binding protein A4
F3 10K
none, variable data
