# Supplementary material for: Cancer cells copy migratory behavior and exchange signaling networks via extracellular vesicles
Source: EMBO J. 2018 Jun 15;37(15):e98357. doi: 10.15252/embj.201798357 (PMC6068466; doi:10.15252/embj.201798357)
Supplement: Supplementary file 7 — Table EV5 [file EMBJ-37-e98357-s007.xlsx]

## Sheet: Table EV5
Large EVs
Keerthikumar, oncotarget, 2015	Minciacchi, oncotarget, 2015	Kowal, PNAS, 2016
10.000g ectosomes	10.000g Large EVs	2.000g Evs
RACGAP1	GLS	Actinin-4
PDIA3	ATP5O	Mitofilin
SPTBN2	PPP2R1A	Lamp2
MUC19	SFXN1	GP96
UBR4	ECI1
KRT18	HBA1
KIF14	HINT2
KIF4A	TUFM
VIM	ANP32A
RPS9	PGLS
RPS18	ETFA
MMP2	CRYZ
	MGST1
	CYB5R3
	TMEM33
	PHB
	TOP2A
	KIF5B
	APEX1
	RDH11
small EVs
Keerthikumar, oncotarget, 2015	Minciacchi, oncotarget, 2015	Kowal, PNAS, 2016
100.000g exosomes	100.000g nano-sized EVs	100.000g Evs
VPS24	LAMB2	CD81
VPS32	MSLN	Synthenin-1
VPS36	GPR126	ADAM10
CD81	ITGA6	TSG101
TSPAN9	PYCRL	EHD4
TSPAN14	ITGA5	Annexin XI
ANXA7	GLG1
SDCBP
ITGA3
