# Supplementary material for: Cancer cells copy migratory behavior and exchange signaling networks via extracellular vesicles
Source: EMBO J. 2018 Jun 15;37(15):e98357. doi: 10.15252/embj.201798357 (PMC6068466; doi:10.15252/embj.201798357)
Supplement: Supplementary file 8 — Table EV6 [file EMBJ-37-e98357-s008.xlsx]

## Sheet: Table EV6
	B16F1 100k vs B16F1 donor cell ( p0.01 FC20)	B16F10 100k vs B16F10 donor ( p0.01 FC20)	B16F10 100k vs B16F1 cell ( p0.01 FC20)	B16F1 100k vs B16F10 cell ( p0.01 FC20)
Function	cell surface receptor signaling pathway	cell surface receptor signaling pathway	cell surface receptor signaling pathway	cell surface receptor signaling pathway
Group PValue Corrected with Bonferroni step down	3.47566e-22	1.0968e-17	3.76933e-18	3.09296e-17
	120	108	119	109
	Abca7	Abca7	Abca7	Abca7
	Abi2	Ace	Abi2	Ace
	Acvr1	Acvr1	Acvr1	Acvr1
	Adam10	Adam10	Adam10	Adam10
	Adam15	Adam15	Adam15	Adam15
	Adgra3	Adgre1	Adcy3	Adgra3
	Adgre1	Aida	Adcy9	Adgre1
	Adipoq	Aplp2	Adgre1	Adgre5
	Aida	Baiap2	Adipoq	Aida
	Aplp2	Bmpr2	Aida	Aplp2
	Bgn	C2cd5	Baiap2	Bmpr2
	Bmpr2	Cav2	Bmpr2	C2cd5
	C2cd5	Ccny	C2cd5	Ccny
	Ccny	Cd151	Ccny	Cd44
	Cd151	Cd44	Cd109	Cib1
	Cd82	Cd82	Cd151	Cln3
	Cib1	Cib1	Cd74	Cntfr
	Cln3	Cln3	Cd82	Cpe
	Cntfr	Cntfr	Chsy1	Csnk1g1
	Csnk1g1	Cpe	Cib1	Csnk1g3
	Csnk1g3	Csnk1g1	Cln3	Ddr2
	Ctdnep1	Csnk1g3	Cnep1r1	Disp1
	Ddr2	Ddr2	Cntfr	Egfr
	Disp1	Disp1	Csnk1g1	Enpp1
	Egfr	Dkk3	Csnk1g3	Enpp2
	Enpp1	Egfr	Ctdnep1	Epha3
	Epha3	Enpp1	Cyr61	Erbb2
	Erbb2	Enpp2	Ddr2	Erbb3
	Erbb3	Epha3	Disp1	Evc
	Evc	Erbb2	Dkk3	Evc2
	Evc2	Erbb3	Ece1	F3
	F3	Evc	Egfr	Farp2
	Farp2	F3	Enpp1	Fbn1
	Fbn1	Farp2	Entpd5	Frk
	Fcgr1	Fbn1	Epha3	Furin
	Frk	Fcgr1	Erbb2	Gja1
	Furin	Furin	Erbb3	Gng7
	Gja1	Gng7	Evc	Gpc1
	Gpc1	Gpc1	F3	Gpr37
	Gpr37	Gprc5b	Farp2	Il10rb
	Hfe	Ifngr1	Fbn1	Il1rap
	Igf1r	Igf1r	Fcgr1	Il6st
	Iglc3	Iglc3	Furin	Insr
	Il10rb	Il10rb	Gja1	Itga3
	Il1rap	Il1rap	Gpc1	Itga4
	Il6st	Il6st	Gpr37	Itga6
	Insr	Insr	Gprc5b	Itga9
	Itga2	Itga3	Hfe	Itgal
	Itga2b	Itga4	Ifngr1	Itgb5
	Itga4	Itga6	Igf1r	Jak1
	Itga9	Itga9	Ighm	Jak2
	Itgb5	Itgal	Iglc3	Kit
	Jak1	Itgb5	Il10rb	Kras
	Jak2	Jak1	Il1rap	L1cam
	Kit	Kras	Il6st	Lifr
	L1cam	Lifr	Itga2	Llgl1
	Lifr	Llgl1	Itga4	Llgl2
	Llgl1	Lmtk2	Itga9	Lmtk2
	Llgl2	Lrp6	Itgax	Lrp6
	Lrp6	Mcc	Itgb5	Mcc
	Mcc	Megf8	Jak1	Megf8
	Megf8	Met	Lifr	Mvb12a
	Mup8	Mmp14	Lrp6	Mvb12b
	Mvb12a	Mvb12a	Mcc	Ncam1
	Mvb12b	Mvb12b	Megf8	Neo1
	Ncam1	Ncam1	Mmp14	Notch2
	Neo1	Neo1	Mvb12a	Npr2
	Notch2	Notch2	Ncam1	Nradd
	Npr2	Npr2	Neo1	Nrp1
	Nradd	Nradd	Notch2	P2rx7
	Nrp1	Nrp1	Npr2	Phactr4
	Nrp2	Osmr	Nradd	Plp1
	P2rx7	P2rx7	Nrp1	Plpp3
	Phactr4	Phactr4	Nrp2	Plxna1
	Pirb	Plp1	Osmr	Plxnb1
	Pkd2	Plpp3	P2rx7	Plxnc1
	Plp1	Plxnb1	Phactr4	Plxnd1
	Plpp3	Plxnc1	Pirb	Postn
	Plxnb1	Plxnd1	Pkd2	Prickle1
	Plxnd1	Prkca	Plp1	Prkca
	Prickle1	Ptpra	Plpp3	Ptpra
	Prkca	Rap2c	Plxnb1	Rap2a
	Ptpra	Rftn1	Plxnd1	Rap2c
	Rab23	Rhbdf1	Prkca	Rgs19
	Rftn1	Rhbdf2	Ptpra	Rhbdf1
	Rgs19	S1pr2	Rab23	Rhbdf2
	Rhbdf1	Sdc1	Rftn1	Robo1
	Rhbdf2	Sema4b	Rhbdf1	S1pr2
	Robo1	Sigirr	Rhbdf2	Sdc1
	S1pr2	Siglec1	S1pr2	Sema4b
	Sdc1	Slc35c2	Sdc1	Siglec1
	Sema4b	Spry2	Sema4b	Spry2
	Sema4c	Tlr2	Sema4c	Stk16
	Sigirr	Tlr3	Sigirr	Taok2
	Siglec1	Tlr4	Slc29a1	Timp2
	Slc29a1	Tmc8	Slc35c2	Tlr3
	Slc39a10	Tmem237	Spry2	Tlr4
	Spred1	Tnfrsf10b	Taok1	Tmc8
	Spry1	Tnfrsf22	Taok3	Tmem237
	Spry2	Tnik	Tgfbr1	Tnfrsf22
	Stk16	Tsku	Timp2	Tspan14
	Taok1	Tspan14	Tlr2	Tspan15
	Taok2	Tspan15	Tlr3	Tspan4
	Tctn2	Tspan4	Tlr4	Tspan7
	Timp2	Tspan9	Tmbim1	Tspan9
	Tlr3	Tyk2	Tmc8	Tyk2
	Tlr4	Unc5c	Tmem237	Unc5c
	Tmbim1	Yes1	Tnfrsf10b	Vangl2
	Tmc8		Tnfrsf22	Yes1
	Tmem237		Tnik
	Tnfrsf22		Tsku
	Tnik		Tspan14
	Trpm7		Tspan15
	Tspan14		Tspan4
	Tspan4		Tspan6
	Tspan6		Tspan9
	Tspan9		Tyk2
	Tyk2		Unc5c
	Unc5c		Yes1
	Yes1
