# Supplementary material for: Cancer cells copy migratory behavior and exchange signaling networks via extracellular vesicles
Source: EMBO J. 2018 Jun 15;37(15):e98357. doi: 10.15252/embj.201798357 (PMC6068466; doi:10.15252/embj.201798357)
Supplement: Supplementary file 9 — Dataset EV1 [file EMBJ-37-e98357-s009.xlsx]

## Sheet: modificationSpecificPeptides
Supplementary Peptide table																																																	Sample labeling
Peptide Sequence	Modifications	Mass	Protein Groups	Proteins	Gene Names	Protein Names	Unique (Groups)	Unique (Proteins)	Acetyl (Protein N-term)	Oxidation (M)	Missed cleavages	Experiment A	Experiment B	Experiment C	Experiment D	Experiment E	Experiment F	Experiment G	Experiment H	Experiment I	Experiment J	Experiment K	Experiment L	Experiment M	Experiment N	Experiment O	Experiment P	Experiment Q	Experiment R	Retention time	Calibrated retention time	Charges	PEP	MS/MS scan number	Raw file	Score	Delta score	Reverse	Potential contaminant	id	Protein group IDs	Peptide ID	Evidence IDs	MS/MS IDs	Best MS/MS	Oxidation (M) site IDs	MS/MS Count		Sample*
CVLTTVDPDTGIIDR	Unmodified	1673.83	5099	Q922Q1	2002-03-01	Mitochondrial amidoxime reducing component 2	yes	yes	0	0	0	1		1			1	1	1	1	1	1	1							83.783	83.783	2	4.7812e-05	35710	QE2_160128_OPL4022_SCS_EVs_and_LYS_H3	78.69	71.179			10063	5099	9298	139956;139957;139958;139959;139960;139961;139962;139963;139964	173915;173916;173917;173918;173919;173920;173921;173922;173923	173919		9		A
CVLTTVDPDTGIIDRK	Unmodified	1801.92	5099	Q922Q1	2002-03-01	Mitochondrial amidoxime reducing component 2	yes	yes	0	0	1	1	1			1	1	1				1		1						73.685	73.685	2;3	9.8998e-06	30428	QE2_160128_OPL4022_SCS_EVs_and_LYS_A3	75.535	67.826			10064	5099	9299	139965;139966;139967;139968;139969;139970;139971	173924;173925;173926;173927;173928;173929;173930	173924		5		B
DRFWMVVK	Unmodified	1079.56	5099	Q922Q1	2002-03-01	Mitochondrial amidoxime reducing component 2	yes	yes	0	0	1	1	1	1	1	1	1	1		1	1	1	1							77.231	77.231	3	0.0077598	32339	QE2_160128_OPL4022_SCS_EVs_and_LYS_A3	68.224	36.802			13707	5099	12658	191812;191813;191814;191815;191816;191817;191818;191819;191820;191821;191822	240160;240161;240162;240163;240164;240165;240166;240167;240168;240169;240170	240160		11		C
DRFWMVVKEDGHMVTAR	Unmodified	2076	5099	Q922Q1	2002-03-01	Mitochondrial amidoxime reducing component 2	yes	yes	0	0	2							1												75.044	75.044	4	0.00062707	31078	QE2_160128_OPL4022_SCS_EVs_and_LYS_G3	52.185	47.784			13708	5099	12659	191823	240171	240171		0		D
EDGHMVTAR	Unmodified	1014.46	5099	Q922Q1	2002-03-01	Mitochondrial amidoxime reducing component 2	yes	yes	0	0	0					1				1										19.362	19.362	2	0.035332	2986	QE2_160128_OPL4022_SCS_EVs_and_LYS_E3	48.998	42.767			15918	5099	14738	221397;221398	277127;277128	277127		2		E
GRDCGDEVAQWFTNYLK	Unmodified	2057.93	5099	Q922Q1	2002-03-01	Mitochondrial amidoxime reducing component 2	yes	yes	0	0	1	1	1	1	1	1	1	2	1	2	1	1	2		1	1				112.31	112.31	2;3	6.6974e-08	50841	QE2_160128_OPL4022_SCS_EVs_and_LYS_I3	101.05	99.004			30675	5099	28418	425928;425929;425930;425931;425932;425933;425934;425935;425936;425937;425938;425939;425940;425941;425942;425943;425944	533415;533416;533417;533418;533419;533420;533421;533422;533423;533424;533425;533426;533427;533428;533429;533430;533431;533432;533433;533434;533435	533427		21		F
GVSVCETECTDMGLR	Unmodified	1712.72	5099	Q922Q1	2002-03-01	Mitochondrial amidoxime reducing component 2	yes	yes	0	0	0	1			1	1	1	1		1		1	1							62.617	62.617	2	7.2147e-34	24191	QE2_160128_OPL4022_SCS_EVs_and_LYS_I3	190.27	184.59			32017	5099	29669	446489;446490;446491;446492;446493;446494;446495;446496	559102;559103;559104;559105;559106;559107;559108;559109;559110;559111	559107		9		G
GVSVCETECTDMGLR	Oxidation (M)	1728.71	5099	Q922Q1	2002-03-01	Mitochondrial amidoxime reducing component 2	yes	yes	0	1	0		1	1	1	1		1		1		1	1							48.45	48.45	2	8.0087e-10	17066	QE2_160128_OPL4022_SCS_EVs_and_LYS_E3	118.51	115.04			32018	5099	29669	446497;446498;446499;446500;446501;446502;446503;446504	559112;559113;559114;559115;559116;559117;559118;559119	559115	6063	7		H
LCDPSVK	Unmodified	817.4	5099	Q922Q1	2002-03-01	Mitochondrial amidoxime reducing component 2	yes	yes	0	0	0			1		1														25.832	25.832	2	0.073504	6228	QE2_160128_OPL4022_SCS_EVs_and_LYS_E3	70.69	24.738			46676	5099	43226	667001;667002	837450;837451	837451		2		I
LFGLDIK	Unmodified	804.475	5099	Q922Q1	2002-03-01	Mitochondrial amidoxime reducing component 2	yes	yes	0	0	0	1	1	1	1	1	1	1	1	2	1	1	2	1	1	1	1	1		94.477	94.477	2	0.018899	41857	QE2_160128_OPL4022_SCS_EVs_and_LYS_D3	110.63	45.857			48256	5099	44719	685480;685481;685482;685483;685484;685485;685486;685487;685488;685489;685490;685491;685492;685493;685494;685495;685496;685497;685498	859797;859798;859799;859800;859801;859802;859803;859804;859805;859806;859807;859808;859809;859810;859811;859812;859813;859814;859815;859816;859817;859818;859819;859820;859821;859822;859823;859824;859825;859826;859827;859828;859829;859830;859831	859804		35		J
LGLPGQPR	Unmodified	836.487	5099	Q922Q1	2002-03-01	Mitochondrial amidoxime reducing component 2	yes	yes	0	0	0	1		1	1		1	1	1	1	1	1	2	2		2	1	1	2	51.498	51.498	2	0.0021223	15151	QE2_160128_OPL4022_SCS_EVs_and_LYS_K5	142.64	48.473			49030	5099	45428	697790;697791;697792;697793;697794;697795;697796;697797;697798;697799;697800;697801;697802;697803;697804;697805;697806;697807;697808	875564;875565;875566;875567;875568;875569;875570;875571;875572;875573;875574;875575;875576;875577;875578;875579;875580;875581;875582;875583;875584	875573		17		K
LVQFDTSMK	Oxidation (M)	1083.53	5099	Q922Q1	2002-03-01	Mitochondrial amidoxime reducing component 2	yes	yes	0	1	0	1	1	1	1	1	1	2	1	1	1	1	2					1		48.786	48.786	2	0.0029275	17227	QE2_160128_OPL4022_SCS_EVs_and_LYS_A3	79.148	68.361			56739	5099	52601	804480;804481;804482;804483;804484;804485;804486;804487;804488;804489;804490;804491;804492;804493;804494	1008382;1008383;1008384;1008385;1008386;1008387;1008388;1008389;1008390;1008391;1008392;1008393;1008394;1008395;1008396	1008382	6064	14		L
LVQFDTSMK	Unmodified	1067.53	5099	Q922Q1	2002-03-01	Mitochondrial amidoxime reducing component 2	yes	yes	0	0	0	2		1	1	1	1	2	2	2	1	2	2	1			1			63.553	63.553	2	0.0024295	24414	QE2_160128_OPL4022_SCS_EVs_and_LYS_I3	103.19	44.212			56740	5099	52601	804495;804496;804497;804498;804499;804500;804501;804502;804503;804504;804505;804506;804507;804508;804509;804510;804511;804512;804513	1008397;1008398;1008399;1008400;1008401;1008402;1008403;1008404;1008405;1008406;1008407;1008408;1008409;1008410;1008411;1008412;1008413;1008414;1008415;1008416	1008408		20		M
QLQQVGTVSK	Unmodified	1086.6	5099	Q922Q1	2002-03-01	Mitochondrial amidoxime reducing component 2	yes	yes	0	0	0	2	2	2	2	1	1	2	3	3	2	2	2		1	1			1	30.943	30.943	2	0.00048374	8306	QE2_160128_OPL4022_SCS_EVs_and_LYS_O3	110.84	25.162			67996	5099	62051	946116;946117;946118;946119;946120;946121;946122;946123;946124;946125;946126;946127;946128;946129;946130;946131;946132;946133;946134;946135;946136;946137;946138;946139;946140;946141;946142	1184136;1184137;1184138;1184139;1184140;1184141;1184142;1184143;1184144;1184145;1184146;1184147;1184148;1184149;1184150;1184151;1184152;1184153;1184154;1184155;1184156;1184157;1184158;1184159;1184160;1184161;1184162;1184163	1184162		25		N
RQLQQVGTVSK	Unmodified	1242.7	5099	Q922Q1	2002-03-01	Mitochondrial amidoxime reducing component 2	yes	yes	0	0	1	1	1	2	1	1		2	1	2	1	2	1	1	1	1		2		23.869	23.869	2;3	0.00018377	5409	QE2_160128_OPL4022_SCS_EVs_and_LYS_G3	108.35	81.642			71688	5099	65505	988454;988455;988456;988457;988458;988459;988460;988461;988462;988463;988464;988465;988466;988467;988468;988469;988470;988471;988472;988473	1235716;1235717;1235718;1235719;1235720;1235721;1235722;1235723;1235724;1235725;1235726;1235727;1235728;1235729;1235730;1235731;1235732;1235733;1235734;1235735;1235736	1235722		16		O
VGDPVYR	Unmodified	804.413	5099	Q922Q1	2002-03-01	Mitochondrial amidoxime reducing component 2	yes	yes	0	0	0							1	1	1	1	1	1	1						32.86	32.86	2	0.017744	7881	QE2_160128_OPL4022_SCS_EVs_and_LYS_I5	113.1	83.792			88353	5099	80892	1230998;1230999;1231000;1231001;1231002;1231003;1231004	1542017;1542018;1542019;1542020;1542021;1542022;1542023;1542024;1542025;1542026;1542027	1542020		11		P
VWIYPIK	Unmodified	917.537	5099	Q922Q1	2002-03-01	Mitochondrial amidoxime reducing component 2	yes	yes	0	0	0	1	1	1	1		2	2	1	1	1	1	1	1						83.967	83.967	2	0.053868	34468	QE2_160128_OPL4022_SCS_EVs_and_LYS_G4	66.138	45.583			93873	5099	85978	1317363;1317364;1317365;1317366;1317367;1317368;1317369;1317370;1317371;1317372;1317373;1317374;1317375;1317376	1651085;1651086;1651087;1651088;1651089;1651090;1651091;1651092;1651093;1651094;1651095;1651096;1651097;1651098	1651092		14		Q
ADTLTLK	Unmodified	760.433	2134	P42208;E9Q3V6	2002-09-01	Septin-2	yes	no	0	0	0							2	1	1			1	1		1		1	1	41.117	41.117	1;2	0.056761	11958	QE2_160128_OPL4022_SCS_EVs_and_LYS_O4	77.058	39.499			1493	2134	1378	21343;21344;21345;21346;21347;21348;21349;21350;21351	26868;26869;26870;26871;26872;26873;26874;26875;26876	26874		9		R
ASIPFSVVGSNQLIEAK	Unmodified	1758.95	2134	P42208;E9Q3V6	2002-09-01	Septin-2	yes	no	0	0	0	5	2	5	4	4	5	2	2	3	4	2	4	3	3	3	3	3	2	100.76	100.76	2;3	4.2416e-25	45263	QE2_160128_OPL4022_SCS_EVs_and_LYS_D3	143.88	131.92			6829	2134	6292	98640;98641;98642;98643;98644;98645;98646;98647;98648;98649;98650;98651;98652;98653;98654;98655;98656;98657;98658;98659;98660;98661;98662;98663;98664;98665;98666;98667;98668;98669;98670;98671;98672;98673;98674;98675;98676;98677;98678;98679;98680;98681;98682;98683;98684;98685;98686;98687;98688;98689;98690;98691;98692;98693;98694;98695;98696;98697;98698	123096;123097;123098;123099;123100;123101;123102;123103;123104;123105;123106;123107;123108;123109;123110;123111;123112;123113;123114;123115;123116;123117;123118;123119;123120;123121;123122;123123;123124;123125;123126;123127;123128;123129;123130;123131;123132;123133;123134;123135;123136;123137;123138;123139;123140;123141;123142;123143;123144;123145;123146;123147;123148;123149;123150;123151;123152;…	123116		89		* each sample is separated into 5 fractions labeled 1-5
GRLYPWGVVEVENPEHNDFLK	Unmodified	2497.24	2134	P42208;E9Q3V6	2002-09-01	Septin-2	yes	no	0	0	1	1	1	1	1	2	2	3	1	1	1	1	1	2						96.547	96.547	4	2.2953e-19	42708	QE2_160128_OPL4022_SCS_EVs_and_LYS_A3	122.53	117.59			30727	2134	28469	426486;426487;426488;426489;426490;426491;426492;426493;426494;426495;426496;426497;426498;426499;426500;426501;426502;426503	534100;534101;534102;534103;534104;534105;534106;534107;534108;534109;534110;534111;534112;534113;534114;534115;534116;534117;534118;534119;534120	534100		18
IIPGAAEK	Unmodified	797.465	2134	P42208;E9Q3V6	2002-09-01	Septin-2	yes	no	0	0	0	1		1		2	2			1						1	1	1	1	29.445	29.445	2	0.027061	7283	QE2_160128_OPL4022_SCS_EVs_and_LYS_E4	67.897	14.343			37421	2134	34691	532134;532135;532136;532137;532138;532139;532140;532141;532142;532143;532144	668036;668037;668038;668039;668040;668041;668042;668043;668044;668045;668046	668039		11
IIPGAAEKIER	Unmodified	1195.69	2134	P42208;E9Q3V6	2002-09-01	Septin-2	yes	no	0	0	1	1		1		1														42.777	42.777	3	0.013104	14282	QE2_160128_OPL4022_SCS_EVs_and_LYS_C3	48.513	35.897			37422	2134	34692	532145;532146;532147	668047;668048;668049	668048		0
ILDEIEEHSIK	Unmodified	1324.69	2134	P42208;E9Q3V6	2002-09-01	Septin-2	yes	no	0	0	0	3	1	1	1	3	3	2	3	2	3	2	1	2	3	1	3	1	1	62.736	62.736	2;3	2.4447e-09	24459	QE2_160128_OPL4022_SCS_EVs_and_LYS_E3	116.84	82.946			37887	2134	35125	540015;540016;540017;540018;540019;540020;540021;540022;540023;540024;540025;540026;540027;540028;540029;540030;540031;540032;540033;540034;540035;540036;540037;540038;540039;540040;540041;540042;540043;540044;540045;540046;540047;540048;540049;540050	678340;678341;678342;678343;678344;678345;678346;678347;678348;678349;678350;678351;678352;678353;678354;678355;678356;678357;678358;678359;678360;678361;678362;678363;678364;678365;678366;678367;678368;678369;678370;678371;678372;678373;678374;678375;678376;678377;678378;678379;678380	678352		33
IYHLPDAESDEDEDFKEQTR	Unmodified	2436.07	2134	P42208;E9Q3V6	2002-09-01	Septin-2	yes	no	0	0	1	1	1	1	1	1	1	1	1	1	1	1	1		1	1	1	1	1	61.544	61.544	4	6.1378e-21	23839	QE2_160128_OPL4022_SCS_EVs_and_LYS_O3	129.46	127.24			41265	2134	38198	589766;589767;589768;589769;589770;589771;589772;589773;589774;589775;589776;589777;589778;589779;589780;589781;589782	742073;742074;742075;742076;742077;742078;742079;742080;742081;742082;742083;742084;742085;742086;742087;742088;742089	742086		16
KVENEDMNKDQILLEK	Unmodified	1944.98	2134	P42208;E9Q3V6	2002-09-01	Septin-2	yes	no	0	0	2	5		3	4	3	5			1				2		2	2		2	49.203	49.203	2;3;4	3.6865e-85	17504	QE2_160128_OPL4022_SCS_EVs_and_LYS_E3	237.86	204.02			45255	2134	41902	645107;645108;645109;645110;645111;645112;645113;645114;645115;645116;645117;645118;645119;645120;645121;645122;645123;645124;645125;645126;645127;645128;645129;645130;645131;645132;645133;645134;645135	810161;810162;810163;810164;810165;810166;810167;810168;810169;810170;810171;810172;810173;810174;810175;810176;810177;810178;810179;810180;810181;810182;810183;810184;810185;810186;810187;810188;810189;810190	810174		28
KVENEDMNKDQILLEK	Oxidation (M)	1960.98	2134	P42208;E9Q3V6	2002-09-01	Septin-2	yes	no	0	1	2	1	1	1	1	1	1							1				1		40.237	40.237	3	7.5408e-22	13051	QE2_160128_OPL4022_SCS_EVs_and_LYS_E3	139.88	123.35			45256	2134	41902	645136;645137;645138;645139;645140;645141;645142;645143	810191;810192;810193;810194;810195;810196;810197;810198	810195	2560	8
LRLTVVDTPGYGDAINCR	Unmodified	2019.02	2134	P42208;E9Q3V6	2002-09-01	Septin-2	yes	no	0	0	1							1		1										80.677	80.677	3	0.006604	31319	QE2_160128_OPL4022_SCS_EVs_and_LYS_I4	36.127	33.604			54524	2134	50527	771760;771761	967123;967124	967124		2
LTVVDTPGYGDAINCR	Unmodified	1749.84	2134	P42208;E9Q3V6	2002-09-01	Septin-2	yes	no	0	0	0	5	2	4	4	5	3	2	3	5	1	1	2	2	2	2	3	3	2	73.523	73.523	2;3	2.5889e-61	30080	QE2_160128_OPL4022_SCS_EVs_and_LYS_E3	216.27	211.22			56131	2134	52033	795065;795066;795067;795068;795069;795070;795071;795072;795073;795074;795075;795076;795077;795078;795079;795080;795081;795082;795083;795084;795085;795086;795087;795088;795089;795090;795091;795092;795093;795094;795095;795096;795097;795098;795099;795100;795101;795102;795103;795104;795105;795106;795107;795108;795109;795110;795111;795112;795113;795114;795115	996683;996684;996685;996686;996687;996688;996689;996690;996691;996692;996693;996694;996695;996696;996697;996698;996699;996700;996701;996702;996703;996704;996705;996706;996707;996708;996709;996710;996711;996712;996713;996714;996715;996716;996717;996718;996719;996720;996721;996722;996723;996724;996725;996726;996727;996728;996729;996730;996731;996732;996733;996734;996735;996736;996737;996738;996739	996703		55
LYPWGVVEVENPEHNDFLK	Unmodified	2284.12	2134	P42208;E9Q3V6	2002-09-01	Septin-2	yes	no	0	0	0	3	1	3	4	5	3	3		2	1			3	3	4	3	2	2	106.89	106.89	2;3	2.2896e-67	48371	QE2_160128_OPL4022_SCS_EVs_and_LYS_D3	191.35	184.56			57375	2134	53201	813030;813031;813032;813033;813034;813035;813036;813037;813038;813039;813040;813041;813042;813043;813044;813045;813046;813047;813048;813049;813050;813051;813052;813053;813054;813055;813056;813057;813058;813059;813060;813061;813062;813063;813064;813065;813066;813067;813068;813069;813070;813071	1018979;1018980;1018981;1018982;1018983;1018984;1018985;1018986;1018987;1018988;1018989;1018990;1018991;1018992;1018993;1018994;1018995;1018996;1018997;1018998;1018999;1019000;1019001;1019002;1019003;1019004;1019005;1019006;1019007;1019008;1019009;1019010;1019011;1019012;1019013;1019014;1019015;1019016;1019017;1019018;1019019;1019020;1019021;1019022;1019023;1019024;1019025;1019026;1019027;1019028…	1018991		50
MQAQMQMQMQGGDSDSGALGQHV	3 Oxidation (M)	2482	2134	P42208;E9Q3V6	2002-09-01	Septin-2	yes	no	0	3	0	3		1		1														45.927	45.927	3	9.8725e-25	16229	QE2_160128_OPL4022_SCS_EVs_and_LYS_C3	115.42	115.41			59844	2134	54794	838767;838768;838769;838770;838771	1050706;1050707;1050708;1050709;1050710	1050709	2561;2562;2563;2564	4
MQAQMQMQMQGGDSDSGALGQHV	2 Oxidation (M)	2466	2134	P42208;E9Q3V6	2002-09-01	Septin-2	yes	no	0	2	0			1		1														56.023	56.023	3	7.4822e-21	21098	QE2_160128_OPL4022_SCS_EVs_and_LYS_E3	111.4	111.27			59845	2134	54794	838772;838773	1050711;1050712	1050712	2561;2562;2563;2564	2
MQAQMQMQMQGGDSDSGALGQHV	Oxidation (M)	2450.01	2134	P42208;E9Q3V6	2002-09-01	Septin-2	yes	no	0	1	0			1																66.454	66.454	3	0.00017374	26856	QE2_160128_OPL4022_SCS_EVs_and_LYS_C3	43.349	42.384			59846	2134	54794	838774	1050713	1050713	2561;2562;2563;2564	0
MQEMIAR	Oxidation (M)	893.41	2134	P42208;E9Q3V6	2002-09-01	Septin-2	yes	no	0	1	0	1			1									1					1	26.404	26.404	2	0.034758	6556	QE2_160128_OPL4022_SCS_EVs_and_LYS_R3	67.981	49.198			59888	2134	54820	839109;839110;839111;839112	1051113;1051114;1051115;1051116	1051116		3
QQPTQFINPETPGYVGFANLPNQVHR	Unmodified	2951.47	2134	P42208	2002-09-01	Septin-2	yes	yes	0	0	0	2	1	3	3	2	2							1	1	1	1	2	1	98.056	98.056	3	1.0628e-84	43687	QE2_160128_OPL4022_SCS_EVs_and_LYS_E2	183.01	177.54			68729	2134	62713	952800;952801;952802;952803;952804;952805;952806;952807;952808;952809;952810;952811;952812;952813;952814;952815;952816;952817;952818;952819	1192018;1192019;1192020;1192021;1192022;1192023;1192024;1192025;1192026;1192027;1192028;1192029;1192030;1192031;1192032;1192033;1192034;1192035;1192036;1192037;1192038;1192039;1192040;1192041;1192042	1192029		25
QQPTQFINPETPGYVGFANLPNQVHRK	Unmodified	3079.56	2134	P42208	2002-09-01	Septin-2	yes	yes	0	0	1		1	1		2														88.759	88.759	4	1.3117e-08	38434	QE2_160128_OPL4022_SCS_EVs_and_LYS_E3	62.357	60.15			68730	2134	62714	952820;952821;952822;952823	1192043;1192044;1192045;1192046	1192046		4
RILDEIEEHSIK	Unmodified	1480.79	2134	P42208;E9Q3V6	2002-09-01	Septin-2	yes	no	0	0	1		1			1								1	1	1				66.516	66.516	3	2.5269e-06	26759	QE2_160128_OPL4022_SCS_EVs_and_LYS_E3	111.88	86.347			70733	2134	64607	976954;976955;976956;976957;976958	1221749;1221750;1221751;1221752;1221753;1221754	1221751		6
TIISYIDEQFER	Unmodified	1512.75	2134	P42208;E9Q3V6	2002-09-01	Septin-2	yes	no	0	0	0	5	4	5	4	3	3	3	4	4	3	3	3	5	3	2	3	2	2	106.31	106.31	2;3	1.6713e-14	47806	QE2_160128_OPL4022_SCS_EVs_and_LYS_E3	178.49	157.24			82206	2134	75251	1135986;1135987;1135988;1135989;1135990;1135991;1135992;1135993;1135994;1135995;1135996;1135997;1135998;1135999;1136000;1136001;1136002;1136003;1136004;1136005;1136006;1136007;1136008;1136009;1136010;1136011;1136012;1136013;1136014;1136015;1136016;1136017;1136018;1136019;1136020;1136021;1136022;1136023;1136024;1136025;1136026;1136027;1136028;1136029;1136030;1136031;1136032;1136033;1136034;1136035…	1420910;1420911;1420912;1420913;1420914;1420915;1420916;1420917;1420918;1420919;1420920;1420921;1420922;1420923;1420924;1420925;1420926;1420927;1420928;1420929;1420930;1420931;1420932;1420933;1420934;1420935;1420936;1420937;1420938;1420939;1420940;1420941;1420942;1420943;1420944;1420945;1420946;1420947;1420948;1420949;1420950;1420951;1420952;1420953;1420954;1420955;1420956;1420957;1420958;1420959…	1420935		71
TMLITHMQDLQEVTQDLHYENFR	Oxidation (M)	2877.34	2134	P42208;E9Q3V6	2002-09-01	Septin-2	yes	no	0	1	0	2			1	1	2	1		1						1				98.205	98.205	4	1.8182e-90	45105	QE2_160128_OPL4022_SCS_EVs_and_LYS_D3	192.63	188.6			83570	2134	76509	1156091;1156092;1156093;1156094;1156095;1156096;1156097;1156098;1156099	1446270;1446271;1446272;1446273;1446274;1446275;1446276;1446277;1446278	1446272	2565;2566	7
TMLITHMQDLQEVTQDLHYENFR	Unmodified	2861.35	2134	P42208;E9Q3V6	2002-09-01	Septin-2	yes	no	0	0	0	2	2	2	2	2	2	1			1			2	2	2	1	1	1	106.83	106.83	3;4	2.334e-91	47772	QE2_160128_OPL4022_SCS_EVs_and_LYS_R3	197.4	192.28			83571	2134	76509	1156100;1156101;1156102;1156103;1156104;1156105;1156106;1156107;1156108;1156109;1156110;1156111;1156112;1156113;1156114;1156115;1156116;1156117;1156118;1156119;1156120;1156121;1156122	1446279;1446280;1446281;1446282;1446283;1446284;1446285;1446286;1446287;1446288;1446289;1446290;1446291;1446292;1446293;1446294;1446295;1446296;1446297;1446298;1446299;1446300;1446301;1446302	1446302		23
TVQIEASTVEIEER	Unmodified	1602.81	2134	P42208;E9Q3V6	2002-09-01	Septin-2	yes	no	0	0	0							1												70.376	70.376	2	0.0062784	26328	QE2_160128_OPL4022_SCS_EVs_and_LYS_G4	46.318	27.495			85812	2134	78554	1188646	1487152	1487152		0
VHCCFYFISPFGHGLKPLDVAFMK	Oxidation (M)	2885.39	2134	P42208;E9Q3V6	2002-09-01	Septin-2	yes	no	0	1	1	1			1	1								1						110.62	110.62	5	6.4553e-07	50135	QE2_160128_OPL4022_SCS_EVs_and_LYS_E3	59.614	59.036			88787	2134	81298	1237909;1237910;1237911;1237912	1550649;1550650;1550651;1550652	1550651	2567	3
VHCCFYFISPFGHGLKPLDVAFMK	Unmodified	2869.39	2134	P42208;E9Q3V6	2002-09-01	Septin-2	yes	no	0	0	1						1													114.97	114.97	4	5.5058e-14	52503	QE2_160128_OPL4022_SCS_EVs_and_LYS_F3	78.354	76.304			88788	2134	81298	1237913	1550653	1550653		1
VNIVPVIAK	Unmodified	951.612	2134	P42208;E9Q3V6	2002-09-01	Septin-2	yes	no	0	0	0	3	2	3	3	2	2	2	1	2	3	1	1	2	3	2	3	2	2	75.144	75.144	1;2	0.0044594	31360	QE2_160128_OPL4022_SCS_EVs_and_LYS_C3	86.67	28.237			91132	2134	83426	1276093;1276094;1276095;1276096;1276097;1276098;1276099;1276100;1276101;1276102;1276103;1276104;1276105;1276106;1276107;1276108;1276109;1276110;1276111;1276112;1276113;1276114;1276115;1276116;1276117;1276118;1276119;1276120;1276121;1276122;1276123;1276124;1276125;1276126;1276127;1276128;1276129;1276130;1276131	1598588;1598589;1598590;1598591;1598592;1598593;1598594;1598595;1598596;1598597;1598598;1598599;1598600;1598601;1598602;1598603;1598604;1598605;1598606;1598607;1598608;1598609;1598610;1598611;1598612;1598613;1598614;1598615;1598616;1598617;1598618;1598619;1598620;1598621;1598622;1598623;1598624;1598625;1598626;1598627;1598628;1598629;1598630;1598631;1598632;1598633;1598634;1598635;1598636;1598637…	1598597		52
YLHDESGLNR	Unmodified	1202.57	2134	P42208;E9Q3V6	2002-09-01	Septin-2	yes	no	0	0	0			1		1	1									1	1	1		28.535	28.535	2;3	0.00015188	7430	QE2_160128_OPL4022_SCS_EVs_and_LYS_P3	88.134	76.54			96761	2134	88657	1361635;1361636;1361637;1361638;1361639;1361640	1708030;1708031;1708032;1708033;1708034;1708035	1708034		3
YLHDESGLNRR	Unmodified	1358.67	2134	P42208;E9Q3V6	2002-09-01	Septin-2	yes	no	0	0	1	4	1	2	2		1	1	1	1		3	1	1	1	1	1	1		24.365	24.365	2;3	4.749e-05	5360	QE2_160128_OPL4022_SCS_EVs_and_LYS_P3	95.483	87.076			96762	2134	88658	1361641;1361642;1361643;1361644;1361645;1361646;1361647;1361648;1361649;1361650;1361651;1361652;1361653;1361654;1361655;1361656;1361657;1361658;1361659;1361660;1361661;1361662	1708036;1708037;1708038;1708039;1708040;1708041;1708042;1708043;1708044;1708045;1708046;1708047;1708048;1708049;1708050;1708051;1708052;1708053;1708054;1708055;1708056;1708057	1708056		21
ILNYPEQEEA	Unmodified	1204.56	2847	Q3KNM2	2005-03-01	E3 ubiquitin-protein ligase MARCH5	yes	yes	0	0	0							1					1	1			1			62.688	62.688	2	0.00056603	22714	QE2_160128_OPL4022_SCS_EVs_and_LYS_G4	104.22	94.479			38324	2847	35529	546808;546809;546810;546811	687192;687193;687194;687195	687192		4
IPAEANPLADHVSATR	Unmodified	1660.85	2847	Q3KNM2	2005-03-01	E3 ubiquitin-protein ligase MARCH5	yes	yes	0	0	0	3	1	2		1	1	4	2	3	2	4	3	1	2	1	2	2	1	59.483	59.483	2;3	3.5956e-07	20751	QE2_160128_OPL4022_SCS_EVs_and_LYS_L4	99.663	84.872			39058	2847	36162	556818;556819;556820;556821;556822;556823;556824;556825;556826;556827;556828;556829;556830;556831;556832;556833;556834;556835;556836;556837;556838;556839;556840;556841;556842;556843;556844;556845;556846;556847;556848;556849;556850;556851;556852	699345;699346;699347;699348;699349;699350;699351;699352;699353;699354;699355;699356;699357;699358;699359;699360;699361;699362;699363;699364;699365;699366;699367;699368;699369;699370;699371;699372;699373;699374;699375;699376;699377;699378;699379;699380;699381;699382;699383;699384;699385;699386;699387;699388;699389;699390	699379		45
KILNYPEQEEA	Unmodified	1332.66	2847	Q3KNM2	2005-03-01	E3 ubiquitin-protein ligase MARCH5	yes	yes	0	0	1							1	1	1	1	1	1	1	1		1			54.54	54.54	2	0.00013574	18340	QE2_160128_OPL4022_SCS_EVs_and_LYS_I4	110.08	106.21			43109	2847	39907	615660;615661;615662;615663;615664;615665;615666;615667;615668	774045;774046;774047;774048;774049;774050;774051;774052;774053	774047		8
LGPVVYVLDLADR	Unmodified	1428.8	2847	Q3KNM2	2005-03-01	E3 ubiquitin-protein ligase MARCH5	yes	yes	0	0	0	1																		113.25	113.25	2	0.023476	51845	QE2_160128_OPL4022_SCS_EVs_and_LYS_A1	42.785	32.596			49131	2847	45522	699536	877779	877779		1
LMFSSVNSNLQR	Unmodified	1394.7	2847	Q3KNM2	2005-03-01	E3 ubiquitin-protein ligase MARCH5	yes	yes	0	0	0	1	1	1	1	1		2	1	2	1	1	2	1	1					72.743	72.743	2;3	2.3605e-08	25972	QE2_160128_OPL4022_SCS_EVs_and_LYS_H5	125.97	102.29			52354	2847	48528	743638;743639;743640;743641;743642;743643;743644;743645;743646;743647;743648;743649;743650;743651;743652;743653	932710;932711;932712;932713;932714;932715;932716;932717;932718;932719;932720;932721;932722;932723;932724;932725;932726;932727;932728;932729;932730;932731	932721		21
LMFSSVNSNLQR	Oxidation (M)	1410.69	2847	Q3KNM2	2005-03-01	E3 ubiquitin-protein ligase MARCH5	yes	yes	0	1	0	1		1					1			1	1							63.593	63.593	2	0.0029135	22784	QE2_160128_OPL4022_SCS_EVs_and_LYS_A5	56.205	37.073			52355	2847	48528	743654;743655;743656;743657;743658	932732;932733;932734;932735;932736;932737	932732	3689	6
MIRWEDYVLR	Unmodified	1379.7	2847	Q3KNM2	2005-03-01	E3 ubiquitin-protein ligase MARCH5	yes	yes	0	0	1							1		1	1	1	1							96.267	96.267	3	0.0086177	39550	QE2_160128_OPL4022_SCS_EVs_and_LYS_I4	50.353	41.943			58893	2847	54214	829271;829272;829273;829274;829275	1039297;1039298;1039299;1039300;1039301	1039298		5
PDQALQQMLDR	Unmodified	1313.64	2847	Q3KNM2	2005-03-01	E3 ubiquitin-protein ligase MARCH5	yes	yes	0	0	0			1		1														72.061	72.061	2	0.0002388	30304	QE2_160128_OPL4022_SCS_EVs_and_LYS_E1	101.53	88.726			65223	2847	59447	914733;914734	1145521;1145522	1145522		2
SCWVCFATDEDDR	Unmodified	1659.63	2847	Q3KNM2	2005-03-01	E3 ubiquitin-protein ligase MARCH5	yes	yes	0	0	0							1		1	1	1	1			1			1	82.826	82.826	2	0.0043302	32183	QE2_160128_OPL4022_SCS_EVs_and_LYS_K4	56.569	55.991			72971	2847	66711	1005196;1005197;1005198;1005199;1005200;1005201;1005202	1256534;1256535;1256536;1256537;1256538;1256539;1256540	1256537		5
TAEWVRPCR	Unmodified	1173.57	2847	Q3KNM2	2005-03-01	E3 ubiquitin-protein ligase MARCH5	yes	yes	0	0	1									1										37.238	37.238	3	0.00064069	10442	QE2_160128_OPL4022_SCS_EVs_and_LYS_I4	108.74	97.149			80016	2847	73219	1099869	1374793	1374793		1
TILGGIAFVAIK	Unmodified	1201.74	2847	Q3KNM2	2005-03-01	E3 ubiquitin-protein ligase MARCH5	yes	yes	0	0	0										1									112.72	112.72	2	0.031445	45863	QE2_160128_OPL4022_SCS_EVs_and_LYS_J5	43.68	42.308			82233	2847	75275	1136302	1421291	1421291		1
VACPQCNAEYLIVFPK	Unmodified	1907.93	2847	Q3KNM2	2005-03-01	E3 ubiquitin-protein ligase MARCH5	yes	yes	0	0	0					1	1	2		1	1	2	1	1	1	2	1	1		100.96	100.96	2	4.8678e-22	42308	QE2_160128_OPL4022_SCS_EVs_and_LYS_G4	139.58	124.07			86345	2847	79035	1197924;1197925;1197926;1197927;1197928;1197929;1197930;1197931;1197932;1197933;1197934;1197935;1197936;1197937;1197938	1499567;1499568;1499569;1499570;1499571;1499572;1499573;1499574;1499575;1499576;1499577;1499578;1499579;1499580;1499581;1499582;1499583;1499584;1499585;1499586;1499587	1499571		20
WEDYVLR	Unmodified	979.476	2847	Q3KNM2	2005-03-01	E3 ubiquitin-protein ligase MARCH5	yes	yes	0	0	0										1									71.705	71.705	2	0.087797	26778	QE2_160128_OPL4022_SCS_EVs_and_LYS_J4	56.547	25.935			94301	2847	86387	1323756	1659082	1659082		1
WVHQACLQR	Unmodified	1196.59	2847	Q3KNM2	2005-03-01	E3 ubiquitin-protein ligase MARCH5	yes	yes	0	0	0	1	1				1	2	1	2	2	3	2	1	2	1	1			35.711	35.711	2;3	0.00040388	9433	QE2_160128_OPL4022_SCS_EVs_and_LYS_J4	122.52	110.79			94920	2847	86960	1331311;1331312;1331313;1331314;1331315;1331316;1331317;1331318;1331319;1331320;1331321;1331322;1331323;1331324;1331325;1331326;1331327;1331328;1331329;1331330	1668794;1668795;1668796;1668797;1668798;1668799;1668800;1668801;1668802;1668803;1668804;1668805;1668806;1668807;1668808;1668809;1668810;1668811;1668812;1668813;1668814;1668815;1668816;1668817	1668804		21
AAEELTWER	Unmodified	1103.52	3694	Q6ZQ89-3;Q6ZQ89;Q6ZQ89-2	2006-03-01	E3 ubiquitin-protein ligase MARCH6	yes	no	0	0	0		1	1			1					1								57.135	57.135	2	0.0033404	21836	QE2_160128_OPL4022_SCS_EVs_and_LYS_F1	76.228	61.822			225	3694	205	2724;2725;2726;2727	3374;3375;3376;3377	3376		3
NIDLHYIIR	Unmodified	1155.64	3694	Q6ZQ89-3;Q6ZQ89	2006-03-01	E3 ubiquitin-protein ligase MARCH6	yes	no	0	0	0													1		1	1		1	84.705	84.705	3	0.0041727	37316	QE2_160128_OPL4022_SCS_EVs_and_LYS_P1	52.49	29.804			62091	3694	56577	867142;867143;867144;867145	1085512;1085513;1085514;1085515	1085514		4
AAAELLQSQGSQAGGSQTLKR	Unmodified	2100.09	6366	Q9R1T4-2;Q9R1T4-3;Q9R1T4	2006-09-01	Septin-6	yes	no	0	0	1	1																		48.774	48.774	3	7.7137e-05	17763	QE2_160128_OPL4022_SCS_EVs_and_LYS_A2	43.164	34.106			48	6366	43	388	426	426		1
TVPLAGHVGFDSLPDQLVNK	Unmodified	2106.11	6366	Q9R1T4-2;Q9R1T4-3;Q9R1T4	2006-09-01	Septin-6	yes	no	0	0	0					1	1													96.476	96.476	3	0.00058908	43092	QE2_160128_OPL4022_SCS_EVs_and_LYS_E2	42.348	25.108			85780	6366	78524	1187889;1187890	1486264;1486265	1486264		2
VNIIPVIAK	Unmodified	965.627	6366	Q9R1T4-2;Q9R1T4-3;Q9R1T4	2006-09-01	Septin-6	yes	no	0	0	0										1	1			1					86.964	86.964	2	0.013699	37967	QE2_160128_OPL4022_SCS_EVs_and_LYS_J2	58.433	13.411			91117	6366	83414	1275988;1275989;1275990	1598471;1598472;1598473	1598471		3
ADTLTPEECQQFK	Unmodified	1565.7	836	E9Q1G8;E9Q9F5;O55131	2007-09-01	Septin-7	yes	no	0	0	0	2	1	2	2	2	2	2	1	2	2	2	2	2	2	3	2	2	2	53.12	53.12	2	5.5076e-05	19289	QE2_160128_OPL4022_SCS_EVs_and_LYS_P3	89.44	74.931			1494	836	1379	21352;21353;21354;21355;21356;21357;21358;21359;21360;21361;21362;21363;21364;21365;21366;21367;21368;21369;21370;21371;21372;21373;21374;21375;21376;21377;21378;21379;21380;21381;21382;21383;21384;21385;21386	26877;26878;26879;26880;26881;26882;26883;26884;26885;26886;26887;26888;26889;26890;26891;26892;26893;26894;26895;26896;26897;26898;26899;26900;26901;26902;26903;26904;26905;26906;26907;26908;26909;26910;26911	26907		32
ADTLTPEECQQFKK	Unmodified	1693.8	836	E9Q1G8;E9Q9F5;O55131	2007-09-01	Septin-7	yes	no	0	0	1	4	3	3	4	4	3	2	2	3	3	3	1	2	1	2	2		1	42.703	42.703	2;3	1.6863e-13	14796	QE2_160128_OPL4022_SCS_EVs_and_LYS_D2	134.61	128.14			1495	836	1380	21387;21388;21389;21390;21391;21392;21393;21394;21395;21396;21397;21398;21399;21400;21401;21402;21403;21404;21405;21406;21407;21408;21409;21410;21411;21412;21413;21414;21415;21416;21417;21418;21419;21420;21421;21422;21423;21424;21425;21426;21427;21428;21429	26912;26913;26914;26915;26916;26917;26918;26919;26920;26921;26922;26923;26924;26925;26926;26927;26928;26929;26930;26931;26932;26933;26934;26935;26936;26937;26938;26939;26940;26941;26942;26943;26944;26945;26946;26947;26948;26949;26950;26951;26952;26953;26954;26955	26924		43
ANWEAQQR	Unmodified	1001.47	836	E9Q1G8;E9Q9F5;O55131	2007-09-01	Septin-7	yes	no	0	0	0	3	1	2	2	1	2			1	1		1	1	2	2	1	2	1	25.371	25.371	2	0.0020688	6142	QE2_160128_OPL4022_SCS_EVs_and_LYS_N2	143.12	109.74			5682	836	5218	82964;82965;82966;82967;82968;82969;82970;82971;82972;82973;82974;82975;82976;82977;82978;82979;82980;82981;82982;82983;82984;82985;82986	103502;103503;103504;103505;103506;103507;103508;103509;103510;103511;103512;103513;103514;103515;103516;103517;103518;103519;103520;103521;103522;103523;103524	103517		23
DSEAELQR	Unmodified	946.436	836	E9Q1G8;E9Q9F5;O55131	2007-09-01	Septin-7	yes	no	0	0	0			1			1											1		23.72	23.72	2	0.0050639	5338	QE2_160128_OPL4022_SCS_EVs_and_LYS_Q2	84.498	54.331			13832	836	12776	193122;193123;193124	241781;241782;241783	241783		3
DVTNNVHYENYR	Unmodified	1522.68	836	E9Q1G8;E9Q9F5;O55131	2007-09-01	Septin-7	yes	no	0	0	0	2	3	3	3	3	1	1							1	2	3	1	3	42.1	42.1	2;3	7.4722e-06	14731	QE2_160128_OPL4022_SCS_EVs_and_LYS_A2	113.99	102.73			14700	836	13594	204220;204221;204222;204223;204224;204225;204226;204227;204228;204229;204230;204231;204232;204233;204234;204235;204236;204237;204238;204239;204240;204241;204242;204243;204244;204245	255413;255414;255415;255416;255417;255418;255419;255420;255421;255422;255423;255424;255425;255426;255427;255428;255429;255430;255431;255432;255433;255434;255435;255436;255437;255438	255414		23
FEDYLNAESR	Unmodified	1242.55	836	E9Q1G8;E9Q9F5;O55131	2007-09-01	Septin-7	yes	no	0	0	0	1	1	1	3	2	2		1	1	1	3	1	2	2	2	3	1	2	61.005	61.005	2	0.00055572	24110	QE2_160128_OPL4022_SCS_EVs_and_LYS_F2	120.63	100.64			22514	836	20876	307418;307419;307420;307421;307422;307423;307424;307425;307426;307427;307428;307429;307430;307431;307432;307433;307434;307435;307436;307437;307438;307439;307440;307441;307442;307443;307444;307445;307446	383953;383954;383955;383956;383957;383958;383959;383960;383961;383962;383963;383964;383965;383966;383967;383968;383969;383970;383971;383972;383973;383974;383975;383976;383977;383978;383979;383980;383981	383961		28
IKIYEFPETDDEEENK	Unmodified	1997.91	836	E9Q1G8;E9Q9F5;O55131	2007-09-01	Septin-7	yes	no	0	0	1										1		1							72.607	72.607	3	1.0494e-07	29114	QE2_160128_OPL4022_SCS_EVs_and_LYS_L3	104.2	102.14			37699	836	34954	536865;536866	674432;674433	674433		2
IKIYEFPETDDEEENKLVK	Unmodified	2338.16	836	E9Q1G8;E9Q9F5;O55131	2007-09-01	Septin-7	yes	no	0	0	2	2	1	2	3	2	2			1										77.126	77.126	3;4	3.8085e-27	32879	QE2_160128_OPL4022_SCS_EVs_and_LYS_A2	139.02	100.07			37700	836	34955	536867;536868;536869;536870;536871;536872;536873;536874;536875;536876;536877;536878;536879	674434;674435;674436;674437;674438;674439;674440;674441;674442;674443;674444;674445;674446	674434		13
ILEQQNSSR	Unmodified	1073.55	836	E9Q1G8;E9Q9F5;O55131	2007-09-01	Septin-7	yes	no	0	0	0	2	1	2	1	3		1	1	1	2	2	1	3	2	1	2	1	3	21.228	21.228	2	0.0019958	4231	QE2_160128_OPL4022_SCS_EVs_and_LYS_E2	121.5	72.144			38019	836	35249	542233;542234;542235;542236;542237;542238;542239;542240;542241;542242;542243;542244;542245;542246;542247;542248;542249;542250;542251;542252;542253;542254;542255;542256;542257;542258;542259;542260;542261	681276;681277;681278;681279;681280;681281;681282;681283;681284;681285;681286;681287;681288;681289;681290;681291;681292;681293;681294;681295;681296;681297;681298;681299;681300;681301;681302;681303;681304;681305	681284		28
IYEFPETDDEEENK	Unmodified	1756.73	836	E9Q1G8;E9Q9F5;O55131	2007-09-01	Septin-7	yes	no	0	0	0	1	1		1			1	1	1	1	1	1					1	1	65.2	65.2	2	1.2961e-05	25691	QE2_160128_OPL4022_SCS_EVs_and_LYS_G3	85.909	80.269			41215	836	38154	589010;589011;589012;589013;589014;589015;589016;589017;589018;589019;589020	741098;741099;741100;741101;741102;741103;741104;741105;741106;741107;741108;741109	741101		12
IYEFPETDDEEENKLVK	Unmodified	2096.98	836	E9Q1G8;E9Q9F5;O55131	2007-09-01	Septin-7	yes	no	0	0	1	3	1	3	2	4	5	1	1	1	1	1	1	1	1	2	1	1	2	73.098	73.098	2;3	1.999e-17	30885	QE2_160128_OPL4022_SCS_EVs_and_LYS_C2	129.05	97.966			41216	836	38155	589021;589022;589023;589024;589025;589026;589027;589028;589029;589030;589031;589032;589033;589034;589035;589036;589037;589038;589039;589040;589041;589042;589043;589044;589045;589046;589047;589048;589049;589050;589051;589052	741110;741111;741112;741113;741114;741115;741116;741117;741118;741119;741120;741121;741122;741123;741124;741125;741126;741127;741128;741129;741130;741131;741132;741133;741134;741135;741136;741137;741138;741139;741140;741141;741142;741143;741144;741145;741146;741147;741148;741149;741150;741151;741152	741117		43
IYEFPETDDEEENKLVKK	Unmodified	2225.07	836	E9Q1G8;E9Q9F5;O55131	2007-09-01	Septin-7	yes	no	0	0	2			1	1		1													64.529	64.529	4	6.2954e-18	25933	QE2_160128_OPL4022_SCS_EVs_and_LYS_C2	127.83	123.31			41217	836	38156	589053;589054;589055	741153;741154;741155	741153		3
KLAAVTYNGVDNNK	Unmodified	1505.78	836	E9Q1G8;E9Q9F5;O55131	2007-09-01	Septin-7	yes	no	0	0	1			1	1	1								1						39.563	39.563	3	0.0003506	13204	QE2_160128_OPL4022_SCS_EVs_and_LYS_C2	54.402	43.683			43366	836	40151	618835;618836;618837;618838	777977;777978;777979;777980	777977		0
KLAAVTYNGVDNNKNK	Unmodified	1747.92	836	E9Q1G8;E9Q9F5;O55131	2007-09-01	Septin-7	yes	no	0	0	2					1														32.06	32.06	3	7.1659e-05	9396	QE2_160128_OPL4022_SCS_EVs_and_LYS_E2	79.86	70.288			43367	836	40152	618839	777981	777981		1
KNLEAQHKELEEK	Unmodified	1594.83	836	E9Q1G8;E9Q9F5;O55131	2007-09-01	Septin-7	yes	no	0	0	2					1														17.85	17.85	4	1.1067e-05	2425	QE2_160128_OPL4022_SCS_EVs_and_LYS_E2	91.712	61.907			44190	836	40899	629103	789988	789988		1
LAAVTYNGVDNNK	Unmodified	1377.69	836	E9Q1G8;E9Q9F5;O55131	2007-09-01	Septin-7	yes	no	0	0	0														1	1		1		46.411	46.411	2	5.1534e-05	16999	QE2_160128_OPL4022_SCS_EVs_and_LYS_O2	91.939	80.835			45809	836	42427	653566;653567;653568	820841;820842;820843	820842		3
LAAVTYNGVDNNKNK	Unmodified	1619.83	836	E9Q1G8;E9Q9F5;O55131	2007-09-01	Septin-7	yes	no	0	0	1			1		1														38.11	38.11	3	0.00075784	12338	QE2_160128_OPL4022_SCS_EVs_and_LYS_E2	58.885	49.603			45810	836	42428	653569;653570	820844;820845	820845		0
LHEKVNIIPLIAK	Unmodified	1486.92	836	E9Q1G8;E9Q9F5;O55131	2007-09-01	Septin-7	yes	no	0	0	1					1														75.948	75.948	4	0.0013032	31903	QE2_160128_OPL4022_SCS_EVs_and_LYS_E2	50.897	37.796			49405	836	45777	703823	883200	883200		1
LKDSEAELQR	Unmodified	1187.61	836	E9Q1G8;E9Q9F5;O55131	2007-09-01	Septin-7	yes	no	0	0	1	4	2	3	3	2	2	2	1	2	2	2	2	2	1	2	2	2	2	24.838	24.838	2;3	0.00013792	5801	QE2_160128_OPL4022_SCS_EVs_and_LYS_Q2	111.5	68.779			50319	836	46621	717246;717247;717248;717249;717250;717251;717252;717253;717254;717255;717256;717257;717258;717259;717260;717261;717262;717263;717264;717265;717266;717267;717268;717269;717270;717271;717272;717273;717274;717275;717276;717277;717278;717279;717280;717281;717282;717283	900346;900347;900348;900349;900350;900351;900352;900353;900354;900355;900356;900357;900358;900359;900360;900361;900362;900363;900364;900365;900366;900367;900368;900369;900370;900371;900372;900373;900374;900375;900376;900377;900378;900379;900380;900381;900382;900383	900380		28
MEMEMEQVFEMK	Oxidation (M)	1576.63	836	E9Q1G8;E9Q9F5;O55131	2007-09-01	Septin-7	yes	no	0	1	0					1														92.671	92.671	2	0.002567	40866	QE2_160128_OPL4022_SCS_EVs_and_LYS_E2	59.225	58.005			58223	836	53795	823266	1031766	1031766	737	0
NLEAQHKELEEK	Unmodified	1466.74	836	E9Q1G8;E9Q9F5;O55131	2007-09-01	Septin-7	yes	no	0	0	1	5	3	4	4	3	4	2	1	2	2	3	1	2		1	1	1	1	22.384	22.384	2;3;4	1.0944e-08	4216	QE2_160128_OPL4022_SCS_EVs_and_LYS_M2	152.16	127.47			62667	836	57122	875840;875841;875842;875843;875844;875845;875846;875847;875848;875849;875850;875851;875852;875853;875854;875855;875856;875857;875858;875859;875860;875861;875862;875863;875864;875865;875866;875867;875868;875869;875870;875871;875872;875873;875874;875875;875876;875877;875878;875879	1096068;1096069;1096070;1096071;1096072;1096073;1096074;1096075;1096076;1096077;1096078;1096079;1096080;1096081;1096082;1096083;1096084;1096085;1096086;1096087;1096088;1096089;1096090;1096091;1096092;1096093;1096094;1096095;1096096;1096097;1096098;1096099;1096100;1096101;1096102;1096103;1096104;1096105;1096106;1096107;1096108	1096103		41
NLEGYVGFANLPNQVYR	Unmodified	1952.97	836	E9Q1G8;E9Q9F5;O55131	2007-09-01	Septin-7	yes	no	0	0	0	3	3	2	3	2		1	1	3	3	2	2	3	3	1	4	3	3	101.7	101.7	2;3	6.4913e-62	45953	QE2_160128_OPL4022_SCS_EVs_and_LYS_E2	201.4	190.71			62676	836	57131	876273;876274;876275;876276;876277;876278;876279;876280;876281;876282;876283;876284;876285;876286;876287;876288;876289;876290;876291;876292;876293;876294;876295;876296;876297;876298;876299;876300;876301;876302;876303;876304;876305;876306;876307;876308;876309;876310;876311;876312;876313;876314	1096676;1096677;1096678;1096679;1096680;1096681;1096682;1096683;1096684;1096685;1096686;1096687;1096688;1096689;1096690;1096691;1096692;1096693;1096694;1096695;1096696;1096697;1096698;1096699;1096700;1096701;1096702;1096703;1096704;1096705;1096706;1096707;1096708;1096709;1096710;1096711;1096712;1096713;1096714;1096715;1096716;1096717;1096718;1096719;1096720;1096721;1096722;1096723;1096724;1096725…	1096693		49
NLEGYVGFANLPNQVYRK	Unmodified	2081.07	836	E9Q1G8;E9Q9F5;O55131	2007-09-01	Septin-7	yes	no	0	0	1	2		1	1	2	1													91.271	91.271	3	2.5138e-25	40061	QE2_160128_OPL4022_SCS_EVs_and_LYS_E2	139.08	126.7			62677	836	57132	876315;876316;876317;876318;876319;876320;876321	1096728;1096729;1096730;1096731;1096732;1096733;1096734	1096732		7
QFEEEKANWEAQQR	Unmodified	1791.82	836	E9Q1G8;E9Q9F5;O55131	2007-09-01	Septin-7	yes	no	0	0	1	2	1	2		2	2													44.953	44.953	2;3	3.0818e-07	16112	QE2_160128_OPL4022_SCS_EVs_and_LYS_A2	99.991	93.178			66586	836	60718	930186;930187;930188;930189;930190;930191;930192;930193;930194	1164739;1164740;1164741;1164742;1164743;1164744;1164745;1164746;1164747;1164748;1164749	1164740		11
QIMKEIQEHK	Unmodified	1282.67	836	E9Q1G8;E9Q9F5;O55131	2007-09-01	Septin-7	yes	no	0	0	1	1																		29.756	29.756	3	0.0021536	8318	QE2_160128_OPL4022_SCS_EVs_and_LYS_A2	66.663	52.428			67217	836	61315	937317	1173443	1173443		1
QIMKEIQEHK	Oxidation (M)	1298.67	836	E9Q1G8;E9Q9F5;O55131	2007-09-01	Septin-7	yes	no	0	1	1		1	1	1	1														18.049	18.049	3	0.0036621	2469	QE2_160128_OPL4022_SCS_EVs_and_LYS_E2	68.536	43.062			67218	836	61315	937318;937319;937320;937321	1173444;1173445;1173446;1173447	1173447	738	4
QYPWGVAEVENGEHCDFTILR	Unmodified	2519.15	836	E9Q1G8;E9Q9F5;O55131	2007-09-01	Septin-7	yes	no	0	0	0	2	2	1	2	2	1													102.85	102.85	3	3.7253e-19	46260	QE2_160128_OPL4022_SCS_EVs_and_LYS_E2	121.21	112.36			69823	836	63746	965273;965274;965275;965276;965277;965278;965279;965280;965281;965282	1207152;1207153;1207154;1207155;1207156;1207157;1207158;1207159;1207160;1207161;1207162;1207163;1207164;1207165	1207163		14
SPLAQMEEER	Unmodified	1188.54	836	E9Q1G8;E9Q9F5;O55131	2007-09-01	Septin-7	yes	no	0	0	0					1														50.258	50.258	2	0.00064306	18480	QE2_160128_OPL4022_SCS_EVs_and_LYS_E2	97.734	60.178			77222	836	70617	1063821	1329465	1329465		1
SPLAQMEEERR	Unmodified	1344.65	836	E9Q1G8;E9Q9F5;O55131	2007-09-01	Septin-7	yes	no	0	0	1	2	2	2	3	3	3							2	1	2	2	1	2	41.351	41.351	2;3	2.8282e-05	14055	QE2_160128_OPL4022_SCS_EVs_and_LYS_F2	124.38	90.835			77223	836	70618	1063822;1063823;1063824;1063825;1063826;1063827;1063828;1063829;1063830;1063831;1063832;1063833;1063834;1063835;1063836;1063837;1063838;1063839;1063840;1063841;1063842;1063843;1063844;1063845;1063846	1329466;1329467;1329468;1329469;1329470;1329471;1329472;1329473;1329474;1329475;1329476;1329477;1329478;1329479;1329480;1329481;1329482;1329483;1329484;1329485;1329486;1329487;1329488;1329489;1329490;1329491	1329479		23
SPLAQMEEERR	Oxidation (M)	1360.64	836	E9Q1G8;E9Q9F5;O55131	2007-09-01	Septin-7	yes	no	0	1	1	1	1		1	1										1		1		22.665	22.665	3	0.00014025	4958	QE2_160128_OPL4022_SCS_EVs_and_LYS_E2	81.525	72.78			77224	836	70618	1063847;1063848;1063849;1063850;1063851;1063852	1329492;1329493;1329494;1329495;1329496;1329497	1329495	739	4
SVNCGTMVAQPK	Oxidation (M)	1306.6	836	E9Q1G8	2007-09-01		yes	yes	0	1	0	1	1		1	1	1													25.272	25.272	2	3.9856e-05	6317	QE2_160128_OPL4022_SCS_EVs_and_LYS_A2	86.911	80.475			79346	836	72609	1089350;1089351;1089352;1089353;1089354	1361107;1361108;1361109;1361110;1361111	1361107	740	5
SVNCGTMVAQPK	Unmodified	1290.61	836	E9Q1G8	2007-09-01		yes	yes	0	0	0		1			1														35.809	35.809	2	0.017596	11245	QE2_160128_OPL4022_SCS_EVs_and_LYS_B2	45.004	27.141			79347	836	72609	1089355;1089356	1361112;1361113	1361112		0
THMQDLKDVTNNVHYENYR	Oxidation (M)	2392.09	836	E9Q1G8;E9Q9F5;O55131	2007-09-01	Septin-7	yes	no	0	1	1	2	1	1		2	1													51.548	51.548	4;5	6.5521e-28	18908	QE2_160128_OPL4022_SCS_EVs_and_LYS_C2	141.31	139.21			81939	836	75006	1131392;1131393;1131394;1131395;1131396;1131397;1131398	1415079;1415080;1415081;1415082;1415083;1415084;1415085	1415082	741	6
THMQDLKDVTNNVHYENYR	Unmodified	2376.09	836	E9Q1G8;E9Q9F5;O55131	2007-09-01	Septin-7	yes	no	0	0	1	3		4	5	4	3	2		2				2			1			59.311	59.311	3;4;5	1.7645e-60	23472	QE2_160128_OPL4022_SCS_EVs_and_LYS_C2	177.08	167.56			81940	836	75006	1131399;1131400;1131401;1131402;1131403;1131404;1131405;1131406;1131407;1131408;1131409;1131410;1131411;1131412;1131413;1131414;1131415;1131416;1131417;1131418;1131419;1131420;1131421;1131422;1131423;1131424	1415086;1415087;1415088;1415089;1415090;1415091;1415092;1415093;1415094;1415095;1415096;1415097;1415098;1415099;1415100;1415101;1415102;1415103;1415104;1415105;1415106;1415107;1415108;1415109;1415110;1415111;1415112	1415092		21
TVQVEQSK	Unmodified	917.482	836	E9Q1G8;E9Q9F5;O55131	2007-09-01	Septin-7	yes	no	0	0	0						1													18.236	18.236	2	0.0055657	2693	QE2_160128_OPL4022_SCS_EVs_and_LYS_F3	113.71	38.011			85833	836	78572	1188957	1487497	1487497		1
VQCCLYFIAPSGHGLKPLDIEFMK	Oxidation (M)	2838.39	836	E9Q1G8;E9Q9F5;O55131	2007-09-01	Septin-7	yes	no	0	1	1	1		1	1		2											1		104.97	104.97	4	1.1548e-06	47208	QE2_160128_OPL4022_SCS_EVs_and_LYS_D3	57.735	55.809			91711	836	83960	1285163;1285164;1285165;1285166;1285167;1285168	1610411;1610412;1610413;1610414;1610415;1610416	1610413	742	6
VQCCLYFIAPSGHGLKPLDIEFMK	Unmodified	2822.4	836	E9Q1G8;E9Q9F5;O55131	2007-09-01	Septin-7	yes	no	0	0	1	2	1	3	2	3	3	2	2	2	1	1	2	3	2	2	2	2	2	111.78	111.78	3;4	8.2912e-40	50980	QE2_160128_OPL4022_SCS_EVs_and_LYS_D3	141.69	139.79			91712	836	83960	1285169;1285170;1285171;1285172;1285173;1285174;1285175;1285176;1285177;1285178;1285179;1285180;1285181;1285182;1285183;1285184;1285185;1285186;1285187;1285188;1285189;1285190;1285191;1285192;1285193;1285194;1285195;1285196;1285197;1285198;1285199;1285200;1285201;1285202;1285203;1285204;1285205	1610417;1610418;1610419;1610420;1610421;1610422;1610423;1610424;1610425;1610426;1610427;1610428;1610429;1610430;1610431;1610432;1610433;1610434;1610435;1610436;1610437;1610438;1610439;1610440;1610441;1610442;1610443;1610444;1610445;1610446;1610447;1610448;1610449;1610450;1610451;1610452;1610453;1610454;1610455;1610456	1610424		37
VQCCLYFIAPSGHGLKPLDIEFMKR	Unmodified	2978.5	836	E9Q1G8;E9Q9F5;O55131	2007-09-01	Septin-7	yes	no	0	0	2	1		1		1	1							1						104.24	104.24	5	3.9494e-11	47122	QE2_160128_OPL4022_SCS_EVs_and_LYS_E2	69.845	66.947			91713	836	83961	1285206;1285207;1285208;1285209;1285210	1610457;1610458;1610459;1610460;1610461	1610459		4
AAMEALQSQALHATSQQPLRK	Unmodified	2278.19	345	B7ZC46;B1AQY9;B1AQZ0;Q8CHH9;Q8CHH9-2	2008-09-01	Septin-8	yes	no	0	0	1	1	1	1	1	1	2								1	1			1	64.224	64.224	3;4	2.9392e-43	26203	QE2_160128_OPL4022_SCS_EVs_and_LYS_A2	158.58	145.69			555	345	508	6547;6548;6549;6550;6551;6552;6553;6554;6555;6556	7811;7812;7813;7814;7815;7816;7817;7818;7819;7820	7811		8
CKLEEMGFQDSDGDSQPFSLQETYEAK	Unmodified	3138.34	345	B7ZC46;B1AQY9;B1AQZ0;Q8CHH9;Q8CHH9-2	2008-09-01	Septin-8	yes	no	0	0	1	1		1		1	1													91.54	91.54	3	2.3089e-28	40173	QE2_160128_OPL4022_SCS_EVs_and_LYS_F2	110.78	108.9			9272	345	8564	130963;130964;130965;130966	163122;163123;163124;163125	163125		4
EFLSELQR	Unmodified	1020.52	345	B7ZC46;B1AQY9;B1AQZ0;Q8CHH9;Q8CHH9-2	2008-09-01	Septin-8	yes	no	0	0	0	1		1	1	1	1			1										71.23	71.23	2	0.0032672	29395	QE2_160128_OPL4022_SCS_EVs_and_LYS_C2	131.03	17.62			16533	345	15322	227964;227965;227966;227967;227968;227969	285076;285077;285078;285079;285080;285081	285077		6
ELEEETNAFNCR	Unmodified	1510.64	345	B7ZC46;B1AQY9;B1AQZ0;Q8CHH9;Q8CHH9-2	2008-09-01	Septin-8	yes	no	0	0	0	1	1	1	1	1	1			1				1	1	1	1	1	1	53.574	53.574	2	4.4763e-15	20444	QE2_160128_OPL4022_SCS_EVs_and_LYS_E2	184.24	178.29			18322	345	17001	252269;252270;252271;252272;252273;252274;252275;252276;252277;252278;252279;252280;252281	315956;315957;315958;315959;315960;315961;315962;315963;315964;315965;315966;315967;315968	315960		13
ELEEETNAFNCRK	Unmodified	1638.73	345	B7ZC46;B1AQY9;B1AQZ0;Q8CHH9;Q8CHH9-2	2008-09-01	Septin-8	yes	no	0	0	1			1	1															44.613	44.613	3	0.026243	15644	QE2_160128_OPL4022_SCS_EVs_and_LYS_D2	31.708	23.924			18323	345	17002	252282;252283	315969;315970	315970		0
ELHEKFEHLKR	Unmodified	1464.78	345	B7ZC46;B1AQY9;B1AQZ0;Q8CHH9;Q8CHH9-2	2008-09-01	Septin-8	yes	no	0	0	2						1													27.797	27.797	4	0.049972	7560	QE2_160128_OPL4022_SCS_EVs_and_LYS_F2	29.809	18.961			18517	345	17187	255077	319451	319451		0
IHVCLYFITPTGHSLK	Unmodified	1884.99	345	B7ZC46;B1AQY9;B1AQZ0;Q8CHH9;Q8CHH9-2	2008-09-01	Septin-8	no	no	0	0	0	3	1	1	3	1	1		1					1						87.735	87.735	2;3;4	0.00014668	37876	QE2_160128_OPL4022_SCS_EVs_and_LYS_D3	56.527	50.887			37106	345	34396	526544;526545;526546;526547;526548;526549;526550;526551;526552;526553;526554;526555	660986;660987;660988;660989;660990;660991;660992;660993;660994;660995;660996;660997	660992		6
KAAMEALQSQALHATSQQPLRK	Unmodified	2406.28	345	B7ZC46;B1AQY9;B1AQZ0;Q8CHH9;Q8CHH9-2	2008-09-01	Septin-8	yes	no	0	0	2			1		1	1													58.104	58.104	4	8.4145e-15	22256	QE2_160128_OPL4022_SCS_EVs_and_LYS_F2	104.67	102.1			41450	345	38367	592563;592564;592565	745691;745692;745693	745693		3
LRPQTYDLQESNVHLK	Unmodified	1940.01	345	B7ZC46;B1AQY9;B1AQZ0;Q8CHH9;Q8CHH9-2	2008-09-01	Septin-8	yes	no	0	0	1	4	1	2	2	2	3	2	1	1	1	1	2			1		2	2	54.598	54.598	3;4	2.81e-07	20977	QE2_160128_OPL4022_SCS_EVs_and_LYS_R2	99.796	94.741			54572	345	50569	772390;772391;772392;772393;772394;772395;772396;772397;772398;772399;772400;772401;772402;772403;772404;772405;772406;772407;772408;772409;772410;772411;772412;772413;772414;772415;772416	967953;967954;967955;967956;967957;967958;967959;967960;967961;967962;967963;967964;967965;967966;967967;967968;967969;967970;967971;967972;967973;967974;967975;967976;967977;967978;967979	967978		18
RKEFLSELQR	Unmodified	1304.72	345	B7ZC46;B1AQY9;B1AQZ0;Q8CHH9;Q8CHH9-2	2008-09-01	Septin-8	yes	no	0	0	2	1		1		1														48.885	48.885	3	0.00096144	17523	QE2_160128_OPL4022_SCS_EVs_and_LYS_E2	96.626	64.408			70834	345	64705	978235;978236;978237	1223444;1223445;1223446	1223446		2
RRELEEETNAFNCR	Unmodified	1822.84	345	B7ZC46;B1AQY9;B1AQZ0;Q8CHH9;Q8CHH9-2	2008-09-01	Septin-8	yes	no	0	0	2			1		1	1													40.178	40.178	3;4	0.0028105	13242	QE2_160128_OPL4022_SCS_EVs_and_LYS_F2	41.621	38.76			71733	345	65549	988941;988942;988943	1236263;1236264;1236265	1236265		1
RSLFDYHDTR	Unmodified	1308.62	345	B7ZC46;B1AQY9;B1AQZ0;Q8CHH9;Q8CHH9-2	2008-09-01	Septin-8	yes	no	0	0	1			1		1	1													48.393	48.393	3	0.03606	17656	QE2_160128_OPL4022_SCS_EVs_and_LYS_C2	32.933	22.674			71800	345	65612	989536;989537;989538	1236947;1236948;1236949	1236947		3
SLFDYHDTR	Unmodified	1152.52	345	B7ZC46;B1AQY9;B1AQZ0;Q8CHH9;Q8CHH9-2	2008-09-01	Septin-8	yes	no	0	0	0			1	1	1												1		57.315	57.315	3	0.00096757	22192	QE2_160128_OPL4022_SCS_EVs_and_LYS_E2	85.733	79.771			75819	345	69358	1044622;1044623;1044624;1044625	1305831;1305832;1305833;1305834	1305833		4
SLSLGGHVGFDSLPDQLVSK	Unmodified	2055.06	345	B7ZC46;B1AQY9;B1AQZ0;Q8CHH9;Q8CHH9-2	2008-09-01	Septin-8	yes	no	0	0	0	1	1	1	1	2	1	1		2	2		1							99.638	99.638	3	1.5952e-28	44726	QE2_160128_OPL4022_SCS_EVs_and_LYS_C2	140.2	117.38			76332	345	69835	1052403;1052404;1052405;1052406;1052407;1052408;1052409;1052410;1052411;1052412;1052413;1052414;1052415	1315429;1315430;1315431;1315432;1315433;1315434;1315435;1315436;1315437;1315438;1315439;1315440;1315441	1315431		13
STLMNTLFNTTFETEEASHHEECVR	Unmodified	2982.31	345	B7ZC46;B1AQY9;B1AQZ0;Q8CHH9;Q8CHH9-2	2008-09-01	Septin-8	yes	no	0	0	0	2	1	1	1	2	2	1	1	2			1	1		1	1		1	99.916	99.916	4	3.6148e-27	44146	QE2_160128_OPL4022_SCS_EVs_and_LYS_G3	113.42	108.08			78853	345	72146	1082785;1082786;1082787;1082788;1082789;1082790;1082791;1082792;1082793;1082794;1082795;1082796;1082797;1082798;1082799;1082800;1082801;1082802	1353107;1353108;1353109;1353110;1353111;1353112;1353113;1353114;1353115;1353116;1353117;1353118;1353119;1353120;1353121;1353122;1353123;1353124;1353125;1353126	1353117		19
VSNAEPEPR	Unmodified	997.483	345	B7ZC46;B1AQY9;B1AQZ0;Q8CHH9;Q8CHH9-2	2008-09-01	Septin-8	yes	no	0	0	0	1			1	1								1					1	18.662	18.662	2	0.0072326	2979	QE2_160128_OPL4022_SCS_EVs_and_LYS_E2	89.029	55.107			92452	345	84663	1294978;1294979;1294980;1294981;1294982	1622603;1622604;1622605;1622606;1622607	1622605		1
ADTLTLEER	Unmodified	1046.52	145	A2A6U3;Q80UG5-3;Q80UG5;Q80UG5-2	2009-09-01	Septin-9	yes	no	0	0	0	1	1	2	1	1	1	1	1	1	1	1	2	1	1	1	1		1	48.134	48.134	2	0.0020325	16916	QE2_160128_OPL4022_SCS_EVs_and_LYS_F3	116.52	96.487			1492	145	1377	21324;21325;21326;21327;21328;21329;21330;21331;21332;21333;21334;21335;21336;21337;21338;21339;21340;21341;21342	26849;26850;26851;26852;26853;26854;26855;26856;26857;26858;26859;26860;26861;26862;26863;26864;26865;26866;26867	26855		15
DITSNIHFEAYR	Unmodified	1464.7	145	A2A6U3;Q80UG5-3;Q80UG5;Q80UG5-2	2009-09-01	Septin-9	yes	no	0	0	0	2	1	3	4	3	2					1		1	2	3	2	3	1	75.928	75.928	2;3	2.263e-05	31419	QE2_160128_OPL4022_SCS_EVs_and_LYS_A3	100.69	93.237			11991	145	11094	167069;167070;167071;167072;167073;167074;167075;167076;167077;167078;167079;167080;167081;167082;167083;167084;167085;167086;167087;167088;167089;167090;167091;167092;167093;167094;167095;167096	207964;207965;207966;207967;207968;207969;207970;207971;207972;207973;207974;207975;207976;207977;207978;207979;207980;207981;207982;207983;207984;207985;207986;207987;207988;207989;207990;207991	207965		16
EFDEDAEDR	Unmodified	1124.43	145	A2A6U3;Q80UG5-3;Q80UG5;Q80UG5-2	2009-09-01	Septin-9	yes	no	0	0	0									1						1	1	1	1	29.031	29.031	2	0.0042686	7610	QE2_160128_OPL4022_SCS_EVs_and_LYS_P3	87.258	85.93			16423	145	15219	226483;226484;226485;226486;226487	283194;283195;283196;283197;283198	283196		5
EFDEDAEDRLVNEK	Unmodified	1707.76	145	A2A6U3;Q80UG5-3;Q80UG5;Q80UG5-2	2009-09-01	Septin-9	yes	no	0	0	1				1	1	2													57.374	57.374	3	0.00017944	21743	QE2_160128_OPL4022_SCS_EVs_and_LYS_F3	64.52	38.538			16424	145	15220	226488;226489;226490;226491	283199;283200;283201;283202	283202		1
EMIPFAVVGSDHEYQVNGK	Unmodified	2119	145	A2A6U3;Q80UG5-3;Q80UG5;Q80UG5-2	2009-09-01	Septin-9	yes	no	0	0	0	1	1	1	1	2	2	1		1	1		2	1	1	2	1		1	90.897	90.897	3	2.5496e-10	39816	QE2_160128_OPL4022_SCS_EVs_and_LYS_N3	101.28	90.17			19234	145	17843	264191;264192;264193;264194;264195;264196;264197;264198;264199;264200;264201;264202;264203;264204;264205;264206;264207;264208;264209	330615;330616;330617;330618;330619;330620;330621;330622;330623;330624;330625;330626;330627;330628;330629;330630;330631;330632;330633;330634;330635	330631		19
FINDQYEK	Unmodified	1055.49	145	A2A6U3;Q80UG5-3;Q80UG5;Q80UG5-2	2009-09-01	Septin-9	yes	no	0	0	0	2	1	3	2	1	1	2	2	2	1	1	2	1	1	1	1	2	1	39.548	39.548	2	0.0027599	12472	QE2_160128_OPL4022_SCS_EVs_and_LYS_K3	136.8	102.59			23380	145	21676	320675;320676;320677;320678;320679;320680;320681;320682;320683;320684;320685;320686;320687;320688;320689;320690;320691;320692;320693;320694;320695;320696;320697;320698;320699;320700;320701	400681;400682;400683;400684;400685;400686;400687;400688;400689;400690;400691;400692;400693;400694;400695;400696;400697;400698;400699;400700;400701;400702;400703;400704;400705;400706;400707;400708;400709;400710;400711	400701		31
FREMIPFAVVGSDHEYQVNGK	Unmodified	2422.17	145	A2A6U3;Q80UG5-3;Q80UG5;Q80UG5-2	2009-09-01	Septin-9	yes	no	0	0	1	1		1		1	1													88.73	88.73	4	9.6081e-08	38580	QE2_160128_OPL4022_SCS_EVs_and_LYS_E3	70.699	64.258			24813	145	22991	342438;342439;342440;342441	429321;429322;429323;429324	429323		3
IPEGSAVPATDAAPK	Unmodified	1422.74	145	A2A6U3;Q80UG5-3;Q80UG5	2009-09-01	Septin-9	yes	no	0	0	0	2	3	2	3	2	3	1	1	1	1	1	1	1	1	1	1	1	1	47.037	47.037	2	4.91e-08	17096	QE2_160128_OPL4022_SCS_EVs_and_LYS_C2	111.75	90.714			39117	145	36211	557891;557892;557893;557894;557895;557896;557897;557898;557899;557900;557901;557902;557903;557904;557905;557906;557907;557908;557909;557910;557911;557912;557913;557914;557915;557916;557917	700832;700833;700834;700835;700836;700837;700838;700839;700840;700841;700842;700843;700844;700845;700846;700847;700848;700849;700850;700851;700852;700853;700854;700855;700856;700857;700858;700859;700860;700861;700862;700863;700864;700865;700866;700867;700868;700869;700870	700840		38
ITADLLSNGIDVYPQK	Unmodified	1745.92	145	A2A6U3;Q80UG5-3;Q80UG5;Q80UG5-2	2009-09-01	Septin-9	yes	no	0	0	0					1				1				1		1			1	96.133	96.133	2	1.1295e-16	42236	QE2_160128_OPL4022_SCS_EVs_and_LYS_R3	135.72	114.75			40338	145	37344	575397;575398;575399;575400;575401	723715;723716;723717;723718;723719	723719		4
ITADLLSNGIDVYPQKEFDEDAEDR	Unmodified	2852.34	145	A2A6U3;Q80UG5-3;Q80UG5;Q80UG5-2	2009-09-01	Septin-9	yes	no	0	0	1	2	1	1		1	1			1	1							1	1	101.53	101.53	3	1.9347e-42	45130	QE2_160128_OPL4022_SCS_EVs_and_LYS_Q3	147.26	124.7			40339	145	37345	575402;575403;575404;575405;575406;575407;575408;575409;575410;575411	723720;723721;723722;723723;723724;723725;723726;723727;723728;723729	723728		9
ITADLLSNGIDVYPQKEFDEDAEDRLVNEK	Unmodified	3435.67	145	A2A6U3;Q80UG5-3;Q80UG5;Q80UG5-2	2009-09-01	Septin-9	yes	no	0	0	2	2	2	2	2	2	3	1	1	1	1	1	1	1		1		1	1	101.56	101.56	4	1.8493e-58	45187	QE2_160128_OPL4022_SCS_EVs_and_LYS_J3	141.78	139.23			40340	145	37346	575412;575413;575414;575415;575416;575417;575418;575419;575420;575421;575422;575423;575424;575425;575426;575427;575428;575429;575430;575431;575432;575433;575434	723730;723731;723732;723733;723734;723735;723736;723737;723738;723739;723740;723741;723742;723743;723744;723745;723746;723747;723748;723749;723750;723751;723752;723753;723754;723755;723756;723757;723758	723752		29
KSVQPTSEER	Unmodified	1159.58	145	A2A6U3;Q80UG5-3;Q80UG5;Q80UG5-2	2009-09-01	Septin-9	yes	no	0	0	1		2				1													15.322	15.322	2;3	0.0010713	1100	QE2_160128_OPL4022_SCS_EVs_and_LYS_B3	93.839	70.116			44951	145	41616	639937;639938;639939	803542;803543;803544	803542		3
KSVQPTSEERIPK	Unmodified	1497.82	145	A2A6U3;Q80UG5-3;Q80UG5;Q80UG5-2	2009-09-01	Septin-9	yes	no	0	0	2	1		1	1	1														24.25	24.25	3	0.00033133	5460	QE2_160128_OPL4022_SCS_EVs_and_LYS_E3	80.371	66.286			44952	145	41617	639940;639941;639942;639943	803545;803546;803547;803548	803548		4
LEPRPSVAEVPYR	Unmodified	1511.81	145	A2A6U3;Q80UG5-3;Q80UG5	2009-09-01	Septin-9	yes	no	0	0	1			1	1	1	2													56.622	56.622	2;3	3.4615e-06	21782	QE2_160128_OPL4022_SCS_EVs_and_LYS_E2	109.07	88.949			47896	145	44381	681633;681634;681635;681636;681637	855171;855172;855173;855174;855175	855173		2
LTVIDTPGFGDHINNENCWQPIMK	Unmodified	2798.32	145	A2A6U3;Q80UG5-3;Q80UG5;Q80UG5-2	2009-09-01	Septin-9	yes	no	0	0	0	2	2	2	2	2	2	1	1	3	2	1	1	1	2	2	2	2	2	101.4	101.4	3	8.8249e-62	45238	QE2_160128_OPL4022_SCS_EVs_and_LYS_O3	167.51	164.14			56106	145	52011	794715;794716;794717;794718;794719;794720;794721;794722;794723;794724;794725;794726;794727;794728;794729;794730;794731;794732;794733;794734;794735;794736;794737;794738;794739;794740;794741;794742;794743;794744;794745;794746	996233;996234;996235;996236;996237;996238;996239;996240;996241;996242;996243;996244;996245;996246;996247;996248;996249;996250;996251;996252;996253;996254;996255;996256;996257;996258;996259;996260;996261;996262;996263;996264;996265;996266;996267;996268;996269;996270;996271;996272;996273;996274;996275	996268		43
LTVIDTPGFGDHINNENCWQPIMK	Oxidation (M)	2814.31	145	A2A6U3;Q80UG5-3;Q80UG5;Q80UG5-2	2009-09-01	Septin-9	yes	no	0	1	0				1	1	1							1					1	93.747	93.747	3	4.0288e-25	41143	QE2_160128_OPL4022_SCS_EVs_and_LYS_M3	120.32	111.12			56107	145	52011	794747;794748;794749;794750;794751	996276;996277;996278;996279;996280	996279	105	5
MKLTVIDTPGFGDHINNENCWQPIMK	Oxidation (M)	3073.45	145	A2A6U3;Q80UG5-3;Q80UG5;Q80UG5-2	2009-09-01	Septin-9	yes	no	0	1	1			1	1	1	1													92.787	92.787	4	1.6198e-47	40946	QE2_160128_OPL4022_SCS_EVs_and_LYS_D3	139.46	136.56			59029	145	54297	831295;831296;831297;831298	1041973;1041974;1041975;1041976	1041974	105;106	4
NQEDSEVTPSCVGDMADNPR	Unmodified	2219.91	145	A2A6U3;Q80UG5-3;Q80UG5	2009-09-01	Septin-9	yes	no	0	0	0	2	1	2	1	2	2													59.297	59.297	2;3	3.5252e-15	23187	QE2_160128_OPL4022_SCS_EVs_and_LYS_A2	123.6	121.64			63798	145	58130	893614;893615;893616;893617;893618;893619;893620;893621;893622;893623	1118979;1118980;1118981;1118982;1118983;1118984;1118985;1118986;1118987;1118988;1118989	1118980		11
QVESTASAAGPSR	Unmodified	1259.61	145	A2A6U3;Q80UG5-3;Q80UG5	2009-09-01	Septin-9	yes	no	0	0	0	3	2	2	4	4	3					1		2	1	2	1	1	1	20.472	20.472	2	6.3406e-07	3675	QE2_160128_OPL4022_SCS_EVs_and_LYS_A3	119.25	93.242			69446	145	63389	960262;960263;960264;960265;960266;960267;960268;960269;960270;960271;960272;960273;960274;960275;960276;960277;960278;960279;960280;960281;960282;960283;960284;960285;960286;960287;960288	1200966;1200967;1200968;1200969;1200970;1200971;1200972;1200973;1200974;1200975;1200976;1200977;1200978;1200979;1200980;1200981;1200982;1200983;1200984;1200985;1200986;1200987;1200988;1200989;1200990;1200991;1200992	1200967		26
RLNEGNSAMANGIEKEPEAQEM	Unmodified	2417.1	145	A2A6U3;Q80UG5-3;Q80UG5;Q80UG5-2	2009-09-01	Septin-9	yes	no	0	0	2	1					1													55.508	55.508	3	0.0023635	20752	QE2_160128_OPL4022_SCS_EVs_and_LYS_F3	42.705	40.522			71080	145	64937	981136;981137	1226922;1226923	1226923		0
RTEISIDISSK	Unmodified	1247.67	145	A2A6U3;Q80UG5-3;Q80UG5	2009-09-01	Septin-9	yes	no	0	0	1	1		1	1	1														55.577	55.577	2	0.0056879	21087	QE2_160128_OPL4022_SCS_EVs_and_LYS_E2	68.121	45.803			71871	145	65679	990161;990162;990163;990164	1237698;1237699;1237700;1237701	1237701		3
RTEITIVKPQESVLR	Unmodified	1768.02	145	A2A6U3;Q80UG5-3;Q80UG5	2009-09-01	Septin-9	yes	no	0	0	2	1		2	2	2	2									1		1		60.573	60.573	3;4	7.7343e-05	23950	QE2_160128_OPL4022_SCS_EVs_and_LYS_C2	75.911	71.562			71872	145	65680	990165;990166;990167;990168;990169;990170;990171;990172;990173;990174;990175	1237702;1237703;1237704;1237705;1237706;1237707;1237708;1237709;1237710;1237711;1237712	1237704		10
RVEIQVPKPAEAPNCPLPSQTLENSEAPMSQLQSR	Oxidation (M)	3916.94	145	A2A6U3;Q80UG5-3;Q80UG5	2009-09-01	Septin-9	yes	no	0	1	2	1		1	1	1	1													79.974	79.974	4	2.776e-21	34114	QE2_160128_OPL4022_SCS_EVs_and_LYS_C2	78.04	76.042			71992	145	65794	991380;991381;991382;991383;991384	1239194;1239195;1239196;1239197;1239198	1239195	107	5
RVEIQVPKPAEAPNCPLPSQTLENSEAPMSQLQSR	Unmodified	3900.95	145	A2A6U3;Q80UG5-3;Q80UG5	2009-09-01	Septin-9	yes	no	0	0	2	1	1	1	1	1	1									1				87.747	87.747	4	6.9914e-107	38289	QE2_160128_OPL4022_SCS_EVs_and_LYS_C2	164.65	161.36			71993	145	65794	991385;991386;991387;991388;991389;991390;991391	1239199;1239200;1239201;1239202;1239203;1239204;1239205;1239206	1239202		8
SFEVEEIEPPNSTPPR	Unmodified	1826.87	145	A2A6U3;Q80UG5-3;Q80UG5	2009-09-01	Septin-9	yes	no	0	0	0	1																		78.313	78.313	2	1.9992e-07	33233	QE2_160128_OPL4022_SCS_EVs_and_LYS_A2	78.69	70.439			73879	145	67544	1017798	1272440	1272440		1
SITHDIEEK	Unmodified	1070.52	145	A2A6U3;Q80UG5-3;Q80UG5;Q80UG5-2	2009-09-01	Septin-9	yes	no	0	0	0	3	3	3	3	2	4	2	1	1	1	1	1	2	1	1	1	2	3	27	27	2;3	0.00048794	6532	QE2_160128_OPL4022_SCS_EVs_and_LYS_B3	103.88	87.68			75225	145	68795	1036728;1036729;1036730;1036731;1036732;1036733;1036734;1036735;1036736;1036737;1036738;1036739;1036740;1036741;1036742;1036743;1036744;1036745;1036746;1036747;1036748;1036749;1036750;1036751;1036752;1036753;1036754;1036755;1036756;1036757;1036758;1036759;1036760;1036761;1036762	1296230;1296231;1296232;1296233;1296234;1296235;1296236;1296237;1296238;1296239;1296240;1296241;1296242;1296243;1296244;1296245;1296246;1296247;1296248;1296249;1296250;1296251;1296252;1296253;1296254;1296255;1296256;1296257;1296258;1296259;1296260;1296261;1296262;1296263;1296264	1296234		28
STLINTLFK	Unmodified	1035.6	145	A2A6U3;Q80UG5-3;Q80UG5;Q80UG5-2	2009-09-01	Septin-9	yes	no	0	0	0	3	3	3	3	3	3	1		2	1		1	2	2	3	2	2	4	94.236	94.236	2	0.0019948	41995	QE2_160128_OPL4022_SCS_EVs_and_LYS_C2	121.64	53.622			78844	145	72137	1082675;1082676;1082677;1082678;1082679;1082680;1082681;1082682;1082683;1082684;1082685;1082686;1082687;1082688;1082689;1082690;1082691;1082692;1082693;1082694;1082695;1082696;1082697;1082698;1082699;1082700;1082701;1082702;1082703;1082704;1082705;1082706;1082707;1082708;1082709;1082710;1082711;1082712	1352978;1352979;1352980;1352981;1352982;1352983;1352984;1352985;1352986;1352987;1352988;1352989;1352990;1352991;1352992;1352993;1352994;1352995;1352996;1352997;1352998;1352999;1353000;1353001;1353002;1353003;1353004;1353005;1353006;1353007;1353008;1353009;1353010;1353011;1353012;1353013;1353014;1353015;1353016;1353017;1353018;1353019;1353020;1353021;1353022;1353023;1353024;1353025;1353026;1353027…	1352986		51
SVQPTSEER	Unmodified	1031.49	145	A2A6U3;Q80UG5-3;Q80UG5;Q80UG5-2	2009-09-01	Septin-9	yes	no	0	0	0	1	1	2	1	2		1	2	3	1	1		2	2		1	1	1	17.682	17.682	2	0.0020954	2317	QE2_160128_OPL4022_SCS_EVs_and_LYS_I3	111.61	72.815			79421	145	72676	1090429;1090430;1090431;1090432;1090433;1090434;1090435;1090436;1090437;1090438;1090439;1090440;1090441;1090442;1090443;1090444;1090445;1090446;1090447;1090448;1090449;1090450	1362447;1362448;1362449;1362450;1362451;1362452;1362453;1362454;1362455;1362456;1362457;1362458;1362459;1362460;1362461;1362462;1362463;1362464;1362465;1362466;1362467;1362468	1362458		22
SVQPTSEERIPK	Unmodified	1369.72	145	A2A6U3;Q80UG5-3;Q80UG5;Q80UG5-2	2009-09-01	Septin-9	yes	no	0	0	1	1																		32.578	32.578	3	0.090006	9742	QE2_160128_OPL4022_SCS_EVs_and_LYS_A2	28.46	17.674			79422	145	72677	1090451	1362469	1362469		1
THMQNIKDITSNIHFEAYR	Unmodified	2317.13	145	A2A6U3;Q80UG5-3;Q80UG5;Q80UG5-2	2009-09-01	Septin-9	yes	no	0	0	1	1	1				1													77.595	77.595	4;5	2.5794e-06	32599	QE2_160128_OPL4022_SCS_EVs_and_LYS_A3	63.302	59.967			81941	145	75007	1131425;1131426;1131427	1415113;1415114;1415115	1415113		3
TKWGTIEVENTTHCEFAYLR	Unmodified	2454.16	145	A2A6U3;Q80UG5-3;Q80UG5;Q80UG5-2	2009-09-01	Septin-9	yes	no	0	0	1			1		1	1													83.355	83.355	4	0.005275	36036	QE2_160128_OPL4022_SCS_EVs_and_LYS_E2	30.779	25.11			82657	145	75668	1143200;1143201;1143202	1430306;1430307;1430308	1430307		0
TPEPVPR	Unmodified	794.429	145	A2A6U3;Q80UG5-3;Q80UG5	2009-09-01	Septin-9	yes	no	0	0	0													1						25.318	25.318	2	0.048551	6201	QE2_160128_OPL4022_SCS_EVs_and_LYS_M2	82.305	34.389			83948	145	76844	1162039	1453824	1453824		1
VHCCLYFIPATGHSLRPLDIEFMK	Unmodified	2903.43	145	A2A6U3;Q80UG5-3;Q80UG5;Q80UG5-2	2009-09-01	Septin-9	yes	no	0	0	1	1	2	2	3	4	4	2	1	2	2	1				2	1	2	2	105.02	105.02	3;4;5	1.8722e-20	47221	QE2_160128_OPL4022_SCS_EVs_and_LYS_D3	107.21	102.41			88789	145	81299	1237914;1237915;1237916;1237917;1237918;1237919;1237920;1237921;1237922;1237923;1237924;1237925;1237926;1237927;1237928;1237929;1237930;1237931;1237932;1237933;1237934;1237935;1237936;1237937;1237938;1237939;1237940;1237941;1237942;1237943;1237944	1550654;1550655;1550656;1550657;1550658;1550659;1550660;1550661;1550662;1550663;1550664;1550665;1550666;1550667;1550668;1550669;1550670;1550671;1550672;1550673;1550674;1550675;1550676;1550677;1550678;1550679;1550680;1550681;1550682;1550683;1550684;1550685;1550686	1550661		30
VHCCLYFIPATGHSLRPLDIEFMKR	Unmodified	3059.53	145	A2A6U3;Q80UG5-3;Q80UG5;Q80UG5-2	2009-09-01	Septin-9	yes	no	0	0	2				1	1														98.636	98.636	6	5.5003e-11	43792	QE2_160128_OPL4022_SCS_EVs_and_LYS_E3	70.994	65.984			88790	145	81300	1237945;1237946	1550687;1550688	1550688		1
VVNIVPVIAK	Unmodified	1050.68	145	A2A6U3;Q80UG5-3;Q80UG5;Q80UG5-2	2009-09-01	Septin-9	yes	no	0	0	0	3	1	2	2	2	2	1	1	2	1	1	1	1	3	1	2	3	1	82.467	82.467	2	0.002225	35154	QE2_160128_OPL4022_SCS_EVs_and_LYS_C3	79.148	72.217			93563	145	85692	1313408;1313409;1313410;1313411;1313412;1313413;1313414;1313415;1313416;1313417;1313418;1313419;1313420;1313421;1313422;1313423;1313424;1313425;1313426;1313427;1313428;1313429;1313430;1313431;1313432;1313433;1313434;1313435;1313436;1313437	1646368;1646369;1646370;1646371;1646372;1646373;1646374;1646375;1646376;1646377;1646378;1646379;1646380;1646381;1646382;1646383;1646384;1646385;1646386;1646387;1646388;1646389;1646390;1646391;1646392;1646393;1646394;1646395;1646396;1646397;1646398;1646399;1646400;1646401;1646402;1646403;1646404;1646405;1646406	1646374		37
YLQEEVNINR	Unmodified	1276.64	145	A2A6U3;Q80UG5-3;Q80UG5;Q80UG5-2	2009-09-01	Septin-9	yes	no	0	0	0	5	2	5	3	3	4	3		1	1	1	1	1				3	1	54.357	54.357	2;3	3.1335e-06	20175	QE2_160128_OPL4022_SCS_EVs_and_LYS_C3	172.8	131.4			96890	145	88779	1363538;1363539;1363540;1363541;1363542;1363543;1363544;1363545;1363546;1363547;1363548;1363549;1363550;1363551;1363552;1363553;1363554;1363555;1363556;1363557;1363558;1363559;1363560;1363561;1363562;1363563;1363564;1363565;1363566;1363567;1363568;1363569;1363570;1363571	1710356;1710357;1710358;1710359;1710360;1710361;1710362;1710363;1710364;1710365;1710366;1710367;1710368;1710369;1710370;1710371;1710372;1710373;1710374;1710375;1710376;1710377;1710378;1710379;1710380;1710381;1710382;1710383;1710384;1710385;1710386;1710387;1710388;1710389	1710364		27
YLQEEVNINRK	Unmodified	1404.74	145	A2A6U3;Q80UG5-3;Q80UG5;Q80UG5-2	2009-09-01	Septin-9	yes	no	0	0	1	2	1	2	2	2	1	1	1	1		1								43.975	43.975	2;3	3.0562e-06	14749	QE2_160128_OPL4022_SCS_EVs_and_LYS_E3	125.74	111.56			96891	145	88780	1363572;1363573;1363574;1363575;1363576;1363577;1363578;1363579;1363580;1363581;1363582;1363583;1363584;1363585	1710390;1710391;1710392;1710393;1710394;1710395;1710396;1710397;1710398;1710399;1710400;1710401;1710402;1710403;1710404	1710398		12
ALFNYHDSR	Unmodified	1121.53	4323	Q8C650-2;Q8C650	2010-09-01	Septin-10	yes	no	0	0	0			1		1														46.818	46.818	3	0.010798	16691	QE2_160128_OPL4022_SCS_EVs_and_LYS_C2	59.908	56.607			4364	4323	4051	64084;64085	80278;80279	80278		0
AQTYELQESNVR	Unmodified	1436.69	4323	Q8C650-2;Q8C650	2010-09-01	Septin-10	yes	no	0	0	0	2	1	1	2	1	1	1		2				1	2	2	2	2	2	44.354	44.354	2	1.8512e-05	15974	QE2_160128_OPL4022_SCS_EVs_and_LYS_A2	97.195	80.06			6442	4323	5923	93303;93304;93305;93306;93307;93308;93309;93310;93311;93312;93313;93314;93315;93316;93317;93318;93319;93320;93321;93322;93323;93324	116487;116488;116489;116490;116491;116492;116493;116494;116495;116496;116497;116498;116499;116500;116501;116502;116503;116504;116505;116506;116507;116508	116487		22
ASCDEIKEHPR	Acetyl (Protein N-term)	1382.62	4323	Q8C650-2;Q8C650	2010-09-01	Septin-10	yes	no	1	0	1					2								1		1				26.764	26.764	2;3	0.00021392	7342	QE2_160128_OPL4022_SCS_EVs_and_LYS_E2	96.82	82.811			6639	4323	6109	95848;95849;95850;95851	119703;119704;119705;119706	119704		3
LRAQTYELQESNVR	Unmodified	1705.87	4323	Q8C650-2;Q8C650	2010-09-01	Septin-10	yes	no	0	0	1				1															46.812	46.812	3	0.048979	16519	QE2_160128_OPL4022_SCS_EVs_and_LYS_D2	31.089	17.576			54368	4323	50378	770070	965124	965124		0
MLEEESVAFAK	Oxidation (M)	1268.6	4323	Q8C650-2;Q8C650	2010-09-01	Septin-10	yes	no	0	1	0		1			1	1													58.571	58.571	2	0.00019516	22909	QE2_160128_OPL4022_SCS_EVs_and_LYS_E2	85.813	53.493			59169	4323	54386	832647;832648;832649	1043543;1043544;1043545	1043544	5278	3
MLEEESVAFAK	Unmodified	1252.6	4323	Q8C650-2;Q8C650	2010-09-01	Septin-10	yes	no	0	0	0					1														67.479	67.479	2	0.017678	27475	QE2_160128_OPL4022_SCS_EVs_and_LYS_E2	50.149	26.796			59170	4323	54386	832650	1043546	1043546		0
SLDNKVNIIPLIAK	Unmodified	1536.92	4323	Q8C650-2;Q8C650	2010-09-01	Septin-10	yes	no	0	0	1	2		2	2	2		1	1	1		1		1						92.959	92.959	3	1.1884e-12	40927	QE2_160128_OPL4022_SCS_EVs_and_LYS_E2	126.71	121.87			75706	4323	69249	1043187;1043188;1043189;1043190;1043191;1043192;1043193;1043194;1043195;1043196;1043197;1043198;1043199	1304046;1304047;1304048;1304049;1304050;1304051;1304052;1304053;1304054;1304055;1304056;1304057;1304058	1304052		10
SLSMCGHVGFESLPDQLVDR	Oxidation (M)	2262.04	4323	Q8C650-2;Q8C650	2010-09-01	Septin-10	yes	no	0	1	0					1														88.28	88.28	3	4.001e-05	38529	QE2_160128_OPL4022_SCS_EVs_and_LYS_E2	57.41	53.159			76340	4323	69842	1052456	1315487	1315487	5279	1
TLDLLTMK	Unmodified	933.52	4323	Q8C650-2;Q8C650	2010-09-01	Septin-10	yes	no	0	0	0			2	1	2	2									1				85.683	85.683	2	0.0067484	36942	QE2_160128_OPL4022_SCS_EVs_and_LYS_D3	85.676	55.509			82759	4323	75768	1144225;1144226;1144227;1144228;1144229;1144230;1144231;1144232	1431468;1431469;1431470;1431471;1431472;1431473;1431474;1431475	1431470		6
AAAQLLQSQAQQSGAQQTK	Unmodified	1956	4278	Q8C1B7-3;Q8C1B7-2;Q8C1B7	2011-09-01	Septin-11	yes	no	0	0	0	3	2	3	4	2	4					1		1	1	1	1	1	1	45.392	45.392	2;3	7.7233e-49	16056	QE2_160128_OPL4022_SCS_EVs_and_LYS_C2	166.52	161.05			94	4278	85	828;829;830;831;832;833;834;835;836;837;838;839;840;841;842;843;844;845;846;847;848;849;850;851;852	966;967;968;969;970;971;972;973;974;975;976;977;978;979;980;981;982;983;984;985;986;987;988;989;990;991;992;993;994;995	973		30
AAAQLLQSQAQQSGAQQTKK	Unmodified	2084.1	4278	Q8C1B7-3;Q8C1B7-2;Q8C1B7	2011-09-01	Septin-11	yes	no	0	0	1	1	1	1	1	1	1													38.758	38.758	3	2.62e-49	12487	QE2_160128_OPL4022_SCS_EVs_and_LYS_E2	165.3	161.97			95	4278	86	853;854;855;856;857;858	996;997;998;999;1000;1001	1000		6
ADTIAKNELHK	Unmodified	1238.66	4278	Q8C1B7-3;Q8C1B7-2;Q8C1B7	2011-09-01	Septin-11	yes	no	0	0	1			2	2	2	2	1					1							22.344	22.344	2;3	7.1299e-05	4667	QE2_160128_OPL4022_SCS_EVs_and_LYS_C2	127.17	97.871			1485	4278	1370	21212;21213;21214;21215;21216;21217;21218;21219;21220;21221	26719;26720;26721;26722;26723;26724;26725;26726;26727;26728	26720		9
AVAVGRPSNEELR	Acetyl (Protein N-term)	1438.75	4278	Q8C1B7-3;Q8C1B7-2;Q8C1B7	2011-09-01	Septin-11	yes	no	1	0	1	1	1	2	1	2	1		1	1	1		1	1	1	1	1	1	1	54.295	54.295	2	1.2171e-07	20928	QE2_160128_OPL4022_SCS_EVs_and_LYS_E2	120.87	100.08			7704	4278	7107	109074;109075;109076;109077;109078;109079;109080;109081;109082;109083;109084;109085;109086;109087;109088;109089;109090;109091	135732;135733;135734;135735;135736;135737;135738;135739;135740;135741;135742;135743;135744;135745;135746;135747;135748;135749;135750;135751;135752;135753;135754;135755	135739		24
ELEEEVSNFQK	Unmodified	1350.63	4278	Q8C1B7-3;Q8C1B7-2;Q8C1B7	2011-09-01	Septin-11	yes	no	0	0	0	1		1	1	1	1													59.333	59.333	2	2.2678e-16	23286	QE2_160128_OPL4022_SCS_EVs_and_LYS_A2	197.73	158.11			18324	4278	17003	252284;252285;252286;252287;252288	315971;315972;315973;315974;315975	315971		5
FESDPATHNEPGVR	Unmodified	1554.71	4278	Q8C1B7-3;Q8C1B7-2;Q8C1B7	2011-09-01	Septin-11	yes	no	0	0	0	1	1		1	1	1							1	2	1	2		1	32.671	32.671	3	5.6539e-10	9586	QE2_160128_OPL4022_SCS_EVs_and_LYS_O2	122.64	116.92			22648	4278	20996	309464;309465;309466;309467;309468;309469;309470;309471;309472;309473;309474;309475	386496;386497;386498;386499;386500;386501;386502;386503;386504;386505;386506;386507	386504		10
IHACLYFIAPTGHSLK	Unmodified	1826.95	4278	Q8C1B7-3;Q8C1B7-2;Q8C1B7	2011-09-01	Septin-11	yes	no	0	0	0			3	2	1	2	1		1	1	1		3	1	1		1		76.306	76.306	3;4	9.3072e-06	33012	QE2_160128_OPL4022_SCS_EVs_and_LYS_C2	81.448	68.93			36948	4278	34255	524260;524261;524262;524263;524264;524265;524266;524267;524268;524269;524270;524271;524272;524273;524274;524275;524276;524277	658123;658124;658125;658126;658127;658128;658129;658130;658131;658132;658133;658134;658135;658136;658137;658138;658139;658140	658124		8
KAAAQLLQSQAQQSGAQQTK	Unmodified	2084.1	4278	Q8C1B7-3;Q8C1B7-2;Q8C1B7	2011-09-01	Septin-11	yes	no	0	0	1	2	2	2	2	2	2			1				1	1			1	1	36.945	36.945	3	2.8083e-50	12370	QE2_160128_OPL4022_SCS_EVs_and_LYS_A2	173.09	164.34			41434	4278	38353	592370;592371;592372;592373;592374;592375;592376;592377;592378;592379;592380;592381;592382;592383;592384;592385;592386	745471;745472;745473;745474;745475;745476;745477;745478;745479;745480;745481;745482;745483;745484;745485;745486;745487;745488;745489	745471		16
KAAAQLLQSQAQQSGAQQTKK	Unmodified	2212.19	4278	Q8C1B7-3;Q8C1B7-2;Q8C1B7	2011-09-01	Septin-11	yes	no	0	0	2					1														31.644	31.644	4	0.00016653	9275	QE2_160128_OPL4022_SCS_EVs_and_LYS_E2	48.053	45.033			41435	4278	38354	592387	745490	745490		1
KKELEEEVSNFQK	Unmodified	1606.82	4278	Q8C1B7-3;Q8C1B7-2;Q8C1B7	2011-09-01	Septin-11	yes	no	0	0	2	1	1	1	1	1	1			1		1							1	43.474	43.474	3	2.7162e-05	14862	QE2_160128_OPL4022_SCS_EVs_and_LYS_R2	106.97	79.873			43267	4278	40055	617796;617797;617798;617799;617800;617801;617802;617803;617804	776611;776612;776613;776614;776615;776616;776617;776618;776619	776619		7
NLSLSGHVGFDSLPDQLVNK	Unmodified	2139.1	4278	Q8C1B7-3;Q8C1B7-2;Q8C1B7	2011-09-01	Septin-11	yes	no	0	0	0			1		2	1	1		1	1			2	2	2	2	2	2	97.537	97.537	3	6.6147e-21	43277	QE2_160128_OPL4022_SCS_EVs_and_LYS_G3	129.02	119.55			63081	4278	57510	882787;882788;882789;882790;882791;882792;882793;882794;882795;882796;882797;882798;882799;882800;882801;882802;882803;882804;882805	1105153;1105154;1105155;1105156;1105157;1105158;1105159;1105160;1105161;1105162;1105163;1105164;1105165;1105166;1105167;1105168;1105169;1105170;1105171;1105172;1105173	1105158		21
SLFNYHDTR	Unmodified	1151.54	4278	Q8C1B7-3;Q8C1B7-2;Q8C1B7	2011-09-01	Septin-11	yes	no	0	0	0	3	1	2	2	2	1	1		3	2	1	2	2	1	2	1	1	1	48.584	48.584	2;3	0.0024878	17995	QE2_160128_OPL4022_SCS_EVs_and_LYS_R2	68.847	58.06			75829	4278	69368	1044659;1044660;1044661;1044662;1044663;1044664;1044665;1044666;1044667;1044668;1044669;1044670;1044671;1044672;1044673;1044674;1044675;1044676;1044677;1044678;1044679;1044680;1044681;1044682;1044683;1044684;1044685;1044686	1305870;1305871;1305872;1305873;1305874;1305875;1305876;1305877;1305878;1305879;1305880;1305881;1305882;1305883;1305884;1305885;1305886;1305887;1305888;1305889;1305890;1305891;1305892;1305893;1305894;1305895;1305896;1305897	1305897		25
STLMDTLFNTKFESDPATHNEPGVR	Unmodified	2806.32	4278	Q8C1B7-3;Q8C1B7-2;Q8C1B7	2011-09-01	Septin-11	yes	no	0	0	1	1	2	2		2														102.49	102.49	3;4	1.119e-10	46023	QE2_160128_OPL4022_SCS_EVs_and_LYS_C2	64.502	58.276			78852	4278	72145	1082778;1082779;1082780;1082781;1082782;1082783;1082784	1353100;1353101;1353102;1353103;1353104;1353105;1353106	1353103		3
SYELQESNVR	Unmodified	1223.58	4278	Q8C1B7-3;Q8C1B7-2;Q8C1B7	2011-09-01	Septin-11	yes	no	0	0	0	1	1	1	2	1					1	1		1	1	1	1	1	1	41.035	41.035	2	1.943e-06	13687	QE2_160128_OPL4022_SCS_EVs_and_LYS_O2	115.42	96.096			79699	4278	72930	1095100;1095101;1095102;1095103;1095104;1095105;1095106;1095107;1095108;1095109;1095110;1095111;1095112;1095113	1368719;1368720;1368721;1368722;1368723;1368724;1368725;1368726;1368727;1368728;1368729;1368730;1368731;1368732	1368729		1
FPQVQAFVR	Unmodified	1090.59	6086	Q9ERR7	2015-09-01	15 kDa selenoprotein	yes	yes	0	0	0	1	2		2		1	2	1	2	2	2	2	2	2	2	1	1	2	82.755	82.755	2;3	0.00012866	32628	QE2_160128_OPL4022_SCS_EVs_and_LYS_J4	163.15	116.73			24537	6086	22736	338075;338076;338077;338078;338079;338080;338081;338082;338083;338084;338085;338086;338087;338088;338089;338090;338091;338092;338093;338094;338095;338096;338097;338098;338099;338100;338101	423548;423549;423550;423551;423552;423553;423554;423555;423556;423557;423558;423559;423560;423561;423562;423563;423564;423565;423566;423567;423568;423569;423570;423571;423572;423573;423574;423575;423576;423577;423578;423579;423580;423581;423582;423583	423562		33
GCCQEEAQFETK	Unmodified	1485.59	6086	Q9ERR7;D3Z3Y8	2015-09-01	15 kDa selenoprotein	yes	no	0	0	0	2	1	2	3	1	2	2	3	2	2	3	2	1	2	2	2	2	2	34.983	34.983	2;3	3.3521e-27	8995	QE2_160128_OPL4022_SCS_EVs_and_LYS_H5	208.27	206.96			26482	6086	24542	366985;366986;366987;366988;366989;366990;366991;366992;366993;366994;366995;366996;366997;366998;366999;367000;367001;367002;367003;367004;367005;367006;367007;367008;367009;367010;367011;367012;367013;367014;367015;367016;367017;367018;367019;367020	460277;460278;460279;460280;460281;460282;460283;460284;460285;460286;460287;460288;460289;460290;460291;460292;460293;460294;460295;460296;460297;460298;460299;460300;460301;460302;460303;460304;460305;460306;460307;460308;460309;460310;460311;460312;460313;460314;460315;460316;460317;460318;460319;460320;460321;460322;460323;460324;460325;460326	460293		44
GCCQEEAQFETKK	Unmodified	1613.68	6086	Q9ERR7;D3Z3Y8	2015-09-01	15 kDa selenoprotein	yes	no	0	0	1	2		2	2		1	3	3	2	3	2	3	1	2	2	1	1	1	27.898	27.898	2;3	6.5489e-17	5914	QE2_160128_OPL4022_SCS_EVs_and_LYS_L4	162.65	147.26			26483	6086	24543	367021;367022;367023;367024;367025;367026;367027;367028;367029;367030;367031;367032;367033;367034;367035;367036;367037;367038;367039;367040;367041;367042;367043;367044;367045;367046;367047;367048;367049;367050;367051	460327;460328;460329;460330;460331;460332;460333;460334;460335;460336;460337;460338;460339;460340;460341;460342;460343;460344;460345;460346;460347;460348;460349;460350;460351;460352;460353;460354;460355;460356;460357;460358;460359;460360;460361;460362;460363;460364;460365;460366	460353		39
GSDPVLK	Unmodified	714.391	6086	Q9ERR7	2015-09-01	15 kDa selenoprotein	yes	yes	0	0	0							1		1	1				1					26.264	26.264	2	0.017727	5575	QE2_160128_OPL4022_SCS_EVs_and_LYS_J4	114.43	76.823			30826	6086	28561	427713;427714;427715;427716	535622;535623;535624;535625	535624		4
LGRFPQVQAFVR	Unmodified	1416.8	6086	Q9ERR7	2015-09-01	15 kDa selenoprotein	yes	yes	0	0	1							1	2	1	1	2	1	1	2		2	1		80.742	80.742	3	7.9221e-21	31390	QE2_160128_OPL4022_SCS_EVs_and_LYS_J4	196.48	173.37			49173	6086	45559	700018;700019;700020;700021;700022;700023;700024;700025;700026;700027;700028;700029;700030;700031	878339;878340;878341;878342;878343;878344;878345;878346;878347;878348;878349;878350;878351;878352;878353;878354;878355;878356;878357;878358	878345		20
WNTDSVEEFLSEK	Unmodified	1582.72	6086	Q9ERR7	2015-09-01	15 kDa selenoprotein	yes	yes	0	0	0	1	1	1	1	1	2	1	2	1	2	1	1	2	2	2	1	1	1	103.84	103.84	2;3	5.0893e-20	44273	QE2_160128_OPL4022_SCS_EVs_and_LYS_P4	177.21	164.41			94724	6086	86775	1329194;1329195;1329196;1329197;1329198;1329199;1329200;1329201;1329202;1329203;1329204;1329205;1329206;1329207;1329208;1329209;1329210;1329211;1329212;1329213;1329214;1329215;1329216;1329217	1666226;1666227;1666228;1666229;1666230;1666231;1666232;1666233;1666234;1666235;1666236;1666237;1666238;1666239;1666240;1666241;1666242;1666243;1666244;1666245;1666246;1666247;1666248;1666249;1666250;1666251;1666252;1666253;1666254;1666255;1666256;1666257;1666258;1666259;1666260	1666256		30
WNTDSVEEFLSEKLER	Unmodified	1980.94	6086	Q9ERR7	2015-09-01	15 kDa selenoprotein	yes	yes	0	0	1								1	1	1	1	1	1			1	1		111.08	111.08	3	9.8906e-30	47216	QE2_160128_OPL4022_SCS_EVs_and_LYS_J4	150.39	136.11			94725	6086	86776	1329218;1329219;1329220;1329221;1329222;1329223;1329224;1329225	1666261;1666262;1666263;1666264;1666265;1666266;1666267;1666268	1666263		8
LGELTMQLHPVSDSSPAGAK	Unmodified	2037.02	651	F8WH46;D3Z687;Q9DCT6-2;Q9DCT6;F6XN97	0610010K14Rik;Bap18	Chromatin complexes subunit BAP18	yes	no	0	0	0	1		1	1	1	1													75.253	75.253	3	1.0686e-05	28532	QE2_160128_OPL4022_SCS_EVs_and_LYS_F4	61.276	49.227			48754	651	45174	693133;693134;693135;693136;693137	869344;869345;869346;869347;869348	869348		5
VGEIFSAAGAAFTK	Unmodified	1367.71	651	F8WH46;D3Z687;Q9DCT6-2;Q9DCT6;A2CF80;A2CF83;Q9DCT6-4;Q9DCT6-3	0610010K14Rik;Bap18	Chromatin complexes subunit BAP18	yes	no	0	0	0	1			1															91.116	91.116	2	0.0050869	36658	QE2_160128_OPL4022_SCS_EVs_and_LYS_D4	49.188	41.322			88384	651	80922	1231533;1231534	1542707;1542708	1542708		2
APLYLDVTWEWEQWGGIPPR	Unmodified	2412.19	915	E9Q7K5;G5E8X1;Q9DCS2	0610011F06Rik	UPF0585 protein C16orf13 homolog	yes	no	0	0	0														1					50.705	50.705	4	0.072231	18582	QE2_160128_OPL4022_SCS_EVs_and_LYS_N1	16.015	10.758			5865	915	5391	86095	107507	107507		1
ISPQSNVDFDLTLR	Unmodified	1603.82	915	E9Q7K5;G5E8X1;Q9DCS2	0610011F06Rik	UPF0585 protein C16orf13 homolog	yes	no	0	0	0				1	1	1													91.254	91.254	2	3.3761e-05	36851	QE2_160128_OPL4022_SCS_EVs_and_LYS_F4	79.652	67.943			40182	915	37194	573134;573135;573136	720820;720821;720822	720822		3
VLEVASGSGQHAAHFAQAFPNAEWQPSDVDQR	Unmodified	3448.62	915	E9Q7K5;G5E8X1;Q9DCS2;D3YZM4;E9Q5B2	0610011F06Rik	UPF0585 protein C16orf13 homolog	yes	no	0	0	0	1		1	1	1	1												1	84.966	84.966	4	6.2433e-16	33445	QE2_160128_OPL4022_SCS_EVs_and_LYS_F4	75.436	73.174			90011	915	82436	1259785;1259786;1259787;1259788;1259789;1259790	1578151;1578152;1578153;1578154;1578155;1578156	1578155		6
LLHTADVCQLEVALVGASPR	Unmodified	2148.14	6121	Q9JHJ3;H9H9R4;H3BKY1	0610031J06Rik	Lysosomal protein NCU-G1	yes	no	0	0	0	3	3	2	2	2	2	3	4	3	5	4	3	3	3	3	4	3	5	104.18	104.18	2;3;4	9.8337e-84	46446	QE2_160128_OPL4022_SCS_EVs_and_LYS_G2	179.42	169.73			51377	6121	47620	731852;731853;731854;731855;731856;731857;731858;731859;731860;731861;731862;731863;731864;731865;731866;731867;731868;731869;731870;731871;731872;731873;731874;731875;731876;731877;731878;731879;731880;731881;731882;731883;731884;731885;731886;731887;731888;731889;731890;731891;731892;731893;731894;731895;731896;731897;731898;731899;731900;731901;731902;731903;731904;731905;731906;731907;731908	918231;918232;918233;918234;918235;918236;918237;918238;918239;918240;918241;918242;918243;918244;918245;918246;918247;918248;918249;918250;918251;918252;918253;918254;918255;918256;918257;918258;918259;918260;918261;918262;918263;918264;918265;918266;918267;918268;918269;918270;918271;918272;918273;918274;918275;918276;918277;918278;918279;918280;918281;918282;918283;918284;918285;918286;918287;…	918252		81
PVAFSEEER	Unmodified	1062.5	6121	Q9JHJ3;H9H9R4;H3BKY1	0610031J06Rik	Lysosomal protein NCU-G1	yes	no	0	0	0												1	1	1	1	1	1	1	38.94	38.94	2	0.0019948	13101	QE2_160128_OPL4022_SCS_EVs_and_LYS_N2	121.64	114.03			65599	6121	59795	919065;919066;919067;919068;919069;919070;919071	1151240;1151241;1151242;1151243;1151244;1151245;1151246;1151247;1151248	1151242		9
QVSMEVISGWPNPQNLLHIR	Oxidation (M)	2333.2	6121	Q9JHJ3;H9H9R4;H3BK59	0610031J06Rik	Lysosomal protein NCU-G1	yes	no	0	1	0	1	1					1	1	1	1	1	1	1	2	1	1	1	1	110.32	110.32	3;4	4.1268e-76	51237	QE2_160128_OPL4022_SCS_EVs_and_LYS_Q2	200.67	193.72			69621	6121	63556	962500;962501;962502;962503;962504;962505;962506;962507;962508;962509;962510;962511;962512;962513;962514	1203688;1203689;1203690;1203691;1203692;1203693;1203694;1203695;1203696;1203697;1203698;1203699;1203700;1203701;1203702;1203703;1203704;1203705;1203706	1203704	7180	15
QVSMEVISGWPNPQNLLHIR	Unmodified	2317.2	6121	Q9JHJ3;H9H9R4;H3BK59	0610031J06Rik	Lysosomal protein NCU-G1	yes	no	0	0	0													1		1				115.3	115.3	3	4.7592e-07	53323	QE2_160128_OPL4022_SCS_EVs_and_LYS_M2	70.986	60.638			69622	6121	63556	962515;962516	1203707;1203708	1203707		2
SGRPAQPPR	Unmodified	964.52	6121	Q9JHJ3;H9H9R4;H3BKY1	0610031J06Rik	Lysosomal protein NCU-G1	yes	no	0	0	1							1			1					1			1	15.562	15.562	2	0.011154	1133	QE2_160128_OPL4022_SCS_EVs_and_LYS_J1	97.857	55.783			74546	6121	68163	1027575;1027576;1027577;1027578	1284954;1284955;1284956;1284957	1284955		4
SSIQFSSALVFTR	Unmodified	1441.76	6121	Q9JHJ3;H9H9R4;H3BK59	0610031J06Rik	Lysosomal protein NCU-G1	yes	no	0	0	0						1		2		1	1	1	3	1	1	4	3	1	98.986	98.986	2;3	5.2778e-20	45022	QE2_160128_OPL4022_SCS_EVs_and_LYS_P2	176.87	167.34			78246	6121	71576	1075974;1075975;1075976;1075977;1075978;1075979;1075980;1075981;1075982;1075983;1075984;1075985;1075986;1075987;1075988;1075989;1075990;1075991;1075992	1344741;1344742;1344743;1344744;1344745;1344746;1344747;1344748;1344749;1344750;1344751;1344752;1344753;1344754;1344755;1344756;1344757;1344758;1344759;1344760;1344761;1344762;1344763;1344764;1344765;1344766;1344767;1344768	1344757		24
AQESVGIFEVTHQFVK	Unmodified	1817.93	152	A2A8E2;Q8BHG2;Q8BHG2-3	0610037L13Rik	UPF0587 protein C1orf123 homolog	yes	no	0	0	0					1														93.571	93.571	3	0.00069502	37067	QE2_160128_OPL4022_SCS_EVs_and_LYS_E4	52.52	44.178			6145	152	5642	89647	112033	112033		1
ATLENVTNLRPVGEDFR	Unmodified	1929.99	152	A2A8E2;Q8BHG2;Q8BHG2-3;B7ZC72;B7ZC71;Q8BHG2-2;D6REH4	0610037L13Rik	UPF0587 protein C1orf123 homolog	yes	no	0	0	1	2		1	1				1	1	1	1	1		2		2	1		81.418	81.418	3	5.3955e-05	31759	QE2_160128_OPL4022_SCS_EVs_and_LYS_C4	66.826	55.451			7397	152	6814	105214;105215;105216;105217;105218;105219;105220;105221;105222;105223;105224;105225;105226;105227	130937;130938;130939;130940;130941;130942;130943;130944;130945;130946;130947;130948;130949;130950	130939		14
AYNAEDNEKFK	Unmodified	1327.6	152	A2A8E2;Q8BHG2;Q8BHG2-3;B7ZC72;B7ZC71;Q8BHG2-2	0610037L13Rik	UPF0587 protein C1orf123 homolog	yes	no	0	0	1				1	1	1													26.067	26.067	3	0.0061718	5689	QE2_160128_OPL4022_SCS_EVs_and_LYS_E4	49.777	45.731			8613	152	7957	122756;122757;122758	153042;153043;153044	153043		3
CGNCGEISEK	Unmodified	1152.45	152	A2A8E2;Q8BHG2;Q8BHG2-3;B7ZC72;B7ZC71;Q8BHG2-2;D6REH4	0610037L13Rik	UPF0587 protein C1orf123 homolog	yes	no	0	0	0	1		1																18.485	18.485	2	0.0052056	2479	QE2_160128_OPL4022_SCS_EVs_and_LYS_A4_160202090357	70.942	61.983			9073	152	8382	128701;128702	160363;160364	160363		2
ALDSVISMTEGMEAFLR	Unmodified	1868.9	202	E9PZY8;A2AIV2;A2AIV2-2	1110037F02Rik;Kiaa1429	Protein virilizer homolog	yes	no	0	0	0																1			85.277	85.277	4	0.081591	37756	QE2_160128_OPL4022_SCS_EVs_and_LYS_P2	15.844	3.6429			4172	202	3874	61187	76704	76704		1
EESPESLFLELEK	Unmodified	1548.76	202	E9PZY8;A2AIV2	1110037F02Rik;Kiaa1429	Protein virilizer homolog	yes	no	0	0	0						1													112.35	112.35	2	0.0036485	51514	QE2_160128_OPL4022_SCS_EVs_and_LYS_F1	58.32	50.276			16343	202	15143	225739	282349	282349		1
LAILHLINGTIK	Unmodified	1304.82	202	E9PZY8;A2AIV2	1110037F02Rik;Kiaa1429	Protein virilizer homolog	yes	no	0	0	0						1													96.135	96.135	3	0.05207	42894	QE2_160128_OPL4022_SCS_EVs_and_LYS_F2	25.53	21.794			46133	202	42721	658271	826352	826352		1
LLALLDALASHK	Unmodified	1263.76	202	E9PZY8;A2AIV2	1110037F02Rik;Kiaa1429	Protein virilizer homolog	yes	no	0	0	0	1		1	1	2	2													108.46	108.46	3	3.1052e-05	49769	QE2_160128_OPL4022_SCS_EVs_and_LYS_E2	95.094	85.439			50848	202	47115	723980;723981;723982;723983;723984;723985;723986	908407;908408;908409;908410;908411;908412;908413;908414	908411		8
LTELLDLYQEDR	Unmodified	1506.76	202	E9PZY8;A2AIV2;A2AIV2-2	1110037F02Rik;Kiaa1429	Protein virilizer homolog	yes	no	0	0	0	1		1		1	1													95.607	95.607	2	4.551e-05	41910	QE2_160128_OPL4022_SCS_EVs_and_LYS_C1	109	74.037			55609	202	51557	786137;786138;786139;786140	985170;985171;985172;985173	985171		4
LTISEETLANNTWSLMLK	Unmodified	2063.06	202	E9PZY8;A2AIV2;A2AIV2-2	1110037F02Rik;Kiaa1429	Protein virilizer homolog	yes	no	0	0	0			1	1	1	1							1		1			1	106.1	106.1	3	0.044652	48365	QE2_160128_OPL4022_SCS_EVs_and_LYS_D2	22.826	9.1244			55785	202	51716	789297;789298;789299;789300;789301;789302;789303	989440;989441;989442;989443;989444;989445;989446	989441		7
TMLTELLR	Unmodified	975.542	202	E9PZY8;A2AIV2;A2AIV2-2	1110037F02Rik;Kiaa1429	Protein virilizer homolog	yes	no	0	0	0			1																90.911	90.911	2	0.054797	39945	QE2_160128_OPL4022_SCS_EVs_and_LYS_C1	56.258	40.616			83580	202	76516	1156221	1446415	1446415		1
TMSLNAAELK	Unmodified	1076.55	202	E9PZY8;A2AIV2	1110037F02Rik;Kiaa1429	Protein virilizer homolog	yes	no	0	0	0						1													60.331	60.331	2	0.0025419	23782	QE2_160128_OPL4022_SCS_EVs_and_LYS_F1	77.288	61.673			83627	202	76547	1156829	1447119	1447119		1
TSAVPNHSEPDQDTDAVLER	Unmodified	2180	202	E9PZY8;A2AIV2;A2AIV2-2	1110037F02Rik;Kiaa1429	Protein virilizer homolog	yes	no	0	0	0	1	1	1	1	1	1													48.443	48.443	3	1.0393e-49	17676	QE2_160128_OPL4022_SCS_EVs_and_LYS_F1	171.07	163.88			84672	202	77514	1170926;1170927;1170928;1170929;1170930;1170931	1464856;1464857;1464858;1464859;1464860;1464861	1464861		5
VVTAGSAILQK	Unmodified	1085.64	202	E9PZY8;A2AIV2;A2AIV2-2	1110037F02Rik;Kiaa1429	Protein virilizer homolog	yes	no	0	0	0					1	1													52.333	52.333	2	0.042312	20068	QE2_160128_OPL4022_SCS_EVs_and_LYS_E1	44.614	28.648			93696	202	85816	1315056;1315057	1648326;1648327	1648326		2
VGYKEGPTVETK	Unmodified	1306.68	4491	Q8K039;D3YWR8	1110059G10Rik	Uncharacterized protein KIAA1143 homolog	yes	no	0	0	1					1	1													28.831	28.831	3	0.0049881	6920	QE2_160128_OPL4022_SCS_EVs_and_LYS_E4	48.568	28.909			88764	4491	81276	1237646;1237647	1550349;1550350	1550349		1
PGGVPWSAYLK	Unmodified	1173.62	4152	Q8BTC1;V9GX89	1190007I07Rik	Uncharacterized protein C12orf73 homolog	yes	no	0	0	0								1	1			1							91.838	91.838	2	0.00098357	36189	QE2_160128_OPL4022_SCS_EVs_and_LYS_I5	75.474	40.522			65285	4152	59509	915179;915180;915181	1146047;1146048;1146049;1146050	1146049		4
LLCSISQER	Unmodified	1104.56	1325	J3QPY0;Q8WUR0	1600014C10Rik	Protein C19orf12 homolog	yes	no	0	0	0	2	1	2	1	1	1	1	1	2	1	2	1		1					47.436	47.436	2	0.0025028	14415	QE2_160128_OPL4022_SCS_EVs_and_LYS_A4_160202090357	85.733	38.138			50912	1325	47175	724722;724723;724724;724725;724726;724727;724728;724729;724730;724731;724732;724733;724734;724735;724736;724737;724738	909299;909300;909301;909302;909303;909304;909305;909306;909307;909308;909309;909310;909311;909312;909313;909314;909315	909299		17
LLCSISQERK	Unmodified	1232.65	1325	J3QPY0;Q8WUR0	1600014C10Rik	Protein C19orf12 homolog	yes	no	0	0	1	1																		36.21	36.21	3	0.046205	10087	QE2_160128_OPL4022_SCS_EVs_and_LYS_A5	30.06	15.889			50913	1325	47176	724739	909316	909316		1
PIMVDDIMR	Unmodified	1088.54	1325	J3QPY0;Q8WUR0	1600014C10Rik	Protein C19orf12 homolog	yes	no	0	0	0		1																	84.156	84.156	2	0.038036	31901	QE2_160128_OPL4022_SCS_EVs_and_LYS_B5	52.579	35.908			65356	1325	59576	916007	1147137	1147137		1
PIMVDDIMR	Oxidation (M)	1104.53	1325	J3QPY0;Q8WUR0	1600014C10Rik	Protein C19orf12 homolog	yes	no	0	1	0			1																74.583	74.583	2	0.029348	28369	QE2_160128_OPL4022_SCS_EVs_and_LYS_C5	46.819	33.227			65357	1325	59576	916008	1147138	1147138		1
NKVEDAFYK	Unmodified	1112.55	5404	Q9CQF4;D3Z316	1700021F05Rik	Uncharacterized protein C6orf203 homolog	yes	no	0	0	1										1									41.848	41.848	2	0.064267	12450	QE2_160128_OPL4022_SCS_EVs_and_LYS_J4	58.246	35.907			62541	5404	57002	874189	1094069	1094069		1
NKVEDAFYKGELR	Unmodified	1567.8	5404	Q9CQF4;D3Z316	1700021F05Rik	Uncharacterized protein C6orf203 homolog	yes	no	0	0	2	1		1				3	3	2	2	4	4							55.792	55.792	3;4	1.4166e-13	19904	QE2_160128_OPL4022_SCS_EVs_and_LYS_L3	144.8	123.44			62542	5404	57003	874190;874191;874192;874193;874194;874195;874196;874197;874198;874199;874200;874201;874202;874203;874204;874205;874206;874207;874208;874209	1094070;1094071;1094072;1094073;1094074;1094075;1094076;1094077;1094078;1094079;1094080;1094081;1094082;1094083;1094084;1094085;1094086;1094087;1094088;1094089;1094090;1094091;1094092	1094088		21
SEQEEELESEPGVAK	Unmodified	1659.75	5404	Q9CQF4;D3Z316	1700021F05Rik	Uncharacterized protein C6orf203 homolog	yes	no	0	0	0	1						1		1										44.49	44.49	2	3.6958e-05	15113	QE2_160128_OPL4022_SCS_EVs_and_LYS_I3	84.859	81.949			73672	5404	67348	1015297;1015298;1015299	1269372;1269373;1269374	1269374		3
SEQEEELESEPGVAKDYKDLEK	Unmodified	2551.18	5404	Q9CQF4;D3Z316	1700021F05Rik	Uncharacterized protein C6orf203 homolog	yes	no	0	0	2									1			1							59.706	59.706	4	0.00029785	22682	QE2_160128_OPL4022_SCS_EVs_and_LYS_I3	42.536	40.112			73673	5404	67349	1015300;1015301	1269375;1269376	1269375		2
TGLDVGR	Unmodified	716.382	5404	Q9CQF4;D3Z316	1700021F05Rik	Uncharacterized protein C6orf203 homolog	yes	no	0	0	0							1			1		1							33.022	33.022	2	0.050407	8876	QE2_160128_OPL4022_SCS_EVs_and_LYS_G4	81.119	19.761			81612	5404	74702	1125197;1125198;1125199	1407004;1407005;1407006	1407004		3
ETPVHSLHLK	Unmodified	1159.63	1121	F8WIU1;Q9D1K7	1700037H04Rik	UPF0687 protein C20orf27 homolog	yes	no	0	0	0					1														38.109	38.109	3	0.00057784	10984	QE2_160128_OPL4022_SCS_EVs_and_LYS_E4	75.509	64.757			20921	1121	19404	283875	354695	354695		1
HHGTPMLLDGVK	Unmodified	1303.67	1121	F8WIU1;Q9D1K7	1700037H04Rik	UPF0687 protein C20orf27 homolog	yes	no	0	0	0	1																		50.033	50.033	3	0.0064028	16516	QE2_160128_OPL4022_SCS_EVs_and_LYS_A4_160202090357	46.643	38.546			33295	1121	30865	466593	584972	584972		0
LLSVTPTSEGYSIK	Unmodified	1493.8	1121	F8WIU1;Q9D1K7	1700037H04Rik	UPF0687 protein C20orf27 homolog	yes	no	0	0	0		1		1	1	1								1		1	1		76.899	76.899	2	2.4195e-05	29415	QE2_160128_OPL4022_SCS_EVs_and_LYS_F4	82.529	72.176			52029	1121	48235	739816;739817;739818;739819;739820;739821;739822	927846;927847;927848;927849;927850;927851;927852	927849		4
QVVGAVIDEGLTTK	Unmodified	1428.78	30	A0A087WQJ5;A0A087WRC2;Q9D937	1810009A15Rik		yes	no	0	0	0			1	1	1	1													75.611	75.611	2;3	0.00026659	28678	QE2_160128_OPL4022_SCS_EVs_and_LYS_F4	71.279	62.085			69664	30	63595	963144;963145;963146;963147	1204484;1204485;1204486;1204487	1204487		3
GHGAPPGGPGPR	Unmodified	1055.53	1106	F8WHN9;Q9D882	2010107G23Rik	Uncharacterized protein C10orf35 homolog	yes	no	0	0	0	1				1														16.301	16.301	3	0.00054384	1600	QE2_160128_OPL4022_SCS_EVs_and_LYS_E4	65.278	58.957			28111	1106	26055	390073;390074	489043;489044	489044		2
LGAAQSPFSDLNR	Unmodified	1374.69	1106	F8WHN9;Q9D882	2010107G23Rik	Uncharacterized protein C10orf35 homolog	yes	no	0	0	0	2	1	2	2	3	2		2	2	1	1	1	2	2	2	2	1	2	72.786	72.786	2;3	1.2525e-20	24895	QE2_160128_OPL4022_SCS_EVs_and_LYS_N5	184.1	171.83			48610	1106	45043	690257;690258;690259;690260;690261;690262;690263;690264;690265;690266;690267;690268;690269;690270;690271;690272;690273;690274;690275;690276;690277;690278;690279;690280;690281;690282;690283;690284;690285;690286	865605;865606;865607;865608;865609;865610;865611;865612;865613;865614;865615;865616;865617;865618;865619;865620;865621;865622;865623;865624;865625;865626;865627;865628;865629;865630;865631;865632;865633;865634;865635;865636;865637;865638;865639;865640;865641;865642;865643	865633		35
YVNWIQQTIAAN	Unmodified	1419.71	5325	Q9CPN9	2210010C04Rik		yes	yes	0	0	0	5	3	5	5	5	4	5	5	5	5	5	5	5	5	5	5	5	5	106.41	106.41	2	5.4214e-22	48770	QE2_160128_OPL4022_SCS_EVs_and_LYS_P2	142.47	129.29			98183	5325	89962	1382881;1382882;1382883;1382884;1382885;1382886;1382887;1382888;1382889;1382890;1382891;1382892;1382893;1382894;1382895;1382896;1382897;1382898;1382899;1382900;1382901;1382902;1382903;1382904;1382905;1382906;1382907;1382908;1382909;1382910;1382911;1382912;1382913;1382914;1382915;1382916;1382917;1382918;1382919;1382920;1382921;1382922;1382923;1382924;1382925;1382926;1382927;1382928;1382929;1382930…	1734903;1734904;1734905;1734906;1734907;1734908;1734909;1734910;1734911;1734912;1734913;1734914;1734915;1734916;1734917;1734918;1734919;1734920;1734921;1734922;1734923;1734924;1734925;1734926;1734927;1734928;1734929;1734930;1734931;1734932;1734933;1734934;1734935;1734936;1734937;1734938;1734939;1734940;1734941;1734942;1734943;1734944;1734945;1734946;1734947;1734948;1734949;1734950;1734951;1734952…	1735023		140
AAELLLPAAAAWR	Unmodified	1351.76	1172	G3X8U3	2210016F16Rik		yes	yes	0	0	0	3	2	3	4	2	4							1	2	1	2	1	1	105.49	105.49	2;3	9.9826e-06	47388	QE2_160128_OPL4022_SCS_EVs_and_LYS_E3	93.623	83.78			252	1172	230	3072;3073;3074;3075;3076;3077;3078;3079;3080;3081;3082;3083;3084;3085;3086;3087;3088;3089;3090;3091;3092;3093;3094;3095;3096;3097	3803;3804;3805;3806;3807;3808;3809;3810;3811;3812;3813;3814;3815;3816;3817;3818;3819;3820;3821;3822;3823;3824;3825;3826;3827;3828;3829	3815		18
AQILVADTWSVLEGK	Unmodified	1628.88	1172	G3X8U3	2210016F16Rik		yes	yes	0	0	0					1												1		111.48	111.48	2;3	0.031897	50648	QE2_160128_OPL4022_SCS_EVs_and_LYS_E3	37.042	25.667			6225	1172	5721	90752;90753	113494;113495	113494		1
DVLVDHEGVR	Unmodified	1137.58	1172	G3X8U3	2210016F16Rik		yes	yes	0	0	0	1	1		1		1													43.758	43.758	2;3	0.015567	13323	QE2_160128_OPL4022_SCS_EVs_and_LYS_B5	41.704	29.108			14594	1172	13493	202993;202994;202995;202996	253910;253911;253912;253913	253911		1
FGGSFLNCVQK	Unmodified	1255.6	1172	G3X8U3	2210016F16Rik		yes	yes	0	0	0	1	1	1	1	1	1	1	1	1	1	1	1	1	1		1	1	1	72.969	72.969	2	2.646e-05	30038	QE2_160128_OPL4022_SCS_EVs_and_LYS_E3	120.65	110.1			22948	1172	21277	314023;314024;314025;314026;314027;314028;314029;314030;314031;314032;314033;314034;314035;314036;314037;314038;314039	392306;392307;392308;392309;392310;392311;392312;392313;392314;392315;392316;392317;392318;392319;392320;392321;392322;392323	392311		18
GCSIWCVELIR	Unmodified	1391.67	1172	G3X8U3	2210016F16Rik		yes	yes	0	0	0	1					1										1			101.86	101.86	2	0.017678	45627	QE2_160128_OPL4022_SCS_EVs_and_LYS_P3	50.149	45.169			26551	1172	24609	368291;368292;368293	461979;461980;461981	461981		0
LLELLEK	Unmodified	856.527	1172	G3X8U3	2210016F16Rik		yes	yes	0	0	0	1	1	1	1	1	1	1	1	1	1	1		1	1	1		1	1	82.486	82.486	2	0.018147	35130	QE2_160128_OPL4022_SCS_EVs_and_LYS_Q3	111.82	12.676			51136	1172	47389	727621;727622;727623;727624;727625;727626;727627;727628;727629;727630;727631;727632;727633;727634;727635;727636	912851;912852;912853;912854;912855;912856;912857;912858;912859;912860;912861;912862;912863;912864;912865;912866;912867;912868	912866		18
LMQLIVENFPSYRDEAEFEGKR	Unmodified	2670.31	1172	G3X8U3	2210016F16Rik		yes	yes	0	0	2	1	1	1	1	1	1	1		1	1			1	1	1				97.818	97.818	4	4.3144e-12	43344	QE2_160128_OPL4022_SCS_EVs_and_LYS_A3	91.166	87.609			52460	1172	48603	744965;744966;744967;744968;744969;744970;744971;744972;744973;744974;744975;744976	934341;934342;934343;934344;934345;934346;934347;934348;934349;934350;934351;934352	934341		12
RAAELLLPAAAAWR	Unmodified	1507.86	1172	G3X8U3	2210016F16Rik		yes	yes	0	0	1	1		1	1		1							1	1		1	1		90.98	90.98	3	0.00057826	39583	QE2_160128_OPL4022_SCS_EVs_and_LYS_Q3	51.939	45.035			69873	1172	63793	965843;965844;965845;965846;965847;965848;965849;965850	1207800;1207801;1207802;1207803;1207804;1207805;1207806;1207807	1207807		8
SDTAVPMPLMEER	Unmodified	1474.68	1172	G3X8U3	2210016F16Rik		yes	yes	0	0	0	1		1					1		1				1				1	85.527	85.527	2	0.00012331	36528	QE2_160128_OPL4022_SCS_EVs_and_LYS_R3	84.892	72.834			73259	1172	66978	1009261;1009262;1009263;1009264;1009265;1009266	1261712;1261713;1261714;1261715;1261716;1261717	1261717		4
YGGTPYTGYWALCAAVNR	Unmodified	2018.93	1172	G3X8U3	2210016F16Rik		yes	yes	0	0	0	1		1	2	1	1				1			2	1				2	100.18	100.18	2;3	8.1768e-15	44641	QE2_160128_OPL4022_SCS_EVs_and_LYS_M3	97.904	94.878			95969	1172	87927	1348574;1348575;1348576;1348577;1348578;1348579;1348580;1348581;1348582;1348583;1348584;1348585	1691207;1691208;1691209;1691210;1691211;1691212;1691213;1691214;1691215;1691216;1691217;1691218	1691214		10
YSDELLK	Unmodified	866.439	1172	G3X8U3	2210016F16Rik		yes	yes	0	0	0	5	3	4	7	3	5	3	3	3	3	3	4	3	3	5	3	4	5	50.33	50.33	1;2	0.0087709	15936	QE2_160128_OPL4022_SCS_EVs_and_LYS_D1	149.4	82.406			97654	1172	89476	1375011;1375012;1375013;1375014;1375015;1375016;1375017;1375018;1375019;1375020;1375021;1375022;1375023;1375024;1375025;1375026;1375027;1375028;1375029;1375030;1375031;1375032;1375033;1375034;1375035;1375036;1375037;1375038;1375039;1375040;1375041;1375042;1375043;1375044;1375045;1375046;1375047;1375048;1375049;1375050;1375051;1375052;1375053;1375054;1375055;1375056;1375057;1375058;1375059;1375060…	1725083;1725084;1725085;1725086;1725087;1725088;1725089;1725090;1725091;1725092;1725093;1725094;1725095;1725096;1725097;1725098;1725099;1725100;1725101;1725102;1725103;1725104;1725105;1725106;1725107;1725108;1725109;1725110;1725111;1725112;1725113;1725114;1725115;1725116;1725117;1725118;1725119;1725120;1725121;1725122;1725123;1725124;1725125;1725126;1725127;1725128;1725129;1725130;1725131;1725132…	1725098		91
YSDELLKK	Unmodified	994.534	1172	G3X8U3	2210016F16Rik		yes	yes	0	0	1	4	5	5	6	4	4	2	3	3	4	3	3	3	4	2	3	4	2	39.878	39.878	1;2	0.0017097	12326	QE2_160128_OPL4022_SCS_EVs_and_LYS_C3	124.83	101.82			97655	1172	89477	1375080;1375081;1375082;1375083;1375084;1375085;1375086;1375087;1375088;1375089;1375090;1375091;1375092;1375093;1375094;1375095;1375096;1375097;1375098;1375099;1375100;1375101;1375102;1375103;1375104;1375105;1375106;1375107;1375108;1375109;1375110;1375111;1375112;1375113;1375114;1375115;1375116;1375117;1375118;1375119;1375120;1375121;1375122;1375123;1375124;1375125;1375126;1375127;1375128;1375129…	1725174;1725175;1725176;1725177;1725178;1725179;1725180;1725181;1725182;1725183;1725184;1725185;1725186;1725187;1725188;1725189;1725190;1725191;1725192;1725193;1725194;1725195;1725196;1725197;1725198;1725199;1725200;1725201;1725202;1725203;1725204;1725205;1725206;1725207;1725208;1725209;1725210;1725211;1725212;1725213;1725214;1725215;1725216;1725217;1725218;1725219;1725220;1725221;1725222;1725223…	1725196		96
GGSAADSWGTPEGEPR	Unmodified	1572.68	613	D3Z1T2;A0A0A6YWI4	2310009B15Rik		yes	no	0	0	0							1		1			1							49.645	49.645	2	0.0048129	16057	QE2_160128_OPL4022_SCS_EVs_and_LYS_L4	46.892	43.175			27929	613	25887	387646;387647;387648	486164;486165;486166	486166		3
HCPYGQVNVKDPSK	Unmodified	1627.78	613	D3Z1T2	2310009B15Rik		yes	yes	0	0	1											1								31.155	31.155	3	1.3012e-05	7546	QE2_160128_OPL4022_SCS_EVs_and_LYS_K4	76.311	69.479			32685	613	30291	457027	572608	572608		1
DVHLEIPDAADSFIPK	Unmodified	1765.89	48	A0A087WSS1;E9QM90;Q148V7-2;Q148V7;G3X9J4;Q148V7-3	2310035C23Rik;Kiaa1468	LisH domain and HEAT repeat-containing protein KIAA1468	yes	no	0	0	0						1													107.77	107.77	3	0.00031746	49075	QE2_160128_OPL4022_SCS_EVs_and_LYS_F1	57.148	49.493			14504	48	13410	201853	252591	252591		1
ENSSGSFPR	Unmodified	979.436	48	A0A087WSS1;E9QM90;Q148V7-2;Q148V7;G3X9J4;Q148V7-3	2310035C23Rik;Kiaa1468	LisH domain and HEAT repeat-containing protein KIAA1468	yes	no	0	0	0						1													26.969	26.969	2	0.044465	7033	QE2_160128_OPL4022_SCS_EVs_and_LYS_F1	52.549	17.192			19581	48	18141	268090	335387	335387		0
GVNETLVAQR	Unmodified	1085.58	48	A0A087WSS1;E9QM90;Q148V7-2;Q148V7	2310035C23Rik;Kiaa1468	LisH domain and HEAT repeat-containing protein KIAA1468	yes	no	0	0	0				1		1													40.39	40.39	2	0.032843	13841	QE2_160128_OPL4022_SCS_EVs_and_LYS_F1	49.777	29.038			31910	48	29565	444413;444414	556490;556491	556491		2
LALVNNLQIVDSK	Unmodified	1425.82	48	A0A087WSS1;E9QM90;Q148V7-2;Q148V7;G3X9J4	2310035C23Rik;Kiaa1468	LisH domain and HEAT repeat-containing protein KIAA1468	yes	no	0	0	0	1					1													88.734	88.734	2	0.0017599	39859	QE2_160128_OPL4022_SCS_EVs_and_LYS_F1	63.185	56.281			46242	48	42825	659586;659587	827889;827890	827890		1
LLVAESCGALAPYLPK	Unmodified	1700.92	48	A0A087WSS1;E9QM90;Q148V7-2;Q148V7;G3X9J4;Q148V7-3	2310035C23Rik;Kiaa1468	LisH domain and HEAT repeat-containing protein KIAA1468	yes	no	0	0	0			1																98.447	98.447	2	0.00076921	43913	QE2_160128_OPL4022_SCS_EVs_and_LYS_C1	58.079	36.658			52119	48	48321	740526	928635	928635		1
LSEENIDSSAGNGVLTK	Unmodified	1732.85	48	A0A087WSS1;E9QM90;Q148V7-2;Q148V7;G3X9J4;Q148V7-3	2310035C23Rik;Kiaa1468	LisH domain and HEAT repeat-containing protein KIAA1468	yes	no	0	0	0	1																		56.642	56.642	2	0.0011704	21687	QE2_160128_OPL4022_SCS_EVs_and_LYS_A1	52.866	42.735			54777	48	50766	774834	970935	970935		1
MQLASFLEDPQYQDQHSLHTEVIR	Unmodified	2884.38	48	A0A087WSS1;E9QM90;Q148V7-2;Q148V7;G3X9J4	2310035C23Rik;Kiaa1468	LisH domain and HEAT repeat-containing protein KIAA1468	yes	no	0	0	0						1													94.87	94.87	4	0.09795	42127	QE2_160128_OPL4022_SCS_EVs_and_LYS_F1	16.961	11.625			59945	48	54851	840229	1052435	1052435		0
RLLVAESCGALAPYLPK	Unmodified	1857.02	48	A0A087WSS1;E9QM90;Q148V7-2;Q148V7;G3X9J4;Q148V7-3	2310035C23Rik;Kiaa1468	LisH domain and HEAT repeat-containing protein KIAA1468	yes	no	0	0	1	1		1			1													113.33	113.33	2	0.044603	51903	QE2_160128_OPL4022_SCS_EVs_and_LYS_C2	36.029	8.7658			71076	48	64933	981065;981066;981067	1226820;1226821;1226822	1226821		3
TKDVHLEIPDAADSFIPK	Unmodified	1995.03	48	A0A087WSS1;E9QM90;Q148V7-2;Q148V7;G3X9J4;Q148V7-3	2310035C23Rik;Kiaa1468	LisH domain and HEAT repeat-containing protein KIAA1468	yes	no	0	0	1						1													92.23	92.23	4	0.061128	40688	QE2_160128_OPL4022_SCS_EVs_and_LYS_F1	24.407	17.276			82483	48	75504	1140617	1426927	1426927		0
VKPQFQEILR	Unmodified	1256.72	48	A0A087WSS1;E9QM90;Q148V7-2;Q148V7;G3X9J4;Q148V7-3	2310035C23Rik;Kiaa1468	LisH domain and HEAT repeat-containing protein KIAA1468	yes	no	0	0	1	1		1	1		1													62.492	62.492	3	0.00016339	24342	QE2_160128_OPL4022_SCS_EVs_and_LYS_C1	104.43	80.363			89653	48	82092	1254336;1254337;1254338;1254339	1571419;1571420;1571421;1571422	1571420		1
VVPALITLSSDPEISVR	Unmodified	1795.01	48	A0A087WSS1;E9QM90;Q148V7-2;Q148V7	2310035C23Rik;Kiaa1468	LisH domain and HEAT repeat-containing protein KIAA1468	yes	no	0	0	0	1																		103.04	103.04	3	0.068845	46377	QE2_160128_OPL4022_SCS_EVs_and_LYS_A1	26.837	22.137			93586	48	85714	1313676	1646696	1646696		0
LRQELPTLFLR	Unmodified	1384.82	436	B8JJ66;B8JJ69	2310061I04Rik		yes	no	0	0	1							1	1	1	1	1	1		1					91.451	91.451	3	0.00021611	37144	QE2_160128_OPL4022_SCS_EVs_and_LYS_G4	82.489	57.8			54587	436	50584	772507;772508;772509;772510;772511;772512;772513	968073;968074;968075;968076;968077;968078;968079;968080;968081;968082;968083	968073		10
FSEADVSSDLRK	Unmodified	1352.66	4395	Q8CFE2;D6RIJ8	2700029M09Rik	UPF0609 protein C4orf27 homolog	yes	no	0	0	1	1		1			1													52.595	52.595	2;3	4.7305e-05	19171	QE2_160128_OPL4022_SCS_EVs_and_LYS_F3	101.72	79.38			24936	4395	23110	343697;343698;343699	430785;430786;430787	430787		1
AVGPAAATPYGVFCK	Unmodified	1507.75	21	E9Q3K4;A0A087WPM1;A0A087WNQ7	2700089E24Rik		yes	no	0	0	0			1			1	1		1		1	1							79.179	79.179	2	5.8018e-07	28526	QE2_160128_OPL4022_SCS_EVs_and_LYS_L5	103.76	85.625			7914	21	7303	112938;112939;112940;112941;112942;112943	141010;141011;141012;141013;141014;141015;141016;141017	141017		8
GPADAPSALALR	Unmodified	1137.61	21	E9Q3K4;A0A087WPM1;A0A087WNQ7	2700089E24Rik		yes	no	0	0	0									1										64.884	64.884	2	0.004941	22725	QE2_160128_OPL4022_SCS_EVs_and_LYS_I5	57.567	33.813			30005	21	27801	417103	522574	522574		0
MGPADAPSALALR	Oxidation (M)	1284.65	21	E9Q3K4;A0A087WPM1;A0A087WNQ7	2700089E24Rik		yes	no	0	1	0									1										66.741	66.741	2	0.0018839	23511	QE2_160128_OPL4022_SCS_EVs_and_LYS_I5	56.286	51.188			58630	21	54052	826971	1036584	1036584	5	1
FIYHHVLPDLSGK	Unmodified	1524.81	3653	Q6PGK3	2700097O09Rik		yes	yes	0	0	0				1															68.609	68.609	4	0.081592	27971	QE2_160128_OPL4022_SCS_EVs_and_LYS_D3	23.809	15.109			23476	3653	21767	322220	402864	402864		0
NYCTVCGSHR	Unmodified	1252.51	3653	Q6PGK3	2700097O09Rik		yes	yes	0	0	0	1		2	2															19.443	19.443	2;3	0.01035	3275	QE2_160128_OPL4022_SCS_EVs_and_LYS_A3	55.314	52.103			64956	3653	59202	910980;910981;910982;910983;910984	1140894;1140895;1140896;1140897;1140898	1140894		3
TAPLGFISHSFSLTELK	Unmodified	1846.98	3653	Q6PGK3	2700097O09Rik		yes	yes	0	0	0	1		1		1								1	1	1	1		1	108.72	108.72	3	0.00032696	49353	QE2_160128_OPL4022_SCS_EVs_and_LYS_A3	50.178	46.542			80179	3653	73362	1102553;1102554;1102555;1102556;1102557;1102558;1102559;1102560	1378082;1378083;1378084;1378085;1378086;1378087;1378088;1378089	1378082		8
AFLSTHPHTETVFEAFLK	Unmodified	2074.05	3224	Q5U452	2810408M09Rik		yes	yes	0	0	0			1	1	1	1													98.672	98.672	4	1.2785e-08	43546	QE2_160128_OPL4022_SCS_EVs_and_LYS_F3	102.08	93.228			2301	3224	2143	31772;31773;31774;31775	39535;39536;39537;39538	39538		3
DYIQSTMETEKDPQCLLDLAR	Unmodified	2525.18	3224	Q5U452;Q543M9;Q99PW4	2810408M09Rik;Trp53rk;Tp53rk	TP53-regulating kinase	yes	no	0	0	1			1		1														104.23	104.23	3	6.3994e-11	46800	QE2_160128_OPL4022_SCS_EVs_and_LYS_E3	85.518	82.797			14888	3224	13777	206525;206526	258201;258202	258202		2
GVDLYVLEK	Unmodified	1034.56	3224	Q5U452;Q543M9;Q99PW4	2810408M09Rik;Trp53rk;Tp53rk	TP53-regulating kinase	yes	no	0	0	0			1			1													81.226	81.226	2	0.051419	34784	QE2_160128_OPL4022_SCS_EVs_and_LYS_C3	51.276	25.383			31703	3224	29379	441327;441328	552722;552723	552722		0
LFLSGLELVQQGAEAR	Unmodified	1729.94	3224	Q5U452;Q543M9;Q99PW4;A2A5R0	2810408M09Rik;Trp53rk;Tp53rk	TP53-regulating kinase	yes	no	0	0	0	2	1	1	1	1	1													111.14	111.14	2;3	4.0024e-05	50543	QE2_160128_OPL4022_SCS_EVs_and_LYS_E3	84.508	68.325			48359	3224	44818	686898;686899;686900;686901;686902;686903;686904	861518;861519;861520;861521;861522;861523;861524;861525	861523		5
AQPVLAR	Unmodified	753.45	588	D3YZ60;Q9CYZ6	2810428I15Rik	Uncharacterized protein C19orf60 homolog	yes	no	0	0	0			1			1			1										28.358	28.358	2	0.059737	7070	QE2_160128_OPL4022_SCS_EVs_and_LYS_C4	75.311	27.137			6338	588	5822	91952;91953;91954	114907;114908;114909	114907		3
DAPIATLVQR	Unmodified	1082.61	588	D3YZ60;Q9CYZ6	2810428I15Rik	Uncharacterized protein C19orf60 homolog	yes	no	0	0	0	1		1	1		1			1				1		1	1		1	73.449	73.449	2	0.00072578	27221	QE2_160128_OPL4022_SCS_EVs_and_LYS_F4	90.149	59.58			10461	588	9664	145452;145453;145454;145455;145456;145457;145458;145459;145460	180679;180680;180681;180682;180683;180684;180685;180686;180687	180682		7
EVLAVEAELAGPR	Unmodified	1352.73	588	D3YZ60;Q9CYZ6	2810428I15Rik	Uncharacterized protein C19orf60 homolog	yes	no	0	0	0			1																84.106	84.106	2	3.0759e-05	33393	QE2_160128_OPL4022_SCS_EVs_and_LYS_C4	83.53	60.953			21325	588	19773	289793	361997	361997		1
IQQLQNER	Unmodified	1027.54	588	D3YZ60;Q9CYZ6	2810428I15Rik	Uncharacterized protein C19orf60 homolog	yes	no	0	0	0	3	1	2	1			1	1	1	1		1	1	1	1	1	1	1	24.63	24.63	2	0.0017956	4746	QE2_160128_OPL4022_SCS_EVs_and_LYS_R4	133.86	32.172			39609	588	36665	565145;565146;565147;565148;565149;565150;565151;565152;565153;565154;565155;565156;565157;565158;565159;565160;565161;565162	711078;711079;711080;711081;711082;711083;711084;711085;711086;711087;711088;711089;711090;711091;711092;711093;711094;711095;711096;711097	711097		19
LATVALLQVMGTPGVSEQDPEKLHQLK	Unmodified	2901.56	588	D3YZ60;Q9CYZ6	2810428I15Rik	Uncharacterized protein C19orf60 homolog	yes	no	0	0	1			1																101.93	101.93	4	1.5589e-39	42587	QE2_160128_OPL4022_SCS_EVs_and_LYS_C4	125.77	124.05			46565	588	43120	665250	835259	835259		1
QYLLSGQHYDFPSYR	Unmodified	1872.88	588	D3YZ60;Q9CYZ6	2810428I15Rik	Uncharacterized protein C19orf60 homolog	yes	no	0	0	0	1		1				1		1								1		81.708	81.708	3	0.00018238	31906	QE2_160128_OPL4022_SCS_EVs_and_LYS_C4	59.673	52.233			69799	588	63726	965034;965035;965036;965037;965038	1206880;1206881;1206882;1206883;1206884	1206881		4
SLQELEQTR	Unmodified	1102.56	588	D3YZ60;Q9CYZ6	2810428I15Rik	Uncharacterized protein C19orf60 homolog	yes	no	0	0	0													1		1		1	1	46.433	46.433	2	0.0027109	14887	QE2_160128_OPL4022_SCS_EVs_and_LYS_M4	79.489	22.857			76241	588	69748	1051499;1051500;1051501;1051502	1314377;1314378;1314379;1314380	1314377		4
SVVHEVTQAFAAASR	Unmodified	1571.81	588	D3YZ60;Q9CYZ6	2810428I15Rik	Uncharacterized protein C19orf60 homolog	yes	no	0	0	0	1		2	1	1	1			1	1			1			1	1		78.367	78.367	3	4.5924e-05	28854	QE2_160128_OPL4022_SCS_EVs_and_LYS_E4	70.197	59.844			79527	588	72777	1091789;1091790;1091791;1091792;1091793;1091794;1091795;1091796;1091797;1091798;1091799	1364129;1364130;1364131;1364132;1364133;1364134;1364135;1364136;1364137;1364138;1364139	1364133		7
MPMEVVVELQIR	Oxidation (M)	1458.76	1050	H3BLJ4;F6UU42	4430402I18Rik		yes	no	0	1	0											1								39.321	39.321	4	0.0015378	11091	QE2_160128_OPL4022_SCS_EVs_and_LYS_K4	55.314	21.05			59787	1050	54753	838303	1050163	1050163	983	0
KIEELKK	Unmodified	886.549	415	B2RX47	4930433I11Rik		yes	yes	0	0	2	1		1			1		1	1	1		1							18.3	18.3	2	2.2003e-05	2135	QE2_160128_OPL4022_SCS_EVs_and_LYS_C5	195.81	19.403			42999	415	39800	614340;614341;614342;614343;614344;614345;614346	772476;772477;772478;772479;772480;772481;772482	772477		7
EAISDSEVAAAK	Unmodified	1189.58	4384	Q8CDJ6	4932411E22Rik		yes	yes	0	0	0	1		1	1															37.32	37.32	2	0.00044747	12345	QE2_160128_OPL4022_SCS_EVs_and_LYS_C1	82.278	59.619			15375	4384	14225	213588;213589;213590	267204;267205;267206	267205		3
ACASASAPAGLR	Unmodified	1130.55	339	B1APX2	5031439G07Rik		yes	yes	0	0	0													1						32.234	32.234	2	0.01609	9551	QE2_160128_OPL4022_SCS_EVs_and_LYS_M2	48.948	36.332			941	339	867	12854	16148	16148		1
ADGGDIHIHR	Unmodified	1089.53	339	B1APX2;Q3UE31	5031439G07Rik	Uncharacterized protein KIAA0930 homolog	yes	no	0	0	0	1	1		2														1	22.903	22.903	3	0.016767	4697	QE2_160128_OPL4022_SCS_EVs_and_LYS_D3	40.616	20.475			1229	339	1137	17230;17231;17232;17233;17234	21571;21572;21573;21574;21575	21574		4
AYPGNEGTIDGR	Unmodified	1248.57	339	B1APX2;Q3UE31	5031439G07Rik	Uncharacterized protein KIAA0930 homolog	yes	no	0	0	0				1	1	2							1		1	1	1	1	35.174	35.174	2	0.00046544	11224	QE2_160128_OPL4022_SCS_EVs_and_LYS_R2	81.92	57.144			8626	339	7970	122913;122914;122915;122916;122917;122918;122919;122920;122921	153248;153249;153250;153251;153252;153253;153254;153255;153256	153256		9
ESVDSSEAEER	Unmodified	1236.51	339	B1APX2	5031439G07Rik		yes	yes	0	0	0	2	1	2	2	2	1	1				1				1				19.994	19.994	2	0.00028083	3595	QE2_160128_OPL4022_SCS_EVs_and_LYS_E2	91.961	69.968			20600	339	19103	280046;280047;280048;280049;280050;280051;280052;280053;280054;280055;280056;280057;280058	350116;350117;350118;350119;350120;350121;350122;350123;350124;350125;350126;350127;350128	350123		12
ILTDILEVR	Unmodified	1070.63	339	B1APX2;Q3UE31	5031439G07Rik	Uncharacterized protein KIAA0930 homolog	yes	no	0	0	0			1			2							1		1	1		1	96.381	96.381	2	0.0076158	43114	QE2_160128_OPL4022_SCS_EVs_and_LYS_F2	76.943	31.263			38494	339	35686	548616;548617;548618;548619;548620;548621;548622	689231;689232;689233;689234;689235;689236;689237	689232		4
KAEAEPEVEVEVYRR	Unmodified	1802.92	339	B1APX2;Q3UE31	5031439G07Rik	Uncharacterized protein KIAA0930 homolog	yes	no	0	0	2			2		1	1							1						49.682	49.682	3	0.0068853	18357	QE2_160128_OPL4022_SCS_EVs_and_LYS_E2	48.405	41.455			41499	339	38410	593597;593598;593599;593600;593601	747001;747002;747003;747004;747005	747003		5
NNRPAFFSPSLKR	Unmodified	1532.82	339	B1APX2;Q3UE31	5031439G07Rik	Uncharacterized protein KIAA0930 homolog	yes	no	0	0	2				1															54.699	54.699	4	0.096655	20608	QE2_160128_OPL4022_SCS_EVs_and_LYS_D2	18.789	8.4355			63479	339	57836	888625	1112526	1112526		1
VSTGDTSPCGTEDSSPASPMHER	Unmodified	2403.99	339	B1APX2;Q3UE31	5031439G07Rik	Uncharacterized protein KIAA0930 homolog	yes	no	0	0	0	1		1		1														39.417	39.417	3	2.9877e-09	12752	QE2_160128_OPL4022_SCS_EVs_and_LYS_C2	59.539	58.224			92570	339	84778	1296381;1296382;1296383	1624339;1624340;1624341	1624340		3
VTSFSTPPTPER	Unmodified	1317.66	339	B1APX2;Q3UE31	5031439G07Rik	Uncharacterized protein KIAA0930 homolog	yes	no	0	0	0	1												1						52.583	52.583	2	0.019388	19052	QE2_160128_OPL4022_SCS_EVs_and_LYS_M2	42.232	25.958			93036	339	85212	1303268;1303269	1632932;1632933	1632933		2
ILHSHISDTSVIVK	Unmodified	1547.87	503	E9Q1Y9;CON__Q61726	5430421N21Rik		yes	no	0	0	0					1														49.934	49.934	4	0.0023237	18375	QE2_160128_OPL4022_SCS_EVs_and_LYS_E2	43.761	6.8167		+	38125	503	35353	544255	684028	684028		1
LCEGVGAVNVCVSSSR	Unmodified	1692.79	503	E9Q1Y9;CON__Q61726;Q9ERE2	5430421N21Rik;Krt81	Keratin, type II cuticular Hb1	yes	no	0	0	0					1														64.488	64.488	2	4.788e-05	25831	QE2_160128_OPL4022_SCS_EVs_and_LYS_E2	80.361	54.818		+	46687	503	43237	667099	837561	837561		1
ATAENEFVALKK	Unmodified	1319.71	503	E9Q1Y9;CON__Q61726;Q9ERE2;P97861;CON__O43790;CON__Q6NT21;CON__P78385;CON__Q14533	5430421N21Rik;Krt81;Krt86	Keratin, type II cuticular Hb1;Keratin, type II cuticular Hb6	yes	no	0	0	1					2														50.491	50.491	2;3	2.8974e-05	18622	QE2_160128_OPL4022_SCS_EVs_and_LYS_E2	89.189	14.796		+	7163	503	6599	102351;102352	127569;127570	127570		2
GLSGGFGSQSVCGAFR	Unmodified	1585.73	503	E9Q1Y9;CON__Q61726;Q9ERE2;P97861	5430421N21Rik;Krt81;Krt86	Keratin, type II cuticular Hb1;Keratin, type II cuticular Hb6	yes	no	0	0	0				1	1														75.676	75.676	2	0.00022997	31611	QE2_160128_OPL4022_SCS_EVs_and_LYS_E2	74.783	62.913		+	29465	503	27328	409980;409981	513847;513848	513848		0
KSDLEANAEALTQETDFLRR	Unmodified	2306.15	503	E9Q1Y9;CON__Q61726;Q9ERE2;P97861	5430421N21Rik;Krt81;Krt86	Keratin, type II cuticular Hb1;Keratin, type II cuticular Hb6	yes	no	0	0	2					1														91.925	91.925	3	0.0052447	40486	QE2_160128_OPL4022_SCS_EVs_and_LYS_E2	40.137	32.72		+	44824	503	41497	638593	801925	801925		1
LEAAVTQSEQQGEAALADAR	Unmodified	2057	503	E9Q1Y9;CON__Q61726;Q9ERE2;P97861	5430421N21Rik;Krt81;Krt86	Keratin, type II cuticular Hb1;Keratin, type II cuticular Hb6	yes	no	0	0	0				1		1													69.409	69.409	2;3	3.1602e-06	28426	QE2_160128_OPL4022_SCS_EVs_and_LYS_D2	69.088	64.991		+	47398	503	43907	675863;675864	848356;848357	848356		2
CCISAAPYR	Unmodified	1096.48	503;3539	E9Q1Y9;CON__Q61726;Q9ERE2;P97861;CON__P78386;Q6IMF0	5430421N21Rik;Krt81;Krt86;Krt83	Keratin, type II cuticular Hb1;Keratin, type II cuticular Hb6;Keratin, type II cuticular Hb3	no	no	0	0	0						1													40.53	40.53	2	0.064982	13572	QE2_160128_OPL4022_SCS_EVs_and_LYS_F2	48.794	42.49		+	8782	503;3539	8112	124946	155615	155615		0
KSDLEANAEALTQETDFLR	Unmodified	2150.05	503;3539	E9Q1Y9;CON__Q61726;Q9ERE2;P97861;Q6IMF0	5430421N21Rik;Krt81;Krt86;Krt83	Keratin, type II cuticular Hb1;Keratin, type II cuticular Hb6;Keratin, type II cuticular Hb3	no	no	0	0	1				1	1	1													98.516	98.516	3	2.6638e-08	43892	QE2_160128_OPL4022_SCS_EVs_and_LYS_E2	93.92	78.525		+	44823	503;3539	41496	638590;638591;638592	801922;801923;801924	801923		2
TREEINELNR	Unmodified	1272.64	503;3539	E9Q1Y9;CON__Q61726;Q9ERE2;P97861;Q6IMF0	5430421N21Rik;Krt81;Krt86;Krt83	Keratin, type II cuticular Hb1;Keratin, type II cuticular Hb6;Keratin, type II cuticular Hb3	no	no	0	0	1					1	1													30.419	30.419	3	0.005451	8517	QE2_160128_OPL4022_SCS_EVs_and_LYS_F2	56.551	47.113		+	84563	503;3539	77411	1169562;1169563	1463093;1463094	1463094		2
DLNMDCVVAEIK	Unmodified	1405.66	503;3539	E9Q1Y9;CON__Q61726;Q9ERE2;P97861;Q6IMF0;Q9Z2T6	5430421N21Rik;Krt81;Krt86;Krt83;Krt85	Keratin, type II cuticular Hb1;Keratin, type II cuticular Hb6;Keratin, type II cuticular Hb3;Keratin, type II cuticular Hb5	no	no	0	0	0				1	2	1													98.771	98.771	2;3	0.00015818	44102	QE2_160128_OPL4022_SCS_EVs_and_LYS_E2	92.856	73.198		+	12744	503;3539	11800	177814;177815;177816;177817	221270;221271;221272;221273	221271		4
DVDCAYLR	Unmodified	1010.45	503;3539	E9Q1Y9;CON__Q61726;Q9ERE2;P97861;CON__O43790;CON__Q6NT21;CON__P78385;CON__Q14533;CON__P78386;Q6IMF0;Q9Z2T6	5430421N21Rik;Krt81;Krt86;Krt83;Krt85	Keratin, type II cuticular Hb1;Keratin, type II cuticular Hb6;Keratin, type II cuticular Hb3;Keratin, type II cuticular Hb5	no	no	0	0	0				1	1	1													50.96	50.96	2	0.017564	18865	QE2_160128_OPL4022_SCS_EVs_and_LYS_E2	81.296	69.528		+	14405	503;3539	13316	200207;200208;200209	250575;250576;250577	250576		3
EAECVEADSGR	Unmodified	1221.49	503;3539	E9Q1Y9;CON__Q61726;Q9ERE2;P97861;CON__O43790;CON__Q6NT21;CON__P78385;CON__Q14533;CON__P78386;Q6IMF0;Q9Z2T6	5430421N21Rik;Krt81;Krt86;Krt83;Krt85	Keratin, type II cuticular Hb1;Keratin, type II cuticular Hb6;Keratin, type II cuticular Hb3;Keratin, type II cuticular Hb5	no	no	0	0	0			1	1	1	1													20.806	20.806	2	2.1501e-05	3981	QE2_160128_OPL4022_SCS_EVs_and_LYS_E2	122.86	104.01		+	15163	503;3539	14026	210651;210652;210653;210654	263412;263413;263414;263415;263416	263415		5
EYQEVMNSK	Unmodified	1126.5	503;3539	E9Q1Y9;CON__Q61726;Q9ERE2;P97861;CON__O43790;CON__Q6NT21;CON__P78385;CON__Q14533;CON__P78386;CON__Q9NSB4;Q6IMF0;Q9Z2T6	5430421N21Rik;Krt81;Krt86;Krt83;Krt85	Keratin, type II cuticular Hb1;Keratin, type II cuticular Hb6;Keratin, type II cuticular Hb3;Keratin, type II cuticular Hb5	no	no	0	0	0				1	1														31.707	31.707	2	0.022239	9298	QE2_160128_OPL4022_SCS_EVs_and_LYS_D2	60.102	39.962		+	21829	503;3539	20236	296152;296153	369652;369653	369652		2
FAAFIDK	Unmodified	810.428	503;3539	E9Q1Y9;CON__Q61726;Q9ERE2;P97861;CON__O43790;CON__Q6NT21;CON__P78385;CON__Q14533;CON__P78386;Q6IMF0;Q9Z2T6	5430421N21Rik;Krt81;Krt86;Krt83;Krt85	Keratin, type II cuticular Hb1;Keratin, type II cuticular Hb6;Keratin, type II cuticular Hb3;Keratin, type II cuticular Hb5	no	no	0	0	0					1														63.955	63.955	2	0.089705	25716	QE2_160128_OPL4022_SCS_EVs_and_LYS_E2	65.252	41.28		+	21903	503;3539	20305	297309	371109	371109		1
LAELEGALQK	Unmodified	1070.6	503;3539	E9Q1Y9;CON__Q61726;Q9ERE2;P97861;CON__O43790;CON__Q6NT21;CON__P78385;CON__Q14533;CON__P78386;Q6IMF0;Q9Z2T6	5430421N21Rik;Krt81;Krt86;Krt83;Krt85	Keratin, type II cuticular Hb1;Keratin, type II cuticular Hb6;Keratin, type II cuticular Hb3;Keratin, type II cuticular Hb5	no	no	0	0	0	1																		51.078	51.078	2	0.001508	18698	QE2_160128_OPL4022_SCS_EVs_and_LYS_A1	83.358	13.443		+	45944	503;3539	42557	655277	822825	822825		1
LLEGEEQR	Unmodified	972.488	503;3539	E9Q1Y9;CON__Q61726;Q9ERE2;P97861;CON__O43790;CON__Q6NT21;CON__P78385;CON__Q14533;Q6IMF0;Q9Z2T6	5430421N21Rik;Krt81;Krt86;Krt83;Krt85	Keratin, type II cuticular Hb1;Keratin, type II cuticular Hb6;Keratin, type II cuticular Hb3;Keratin, type II cuticular Hb5	no	no	0	0	0					1														28.461	28.461	2	0.019033	7788	QE2_160128_OPL4022_SCS_EVs_and_LYS_E2	77.732	43.56		+	51109	503;3539	47362	727325	912525	912525		1
LTAEIENAK	Unmodified	987.524	503;3539	E9Q1Y9;CON__Q61726;Q9ERE2;P97861;CON__P78386;Q6IMF0;Q9Z2T6	5430421N21Rik;Krt81;Krt86;Krt83;Krt85	Keratin, type II cuticular Hb1;Keratin, type II cuticular Hb6;Keratin, type II cuticular Hb3;Keratin, type II cuticular Hb5	no	no	0	0	0				1	1	1													36.428	36.428	2	0.014856	11537	QE2_160128_OPL4022_SCS_EVs_and_LYS_E2	67.507	31.635		+	55484	503;3539	51443	784766;784767;784768	983569;983570;983571	983570		0
AIQDTNNLKR	Unmodified	1171.63	1308	J3KMQ6;Q9CYI0	5730455P16Rik	Protein Njmu-R1	yes	no	0	0	1	1		1	1	1	1									1				22.713	22.713	3	0.00015762	5207	QE2_160128_OPL4022_SCS_EVs_and_LYS_A2	86.882	62.792			3542	1308	3292	51690;51691;51692;51693;51694;51695	64750;64751;64752;64753;64754;64755	64750		5
LELDKYIQGLK	Unmodified	1318.75	1308	J3KMQ6;Q9CYI0	5730455P16Rik	Protein Njmu-R1	yes	no	0	0	1	1	2	2	1									1		1			1	88.991	88.991	3	5.2282e-05	39394	QE2_160128_OPL4022_SCS_EVs_and_LYS_A2	104.82	62.613			47775	1308	44267	680334;680335;680336;680337;680338;680339;680340;680341;680342	853659;853660;853661;853662;853663;853664;853665;853666;853667	853659		5
LTFLLHAALSYTPVEFK	Unmodified	1949.07	1308	J3KMQ6;Q9CYI0	5730455P16Rik	Protein Njmu-R1	yes	no	0	0	0						1													114.8	114.8	4	0.11374	52806	QE2_160128_OPL4022_SCS_EVs_and_LYS_F1	7.4392	2.8221			55677	1308	51616	787556	987122	987122		1
SVIIDCSGPQPQFHNAGSNR	Unmodified	2183.02	1308	J3KMQ6;Q9CYI0	5730455P16Rik	Protein Njmu-R1	yes	no	0	0	0	1	1	1	1	2	1													58.784	58.784	3	2.7407e-07	22903	QE2_160128_OPL4022_SCS_EVs_and_LYS_C2	73.294	67.766			79265	1308	72534	1088352;1088353;1088354;1088355;1088356;1088357;1088358	1359936;1359937;1359938;1359939;1359940;1359941;1359942;1359943	1359939		8
FDHLVAIER	Unmodified	1098.58	995	E9QMK9;Q8BH86-2;Q8BH86	9030617O03Rik	UPF0317 protein C14orf159 homolog, mitochondrial	yes	no	0	0	0		2					1	2	1	2		2							58.167	58.167	3	0.0016553	23111	QE2_160128_OPL4022_SCS_EVs_and_LYS_B2	75.387	60.179			22363	995	20732	304948;304949;304950;304951;304952;304953;304954;304955;304956;304957	380740;380741;380742;380743;380744;380745;380746;380747;380748;380749	380740		3
RDLTGPSHAGAYK	Unmodified	1371.69	995	E9QMK9;Q8BH86-2;Q8BH86	9030617O03Rik	UPF0317 protein C14orf159 homolog, mitochondrial	yes	no	0	0	1									1										22.788	22.788	3	0.0049161	4724	QE2_160128_OPL4022_SCS_EVs_and_LYS_I2	40.477	22.261			70143	995	64048	968953	1211787	1211787		1
AAIGLVPEVPK	Unmodified	1092.65	4210	Q8BWQ6;I1E4X5;Q8BWQ6-3	9030624J02Rik	UPF0505 protein C16orf62 homolog	yes	no	0	0	0			1			1							1						78.376	78.376	2	0.029435	33421	QE2_160128_OPL4022_SCS_EVs_and_LYS_F1	44.543	38.902			439	4210	398	5305;5306;5307	6357;6358;6359	6358		2
AFEDSYPQLQSIIQK	Unmodified	1765.89	4210	Q8BWQ6;I1E4X5;Q8BWQ6-3	9030624J02Rik	UPF0505 protein C16orf62 homolog	yes	no	0	0	0						1													95.576	95.576	3	0.079457	42619	QE2_160128_OPL4022_SCS_EVs_and_LYS_F1	26.769	22.551			2190	4210	2035	29923	37339	37339		0
ECDESGFPK	Unmodified	1067.42	4210	Q8BWQ6;I1E4X5;Q8BWQ6-3	9030624J02Rik	UPF0505 protein C16orf62 homolog	yes	no	0	0	0				1															32.025	32.025	2	0.012229	8844	QE2_160128_OPL4022_SCS_EVs_and_LYS_D1	72.928	65.708			15757	4210	14586	219849	275368	275368		0
ELLNLTQQDYVNR	Unmodified	1604.82	4210	Q8BWQ6;I1E4X5;Q8BWQ6-2	9030624J02Rik	UPF0505 protein C16orf62 homolog	yes	no	0	0	0						1													80.232	80.232	2	2.5842e-14	34372	QE2_160128_OPL4022_SCS_EVs_and_LYS_F1	153.75	121.32			18682	4210	17347	257532	322630	322630		1
ETCLNWFFK	Unmodified	1243.57	4210	Q8BWQ6;I1E4X5;Q8BWQ6-3;Q8BWQ6-2	9030624J02Rik	UPF0505 protein C16orf62 homolog	yes	no	0	0	0	1	1	1			1													103.21	103.21	2	0.0026998	46144	QE2_160128_OPL4022_SCS_EVs_and_LYS_C1	98.933	83.556			20700	4210	19192	281163;281164;281165;281166	351455;351456;351457;351458	351457		4
EVNTVLADVIK	Unmodified	1199.68	4210	Q8BWQ6;I1E4X5;Q8BWQ6-3	9030624J02Rik	UPF0505 protein C16orf62 homolog	yes	no	0	0	0	1	1	1																85.482	85.482	2	0.00028833	37332	QE2_160128_OPL4022_SCS_EVs_and_LYS_C1	88.338	60.161			21431	4210	19862	291020;291021;291022	363412;363413;363414	363414		3
FLAENSK	Unmodified	807.413	4210	Q8BWQ6;I1E4X5;Q8BWQ6-3	9030624J02Rik	UPF0505 protein C16orf62 homolog	yes	no	0	0	0				1	1														31.931	31.931	2	0.048046	6478	QE2_160128_OPL4022_SCS_EVs_and_LYS_D1	68.787	16.15			23657	4210	21935	325126;325127	406767;406768	406767		2
GGAAASAMSEK	Unmodified	978.444	4210	Q8BWQ6;I1E4X5;Q8BWQ6-2	9030624J02Rik	UPF0505 protein C16orf62 homolog	yes	no	0	0	0		1		1	1	1													20.591	20.591	2	0.019763	2886	QE2_160128_OPL4022_SCS_EVs_and_LYS_B1	50.149	16.959			27576	4210	25564	382900;382901;382902;382903	480312;480313;480314;480315	480312		3
GIGDPLVSVYAR	Unmodified	1245.67	4210	Q8BWQ6;I1E4X5;Q8BWQ6-3;Q8BWQ6-2	9030624J02Rik	UPF0505 protein C16orf62 homolog	yes	no	0	0	0	1		1			1													84.494	84.494	2	0.0021741	37443	QE2_160128_OPL4022_SCS_EVs_and_LYS_F1	67.997	56.078			28358	4210	26293	394281;394282;394283	494417;494418;494419	494419		2
IEELNQSLK	Unmodified	1072.58	4210	Q8BWQ6;I1E4X5;Q8BWQ6-2	9030624J02Rik	UPF0505 protein C16orf62 homolog	yes	no	0	0	0				1					1										46.453	46.453	2	0.04077	14962	QE2_160128_OPL4022_SCS_EVs_and_LYS_I5	51.276	8.9381			36039	4210	33405	510386;510387	640790;640791	640791		1
LETVPLECGDYHPLKPITVTESK	Unmodified	2625.34	4210	Q8BWQ6;I1E4X5;Q8BWQ6-2	9030624J02Rik	UPF0505 protein C16orf62 homolog	yes	no	0	0	1	1				1	1													81.082	81.082	3;4	2.171e-09	35093	QE2_160128_OPL4022_SCS_EVs_and_LYS_F1	65.207	58.279			48056	4210	44528	683187;683188;683189	857000;857001;857002	857002		2
LNQLSVNLWHLAQR	Unmodified	1690.93	4210	Q8BWQ6;I1E4X5;Q8BWQ6-3	9030624J02Rik	UPF0505 protein C16orf62 homolog	yes	no	0	0	0															1				97.486	97.486	3	2.2004e-09	44391	QE2_160128_OPL4022_SCS_EVs_and_LYS_O1	116.51	101			52825	4210	48925	750267	941083	941083		1
LSINLFMGSEK	Unmodified	1237.64	4210	Q8BWQ6;I1E4X5;Q8BWQ6-2	9030624J02Rik	UPF0505 protein C16orf62 homolog	yes	no	0	0	0						1													99.166	99.166	2	0.036384	44407	QE2_160128_OPL4022_SCS_EVs_and_LYS_F1	46.069	26.937			54969	4210	50951	777310	973949	973949		1
SALPDHFSPENVNDTAK	Unmodified	1840.86	4210	Q8BWQ6;I1E4X5;Q8BWQ6-3;Q8BWQ6-2	9030624J02Rik	UPF0505 protein C16orf62 homolog	yes	no	0	0	0	1		1	1	2	2	1												60.719	60.719	3	7.0255e-07	24178	QE2_160128_OPL4022_SCS_EVs_and_LYS_E1	98.573	89.004			72526	4210	66294	998772;998773;998774;998775;998776;998777;998778;998779	1248428;1248429;1248430;1248431;1248432;1248433;1248434;1248435	1248431		7
SMDFIGMIK	Unmodified	1040.5	4210	Q8BWQ6;I1E4X5;Q8BWQ6-3	9030624J02Rik	UPF0505 protein C16orf62 homolog	yes	no	0	0	0			1			1													96.404	96.404	2	0.027599	43786	QE2_160128_OPL4022_SCS_EVs_and_LYS_F1	57.55	45.483			76554	4210	70037	1055762;1055763	1319702;1319703	1319703		2
TLAHLINGFIK	Unmodified	1225.72	4210	Q8BWQ6;I1E4X5;Q8BWQ6-3	9030624J02Rik	UPF0505 protein C16orf62 homolog	yes	no	0	0	0	2	1	1		1	1			2						1			1	92.065	92.065	3	4.4924e-05	40283	QE2_160128_OPL4022_SCS_EVs_and_LYS_A2	102.52	94.768			82693	4210	75702	1143578;1143579;1143580;1143581;1143582;1143583;1143584;1143585;1143586;1143587	1430717;1430718;1430719;1430720;1430721;1430722;1430723;1430724;1430725;1430726	1430717		7
TLAKDEALKR	Unmodified	1143.66	4210	Q8BWQ6;I1E4X5;Q8BWQ6-3	9030624J02Rik	UPF0505 protein C16orf62 homolog	yes	no	0	0	2			1	2	1	1													22.932	22.932	3	0.0015492	4407	QE2_160128_OPL4022_SCS_EVs_and_LYS_F1	86.014	65.237			82697	4210	75706	1143644;1143645;1143646;1143647;1143648	1430808;1430809;1430810;1430811;1430812	1430812		5
TMHDSVNALTLEDEKR	Unmodified	1857.89	4210	Q8BWQ6;I1E4X5;Q8BWQ6-3	9030624J02Rik	UPF0505 protein C16orf62 homolog	yes	no	0	0	1						1													51.593	51.593	4	0.092677	19097	QE2_160128_OPL4022_SCS_EVs_and_LYS_F1	20.388	15.907			83545	4210	76491	1155884	1446046	1446046		0
TRLEELDDFEEGSQK	Unmodified	1794.83	4210	Q8BWQ6;I1E4X5;Q8BWQ6-2	9030624J02Rik	UPF0505 protein C16orf62 homolog	yes	no	0	0	1			1										1					1	66.498	66.498	3	0.00052122	28168	QE2_160128_OPL4022_SCS_EVs_and_LYS_M1	52.569	47.499			84596	4210	77441	1170071;1170072;1170073	1463777;1463778;1463779	1463778		3
TRLEELDDFEEGSQKELLNLTQQDYVNR	Unmodified	3381.63	4210	Q8BWQ6;I1E4X5;Q8BWQ6-2	9030624J02Rik	UPF0505 protein C16orf62 homolog	yes	no	0	0	2						1													109.25	109.25	4	0.0016159	49683	QE2_160128_OPL4022_SCS_EVs_and_LYS_F1	34.324	33.147			84597	4210	77442	1170074	1463780	1463780		0
VGIEVAPHLK	Unmodified	1061.62	4210	Q8BWQ6;I1E4X5;Q8BWQ6-3;Q8BWQ6-2	9030624J02Rik	UPF0505 protein C16orf62 homolog	yes	no	0	0	0	2	1	2	2	1	2	1					1	1		1				57.074	57.074	3	0.0012981	21746	QE2_160128_OPL4022_SCS_EVs_and_LYS_F1	68.657	51.426			88476	4210	81009	1233557;1233558;1233559;1233560;1233561;1233562;1233563;1233564;1233565;1233566;1233567;1233568;1233569;1233570	1545216;1545217;1545218;1545219;1545220;1545221;1545222;1545223;1545224;1545225;1545226;1545227;1545228;1545229;1545230	1545224		12
CDGMNGWEVAGDHIR	Unmodified	1715.71	3101	Q3UZV7-2;Q3UZV7;Q3UZV7-3;E9PUJ3;Q3UZV7-5	9330182L06Rik	UPF0577 protein KIAA1324-like homolog	yes	no	0	0	0													1					1	69.051	69.051	3	1.219e-05	29126	QE2_160128_OPL4022_SCS_EVs_and_LYS_M1	75.282	69.006			8836	3101	8161	125817;125818	156802;156803	156802		1
CKEDSQFSEEGASECVDRPPCTTK	Unmodified	2816.17	3101	Q3UZV7-2;Q3UZV7;Q3UZV7-3;E9PUJ3;Q3UZV7-5	9330182L06Rik	UPF0577 protein KIAA1324-like homolog	yes	no	0	0	2									1				1			2	1		44.609	44.609	3;4	7.6017e-25	16223	QE2_160128_OPL4022_SCS_EVs_and_LYS_M1	114.21	113			9258	3101	8551	130857;130858;130859;130860;130861	163007;163008;163009;163010;163011;163012;163013	163008		7
CVEGTYSLGSGIK	Unmodified	1369.65	3101	Q3UZV7-2;Q3UZV7;Q3UZV7-3;E9PUJ3;Q3UZV7-5;Q3UZV7-4;Q3UZV7-7;Q3UZV7-6	9330182L06Rik	UPF0577 protein KIAA1324-like homolog	yes	no	0	0	0													1	1	1	1	1	1	60.892	60.892	2	0.00018729	24868	QE2_160128_OPL4022_SCS_EVs_and_LYS_N1	82.069	68.791			10012	3101	9254	139511;139512;139513;139514;139515;139516	173420;173421;173422;173423;173424;173425	173421		6
DYFQIHTPCDEEGK	Unmodified	1737.73	3101	Q3UZV7-2;Q3UZV7;Q3UZV7-3;E9PUJ3;Q3UZV7-5	9330182L06Rik	UPF0577 protein KIAA1324-like homolog	yes	no	0	0	0														1		1			70.325	70.325	3	0.0022714	29143	QE2_160128_OPL4022_SCS_EVs_and_LYS_N1	45.825	44.272			14854	3101	13743	206127;206128	257728;257729	257728		1
DYFQIHTPCDEEGKTQIMYK	Unmodified	2502.12	3101	Q3UZV7-2;Q3UZV7;Q3UZV7-3;E9PUJ3;Q3UZV7-5	9330182L06Rik	UPF0577 protein KIAA1324-like homolog	yes	no	0	0	1													2	2	1	2		1	78.23	78.23	3;4	7.2452e-38	33694	QE2_160128_OPL4022_SCS_EVs_and_LYS_P1	149.47	139.72			14855	3101	13744	206129;206130;206131;206132;206133;206134;206135;206136	257730;257731;257732;257733;257734;257735;257736;257737;257738	257736		8
DYHFEYTECDSTGSR	Unmodified	1865.72	3101	Q3UZV7-2;Q3UZV7;E9PUJ3;Q3UZV7-4;Q3UZV7-7;Q3UZV7-6	9330182L06Rik	UPF0577 protein KIAA1324-like homolog	yes	no	0	0	0													1	1	1	1	1	1	56.477	56.477	3	3.8321e-06	21908	QE2_160128_OPL4022_SCS_EVs_and_LYS_P1	92.939	91.453			14865	3101	13754	206330;206331;206332;206333;206334;206335	257983;257984;257985;257986;257987;257988;257989	257986		7
ECTFSCASGEYLEMK	Unmodified	1810.72	3101	Q3UZV7-2;Q3UZV7;E9PUJ3;Q3UZV7-4;Q3UZV7-7;Q3UZV7-6	9330182L06Rik	UPF0577 protein KIAA1324-like homolog	yes	no	0	0	0									1				1	1	1	1	1	1	76.86	76.86	2	5.6396e-08	33075	QE2_160128_OPL4022_SCS_EVs_and_LYS_P1	111.64	103.08			15837	3101	14661	220635;220636;220637;220638;220639;220640;220641	276281;276282;276283;276284;276285;276286;276287	276285		7
EDLTDAIR	Unmodified	931.461	3101	Q3UZV7-2;Q3UZV7;Q3UZV7-3;E9PUJ3;Q3UZV7-5	9330182L06Rik	UPF0577 protein KIAA1324-like homolog	yes	no	0	0	0															1	1		1	58.952	58.952	2	0.013292	23481	QE2_160128_OPL4022_SCS_EVs_and_LYS_P1	91.069	40.365			16000	3101	14819	222101;222102;222103	277935;277936;277937	277936		3
GNYIESNRDDCTVSLIYAVHLK	Unmodified	2566.25	3101	Q3UZV7-2;Q3UZV7;Q3UZV7-3;E9PUJ3;Q3UZV7-5;Q3UZV7-4;Q3UZV7-7;Q3UZV7-6	9330182L06Rik	UPF0577 protein KIAA1324-like homolog	yes	no	0	0	1															1				92.515	92.515	4	0.044831	41745	QE2_160128_OPL4022_SCS_EVs_and_LYS_O1	21.242	17.873			29998	3101	27794	417063	522530	522530		1
ICREDLTDAIR	Unmodified	1360.68	3101	Q3UZV7-2;Q3UZV7;Q3UZV7-3;E9PUJ3;Q3UZV7-5	9330182L06Rik	UPF0577 protein KIAA1324-like homolog	yes	no	0	0	1							1	1					1	1		1			56.898	56.898	3	2.0577e-06	22243	QE2_160128_OPL4022_SCS_EVs_and_LYS_P1	150.51	125.5			35625	3101	33020	503556;503557;503558;503559;503560	631885;631886;631887;631888;631889	631889		5
KSTNVVESWGGTK	Unmodified	1391.7	3101	Q3UZV7-2;Q3UZV7;Q3UZV7-3;E9PUJ3;Q3UZV7-5	9330182L06Rik	UPF0577 protein KIAA1324-like homolog	yes	no	0	0	1														2	1	2		1	46.118	46.118	2;3	0.012855	16013	QE2_160128_OPL4022_SCS_EVs_and_LYS_R1	37.77	24.812			44939	3101	41604	639806;639807;639808;639809;639810;639811	803409;803410;803411;803412;803413;803414	803414		2
LTDNGEWGSHSVMLK	Unmodified	1672.79	3101	Q3UZV7-2;Q3UZV7;Q3UZV7-3;E9PUJ3;Q3UZV7-5	9330182L06Rik	UPF0577 protein KIAA1324-like homolog	yes	no	0	0	0													1		2	1		1	64.284	64.284	2;3	8.726e-06	26491	QE2_160128_OPL4022_SCS_EVs_and_LYS_M1	81.448	67.702			55565	3101	51517	785600;785601;785602;785603;785604	984530;984531;984532;984533;984534	984530		5
LTDNGEWGSHSVMLK	Oxidation (M)	1688.78	3101	Q3UZV7-2;Q3UZV7;Q3UZV7-3;E9PUJ3;Q3UZV7-5	9330182L06Rik	UPF0577 protein KIAA1324-like homolog	yes	no	0	1	0													1	1		1			58.227	58.227	3	0.00091215	22735	QE2_160128_OPL4022_SCS_EVs_and_LYS_P1	49.595	23.063			55566	3101	51517	785605;785606;785607	984535;984536;984537	984537	3903	1
SCPAGTEPALGFEYK	Unmodified	1625.74	3101	Q3UZV7-2;Q3UZV7;Q3UZV7-3;E9PUJ3;Q3UZV7-5	9330182L06Rik	UPF0577 protein KIAA1324-like homolog	yes	no	0	0	0														2		1		1	73.634	73.634	2	3.791e-28	31392	QE2_160128_OPL4022_SCS_EVs_and_LYS_P1	180.06	176.74			72914	3101	66655	1004351;1004352;1004353;1004354	1255446;1255447;1255448;1255449	1255448		4
SGTNILYWR	Unmodified	1108.57	3101	Q3UZV7-2;Q3UZV7;Q3UZV7-3;E9PUJ3;Q3UZV7-5	9330182L06Rik	UPF0577 protein KIAA1324-like homolog	yes	no	0	0	0							1	1	1			1	2	1	1	1	1	1	81.426	81.426	2	2.3968e-07	35715	QE2_160128_OPL4022_SCS_EVs_and_LYS_P1	179.28	149.08			74616	3101	68221	1028852;1028853;1028854;1028855;1028856;1028857;1028858;1028859;1028860;1028861;1028862	1286567;1286568;1286569;1286570;1286571;1286572;1286573;1286574;1286575;1286576;1286577;1286578	1286575		11
STNVVESWGGTK	Unmodified	1263.61	3101	Q3UZV7-2;Q3UZV7;Q3UZV7-3;E9PUJ3;Q3UZV7-5	9330182L06Rik	UPF0577 protein KIAA1324-like homolog	yes	no	0	0	0														1					58.708	58.708	2	0.0065519	23072	QE2_160128_OPL4022_SCS_EVs_and_LYS_N1	57.434	45.271			78902	3101	72190	1083499	1354003	1354003		1
TSCFNVGNSK	Unmodified	1112.49	3101	Q3UZV7-2;Q3UZV7;Q3UZV7-3;E9PUJ3;Q3UZV7-5	9330182L06Rik	UPF0577 protein KIAA1324-like homolog	yes	no	0	0	0											1		1	1		1	1		35.666	35.666	2	3.7033e-13	12222	QE2_160128_OPL4022_SCS_EVs_and_LYS_N1	160.81	146.35			84677	3101	77519	1170956;1170957;1170958;1170959;1170960	1464886;1464887;1464888;1464889;1464890	1464888		5
TTGILMGSK	Unmodified	906.484	3101	Q3UZV7-2;Q3UZV7;Q3UZV7-3;E9PUJ3;Q3UZV7-5	9330182L06Rik	UPF0577 protein KIAA1324-like homolog	yes	no	0	0	0													1	1		1	1		49.356	49.356	2	0.0099726	19400	QE2_160128_OPL4022_SCS_EVs_and_LYS_N1	72.478	50.241			85149	3101	77952	1177595;1177596;1177597;1177598	1473049;1473050;1473051;1473052	1473050		2
VAIPNSAVDCSGLPDPVK	Unmodified	1837.92	3101	Q3UZV7-2;Q3UZV7;E9PUJ3;Q3UZV7-4;Q3UZV7-7;Q3UZV7-6	9330182L06Rik	UPF0577 protein KIAA1324-like homolog	yes	no	0	0	0													1	2	1	1	1	2	84.374	84.374	2;3	1.6731e-05	36703	QE2_160128_OPL4022_SCS_EVs_and_LYS_N1	65.924	59.15			86578	3101	79249	1201958;1201959;1201960;1201961;1201962;1201963;1201964;1201965	1504681;1504682;1504683;1504684;1504685;1504686;1504687;1504688	1504683		8
VAIPNSAVDCSGLPDPVKGK	Unmodified	2023.04	3101	Q3UZV7-2;Q3UZV7;E9PUJ3;Q3UZV7-4;Q3UZV7-7;Q3UZV7-6	9330182L06Rik	UPF0577 protein KIAA1324-like homolog	yes	no	0	0	1														1					76.903	76.903	3	0.00014266	32514	QE2_160128_OPL4022_SCS_EVs_and_LYS_N1	50.255	46.278			86579	3101	79250	1201966	1504689	1504689		1
ESQSPLMEGGEK	Oxidation (M)	1306.57	3580	Q6P3A2	AA415398		yes	yes	0	1	0				1															51.074	51.074	2	0.0043651	17269	QE2_160128_OPL4022_SCS_EVs_and_LYS_D1	51.286	19.689			20531	3580	19041	279183	348862	348862	4547	1
ASSLHGSLFPHLSLR	Unmodified	1620.87	2374	P58742	Aaas	Aladin	yes	yes	0	0	0	2	1	2	2	1	2													79.894	79.894	4	6.104e-06	33846	QE2_160128_OPL4022_SCS_EVs_and_LYS_F2	84.508	73.778			7037	2374	6481	101235;101236;101237;101238;101239;101240;101241;101242;101243;101244	126304;126305;126306;126307;126308;126309;126310;126311;126312;126313	126312		9
CQTGCWSPDGNR	Unmodified	1436.56	2374	P58742	Aaas	Aladin	yes	yes	0	0	0	1	1		1															36.971	36.971	2	0.00811	11282	QE2_160128_OPL4022_SCS_EVs_and_LYS_B3	54.871	51.009			9744	2374	9002	136366;136367;136368	169676;169677;169678	169677		1
FAVALLDDSIR	Unmodified	1218.66	2374	P58742	Aaas	Aladin	yes	yes	0	0	0	2	3	3	1	2	1	1		1			1	1	1		2		1	100.68	100.68	2	0.00046453	44989	QE2_160128_OPL4022_SCS_EVs_and_LYS_E2	96.229	59.805			22159	2374	20535	301407;301408;301409;301410;301411;301412;301413;301414;301415;301416;301417;301418;301419;301420;301421;301422;301423;301424;301425;301426	376291;376292;376293;376294;376295;376296;376297;376298;376299;376300;376301;376302;376303;376304;376305;376306;376307;376308;376309;376310;376311;376312	376301		20
GGGVTNLLWSPDGSK	Unmodified	1486.74	2374	P58742	Aaas	Aladin	yes	yes	0	0	0						1					1	1							89.557	89.557	2	5.2548e-05	38499	QE2_160128_OPL4022_SCS_EVs_and_LYS_K3	75.998	69.009			27741	2374	25717	385100;385101;385102	483109;483110;483111	483110		3
GNPQVQDGNPVILLFR	Unmodified	1765.95	2374	P58742	Aaas	Aladin	yes	yes	0	0	0	2	1	1	1		3													113.39	113.39	2;3	6.0586e-06	52022	QE2_160128_OPL4022_SCS_EVs_and_LYS_F2	75.911	68.694			29926	2374	27724	416052;416053;416054;416055;416056;416057;416058;416059	521224;521225;521226;521227;521228;521229;521230;521231	521230		8
GQWINLPVLHLTK	Unmodified	1517.87	2374	P58742	Aaas	Aladin	yes	yes	0	0	0	1	1	1	2		2													107.24	107.24	3	0.00053416	47976	QE2_160128_OPL4022_SCS_EVs_and_LYS_F3	60.937	57.857			30659	2374	28404	425619;425620;425621;425622;425623;425624;425625	533021;533022;533023;533024;533025;533026;533027	533027		6
GQWINLPVLHLTKDPLKAPGR	Unmodified	2352.34	2374	P58742	Aaas	Aladin	yes	yes	0	0	2			1																99.916	99.916	5	0.081639	44644	QE2_160128_OPL4022_SCS_EVs_and_LYS_C3	20.296	19.027			30660	2374	28405	425626	533028	533028		0
ITHIPLYFVNAQFPR	Unmodified	1814.98	2374	P58742	Aaas	Aladin	yes	yes	0	0	0					1	2													103.14	103.14	3	5.8764e-05	46513	QE2_160128_OPL4022_SCS_EVs_and_LYS_F2	68.262	63.206			40478	2374	37472	577250;577251;577252	725882;725883;725884	725883		1
LGGEAHSMVWDPSGER	Unmodified	1726.77	2374	P58742	Aaas	Aladin	yes	yes	0	0	0	1	1	1	1		2		1			1	1							63.298	63.298	3	0.00011037	21188	QE2_160128_OPL4022_SCS_EVs_and_LYS_B4_160202110509	60.698	56.836			48835	2374	45248	694474;694475;694476;694477;694478;694479;694480;694481;694482	871155;871156;871157;871158;871159;871160;871161;871162;871163	871156		7
TACSWALALCGR	Unmodified	1364.63	2374	P58742	Aaas	Aladin	yes	yes	0	0	0	1		1	1			1		1			1							86.548	86.548	2	0.017199	31299	QE2_160128_OPL4022_SCS_EVs_and_LYS_G5	48.568	41.595			79931	2374	73144	1098316;1098317;1098318;1098319;1098320;1098321	1372773;1372774;1372775;1372776;1372777;1372778	1372776		5
VLATTPSAVFR	Unmodified	1160.66	2374	P58742	Aaas	Aladin	yes	yes	0	0	0	1	1		1					1										70.566	70.566	2	0.0042149	28717	QE2_160128_OPL4022_SCS_EVs_and_LYS_A3	66.56	39.774			89784	2374	82215	1256200;1256201;1256202;1256203	1573655;1573656;1573657;1573658	1573655		1
VYNANSTIVPSLK	Unmodified	1404.76	2374	P58742	Aaas	Aladin	yes	yes	0	0	0	1	2	2	1	1	2				1						1		1	71.32	71.32	2	5.3207e-05	26869	QE2_160128_OPL4022_SCS_EVs_and_LYS_F5	90.759	80.406			94055	2374	86153	1320724;1320725;1320726;1320727;1320728;1320729;1320730;1320731;1320732;1320733;1320734;1320735	1655377;1655378;1655379;1655380;1655381;1655382;1655383;1655384;1655385;1655386;1655387;1655388	1655385		6
AAVGTACGLALGNYNDLYHWSVR	Unmodified	2507.2	5757	Q9D2R0	Aacs	Acetoacetyl-CoA synthetase	yes	yes	0	0	0	1	1	2	1	1	1							1	1	1	1	1	2	103.1	103.1	3	1.1367e-61	46587	QE2_160128_OPL4022_SCS_EVs_and_LYS_D2	169.9	157.23			838	5757	770	10533;10534;10535;10536;10537;10538;10539;10540;10541;10542;10543;10544;10545;10546	12882;12883;12884;12885;12886;12887;12888;12889;12890;12891;12892;12893;12894;12895;12896;12897	12888		15
AQSYEYVYR	Unmodified	1177.54	5757	Q9D2R0	Aacs	Acetoacetyl-CoA synthetase	yes	yes	0	0	0	2	1	2	2	1	1	2		2				1	1	1	1	1	1	48.585	48.585	2	0.0033609	17268	QE2_160128_OPL4022_SCS_EVs_and_LYS_F2	93.649	82.485			6415	5757	5896	92997;92998;92999;93000;93001;93002;93003;93004;93005;93006;93007;93008;93009;93010;93011;93012;93013;93014;93015	116147;116148;116149;116150;116151;116152;116153;116154;116155;116156;116157;116158;116159;116160;116161;116162;116163;116164;116165;116166	116155		20
DIPELQDF	Unmodified	975.455	5757	Q9D2R0	Aacs	Acetoacetyl-CoA synthetase	yes	yes	0	0	0	1	1	1	1	1	2							1	1	1	1	1	1	108.94	108.94	2	0.013468	49567	QE2_160128_OPL4022_SCS_EVs_and_LYS_E2	90.709	58.238			11868	5757	10976	164970;164971;164972;164973;164974;164975;164976;164977;164978;164979;164980;164981;164982	205421;205422;205423;205424;205425;205426;205427;205428;205429;205430;205431;205432;205433	205425		13
DMKPVETHNLHTLHTILSTGSPLK	Unmodified	2668.4	5757	Q9D2R0	Aacs	Acetoacetyl-CoA synthetase	yes	yes	0	0	1						1									1				78.005	78.005	5	0.00016654	33702	QE2_160128_OPL4022_SCS_EVs_and_LYS_F2	38.78	34.255			13093	5757	12103	183544;183545	229288;229289	229288		1
EEIVKVTFEELR	Unmodified	1490.8	5757	Q9D2R0	Aacs	Acetoacetyl-CoA synthetase	yes	yes	0	0	1							1												35.051	35.051	4	0.039199	10079	QE2_160128_OPL4022_SCS_EVs_and_LYS_G4	28.624	8.7816			16249	5757	15057	224923	281396	281396		1
EGREEIVKVTFEELR	Unmodified	1832.96	5757	Q9D2R0	Aacs	Acetoacetyl-CoA synthetase	yes	yes	0	0	2	1		1	1	1	1					1								79.779	79.779	4	7.6021e-10	33698	QE2_160128_OPL4022_SCS_EVs_and_LYS_F2	112.96	104.17			17029	5757	15787	234180;234181;234182;234183;234184;234185	293086;293087;293088;293089;293090;293091;293092	293091		6
FPGVWAHGDYCR	Unmodified	1463.64	5757	Q9D2R0	Aacs	Acetoacetyl-CoA synthetase	yes	yes	0	0	0	2	1	1	1	1	1		1											65.872	65.872	2;3	0.00099464	26565	QE2_160128_OPL4022_SCS_EVs_and_LYS_D2	60.157	55.813			24489	5757	22693	337290;337291;337292;337293;337294;337295;337296;337297	422460;422461;422462;422463;422464;422465;422466;422467;422468;422469	422465		10
FSGIVYSR	Unmodified	927.481	5757	Q9D2R0	Aacs	Acetoacetyl-CoA synthetase	yes	yes	0	0	0	1		1				1		1			1				1			56.579	56.579	2	0.037662	17860	QE2_160128_OPL4022_SCS_EVs_and_LYS_L5	74.92	37.192			24992	5757	23160	344592;344593;344594;344595;344596;344597	431851;431852;431853;431854;431855;431856	431855		4
FSQIQPK	Unmodified	846.46	5757	Q9D2R0	Aacs	Acetoacetyl-CoA synthetase	yes	yes	0	0	0			1		1	1							1		1				30.872	30.872	2	0.043921	8998	QE2_160128_OPL4022_SCS_EVs_and_LYS_F2	85.265	51.869			25150	5757	23302	346740;346741;346742;346743;346744	434579;434580;434581;434582;434583	434581		3
GAFSNPETLDLYR	Unmodified	1481.72	5757	Q9D2R0	Aacs	Acetoacetyl-CoA synthetase	yes	yes	0	0	0	1	1	1		1	1						1	1	1		1	1		83.739	83.739	2;3	3.4203e-08	36294	QE2_160128_OPL4022_SCS_EVs_and_LYS_N2	103.97	92.716			26091	5757	24179	361366;361367;361368;361369;361370;361371;361372;361373;361374;361375	453412;453413;453414;453415;453416;453417;453418;453419;453420;453421	453419		9
GIADVPEWFR	Unmodified	1188.59	5757	Q9D2R0	Aacs	Acetoacetyl-CoA synthetase	yes	yes	0	0	0	1		1	1	1	1													103.43	103.43	2	0.00065523	46559	QE2_160128_OPL4022_SCS_EVs_and_LYS_E2	96.618	83.437			28250	5757	26188	392624;392625;392626;392627;392628	492377;492378;492379;492380;492381;492382;492383	492381		5
GLPDLQR	Unmodified	797.44	5757	Q9D2R0	Aacs	Acetoacetyl-CoA synthetase	yes	yes	0	0	0					1												1		50.407	50.407	2	0.057091	18507	QE2_160128_OPL4022_SCS_EVs_and_LYS_E2	76.847	21.405			29358	5757	27229	408921;408922	512586;512587	512586		2
HVPSLILETR	Unmodified	1163.67	5757	Q9D2R0	Aacs	Acetoacetyl-CoA synthetase	yes	yes	0	0	0		1	2	2	1	2	1											1	65.255	65.255	2;3	0.00050334	26040	QE2_160128_OPL4022_SCS_EVs_and_LYS_F2	77.662	56.511			34912	5757	32348	492415;492416;492417;492418;492419;492420;492421;492422;492423;492424	617918;617919;617920;617921;617922;617923;617924;617925;617926;617927	617924		9
IGITILGTGAK	Unmodified	1042.64	5757	Q9D2R0	Aacs	Acetoacetyl-CoA synthetase	yes	yes	0	0	0									1										82.906	82.906	2	0.013296	31579	QE2_160128_OPL4022_SCS_EVs_and_LYS_I5	54.65	37.813			36742	5757	34065	521481	654783	654783		1
LEREEIMECQVMWEPDSK	Unmodified	2308.02	5757	Q9D2R0	Aacs	Acetoacetyl-CoA synthetase	yes	yes	0	0	1			1		1														82.37	82.37	3	4.7233e-07	35507	QE2_160128_OPL4022_SCS_EVs_and_LYS_C2	68.639	65.206			47966	5757	44447	682347;682348	855995;855996	855995		1
LNYAENLLR	Unmodified	1104.59	5757	Q9D2R0	Aacs	Acetoacetyl-CoA synthetase	yes	yes	0	0	0	1	1	1	1		1			1		1	1		1	1	1	1	1	73.921	73.921	2	0.0028344	30947	QE2_160128_OPL4022_SCS_EVs_and_LYS_F2	97.857	73.768			52968	5757	49060	752174;752175;752176;752177;752178;752179;752180;752181;752182;752183;752184;752185;752186	943429;943430;943431;943432;943433;943434;943435;943436;943437;943438;943439;943440;943441	943433		11
MASGHTFQPDLVKR	Unmodified	1585.8	5757	Q9D2R0	Aacs	Acetoacetyl-CoA synthetase	yes	yes	0	0	1	1		1	1															46.765	46.765	4	7.4271e-06	16396	QE2_160128_OPL4022_SCS_EVs_and_LYS_C2	75.911	63.916			57734	5757	53472	817291;817292;817293	1024288;1024289;1024290	1024289		3
MYDEVVDTSK	Oxidation (M)	1201.52	5757	Q9D2R0	Aacs	Acetoacetyl-CoA synthetase	yes	yes	0	1	0	1		2	1	1	1							1	1	1	1		1	37.048	37.048	2	0.00046242	12121	QE2_160128_OPL4022_SCS_EVs_and_LYS_D2	85.813	78.593			60740	5757	55349	848975;848976;848977;848978;848979;848980;848981;848982;848983;848984;848985	1062990;1062991;1062992;1062993;1062994;1062995;1062996;1062997;1062998;1062999;1063000	1062993	6798	11
QQVALFAAAMR	Unmodified	1204.64	5757	Q9D2R0	Aacs	Acetoacetyl-CoA synthetase	yes	yes	0	0	0													1			1			82.867	82.867	2	0.058598	36541	QE2_160128_OPL4022_SCS_EVs_and_LYS_P2	40.616	28.978			68805	5757	62783	953490;953491	1192810;1192811;1192812	1192812		2
SDGTLNPNGVR	Unmodified	1128.55	5757	Q9D2R0	Aacs	Acetoacetyl-CoA synthetase	yes	yes	0	0	0	1		1	1		1									1	1	1		32.758	32.758	2	7.2503e-05	9871	QE2_160128_OPL4022_SCS_EVs_and_LYS_Q2	110.88	76.192			73092	5757	66828	1007289;1007290;1007291;1007292;1007293;1007294;1007295	1259259;1259260;1259261;1259262;1259263;1259264;1259265	1259265		5
TGGIIMLGR	Unmodified	916.516	5757	Q9D2R0	Aacs	Acetoacetyl-CoA synthetase	yes	yes	0	0	0			1	1			1				1		1	1	1				71.228	71.228	2	0.010632	29836	QE2_160128_OPL4022_SCS_EVs_and_LYS_O2	76.221	16.202			81550	5757	74645	1124428;1124429;1124430;1124431;1124432;1124433;1124434	1406139;1406140;1406141;1406142;1406143;1406144;1406145	1406145		2
VTFEELR	Unmodified	892.465	5757	Q9D2R0	Aacs	Acetoacetyl-CoA synthetase	yes	yes	0	0	0	1		1		1	1		1								1	1	1	59.745	59.745	2	0.03549	23484	QE2_160128_OPL4022_SCS_EVs_and_LYS_F2	91.626	49.974			92778	5757	84975	1299140;1299141;1299142;1299143;1299144;1299145;1299146;1299147	1627709;1627710;1627711;1627712;1627713;1627714;1627715;1627716	1627712		8
VVLIPYVLPR	Unmodified	1167.74	5757	Q9D2R0	Aacs	Acetoacetyl-CoA synthetase	yes	yes	0	0	0	2	2	2	2	2	2			1		1			1	1	1	1	1	109.71	109.71	2;3	0.0001011	50253	QE2_160128_OPL4022_SCS_EVs_and_LYS_D2	109.71	98.078			93494	5757	85634	1312293;1312294;1312295;1312296;1312297;1312298;1312299;1312300;1312301;1312302;1312303;1312304;1312305;1312306;1312307;1312308;1312309;1312310;1312311	1644883;1644884;1644885;1644886;1644887;1644888;1644889;1644890;1644891;1644892;1644893;1644894;1644895;1644896;1644897;1644898;1644899;1644900;1644901;1644902	1644891		20
WLSVLEEK	Unmodified	1002.54	5757	Q9D2R0	Aacs	Acetoacetyl-CoA synthetase	yes	yes	0	0	0			1		1	1													81.417	81.417	2	0.064428	34786	QE2_160128_OPL4022_SCS_EVs_and_LYS_E2	53.404	29.383			94640	5757	86704	1328258;1328259;1328260	1664892;1664893;1664894	1664893		2
AGQTQPNPGILPIQPALTPR	Unmodified	2068.14	3024	Q3UHJ0-2;Q3UHJ0	Aak1	AP2-associated protein kinase 1	yes	no	0	0	0	2	1	2		2	2													93.752	93.752	2;3	2.7978e-06	42498	QE2_160128_OPL4022_SCS_EVs_and_LYS_F1	59.342	55.807			2884	3024	2680	40523;40524;40525;40526;40527;40528;40529;40530;40531	50811;50812;50813;50814;50815;50816;50817;50818;50819	50819		5
APEMVNLYSGK	Unmodified	1207.59	3024	Q3UHJ0-2;Q3UHJ0	Aak1	AP2-associated protein kinase 1	yes	no	0	0	0	1	1	1	1	1								2		1			1	64.656	64.656	2	0.0011649	27260	QE2_160128_OPL4022_SCS_EVs_and_LYS_O1	77.597	29.703			5756	3024	5289	84191;84192;84193;84194;84195;84196;84197;84198;84199	105105;105106;105107;105108;105109;105110;105111;105112;105113	105112		7
AQATPSQPLQSSQPK	Unmodified	1566.8	3024	Q3UHJ0-2;Q3UHJ0	Aak1	AP2-associated protein kinase 1	yes	no	0	0	0	2	2	2	2	2	2	1	1	1	1			1	1	1	1	1	1	33.821	33.821	2	8.6313e-13	10991	QE2_160128_OPL4022_SCS_EVs_and_LYS_M1	127.05	113.95			6055	3024	5562	88489;88490;88491;88492;88493;88494;88495;88496;88497;88498;88499;88500;88501;88502;88503;88504;88505;88506;88507;88508;88509;88510	110640;110641;110642;110643;110644;110645;110646;110647;110648;110649;110650;110651;110652;110653;110654;110655;110656;110657;110658;110659;110660;110661	110656		22
ATVQPLPQAAGPSNQPGLLPSVSQPK	Unmodified	2581.39	3024	Q3UHJ0-2;Q3UHJ0	Aak1	AP2-associated protein kinase 1	yes	no	0	0	0	1		1		1	2							1	1	1	1	1	1	87.106	87.106	3	1.6143e-07	37538	QE2_160128_OPL4022_SCS_EVs_and_LYS_F1	57.845	53.633			7600	3024	7008	107326;107327;107328;107329;107330;107331;107332;107333;107334;107335;107336	133443;133444;133445;133446;133447;133448;133449;133450;133451;133452;133453;133454;133455	133448		13
DLKVENILLHDR	Unmodified	1463.81	3024	Q3UHJ0-2;Q3UHJ0	Aak1	AP2-associated protein kinase 1	yes	no	0	0	1	1	1	2	2	2	4	1	1	1	1			4	2	3	4	2	2	80.209	80.209	3;4	4.0434e-09	33223	QE2_160128_OPL4022_SCS_EVs_and_LYS_P3	129.37	109.13			12627	3024	11695	176055;176056;176057;176058;176059;176060;176061;176062;176063;176064;176065;176066;176067;176068;176069;176070;176071;176072;176073;176074;176075;176076;176077;176078;176079;176080;176081;176082;176083;176084;176085;176086;176087	218985;218986;218987;218988;218989;218990;218991;218992;218993;218994;218995;218996;218997;218998;218999;219000;219001;219002;219003;219004;219005;219006;219007;219008;219009;219010;219011;219012;219013;219014;219015;219016;219017	219012		23
ECPVPNVQNSPIPAK	Unmodified	1648.82	3024	Q3UHJ0-2;Q3UHJ0	Aak1	AP2-associated protein kinase 1	yes	no	0	0	0						1													62.156	62.156	2	0.0018059	24707	QE2_160128_OPL4022_SCS_EVs_and_LYS_F1	52.5	31.08			15823	3024	14647	220508	276147	276147		1
ECPVPNVQNSPIPAKLPEPVK	Unmodified	2312.22	3024	Q3UHJ0-2;Q3UHJ0	Aak1	AP2-associated protein kinase 1	yes	no	0	0	1	1	1																	82.636	82.636	3	0.050178	35086	QE2_160128_OPL4022_SCS_EVs_and_LYS_A3	27.129	23.983			15824	3024	14648	220509;220510	276148;276149	276148		1
EQGSSGLGSGSSGGGGSSSGLGSGYIGR	Unmodified	2401.07	3024	Q3UHJ0-2;Q3UHJ0	Aak1	AP2-associated protein kinase 1	yes	no	0	0	0			1		1								1						59.494	59.494	3	0.00034079	23066	QE2_160128_OPL4022_SCS_EVs_and_LYS_C2	38.986	36.63			19875	3024	18426	271753;271754;271755	339928;339929;339930	339928		3
FQNPQAEGVNAVEDEIKK	Unmodified	2015	3024	Q3UHJ0-2;Q3UHJ0	Aak1	AP2-associated protein kinase 1	yes	no	0	0	1					1	1							2		2	1	1	1	70.748	70.748	3	1.9659e-06	30313	QE2_160128_OPL4022_SCS_EVs_and_LYS_R1	86.179	77.948			24690	3024	22881	340316;340317;340318;340319;340320;340321;340322;340323;340324	426528;426529;426530;426531;426532;426533;426534;426535;426536;426537	426537		7
GGQVVNLMNQR	Unmodified	1214.62	3024	Q3UHJ0-2;Q3UHJ0	Aak1	AP2-associated protein kinase 1	yes	no	0	0	0					2														56.959	56.959	2	0.0018578	20979	QE2_160128_OPL4022_SCS_EVs_and_LYS_E3	73.841	56.371			27918	3024	25877	387557;387558	486055;486056	486056		2
ILSDVTHSAVFGVPASK	Unmodified	1726.93	3024	Q3UHJ0-2;Q3UHJ0	Aak1	AP2-associated protein kinase 1	yes	no	0	0	0					1	1			1				1	1	1				80.962	80.962	3	9.1585e-06	35475	QE2_160128_OPL4022_SCS_EVs_and_LYS_O1	79.676	58.943			38442	3024	35637	548062;548063;548064;548065;548066;548067	688611;688612;688613;688614;688615;688616	688616		6
LTAEELLNKDFAK	Unmodified	1490.8	3024	Q3UHJ0-2;Q3UHJ0	Aak1	AP2-associated protein kinase 1	yes	no	0	0	1	1		1															1	80.829	80.829	3	8.6288e-05	33099	QE2_160128_OPL4022_SCS_EVs_and_LYS_A1	77.204	59.109			55478	3024	51438	784661;784662;784663	983462;983463;983464	983462		3
LTDPIPTTETSIAPR	Unmodified	1610.85	3024	Q3UHJ0-2;Q3UHJ0	Aak1	AP2-associated protein kinase 1	yes	no	0	0	0	2	1	2	1	1	1	1	1	1	1		1	1	1	1	1	1	1	76.592	76.592	2	1.8117e-05	30095	QE2_160128_OPL4022_SCS_EVs_and_LYS_A1	93.237	73.967			55569	3024	51520	785676;785677;785678;785679;785680;785681;785682;785683;785684;785685;785686;785687;785688;785689;785690;785691;785692;785693;785694	984635;984636;984637;984638;984639;984640;984641;984642;984643;984644;984645;984646;984647;984648;984649;984650;984651;984652;984653	984635		16
QPQAPPTPQQTPATQTQGLPTQAQATPQHQQQHLLK	Unmodified	3923	3024	Q3UHJ0-2;Q3UHJ0	Aak1	AP2-associated protein kinase 1	yes	no	0	0	0	1		2	1	2	2	1			1		1	1		1		1	1	58.754	58.754	4	5.5449e-22	23693	QE2_160128_OPL4022_SCS_EVs_and_LYS_R1	81.28	80.041			68521	3024	62513	951220;951221;951222;951223;951224;951225;951226;951227;951228;951229;951230;951231;951232;951233;951234	1190197;1190198;1190199;1190200;1190201;1190202;1190203;1190204;1190205;1190206;1190207;1190208;1190209;1190210;1190211;1190212;1190213;1190214;1190215	1190215		19
REQGSSGLGSGSSGGGGSSSGLGSGYIGR	Unmodified	2557.18	3024	Q3UHJ0-2;Q3UHJ0	Aak1	AP2-associated protein kinase 1	yes	no	0	0	1						1											1		49.994	49.994	3	2.5269e-16	17583	QE2_160128_OPL4022_SCS_EVs_and_LYS_F3	77.876	71.082			70277	3024	64176	970311;970312	1213383;1213384	1213383		2
SATTTPSGSPR	Unmodified	1060.51	3024	Q3UHJ0-2;Q3UHJ0	Aak1	AP2-associated protein kinase 1	yes	no	0	0	0													1	1					16.978	16.978	2	0.017169	1972	QE2_160128_OPL4022_SCS_EVs_and_LYS_M2	50.786	30.645			72709	3024	66466	1001299;1001300	1251652;1251653	1251652		2
STQLLQAAAAEASLNK	Unmodified	1614.86	3024	Q3UHJ0-2;Q3UHJ0	Aak1	AP2-associated protein kinase 1	yes	no	0	0	0	2		1																77.725	77.725	2;3	3.449e-05	32513	QE2_160128_OPL4022_SCS_EVs_and_LYS_A1	87.429	79.114			78942	3024	72230	1083947;1083948;1083949	1354545;1354546;1354547	1354546		3
TSQQNVSNASEGSTWNPFDDDNFSK	Unmodified	2774.17	3024	Q3UHJ0-2;Q3UHJ0	Aak1	AP2-associated protein kinase 1	yes	no	0	0	0			1			1							1		1				90.913	90.913	3	8.4088e-11	41584	QE2_160128_OPL4022_SCS_EVs_and_LYS_O1	63.701	62.942			84933	3024	77754	1174324;1174325;1174326;1174327	1468922;1468923;1468924;1468925;1468926	1468926		5
VQTTPPPTIQGQK	Unmodified	1393.76	3024	Q3UHJ0-2;Q3UHJ0	Aak1	AP2-associated protein kinase 1	yes	no	0	0	0	2	1	1	1		1							1	1	1			1	38.873	38.873	2	0.00013526	12070	QE2_160128_OPL4022_SCS_EVs_and_LYS_F1	84.365	26.193			91983	3024	84218	1288580;1288581;1288582;1288583;1288584;1288585;1288586;1288587;1288588;1288589	1614500;1614501;1614502;1614503;1614504;1614505;1614506;1614507;1614508;1614509;1614510	1614505		11
YMLEPDPDKRPDIYQVSYFSFK	Unmodified	2737.31	3024	Q3UHJ0-2;Q3UHJ0	Aak1	AP2-associated protein kinase 1	yes	no	0	0	2				1															102.61	102.61	4	0.027324	42632	QE2_160128_OPL4022_SCS_EVs_and_LYS_D4	23.869	20.507			97058	3024	88931	1366439	1714217	1714217		1
YSQDMHCLIR	Unmodified	1321.59	3024	Q3UHJ0-2;Q3UHJ0	Aak1	AP2-associated protein kinase 1	yes	no	0	0	0						1										1		1	49.745	49.745	3	0.00058882	17629	QE2_160128_OPL4022_SCS_EVs_and_LYS_P3	75.387	64.838			97816	3024	89624	1377307;1377308;1377309	1727906;1727907;1727908	1727907		2
AVVGYEDGTIR	Unmodified	1178.59	1316	Q3TJ22;J3QN89	Aamp		yes	no	0	0	0			1																51.715	51.715	2	0.093381	19187	QE2_160128_OPL4022_SCS_EVs_and_LYS_C2	35.677	14.087			8339	1316	7702	118544	147712	147712		1
DASLVVTTSGDHK	Unmodified	1328.66	1316	Q3TJ22;J3QN89	Aamp		yes	no	0	0	0					1	1										1	2		39.844	39.844	2;3	2.9166e-08	13201	QE2_160128_OPL4022_SCS_EVs_and_LYS_F2	113.69	89.342			10507	1316	9709	145821;145822;145823;145824;145825	181084;181085;181086;181087;181088	181085		5
TFQGPNCPATCGR	Unmodified	1464.62	1316	Q3TJ22;J3QN89	Aamp		yes	no	0	0	0	1	1	1	1	1	1													37.306	37.306	2	5.5373e-05	12058	QE2_160128_OPL4022_SCS_EVs_and_LYS_B2	89.231	79.159			81341	1316	74445	1120912;1120913;1120914;1120915;1120916;1120917	1401642;1401643;1401644;1401645;1401646;1401647	1401643		6
TNTLAVTGGEDDKAFVWR	Unmodified	1978.97	1316	Q3TJ22;J3QN89	Aamp		yes	no	0	0	1		1			1	2													80.915	80.915	3	0.0020926	33838	QE2_160128_OPL4022_SCS_EVs_and_LYS_B3	47.082	42.753			83843	1316	76744	1159968;1159969;1159970;1159971	1451138;1451139;1451140;1451141	1451138		0
VFCVQRPDR	Unmodified	1175.59	1316	Q3TJ22;J3QN89	Aamp		yes	no	0	0	1			1		1														39.19	39.19	3	0.041595	12916	QE2_160128_OPL4022_SCS_EVs_and_LYS_C2	48.423	33.744			87966	1316	80527	1224290;1224291	1533581;1533582	1533581		0
LLNLLCR	Unmodified	900.522	5760	Q9D2V5	Aar2	Protein AAR2 homolog	yes	yes	0	0	0																		1	82.343	82.343	2	0.042635	29228	QE2_160128_OPL4022_SCS_EVs_and_LYS_R5	86.086	28.805			51644	5760	47872	735767	923094	923094		1
VGQNLPLCGTECR	Unmodified	1502.7	5760	Q9D2V5	Aar2	Protein AAR2 homolog	yes	yes	0	0	0						1													54.861	54.861	2	0.0015974	20525	QE2_160128_OPL4022_SCS_EVs_and_LYS_F3	69.345	61.431			88637	5760	81158	1236108	1548483	1548483		0
AKGLEATDDSPK	Unmodified	1230.61	3964	Q8BGQ7	Aars	Alanine--tRNA ligase, cytoplasmic	yes	yes	0	0	1	1	2	1	1		4	1			2					1	1			21.085	21.085	2;3	0.00058966	4266	QE2_160128_OPL4022_SCS_EVs_and_LYS_F1	96.371	71.133			3805	3964	3531	55755;55756;55757;55758;55759;55760;55761;55762;55763;55764;55765;55766;55767;55768	69851;69852;69853;69854;69855;69856;69857;69858;69859;69860;69861;69862;69863;69864	69856		13
AQTAPNKDVQR	Unmodified	1226.64	3964	Q8BGQ7	Aars	Alanine--tRNA ligase, cytoplasmic	yes	yes	0	0	1	1	5	4	4	6	2	2	2	5	5	3	3	3	5	2	3	2	4	15.852	15.852	2;3	7.9998e-15	1188	QE2_160128_OPL4022_SCS_EVs_and_LYS_C2	190.36	158.1			6417	3964	5898	93048;93049;93050;93051;93052;93053;93054;93055;93056;93057;93058;93059;93060;93061;93062;93063;93064;93065;93066;93067;93068;93069;93070;93071;93072;93073;93074;93075;93076;93077;93078;93079;93080;93081;93082;93083;93084;93085;93086;93087;93088;93089;93090;93091;93092;93093;93094;93095;93096;93097;93098;93099;93100;93101;93102;93103;93104;93105;93106;93107;93108	116201;116202;116203;116204;116205;116206;116207;116208;116209;116210;116211;116212;116213;116214;116215;116216;116217;116218;116219;116220;116221;116222;116223;116224;116225;116226;116227;116228;116229;116230;116231;116232;116233;116234;116235;116236;116237;116238;116239;116240;116241;116242;116243;116244;116245;116246;116247;116248;116249;116250;116251;116252;116253;116254;116255;116256;116257;…	116210		58
ASEWVQQVSGLMDGK	Unmodified	1633.78	3964	Q8BGQ7	Aars	Alanine--tRNA ligase, cytoplasmic	yes	yes	0	0	0	5	4	7	3	6	9	1	1	1	1	2	2	3	3	2	4	3	4	98.803	98.803	2;3	6.264e-63	44102	QE2_160128_OPL4022_SCS_EVs_and_LYS_F1	234.28	208.91			6716	3964	6185	96608;96609;96610;96611;96612;96613;96614;96615;96616;96617;96618;96619;96620;96621;96622;96623;96624;96625;96626;96627;96628;96629;96630;96631;96632;96633;96634;96635;96636;96637;96638;96639;96640;96641;96642;96643;96644;96645;96646;96647;96648;96649;96650;96651;96652;96653;96654;96655;96656;96657;96658;96659;96660;96661;96662;96663;96664;96665;96666;96667;96668	120610;120611;120612;120613;120614;120615;120616;120617;120618;120619;120620;120621;120622;120623;120624;120625;120626;120627;120628;120629;120630;120631;120632;120633;120634;120635;120636;120637;120638;120639;120640;120641;120642;120643;120644;120645;120646;120647;120648;120649;120650;120651;120652;120653;120654;120655;120656;120657;120658;120659;120660;120661;120662;120663;120664;120665;120666;…	120644		76
ASEWVQQVSGLMDGK	Oxidation (M)	1649.77	3964	Q8BGQ7	Aars	Alanine--tRNA ligase, cytoplasmic	yes	yes	0	1	0		1	1		1	2											1	1	76.407	76.407	2	7.0245e-07	31805	QE2_160128_OPL4022_SCS_EVs_and_LYS_F1	95.073	82.281			6717	3964	6185	96669;96670;96671;96672;96673;96674;96675	120692;120693;120694;120695;120696;120697;120698	120696	4941	6
AVFDETYPDPVR	Unmodified	1407.67	3964	Q8BGQ7	Aars	Alanine--tRNA ligase, cytoplasmic	yes	yes	0	0	0	3	2	3	3	4	6	2	2	2	2	2	2	2	3	5	3	2	3	76.053	76.053	2;3	5.9973e-15	31885	QE2_160128_OPL4022_SCS_EVs_and_LYS_E2	130.44	125.38			7857	3964	7248	111685;111686;111687;111688;111689;111690;111691;111692;111693;111694;111695;111696;111697;111698;111699;111700;111701;111702;111703;111704;111705;111706;111707;111708;111709;111710;111711;111712;111713;111714;111715;111716;111717;111718;111719;111720;111721;111722;111723;111724;111725;111726;111727;111728;111729;111730;111731;111732;111733;111734;111735	139225;139226;139227;139228;139229;139230;139231;139232;139233;139234;139235;139236;139237;139238;139239;139240;139241;139242;139243;139244;139245;139246;139247;139248;139249;139250;139251;139252;139253;139254;139255;139256;139257;139258;139259;139260;139261;139262;139263;139264;139265;139266;139267;139268;139269;139270;139271;139272;139273;139274;139275;139276;139277;139278;139279;139280;139281;…	139246		60
DIINEEEVQFLK	Unmodified	1475.75	3964	Q8BGQ7	Aars	Alanine--tRNA ligase, cytoplasmic	yes	yes	0	0	0	2	1	2		1	1			1			1	3	2	3	2	2	1	101.18	101.18	2;3	1.1129e-09	46966	QE2_160128_OPL4022_SCS_EVs_and_LYS_M1	158.04	114.54			11786	3964	10896	164034;164035;164036;164037;164038;164039;164040;164041;164042;164043;164044;164045;164046;164047;164048;164049;164050;164051;164052;164053;164054;164055	204349;204350;204351;204352;204353;204354;204355;204356;204357;204358;204359;204360;204361;204362;204363;204364;204365;204366;204367;204368;204369;204370;204371;204372;204373;204374;204375	204359		26
DMSAQATGK	Unmodified	907.407	3964	Q8BGQ7	Aars	Alanine--tRNA ligase, cytoplasmic	yes	yes	0	0	0		1		1		1			1	1						1			19.698	19.698	2	0.0091205	3030	QE2_160128_OPL4022_SCS_EVs_and_LYS_I1	63.184	42.702			13128	3964	12132	183848;183849;183850;183851;183852;183853	229629;229630;229631;229632;229633;229634	229632		6
DNFWEMGDTGPCGPCSEIHYDR	Unmodified	2642.03	3964	Q8BGQ7	Aars	Alanine--tRNA ligase, cytoplasmic	yes	yes	0	0	0	4	3	3	1	2	3	2	2	2	2	1	2	2	2	3	3	2	2	92.071	92.071	3	9.8182e-91	40064	QE2_160128_OPL4022_SCS_EVs_and_LYS_F1	206.34	206.34			13220	3964	12210	184851;184852;184853;184854;184855;184856;184857;184858;184859;184860;184861;184862;184863;184864;184865;184866;184867;184868;184869;184870;184871;184872;184873;184874;184875;184876;184877;184878;184879;184880;184881;184882;184883;184884;184885;184886;184887;184888;184889;184890;184891	230798;230799;230800;230801;230802;230803;230804;230805;230806;230807;230808;230809;230810;230811;230812;230813;230814;230815;230816;230817;230818;230819;230820;230821;230822;230823;230824;230825;230826;230827;230828;230829;230830;230831;230832;230833;230834;230835;230836;230837;230838;230839;230840;230841;230842;230843;230844;230845;230846;230847;230848;230849;230850;230851;230852;230853;230854;…	230814		51
DNFWEMGDTGPCGPCSEIHYDR	Oxidation (M)	2658.02	3964	Q8BGQ7	Aars	Alanine--tRNA ligase, cytoplasmic	yes	yes	0	1	0		1		2	1	1						1			1	1	1	1	81.238	81.238	3	6.4747e-12	34009	QE2_160128_OPL4022_SCS_EVs_and_LYS_F1	89.462	89.263			13221	3964	12210	184892;184893;184894;184895;184896;184897;184898;184899;184900;184901	230856;230857;230858;230859;230860;230861;230862;230863;230864;230865;230866;230867	230862	4942	12
EKMFVDEVVTGQECGVVLDK	Unmodified	2281.1	3964	Q8BGQ7	Aars	Alanine--tRNA ligase, cytoplasmic	yes	yes	0	0	1	1		1			2													86.782	86.782	3	1.8686e-09	38714	QE2_160128_OPL4022_SCS_EVs_and_LYS_F1	99.407	94.65			18008	3964	16697	248679;248680;248681;248682	311615;311616;311617;311618	311617		4
ESDGVLKPLPK	Unmodified	1181.67	3964	Q8BGQ7	Aars	Alanine--tRNA ligase, cytoplasmic	yes	yes	0	0	1	6	6	7	8	3	6	5	5	7	5	2	4	6	6	5	7	4	4	47.576	47.576	2;3	7.8894e-05	18036	QE2_160128_OPL4022_SCS_EVs_and_LYS_Q1	132.56	117.19			20269	3964	18795	276364;276365;276366;276367;276368;276369;276370;276371;276372;276373;276374;276375;276376;276377;276378;276379;276380;276381;276382;276383;276384;276385;276386;276387;276388;276389;276390;276391;276392;276393;276394;276395;276396;276397;276398;276399;276400;276401;276402;276403;276404;276405;276406;276407;276408;276409;276410;276411;276412;276413;276414;276415;276416;276417;276418;276419;276420;…	345511;345512;345513;345514;345515;345516;345517;345518;345519;345520;345521;345522;345523;345524;345525;345526;345527;345528;345529;345530;345531;345532;345533;345534;345535;345536;345537;345538;345539;345540;345541;345542;345543;345544;345545;345546;345547;345548;345549;345550;345551;345552;345553;345554;345555;345556;345557;345558;345559;345560;345561;345562;345563;345564;345565;345566;345567;…	345609		99
GAMSTQQIK	Unmodified	962.486	3964	Q8BGQ7	Aars	Alanine--tRNA ligase, cytoplasmic	yes	yes	0	0	0	2	3	2	4	3	4	2	2	2	3	3	2	1	1	2	2	2	2	25.708	25.708	2	0.0010775	6274	QE2_160128_OPL4022_SCS_EVs_and_LYS_E2	153.08	116.38			26231	3964	24310	363389;363390;363391;363392;363393;363394;363395;363396;363397;363398;363399;363400;363401;363402;363403;363404;363405;363406;363407;363408;363409;363410;363411;363412;363413;363414;363415;363416;363417;363418;363419;363420;363421;363422;363423;363424;363425;363426;363427;363428;363429;363430	455907;455908;455909;455910;455911;455912;455913;455914;455915;455916;455917;455918;455919;455920;455921;455922;455923;455924;455925;455926;455927;455928;455929;455930;455931;455932;455933;455934;455935;455936;455937;455938;455939;455940;455941;455942;455943;455944;455945;455946;455947;455948;455949;455950;455951;455952;455953;455954	455921		46
GAMSTQQIK	Oxidation (M)	978.48	3964	Q8BGQ7	Aars	Alanine--tRNA ligase, cytoplasmic	yes	yes	0	1	0				1															17.006	17.006	2	0.0048218	1899	QE2_160128_OPL4022_SCS_EVs_and_LYS_D1	70.256	41.338			26232	3964	24310	363431	455955	455955	4943	1
GAMSTQQIKK	Unmodified	1090.58	3964	Q8BGQ7	Aars	Alanine--tRNA ligase, cytoplasmic	yes	yes	0	0	1	1		1			1													20.848	20.848	2;3	0.00010383	3496	QE2_160128_OPL4022_SCS_EVs_and_LYS_F1	101.65	86.635			26233	3964	24311	363432;363433;363434	455956;455957;455958	455958		2
GGGKDMSAQATGK	Unmodified	1206.57	3964	Q8BGQ7	Aars	Alanine--tRNA ligase, cytoplasmic	yes	yes	0	0	1	1			2			1		1	1			2						16.293	16.293	2;3	0.00037448	2058	QE2_160128_OPL4022_SCS_EVs_and_LYS_M1	67.234	51.862			27722	3964	25698	384896;384897;384898;384899;384900;384901;384902;384903	482871;482872;482873;482874;482875;482876;482877;482878	482878		8
GGYVLHIGTIYGNLK	Unmodified	1603.87	3964	Q8BGQ7	Aars	Alanine--tRNA ligase, cytoplasmic	yes	yes	0	0	0	7	4	7	6	4	4	5	3	4	3	2	4	4	5	5	5	2	4	87.362	87.362	2;3	1.0148e-24	38219	QE2_160128_OPL4022_SCS_EVs_and_LYS_N2	167.22	160.34			28054	3964	26004	389196;389197;389198;389199;389200;389201;389202;389203;389204;389205;389206;389207;389208;389209;389210;389211;389212;389213;389214;389215;389216;389217;389218;389219;389220;389221;389222;389223;389224;389225;389226;389227;389228;389229;389230;389231;389232;389233;389234;389235;389236;389237;389238;389239;389240;389241;389242;389243;389244;389245;389246;389247;389248;389249;389250;389251;389252;…	488039;488040;488041;488042;488043;488044;488045;488046;488047;488048;488049;488050;488051;488052;488053;488054;488055;488056;488057;488058;488059;488060;488061;488062;488063;488064;488065;488066;488067;488068;488069;488070;488071;488072;488073;488074;488075;488076;488077;488078;488079;488080;488081;488082;488083;488084;488085;488086;488087;488088;488089;488090;488091;488092;488093;488094;488095;…	488105		79
GLEATDDSPK	Unmodified	1031.48	3964	Q8BGQ7	Aars	Alanine--tRNA ligase, cytoplasmic	yes	yes	0	0	0	3	3	5	5	3	3	3	4	4	3	2	3	2	2	3	4	4	4	25.788	25.788	2	0.00050136	6119	QE2_160128_OPL4022_SCS_EVs_and_LYS_G2	115.78	105.02			29019	3964	26915	403521;403522;403523;403524;403525;403526;403527;403528;403529;403530;403531;403532;403533;403534;403535;403536;403537;403538;403539;403540;403541;403542;403543;403544;403545;403546;403547;403548;403549;403550;403551;403552;403553;403554;403555;403556;403557;403558;403559;403560;403561;403562;403563;403564;403565;403566;403567;403568;403569;403570;403571;403572;403573;403574;403575;403576;403577;…	505782;505783;505784;505785;505786;505787;505788;505789;505790;505791;505792;505793;505794;505795;505796;505797;505798;505799;505800;505801;505802;505803;505804;505805;505806;505807;505808;505809;505810;505811;505812;505813;505814;505815;505816;505817;505818;505819;505820;505821;505822;505823;505824;505825;505826;505827;505828;505829;505830;505831;505832;505833;505834;505835;505836;505837;505838;…	505806		55
GLVVDMNGFEEER	Unmodified	1493.68	3964	Q8BGQ7	Aars	Alanine--tRNA ligase, cytoplasmic	yes	yes	0	0	0						1													85.775	85.775	2	0.0031079	37331	QE2_160128_OPL4022_SCS_EVs_and_LYS_F1	59.709	53.433			29611	3964	27467	411977	516210	516210		1
GLVVDMNGFEEERR	Unmodified	1649.78	3964	Q8BGQ7	Aars	Alanine--tRNA ligase, cytoplasmic	yes	yes	0	0	1			1			2	1	1	1	1	1	1	1	1	1	1	1	1	77.715	77.715	3	3.1413e-06	34101	QE2_160128_OPL4022_SCS_EVs_and_LYS_Q1	84.365	78.65			29612	3964	27468	411978;411979;411980;411981;411982;411983;411984;411985;411986;411987;411988;411989;411990;411991;411992	516211;516212;516213;516214;516215;516216;516217;516218;516219;516220;516221;516222;516223;516224;516225	516224		15
GSLVAPDR	Unmodified	813.434	3964	Q8BGQ7	Aars	Alanine--tRNA ligase, cytoplasmic	yes	yes	0	0	0	1	1	1	2	2	3									1			1	31.831	31.831	2	0.010982	8285	QE2_160128_OPL4022_SCS_EVs_and_LYS_D1	95.815	66.645			31014	3964	28745	430215;430216;430217;430218;430219;430220;430221;430222;430223;430224;430225;430226	538675;538676;538677;538678;538679;538680;538681;538682;538683;538684;538685;538686	538678		10
GSLVAPDRLR	Unmodified	1082.62	3964	Q8BGQ7	Aars	Alanine--tRNA ligase, cytoplasmic	yes	yes	0	0	1			1		1		1				1								48.027	48.027	2;3	0.02279	17484	QE2_160128_OPL4022_SCS_EVs_and_LYS_K1	41.347	27.049			31015	3964	28746	430227;430228;430229;430230	538687;538688;538689;538690	538690		2
GTGARPYTGK	Unmodified	1006.52	3964	Q8BGQ7	Aars	Alanine--tRNA ligase, cytoplasmic	yes	yes	0	0	1	1	1	1	1	1	1	1	1	1	1	1	1	1		1		1	1	17.186	17.186	2	0.0018793	2235	QE2_160128_OPL4022_SCS_EVs_and_LYS_L1	111.33	63.299			31366	3964	29069	435644;435645;435646;435647;435648;435649;435650;435651;435652;435653;435654;435655;435656;435657;435658;435659	545570;545571;545572;545573;545574;545575;545576;545577;545578;545579;545580;545581;545582;545583;545584;545585	545581		15
HNDLDDVGK	Unmodified	1011.46	3964	Q8BGQ7	Aars	Alanine--tRNA ligase, cytoplasmic	yes	yes	0	0	0			1												1		1	1	27.326	27.326	2	0.0034907	7507	QE2_160128_OPL4022_SCS_EVs_and_LYS_C1	92.611	55.062			34054	3964	31553	479088;479089;479090;479091	600886;600887;600888;600889	600886		4
ILPGNMK	Unmodified	771.431	3964	Q8BGQ7	Aars	Alanine--tRNA ligase, cytoplasmic	yes	yes	0	0	0			1	2	1	2									1	2	1		39.587	39.587	2	0.022571	13951	QE2_160128_OPL4022_SCS_EVs_and_LYS_E1	84.064	41.063			38334	3964	35539	546849;546850;546851;546852;546853;546854;546855;546856;546857;546858	687234;687235;687236;687237;687238;687239;687240;687241;687242;687243	687237		10
ILPGNMKDNFWEMGDTGPCGPCSEIHYDR	Unmodified	3395.45	3964	Q8BGQ7	Aars	Alanine--tRNA ligase, cytoplasmic	yes	yes	0	0	1	1				1				1			1							95.488	95.488	4	2.1938e-05	42516	QE2_160128_OPL4022_SCS_EVs_and_LYS_E1	42.885	42.187			38335	3964	35540	546859;546860;546861;546862	687244;687245;687246;687247	687245		4
ILPGNMKDNFWEMGDTGPCGPCSEIHYDR	Oxidation (M)	3411.44	3964	Q8BGQ7	Aars	Alanine--tRNA ligase, cytoplasmic	yes	yes	0	1	1						1													87.021	87.021	4	4.4229e-13	37935	QE2_160128_OPL4022_SCS_EVs_and_LYS_F1	75.103	74.11			38336	3964	35540	546863	687248	687248	4942;4944	1
IQSLGDCK	Unmodified	919.443	3964	Q8BGQ7	Aars	Alanine--tRNA ligase, cytoplasmic	yes	yes	0	0	0	1	1	1	1	1	2		1			1	1							28.305	28.305	2	0.0036552	7120	QE2_160128_OPL4022_SCS_EVs_and_LYS_F1	126.62	66.263			39640	3964	36696	565611;565612;565613;565614;565615;565616;565617;565618;565619;565620	711640;711641;711642;711643;711644;711645;711646;711647;711648;711649	711645		10
ITCLCQVPQNAANR	Unmodified	1643.79	3964	Q8BGQ7	Aars	Alanine--tRNA ligase, cytoplasmic	yes	yes	0	0	0	3	1	5	6	4	3	2	1	2	3	1	1	3	1	3	5	2	4	54.126	54.126	2;3	3.9562e-23	19539	QE2_160128_OPL4022_SCS_EVs_and_LYS_E1	162.31	141.72			40367	3964	37371	575762;575763;575764;575765;575766;575767;575768;575769;575770;575771;575772;575773;575774;575775;575776;575777;575778;575779;575780;575781;575782;575783;575784;575785;575786;575787;575788;575789;575790;575791;575792;575793;575794;575795;575796;575797;575798;575799;575800;575801;575802;575803;575804;575805;575806;575807;575808;575809;575810;575811	724133;724134;724135;724136;724137;724138;724139;724140;724141;724142;724143;724144;724145;724146;724147;724148;724149;724150;724151;724152;724153;724154;724155;724156;724157;724158;724159;724160;724161;724162;724163;724164;724165;724166;724167;724168;724169;724170;724171;724172;724173;724174;724175;724176;724177;724178;724179;724180;724181;724182;724183;724184;724185;724186;724187;724188;724189;…	724154		56
IVAVTGAEAQK	Unmodified	1085.61	3964	Q8BGQ7	Aars	Alanine--tRNA ligase, cytoplasmic	yes	yes	0	0	0	4	3	5	5	2	4	2	3	2	3	2	3	2	3	3	3	2	2	35.369	35.369	2;3	1.7707e-05	11500	QE2_160128_OPL4022_SCS_EVs_and_LYS_O1	126.03	92.648			40742	3964	37718	581507;581508;581509;581510;581511;581512;581513;581514;581515;581516;581517;581518;581519;581520;581521;581522;581523;581524;581525;581526;581527;581528;581529;581530;581531;581532;581533;581534;581535;581536;581537;581538;581539;581540;581541;581542;581543;581544;581545;581546;581547;581548;581549;581550;581551;581552;581553;581554;581555;581556;581557;581558;581559	731383;731384;731385;731386;731387;731388;731389;731390;731391;731392;731393;731394;731395;731396;731397;731398;731399;731400;731401;731402;731403;731404;731405;731406;731407;731408;731409;731410;731411;731412;731413;731414;731415;731416;731417;731418;731419;731420;731421;731422;731423;731424;731425;731426;731427;731428;731429;731430;731431;731432;731433;731434;731435;731436;731437;731438	731429		49
KAEEIVNGMIEAAKPVYTQDCPLAAAK	Unmodified	2916.47	3964	Q8BGQ7	Aars	Alanine--tRNA ligase, cytoplasmic	yes	yes	0	0	2	1		1		2	3	1	1	1	1	1	1	2	1	2	2	1	2	94.073	94.073	3;4	3.5658e-118	41234	QE2_160128_OPL4022_SCS_EVs_and_LYS_F1	205.12	198.25			41511	3964	38422	593718;593719;593720;593721;593722;593723;593724;593725;593726;593727;593728;593729;593730;593731;593732;593733;593734;593735;593736;593737;593738;593739;593740	747139;747140;747141;747142;747143;747144;747145;747146;747147;747148;747149;747150;747151;747152;747153;747154;747155;747156;747157;747158;747159;747160;747161;747162;747163;747164;747165;747166;747167	747147		29
KAEEIVNGMIEAAKPVYTQDCPLAAAK	Oxidation (M)	2932.47	3964	Q8BGQ7	Aars	Alanine--tRNA ligase, cytoplasmic	yes	yes	0	1	2	1	1	1	1		1											1		72.122	72.122	4	9.1438e-08	29651	QE2_160128_OPL4022_SCS_EVs_and_LYS_B2	59.893	55.946			41512	3964	38422	593741;593742;593743;593744;593745;593746	747168;747169;747170;747171;747172;747173;747174	747169	4945	6
KDPEMVKDIINEEEVQFLK	Unmodified	2303.17	3964	Q8BGQ7	Aars	Alanine--tRNA ligase, cytoplasmic	yes	yes	0	0	2	2		2	2	4	5	1	1	2	2		1	2	1	3	3	3	2	104.91	104.91	3;4	2.1162e-28	47248	QE2_160128_OPL4022_SCS_EVs_and_LYS_P2	145.43	138.51			41967	3964	38837	599691;599692;599693;599694;599695;599696;599697;599698;599699;599700;599701;599702;599703;599704;599705;599706;599707;599708;599709;599710;599711;599712;599713;599714;599715;599716;599717;599718;599719;599720;599721;599722;599723;599724;599725;599726	754386;754387;754388;754389;754390;754391;754392;754393;754394;754395;754396;754397;754398;754399;754400;754401;754402;754403;754404;754405;754406;754407;754408;754409;754410;754411;754412;754413;754414;754415;754416;754417;754418;754419;754420;754421;754422;754423;754424;754425;754426;754427	754420		39
KDPEMVKDIINEEEVQFLK	Oxidation (M)	2319.17	3964	Q8BGQ7	Aars	Alanine--tRNA ligase, cytoplasmic	yes	yes	0	1	2		1																	97.154	97.154	4	0.0013878	42850	QE2_160128_OPL4022_SCS_EVs_and_LYS_B2	46.494	41.617			41968	3964	38837	599727	754428	754428	4946	0
KIQSLGDCK	Unmodified	1047.54	3964	Q8BGQ7	Aars	Alanine--tRNA ligase, cytoplasmic	yes	yes	0	0	1	1	3	2	2	2	2	1	1	3	1	2			1	1	1	1	1	23.713	23.713	2;3	0.0030925	4893	QE2_160128_OPL4022_SCS_EVs_and_LYS_D2	123.79	71.667			43167	3964	39959	616548;616549;616550;616551;616552;616553;616554;616555;616556;616557;616558;616559;616560;616561;616562;616563;616564;616565;616566;616567;616568;616569;616570;616571;616572	775107;775108;775109;775110;775111;775112;775113;775114;775115;775116;775117;775118;775119;775120;775121;775122;775123;775124;775125;775126;775127;775128;775129;775130;775131	775114		25
KSIDTGMGLER	Unmodified	1205.61	3964	Q8BGQ7	Aars	Alanine--tRNA ligase, cytoplasmic	yes	yes	0	0	1	2	2	1	2		1	1	1	1	1				1				1	41.147	41.147	2;3	0.00050662	12648	QE2_160128_OPL4022_SCS_EVs_and_LYS_B1	70.438	2.0824			44869	3964	41536	639006;639007;639008;639009;639010;639011;639012;639013;639014;639015;639016;639017;639018;639019	802416;802417;802418;802419;802420;802421;802422;802423;802424;802425;802426;802427;802428;802429	802418		12
LFIDEPR	Unmodified	888.471	3964	Q8BGQ7	Aars	Alanine--tRNA ligase, cytoplasmic	yes	yes	0	0	0	2	3	2	2	2	2	1		1	1	2	2	1	2	2	3	2	3	64.704	64.704	2	0.010437	23798	QE2_160128_OPL4022_SCS_EVs_and_LYS_B1	146.87	56.208			48293	3964	44753	685959;685960;685961;685962;685963;685964;685965;685966;685967;685968;685969;685970;685971;685972;685973;685974;685975;685976;685977;685978;685979;685980;685981;685982;685983;685984;685985;685986;685987;685988;685989;685990;685991	860387;860388;860389;860390;860391;860392;860393;860394;860395;860396;860397;860398;860399;860400;860401;860402;860403;860404;860405;860406;860407;860408;860409;860410;860411;860412;860413;860414;860415;860416;860417;860418;860419;860420;860421;860422;860423	860390		37
LVSVLQNK	Unmodified	899.544	3964	Q8BGQ7	Aars	Alanine--tRNA ligase, cytoplasmic	yes	yes	0	0	0	4	3	5	7	3	5	2	2	3	3	2	1	2	3	3	3	4	2	49.637	49.637	2	0.0028439	15750	QE2_160128_OPL4022_SCS_EVs_and_LYS_D1	135.84	73.27			56856	3964	52707	806574;806575;806576;806577;806578;806579;806580;806581;806582;806583;806584;806585;806586;806587;806588;806589;806590;806591;806592;806593;806594;806595;806596;806597;806598;806599;806600;806601;806602;806603;806604;806605;806606;806607;806608;806609;806610;806611;806612;806613;806614;806615;806616;806617;806618;806619;806620;806621;806622;806623;806624;806625;806626;806627;806628;806629;806630	1011080;1011081;1011082;1011083;1011084;1011085;1011086;1011087;1011088;1011089;1011090;1011091;1011092;1011093;1011094;1011095;1011096;1011097;1011098;1011099;1011100;1011101;1011102;1011103;1011104;1011105;1011106;1011107;1011108;1011109;1011110;1011111;1011112;1011113;1011114;1011115;1011116;1011117;1011118;1011119;1011120;1011121;1011122;1011123;1011124;1011125;1011126;1011127;1011128;1011129…	1011093		57
LYVTYFGGDEAAGLEPDLECR	Unmodified	2374.08	3964	Q8BGQ7	Aars	Alanine--tRNA ligase, cytoplasmic	yes	yes	0	0	0	6	5	8	4	3	6	1	1	4		1	1	4	4	5	6	2	3	107.26	107.26	2;3	4.3725e-179	48210	QE2_160128_OPL4022_SCS_EVs_and_LYS_F1	283.08	274.42			57503	3964	53319	814967;814968;814969;814970;814971;814972;814973;814974;814975;814976;814977;814978;814979;814980;814981;814982;814983;814984;814985;814986;814987;814988;814989;814990;814991;814992;814993;814994;814995;814996;814997;814998;814999;815000;815001;815002;815003;815004;815005;815006;815007;815008;815009;815010;815011;815012;815013;815014;815015;815016;815017;815018;815019;815020;815021;815022;815023;…	1021469;1021470;1021471;1021472;1021473;1021474;1021475;1021476;1021477;1021478;1021479;1021480;1021481;1021482;1021483;1021484;1021485;1021486;1021487;1021488;1021489;1021490;1021491;1021492;1021493;1021494;1021495;1021496;1021497;1021498;1021499;1021500;1021501;1021502;1021503;1021504;1021505;1021506;1021507;1021508;1021509;1021510;1021511;1021512;1021513;1021514;1021515;1021516;1021517;1021518…	1021499		62
MDATLTAR	Acetyl (Protein N-term)	919.443	3964	Q8BGQ7	Aars	Alanine--tRNA ligase, cytoplasmic	yes	yes	1	0	0	1	1	1	2	1	1				1		1							65.331	65.331	2	0.0027423	22437	QE2_160128_OPL4022_SCS_EVs_and_LYS_D1	106.93	53.048			57840	3964	53541	818827;818828;818829;818830;818831;818832;818833;818834;818835	1026260;1026261;1026262;1026263;1026264;1026265;1026266;1026267;1026268	1026263		8
MFVDEVVTGQECGVVLDK	Unmodified	2023.96	3964	Q8BGQ7	Aars	Alanine--tRNA ligase, cytoplasmic	yes	yes	0	0	0			1																94.314	94.314	2	0.024408	41690	QE2_160128_OPL4022_SCS_EVs_and_LYS_C1	35.872	32.01			58486	3964	53963	825568	1034828	1034828		1
NSSHAGAFVIVTEEAIAK	Unmodified	1842.95	3964	Q8BGQ7	Aars	Alanine--tRNA ligase, cytoplasmic	yes	yes	0	0	0	2	3	3	4	3	3	2	1	2	2	2		1	1	2	1	1	3	82.068	82.068	2;3	9.4125e-07	35631	QE2_160128_OPL4022_SCS_EVs_and_LYS_D2	66.536	54.893			64248	3964	58544	900124;900125;900126;900127;900128;900129;900130;900131;900132;900133;900134;900135;900136;900137;900138;900139;900140;900141;900142;900143;900144;900145;900146;900147;900148;900149;900150;900151;900152;900153;900154;900155;900156;900157;900158;900159	1127146;1127147;1127148;1127149;1127150;1127151;1127152;1127153;1127154;1127155;1127156;1127157;1127158;1127159;1127160;1127161;1127162;1127163;1127164;1127165;1127166;1127167;1127168;1127169;1127170;1127171;1127172;1127173;1127174;1127175;1127176;1127177;1127178;1127179;1127180;1127181;1127182;1127183;1127184;1127185;1127186	1127158		32
QIWQNLGLDEAR	Unmodified	1441.73	3964	Q8BGQ7	Aars	Alanine--tRNA ligase, cytoplasmic	yes	yes	0	0	0	5	6	6	4	4	6	5	4	5	3	3	2	3	4	5	4	4	4	88.96	88.96	2;3	1.0755e-26	36115	QE2_160128_OPL4022_SCS_EVs_and_LYS_A1	202.27	173.03			67335	3964	61423	939045;939046;939047;939048;939049;939050;939051;939052;939053;939054;939055;939056;939057;939058;939059;939060;939061;939062;939063;939064;939065;939066;939067;939068;939069;939070;939071;939072;939073;939074;939075;939076;939077;939078;939079;939080;939081;939082;939083;939084;939085;939086;939087;939088;939089;939090;939091;939092;939093;939094;939095;939096;939097;939098;939099;939100;939101;…	1175635;1175636;1175637;1175638;1175639;1175640;1175641;1175642;1175643;1175644;1175645;1175646;1175647;1175648;1175649;1175650;1175651;1175652;1175653;1175654;1175655;1175656;1175657;1175658;1175659;1175660;1175661;1175662;1175663;1175664;1175665;1175666;1175667;1175668;1175669;1175670;1175671;1175672;1175673;1175674;1175675;1175676;1175677;1175678;1175679;1175680;1175681;1175682;1175683;1175684…	1175637		101
QLIDSNPNQPLVILEMESGASAK	Unmodified	2453.25	3964	Q8BGQ7	Aars	Alanine--tRNA ligase, cytoplasmic	yes	yes	0	0	0	1	1	2	1	1	4									1				112.93	112.93	2;3	1.3285e-13	49822	QE2_160128_OPL4022_SCS_EVs_and_LYS_A1	76.796	66.649			67759	3964	61828	943678;943679;943680;943681;943682;943683;943684;943685;943686;943687;943688	1181148;1181149;1181150;1181151;1181152;1181153;1181154;1181155;1181156;1181157;1181158;1181159	1181148		12
QLIDSNPNQPLVILEMESGASAK	Oxidation (M)	2469.24	3964	Q8BGQ7	Aars	Alanine--tRNA ligase, cytoplasmic	yes	yes	0	1	0						1													104.08	104.08	3	1.8014e-06	47156	QE2_160128_OPL4022_SCS_EVs_and_LYS_F1	54.626	50.08			67760	3964	61828	943689	1181160	1181160	4947	0
RIVAVTGAEAQK	Unmodified	1241.71	3964	Q8BGQ7	Aars	Alanine--tRNA ligase, cytoplasmic	yes	yes	0	0	1	4	3	3	3	5	6	1		2	3	2		2	2	2	3	1	4	30.38	30.38	2;3	2.4276e-05	8117	QE2_160128_OPL4022_SCS_EVs_and_LYS_R2	100.22	79.936			70807	3964	64680	977842;977843;977844;977845;977846;977847;977848;977849;977850;977851;977852;977853;977854;977855;977856;977857;977858;977859;977860;977861;977862;977863;977864;977865;977866;977867;977868;977869;977870;977871;977872;977873;977874;977875;977876;977877;977878;977879;977880;977881;977882;977883;977884;977885;977886;977887	1222935;1222936;1222937;1222938;1222939;1222940;1222941;1222942;1222943;1222944;1222945;1222946;1222947;1222948;1222949;1222950;1222951;1222952;1222953;1222954;1222955;1222956;1222957;1222958;1222959;1222960;1222961;1222962;1222963;1222964;1222965;1222966;1222967;1222968;1222969;1222970;1222971;1222972;1222973;1222974;1222975;1222976;1222977;1222978;1222979;1222980;1222981	1222981		43
RPVMSNHTATHILNFALR	Unmodified	2077.1	3964	Q8BGQ7	Aars	Alanine--tRNA ligase, cytoplasmic	yes	yes	0	0	1							1												114.32	114.32	4	0.072714	52306	QE2_160128_OPL4022_SCS_EVs_and_LYS_G1	16.924	13.389			71584	3964	65404	987531	1234662	1234662		1
RRPVMSNHTATHILNFALR	Unmodified	2233.2	3964	Q8BGQ7	Aars	Alanine--tRNA ligase, cytoplasmic	yes	yes	0	0	2	1	1		2															93.525	93.525	5	1.3521e-14	52183	QE2_160128_OPL4022_SCS_EVs_and_LYS_A2	117.18	114.21			71751	3964	65566	989058;989059;989060;989061	1236421;1236422;1236423;1236424	1236421		2
RRPVMSNHTATHILNFALR	Oxidation (M)	2249.2	3964	Q8BGQ7	Aars	Alanine--tRNA ligase, cytoplasmic	yes	yes	0	1	2														1	1				114.52	114.52	5	5.0368e-15	53358	QE2_160128_OPL4022_SCS_EVs_and_LYS_O1	122.01	110.35			71752	3964	65566	989062;989063	1236425;1236426	1236426	4948	2
SIDTGMGLER	Unmodified	1077.51	3964	Q8BGQ7	Aars	Alanine--tRNA ligase, cytoplasmic	yes	yes	0	0	0	2	2	2	8	1	1			1	1		1				1			58.405	58.405	2	0.00060835	17794	QE2_160128_OPL4022_SCS_EVs_and_LYS_D1	100.82	55.839			74926	3964	68519	1032813;1032814;1032815;1032816;1032817;1032818;1032819;1032820;1032821;1032822;1032823;1032824;1032825;1032826;1032827;1032828;1032829;1032830;1032831;1032832	1291451;1291452;1291453;1291454;1291455;1291456;1291457;1291458;1291459;1291460;1291461;1291462;1291463;1291464;1291465;1291466;1291467;1291468;1291469;1291470;1291471;1291472;1291473	1291459		23
SIDTGMGLER	Oxidation (M)	1093.51	3964	Q8BGQ7	Aars	Alanine--tRNA ligase, cytoplasmic	yes	yes	0	1	0		1	1	1		1									1			1	37.163	37.163	2	0.0038193	11508	QE2_160128_OPL4022_SCS_EVs_and_LYS_D3	63.624	45.728			74927	3964	68519	1032833;1032834;1032835;1032836;1032837;1032838	1291474;1291475;1291476;1291477;1291478;1291479	1291476	4949	5
SLSAMEAK	Unmodified	835.411	3964	Q8BGQ7	Aars	Alanine--tRNA ligase, cytoplasmic	yes	yes	0	0	0	2	1	1	1	2	2	1	1	1	1	1		1	1	1		1	1	31.906	31.906	2	0.016216	8650	QE2_160128_OPL4022_SCS_EVs_and_LYS_F1	76.679	29.597			76293	3964	69800	1052059;1052060;1052061;1052062;1052063;1052064;1052065;1052066;1052067;1052068;1052069;1052070;1052071;1052072;1052073;1052074;1052075;1052076;1052077	1315034;1315035;1315036;1315037;1315038;1315039;1315040;1315041;1315042;1315043;1315044;1315045;1315046;1315047;1315048;1315049;1315050;1315051;1315052;1315053	1315042		19
SLSAMEAK	Oxidation (M)	851.406	3964	Q8BGQ7	Aars	Alanine--tRNA ligase, cytoplasmic	yes	yes	0	1	0																	1		20.512	20.512	2	0.026803	3699	QE2_160128_OPL4022_SCS_EVs_and_LYS_Q1	53.775	25.668			76294	3964	69800	1052078	1315054	1315054		1
SVLGEADQK	Unmodified	945.477	3964	Q8BGQ7	Aars	Alanine--tRNA ligase, cytoplasmic	yes	yes	0	0	0	1	2	2	3	2	4		2	2	2		2			1	1		1	30.415	30.415	2	0.0021242	8760	QE2_160128_OPL4022_SCS_EVs_and_LYS_E2	110.88	75.444			79307	3964	72574	1088844;1088845;1088846;1088847;1088848;1088849;1088850;1088851;1088852;1088853;1088854;1088855;1088856;1088857;1088858;1088859;1088860;1088861;1088862;1088863;1088864;1088865;1088866;1088867;1088868	1360531;1360532;1360533;1360534;1360535;1360536;1360537;1360538;1360539;1360540;1360541;1360542;1360543;1360544;1360545;1360546;1360547;1360548;1360549;1360550;1360551;1360552;1360553;1360554;1360555;1360556	1360539		24
SVLGEADQKGSLVAPDR	Unmodified	1740.9	3964	Q8BGQ7	Aars	Alanine--tRNA ligase, cytoplasmic	yes	yes	0	0	1	2																		54.473	54.473	2;3	5.1177e-10	20515	QE2_160128_OPL4022_SCS_EVs_and_LYS_A1	80.316	68.162			79308	3964	72575	1088869;1088870	1360557;1360558	1360557		2
TCFYAEQGGQIYDEGYLVK	Unmodified	2240.01	3964	Q8BGQ7	Aars	Alanine--tRNA ligase, cytoplasmic	yes	yes	0	0	0	2		1	2	2	2							1	1	3	3		3	88.77	88.77	2;3	2.6982e-49	38493	QE2_160128_OPL4022_SCS_EVs_and_LYS_F1	173.49	169.88			80381	3964	73554	1106010;1106011;1106012;1106013;1106014;1106015;1106016;1106017;1106018;1106019;1106020;1106021;1106022;1106023;1106024;1106025;1106026;1106027;1106028;1106029	1382606;1382607;1382608;1382609;1382610;1382611;1382612;1382613;1382614;1382615;1382616;1382617;1382618;1382619;1382620;1382621;1382622;1382623;1382624;1382625;1382626;1382627;1382628;1382629;1382630	1382614		23
THSPQTSAMLFTVDNEAGK	Unmodified	2032.95	3964	Q8BGQ7	Aars	Alanine--tRNA ligase, cytoplasmic	yes	yes	0	0	0	3	1	5	4	3	4	3	3	3	4	2	1	2	3	4	5	3	5	71.016	71.016	2;3	1.6978e-60	30191	QE2_160128_OPL4022_SCS_EVs_and_LYS_R1	177.6	171.48			81995	3964	75055	1132401;1132402;1132403;1132404;1132405;1132406;1132407;1132408;1132409;1132410;1132411;1132412;1132413;1132414;1132415;1132416;1132417;1132418;1132419;1132420;1132421;1132422;1132423;1132424;1132425;1132426;1132427;1132428;1132429;1132430;1132431;1132432;1132433;1132434;1132435;1132436;1132437;1132438;1132439;1132440;1132441;1132442;1132443;1132444;1132445;1132446;1132447;1132448;1132449;1132450…	1416371;1416372;1416373;1416374;1416375;1416376;1416377;1416378;1416379;1416380;1416381;1416382;1416383;1416384;1416385;1416386;1416387;1416388;1416389;1416390;1416391;1416392;1416393;1416394;1416395;1416396;1416397;1416398;1416399;1416400;1416401;1416402;1416403;1416404;1416405;1416406;1416407;1416408;1416409;1416410;1416411;1416412;1416413;1416414;1416415;1416416;1416417;1416418;1416419;1416420…	1416435		67
THSPQTSAMLFTVDNEAGK	Oxidation (M)	2048.95	3964	Q8BGQ7	Aars	Alanine--tRNA ligase, cytoplasmic	yes	yes	0	1	0			1		1	1			1	1							1		59.526	59.526	3	5.4615e-15	22454	QE2_160128_OPL4022_SCS_EVs_and_LYS_F1	122.49	118.27			81996	3964	75055	1132459;1132460;1132461;1132462;1132463;1132464	1416439;1416440;1416441;1416442;1416443;1416444	1416441	4950	6
TITVALADGGRPDNTGR	Unmodified	1712.88	3964	Q8BGQ7	Aars	Alanine--tRNA ligase, cytoplasmic	yes	yes	0	0	1	4	2	4	3	4	5	5	5	6	4	3	5	3	3	5	3	4	4	56.53	56.53	2;3	1.8112e-16	20866	QE2_160128_OPL4022_SCS_EVs_and_LYS_C1	131.72	121.72			82404	3964	75431	1139233;1139234;1139235;1139236;1139237;1139238;1139239;1139240;1139241;1139242;1139243;1139244;1139245;1139246;1139247;1139248;1139249;1139250;1139251;1139252;1139253;1139254;1139255;1139256;1139257;1139258;1139259;1139260;1139261;1139262;1139263;1139264;1139265;1139266;1139267;1139268;1139269;1139270;1139271;1139272;1139273;1139274;1139275;1139276;1139277;1139278;1139279;1139280;1139281;1139282…	1425217;1425218;1425219;1425220;1425221;1425222;1425223;1425224;1425225;1425226;1425227;1425228;1425229;1425230;1425231;1425232;1425233;1425234;1425235;1425236;1425237;1425238;1425239;1425240;1425241;1425242;1425243;1425244;1425245;1425246;1425247;1425248;1425249;1425250;1425251;1425252;1425253;1425254;1425255;1425256;1425257;1425258;1425259;1425260;1425261;1425262;1425263;1425264;1425265;1425266…	1425223		65
TKQLIDSNPNQPLVILEMESGASAK	Unmodified	2682.39	3964	Q8BGQ7	Aars	Alanine--tRNA ligase, cytoplasmic	yes	yes	0	0	1	1		1	1	1	3													101.05	101.05	3	3.2082e-22	43248	QE2_160128_OPL4022_SCS_EVs_and_LYS_A1	101.85	97.158			82608	3964	75625	1142494;1142495;1142496;1142497;1142498;1142499;1142500	1429377;1429378;1429379;1429380;1429381;1429382;1429383;1429384	1429377		7
VDDSSEDKTEFTVK	Unmodified	1598.73	3964	Q8BGQ7	Aars	Alanine--tRNA ligase, cytoplasmic	yes	yes	0	0	1	4	3	5	6	3	5	3	2	2	3	1	2	3	2	3	4	3	3	41.498	41.498	2;3	7.9487e-61	14955	QE2_160128_OPL4022_SCS_EVs_and_LYS_E1	226.24	191.47			87159	3964	79785	1212913;1212914;1212915;1212916;1212917;1212918;1212919;1212920;1212921;1212922;1212923;1212924;1212925;1212926;1212927;1212928;1212929;1212930;1212931;1212932;1212933;1212934;1212935;1212936;1212937;1212938;1212939;1212940;1212941;1212942;1212943;1212944;1212945;1212946;1212947;1212948;1212949;1212950;1212951;1212952;1212953;1212954;1212955;1212956;1212957;1212958;1212959;1212960;1212961;1212962…	1519309;1519310;1519311;1519312;1519313;1519314;1519315;1519316;1519317;1519318;1519319;1519320;1519321;1519322;1519323;1519324;1519325;1519326;1519327;1519328;1519329;1519330;1519331;1519332;1519333;1519334;1519335;1519336;1519337;1519338;1519339;1519340;1519341;1519342;1519343;1519344;1519345;1519346;1519347;1519348;1519349;1519350;1519351;1519352;1519353;1519354;1519355;1519356;1519357;1519358…	1519331		65
VGAEDADGIDMAYR	Oxidation (M)	1497.64	3964	Q8BGQ7	Aars	Alanine--tRNA ligase, cytoplasmic	yes	yes	0	1	0	2	2	3	1	1	3	1	1	1	1		1			1	2	2	1	52.469	52.469	2	1.412e-09	19908	QE2_160128_OPL4022_SCS_EVs_and_LYS_F2	95.981	92.119			88282	3964	80822	1229616;1229617;1229618;1229619;1229620;1229621;1229622;1229623;1229624;1229625;1229626;1229627;1229628;1229629;1229630;1229631;1229632;1229633;1229634;1229635;1229636;1229637;1229638	1540246;1540247;1540248;1540249;1540250;1540251;1540252;1540253;1540254;1540255;1540256;1540257;1540258;1540259;1540260;1540261;1540262;1540263;1540264;1540265;1540266;1540267;1540268;1540269;1540270;1540271	1540259	4951	25
VGAEDADGIDMAYR	Unmodified	1481.65	3964	Q8BGQ7	Aars	Alanine--tRNA ligase, cytoplasmic	yes	yes	0	0	0	5	5	5	14	4	6	4	4	5	3	3	3	3	3	4	4	3	3	65.102	65.102	2;3	1.1081e-89	25459	QE2_160128_OPL4022_SCS_EVs_and_LYS_F1	257.21	249.75			88283	3964	80822	1229639;1229640;1229641;1229642;1229643;1229644;1229645;1229646;1229647;1229648;1229649;1229650;1229651;1229652;1229653;1229654;1229655;1229656;1229657;1229658;1229659;1229660;1229661;1229662;1229663;1229664;1229665;1229666;1229667;1229668;1229669;1229670;1229671;1229672;1229673;1229674;1229675;1229676;1229677;1229678;1229679;1229680;1229681;1229682;1229683;1229684;1229685;1229686;1229687;1229688…	1540272;1540273;1540274;1540275;1540276;1540277;1540278;1540279;1540280;1540281;1540282;1540283;1540284;1540285;1540286;1540287;1540288;1540289;1540290;1540291;1540292;1540293;1540294;1540295;1540296;1540297;1540298;1540299;1540300;1540301;1540302;1540303;1540304;1540305;1540306;1540307;1540308;1540309;1540310;1540311;1540312;1540313;1540314;1540315;1540316;1540317;1540318;1540319;1540320;1540321…	1540312		97
VKAQTAPNKDVQR	Unmodified	1453.8	3964	Q8BGQ7	Aars	Alanine--tRNA ligase, cytoplasmic	yes	yes	0	0	2	10	6	6	7	6	5	4	4	5	5	4	4	8	4	1	3	3	2	15.804	15.804	2;3;4	2.2785e-14	1182	QE2_160128_OPL4022_SCS_EVs_and_LYS_P2	143.98	122.92			89453	3964	81911	1250791;1250792;1250793;1250794;1250795;1250796;1250797;1250798;1250799;1250800;1250801;1250802;1250803;1250804;1250805;1250806;1250807;1250808;1250809;1250810;1250811;1250812;1250813;1250814;1250815;1250816;1250817;1250818;1250819;1250820;1250821;1250822;1250823;1250824;1250825;1250826;1250827;1250828;1250829;1250830;1250831;1250832;1250833;1250834;1250835;1250836;1250837;1250838;1250839;1250840…	1567021;1567022;1567023;1567024;1567025;1567026;1567027;1567028;1567029;1567030;1567031;1567032;1567033;1567034;1567035;1567036;1567037;1567038;1567039;1567040;1567041;1567042;1567043;1567044;1567045;1567046;1567047;1567048;1567049;1567050;1567051;1567052;1567053;1567054;1567055;1567056;1567057;1567058;1567059;1567060;1567061;1567062;1567063;1567064;1567065;1567066;1567067;1567068;1567069;1567070…	1567101		87
VLADHAR	Unmodified	780.424	3964	Q8BGQ7	Aars	Alanine--tRNA ligase, cytoplasmic	yes	yes	0	0	0		1	1	1	1			1	1				1	1		1	1	1	17.798	17.798	2	0.017659	2644	QE2_160128_OPL4022_SCS_EVs_and_LYS_M1	119.56	97.786			89729	3964	82164	1255254;1255255;1255256;1255257;1255258;1255259;1255260;1255261;1255262;1255263;1255264	1572542;1572543;1572544;1572545;1572546;1572547;1572548;1572549;1572550;1572551;1572552	1572548		11
VMDDLDR	Unmodified	862.385	3964	Q8BGQ7	Aars	Alanine--tRNA ligase, cytoplasmic	yes	yes	0	0	0			1		1											1			37.088	37.088	2	0.034835	12184	QE2_160128_OPL4022_SCS_EVs_and_LYS_E1	92.187	70.056			90825	3964	83188	1272157;1272158;1272159	1593660;1593661;1593662	1593661		3
VMDDLDR	Oxidation (M)	878.38	3964	Q8BGQ7	Aars	Alanine--tRNA ligase, cytoplasmic	yes	yes	0	1	0						1													23.97	23.97	2	0.1087	5465	QE2_160128_OPL4022_SCS_EVs_and_LYS_F1	43.808	33.106			90826	3964	83188	1272160	1593663	1593663		1
AVALAAAAGK	Unmodified	841.502	2831	Q14CH7	Aars2	Alanine--tRNA ligase, mitochondrial	yes	yes	0	0	0				1															71.766	71.766	2	0.030913	25916	QE2_160128_OPL4022_SCS_EVs_and_LYS_D1	46.39	0.90073			7658	2831	7064	108283	134720	134720		1
AYALSQL	Unmodified	764.407	2831	Q14CH7	Aars2	Alanine--tRNA ligase, mitochondrial	yes	yes	0	0	0									1										78.582	78.582	2	0.069539	32964	QE2_160128_OPL4022_SCS_EVs_and_LYS_I1	72.021	55.094			8486	2831	7840	120500	150100	150100		1
DAFLSFFR	Unmodified	1001.5	2831	Q14CH7	Aars2	Alanine--tRNA ligase, mitochondrial	yes	yes	0	0	0	1																		113.06	113.06	2	0.016244	51699	QE2_160128_OPL4022_SCS_EVs_and_LYS_A1	84.498	70.38			10294	2831	9513	142531	176885	176885		1
DIWLSLGVPASR	Unmodified	1312.71	2831	Q14CH7	Aars2	Alanine--tRNA ligase, mitochondrial	yes	yes	0	0	0									1										112.19	112.19	2	0.0088451	50979	QE2_160128_OPL4022_SCS_EVs_and_LYS_I1	51.726	38.718			12026	2831	11127	167478	208468	208468		0
DLPEAHR	Unmodified	836.414	2831	Q14CH7	Aars2	Alanine--tRNA ligase, mitochondrial	yes	yes	0	0	0									1										23.691	23.691	2	0.09852	5062	QE2_160128_OPL4022_SCS_EVs_and_LYS_I1	65.803	28.195			12764	2831	11818	178099	221615	221615		1
EVGQSLSQEVEAASER	Unmodified	1717.81	2831	Q14CH7	Aars2	Alanine--tRNA ligase, mitochondrial	yes	yes	0	0	0	1	1			1	1	1	1	2	2	1	2							69.16	69.16	2;3	1.4261e-16	27991	QE2_160128_OPL4022_SCS_EVs_and_LYS_I1	128.64	120.92			21263	2831	19715	288964;288965;288966;288967;288968;288969;288970;288971;288972;288973;288974;288975;288976	361021;361022;361023;361024;361025;361026;361027;361028;361029;361030;361031;361032;361033;361034	361029		11
GSHLNPER	Unmodified	908.446	2831	Q14CH7	Aars2	Alanine--tRNA ligase, mitochondrial	yes	yes	0	0	0							1		1			1							17.652	17.652	2	0.012904	2536	QE2_160128_OPL4022_SCS_EVs_and_LYS_L1	91.867	65.483			30931	2831	28663	429127;429128;429129	537320;537321;537322	537322		3
GVKLDTAGLEQLAQK	Unmodified	1569.87	2831	Q14CH7	Aars2	Alanine--tRNA ligase, mitochondrial	yes	yes	0	0	1	1																		71.925	71.925	3	0.036572	29795	QE2_160128_OPL4022_SCS_EVs_and_LYS_A1	27.086	13.073			31833	2831	29498	443178	554999	554999		1
HNDLEDVGR	Unmodified	1053.48	2831	Q14CH7	Aars2	Alanine--tRNA ligase, mitochondrial	yes	yes	0	0	0							1	1	1		2	1							31.286	31.286	2	0.024182	8907	QE2_160128_OPL4022_SCS_EVs_and_LYS_G1	59.177	49.82			34055	2831	31554	479092;479093;479094;479095;479096;479097	600890;600891;600892;600893;600894;600895;600896	600890		5
HVDTGMGLER	Unmodified	1113.52	2831	Q14CH7	Aars2	Alanine--tRNA ligase, mitochondrial	yes	yes	0	0	0							1		2	1	1	1							36.635	36.635	2	0.017012	12052	QE2_160128_OPL4022_SCS_EVs_and_LYS_L1	57.785	37.085			34799	2831	32243	490587;490588;490589;490590;490591;490592	615720;615721;615722;615723;615724;615725	615725		5
LDTAGLEQLAQK	Unmodified	1285.69	2831	Q14CH7	Aars2	Alanine--tRNA ligase, mitochondrial	yes	yes	0	0	0	1		1			1	1		1			1							73.937	73.937	2	9.6601e-05	30907	QE2_160128_OPL4022_SCS_EVs_and_LYS_I1	104.24	66.249			47319	2831	43839	674800;674801;674802;674803;674804;674805	847035;847036;847037;847038;847039;847040	847039		4
LEKGQATEKSQELLK	Unmodified	1700.93	2831	Q14CH7	Aars2	Alanine--tRNA ligase, mitochondrial	yes	yes	0	0	2			1																57.843	57.843	4	0.057885	20343	QE2_160128_OPL4022_SCS_EVs_and_LYS_C4	22.538	9.1196			47761	2831	44253	680077	853322	853322		1
LLAITGEQAQQAR	Unmodified	1397.76	2831	Q14CH7	Aars2	Alanine--tRNA ligase, mitochondrial	yes	yes	0	0	0	1	2	2				1	1	1	1	2	1							57.199	57.199	2	4.8729e-07	21718	QE2_160128_OPL4022_SCS_EVs_and_LYS_I1	120.53	91.82			50844	2831	47111	723952;723953;723954;723955;723956;723957;723958;723959;723960;723961;723962;723963	908375;908376;908377;908378;908379;908380;908381;908382;908383;908384;908385;908386	908382		12
LTEVAESAVIPQWQR	Unmodified	1725.9	2831	Q14CH7	Aars2	Alanine--tRNA ligase, mitochondrial	yes	yes	0	0	0		1					2	1	2	1	1	2							87.137	87.137	2;3	5.9184e-13	38299	QE2_160128_OPL4022_SCS_EVs_and_LYS_L1	130.2	116.12			55650	2831	51590	786827;786828;786829;786830;786831;786832;786833;786834;786835;786836	986152;986153;986154;986155;986156;986157;986158;986159;986160;986161;986162;986163;986164;986165;986166	986166		15
LVAVLQGK	Unmodified	826.528	2831	Q14CH7	Aars2	Alanine--tRNA ligase, mitochondrial	yes	yes	0	0	0		2	2	1		1	2		2	1		2							52.961	52.961	2	0.013434	19684	QE2_160128_OPL4022_SCS_EVs_and_LYS_L2	90.777	48.302			56210	2831	52110	796383;796384;796385;796386;796387;796388;796389;796390;796391;796392;796393;796394;796395	998304;998305;998306;998307;998308;998309;998310;998311;998312;998313;998314;998315;998316	998316		12
LVPSATVRPR	Unmodified	1094.66	2831	Q14CH7	Aars2	Alanine--tRNA ligase, mitochondrial	yes	yes	0	0	1							1		1	1									36.429	36.429	3	0.0017605	11197	QE2_160128_OPL4022_SCS_EVs_and_LYS_I1	69.275	40.358			56706	2831	52569	803547;803548;803549	1007108;1007109;1007110	1007109		3
QELQTTLK	Unmodified	959.529	2831	Q14CH7	Aars2	Alanine--tRNA ligase, mitochondrial	yes	yes	0	0	0		1		1			1		1	1		1							37.97	37.97	2	0.018008	12171	QE2_160128_OPL4022_SCS_EVs_and_LYS_G1	80.219	13.651			66445	2831	60585	928538;928539;928540;928541;928542;928543	1162634;1162635;1162636;1162637;1162638;1162639	1162636		6
QGIPTTDDSPK	Unmodified	1157.56	2831	Q14CH7	Aars2	Alanine--tRNA ligase, mitochondrial	yes	yes	0	0	0	1	1		1		1	1					1							33.434	33.434	2	0.00028801	8894	QE2_160128_OPL4022_SCS_EVs_and_LYS_D1	74.611	64.956			66809	2831	60927	932966;932967;932968;932969;932970;932971	1168208;1168209;1168210;1168211;1168212;1168213	1168210		4
QTLGPTTEQR	Unmodified	1129.57	2831	Q14CH7	Aars2	Alanine--tRNA ligase, mitochondrial	yes	yes	0	0	0	1			1					1			1							27.975	27.975	2	0.00054051	7966	QE2_160128_OPL4022_SCS_EVs_and_LYS_L1	119.27	88.71			69252	2831	63207	957769;957770;957771;957772	1197966;1197967;1197968;1197969	1197969		4
SLDEVYPDPVR	Unmodified	1288.63	2831	Q14CH7	Aars2	Alanine--tRNA ligase, mitochondrial	yes	yes	0	0	0		1				1													67.798	67.798	2	0.00093771	26257	QE2_160128_OPL4022_SCS_EVs_and_LYS_B1	80.245	67.449			75672	2831	69217	1042754;1042755	1303548;1303549	1303548		2
TNFYAEQGGQASDR	Unmodified	1542.67	2831	Q14CH7	Aars2	Alanine--tRNA ligase, mitochondrial	yes	yes	0	0	0	2	1	1	1		1	1		2	1		1							37.896	37.896	2	3.9537e-12	12789	QE2_160128_OPL4022_SCS_EVs_and_LYS_L1	127.07	123.21			83720	2831	76627	1158193;1158194;1158195;1158196;1158197;1158198;1158199;1158200;1158201;1158202;1158203	1448923;1448924;1448925;1448926;1448927;1448928;1448929;1448930;1448931;1448932;1448933;1448934	1448934		12
TVESYVQEVVGQDKPVFMEEVPLAHTAR	Unmodified	3157.58	2831	Q14CH7	Aars2	Alanine--tRNA ligase, mitochondrial	yes	yes	0	0	1									2			1							111.84	111.84	4	4.5669e-08	50572	QE2_160128_OPL4022_SCS_EVs_and_LYS_I2	59.536	56.845			85540	2831	78307	1183895;1183896;1183897	1481188;1481189;1481190	1481189		3
VLQLYSETGTAVASVGAGQR	Unmodified	2006.04	2831	Q14CH7	Aars2	Alanine--tRNA ligase, mitochondrial	yes	yes	0	0	0							1		1			1							82.981	82.981	3	0.0024848	35046	QE2_160128_OPL4022_SCS_EVs_and_LYS_I1	36.744	30.628			90493	2831	82883	1266816;1266817;1266818	1587105;1587106;1587107	1587106		3
VVAQGTGHTADLEAALGTAR	Unmodified	1937	2831	Q14CH7	Aars2	Alanine--tRNA ligase, mitochondrial	yes	yes	0	0	0		1					2	2	2	2	1	1							66.005	66.005	3	1.457e-11	26982	QE2_160128_OPL4022_SCS_EVs_and_LYS_L1	110.57	103.22			93205	2831	85369	1306529;1306530;1306531;1306532;1306533;1306534;1306535;1306536;1306537;1306538;1306539	1637211;1637212;1637213;1637214;1637215;1637216;1637217;1637218;1637219;1637220;1637221;1637222;1637223	1637223		6
YNYTLHPNGDYEFGLCEAR	Unmodified	2318.01	2831	Q14CH7	Aars2	Alanine--tRNA ligase, mitochondrial	yes	yes	0	0	0									1			1							83.548	83.548	3	0.00050968	35181	QE2_160128_OPL4022_SCS_EVs_and_LYS_I1	45.844	41.204			97262	2831	89110	1369434;1369435	1717976;1717977	1717976		2
EFTTTVVSCSPAELQTDASGGKK	Unmodified	2412.15	2881	Q3THG9	Aarsd1	Alanyl-tRNA editing protein Aarsd1	yes	yes	0	0	1					1	2													70.316	70.316	3	6.6803e-14	28850	QE2_160128_OPL4022_SCS_EVs_and_LYS_F2	81.329	72.798			16633	2881	15414	229353;229354;229355	286763;286764;286765;286766	286765		4
ALTSLLK	Unmodified	744.475	2881	Q3THG9;A2A4P3;A2A4P4	Aarsd1;Gm27029	Alanyl-tRNA editing protein Aarsd1	yes	no	0	0	0	1		1	1		1	1												65.095	65.095	2	0.047192	26633	QE2_160128_OPL4022_SCS_EVs_and_LYS_A2	69.176	6.0281			5020	2881	4670	73799;73800;73801;73802;73803	92352;92353;92354;92355;92356	92352		5
DLAVHTAHSLR	Unmodified	1218.65	2881	Q3THG9;A2A4P3;A2A4P4	Aarsd1;Gm27029	Alanyl-tRNA editing protein Aarsd1	yes	no	0	0	0	1		2	1	2	2	1	1								1	1		34.744	34.744	2;3	5.6253e-05	11136	QE2_160128_OPL4022_SCS_EVs_and_LYS_A2	93.839	69.063			12319	2881	11400	171796;171797;171798;171799;171800;171801;171802;171803;171804;171805;171806;171807	213567;213568;213569;213570;213571;213572;213573;213574;213575;213576;213577;213578	213567		8
ELSLDDPEVEQVR	Unmodified	1527.74	2881	Q3THG9;A2A4P3;A2A4P4	Aarsd1;Gm27029	Alanyl-tRNA editing protein Aarsd1	yes	no	0	0	0	2	1			1														75.102	75.102	2	7.1493e-26	31667	QE2_160128_OPL4022_SCS_EVs_and_LYS_A2	194.24	169.99			18958	2881	17607	260978;260979;260980;260981	326887;326888;326889;326890	326887		3
GAQADHFTESPLSPGSQVQVR	Unmodified	2210.07	2881	Q3THG9;A2A4P3;A2A4P4	Aarsd1;Gm27029	Alanyl-tRNA editing protein Aarsd1	yes	no	0	0	0	1	1	1	1		2								1		1		1	64.191	64.191	3	1.0973e-07	26125	QE2_160128_OPL4022_SCS_EVs_and_LYS_C2	70.121	66.702			26292	2881	24365	364295;364296;364297;364298;364299;364300;364301;364302;364303	457016;457017;457018;457019;457020;457021;457022;457023;457024	457018		4
GLPDDHAGPIR	Unmodified	1146.58	2881	Q3THG9;A2A4P3;A2A4P4	Aarsd1;Gm27029	Alanyl-tRNA editing protein Aarsd1	yes	no	0	0	0	1		1	1		1													41.053	41.053	3	0.0024185	13676	QE2_160128_OPL4022_SCS_EVs_and_LYS_F2	62.466	49.458			29357	2881	27228	408917;408918;408919;408920	512582;512583;512584;512585	512585		0
NKSNLIFLAGNR	Unmodified	1345.75	2881	Q3THG9;A2A4P3;A2A4P4	Aarsd1;Gm27029	Alanyl-tRNA editing protein Aarsd1	yes	no	0	0	1		1			1														67.545	67.545	3	0.036592	27625	QE2_160128_OPL4022_SCS_EVs_and_LYS_B2	33.273	23.085			62532	2881	56993	874006;874007	1093847;1093848	1093847		1
RAEAQALLQDYVSTQSAEE	Unmodified	2108	2881	Q3THG9;A2A4P3;A2A4P4	Aarsd1;Gm27029	Alanyl-tRNA editing protein Aarsd1	yes	no	0	0	1	2		1	1															86.171	86.171	2;3	2.1249e-08	37619	QE2_160128_OPL4022_SCS_EVs_and_LYS_A2	70.094	67.126			69904	2881	63822	966159;966160;966161;966162	1208156;1208157;1208158;1208159	1208157		4
RGAQADHFTESPLSPGSQVQVR	Unmodified	2366.17	2881	Q3THG9;A2A4P3;A2A4P4	Aarsd1;Gm27029	Alanyl-tRNA editing protein Aarsd1	yes	no	0	0	1			1	2	1	1							1						56.836	56.836	4	1.8452e-07	22298	QE2_160128_OPL4022_SCS_EVs_and_LYS_D2	68.42	65.996			70424	2881	64314	972557;972558;972559;972560;972561;972562	1216249;1216250;1216251;1216252;1216253;1216254	1216250		0
SNLIFLAGNR	Unmodified	1103.61	2881	Q3THG9;A2A4P3;A2A4P4	Aarsd1;Gm27029	Alanyl-tRNA editing protein Aarsd1	yes	no	0	0	0	1	1	1												1				83.748	83.748	2	0.015846	36505	QE2_160128_OPL4022_SCS_EVs_and_LYS_A2	58.592	49.27			76869	2881	70285	1059217;1059218;1059219;1059220	1323809;1323810;1323811;1323812	1323809		1
SSPAWGGVVTLHR	Unmodified	1365.72	2881	Q3THG9;A2A4P3;A2A4P4	Aarsd1;Gm27029	Alanyl-tRNA editing protein Aarsd1	yes	no	0	0	0		1											1			1			69.698	69.698	2;3	0.024084	27687	QE2_160128_OPL4022_SCS_EVs_and_LYS_M3	42.495	35.591			78357	2881	71676	1077457;1077458;1077459	1346581;1346582;1346583	1346582		2
SVIELDSPSVTAEQVAAIEQSVNQK	Unmodified	2641.34	2881	Q3THG9;A2A4P3;A2A4P4	Aarsd1;Gm27029	Alanyl-tRNA editing protein Aarsd1	yes	no	0	0	0						1													113.46	113.46	3	4.2158e-05	52080	QE2_160128_OPL4022_SCS_EVs_and_LYS_F2	45.679	42.997			79260	2881	72530	1088255	1359823	1359823		1
VAEVLEGK	Unmodified	843.47	2881	Q3THG9;A2A4P3;A2A4P4	Aarsd1;Gm27029	Alanyl-tRNA editing protein Aarsd1	yes	no	0	0	0	1		1		1														37.942	37.942	2	0.025269	10503	QE2_160128_OPL4022_SCS_EVs_and_LYS_E5	69.812	35.723			86463	2881	79143	1200301;1200302;1200303	1502608;1502609;1502610	1502610		3
VVTIEGVDSNMCCGTHVSNLSDLQVIK	Unmodified	2974.42	2881	Q3THG9;A2A4P3;A2A4P4	Aarsd1;Gm27029	Alanyl-tRNA editing protein Aarsd1	yes	no	0	0	0	1		1		2	1													96.039	96.039	3	2.9933e-48	42516	QE2_160128_OPL4022_SCS_EVs_and_LYS_F2	141.36	139.79			93711	2881	85830	1315158;1315159;1315160;1315161;1315162	1648454;1648455;1648456;1648457;1648458	1648458		5
GSIPEFFHIMK	Unmodified	1304.66	5405	Q9CQF6	Aasdhppt	L-aminoadipate-semialdehyde dehydrogenase-phosphopantetheinyl transferase	yes	yes	0	0	0	1	1	1	1	1	1	1	1	1	1	1						1	1	96.338	96.338	3	0.0093672	42537	QE2_160128_OPL4022_SCS_EVs_and_LYS_E3	43.68	27.33			30952	5405	28683	429348;429349;429350;429351;429352;429353;429354;429355;429356;429357;429358;429359;429360	537592;537593;537594;537595;537596;537597;537598;537599;537600;537601;537602;537603;537604	537596		13
HQNVSYQDDSK	Unmodified	1319.57	5405	Q9CQF6;Q9CQF6-2	Aasdhppt	L-aminoadipate-semialdehyde dehydrogenase-phosphopantetheinyl transferase	yes	no	0	0	0		1			1	1						1	1						16.489	16.489	2	1.8793e-05	1745	QE2_160128_OPL4022_SCS_EVs_and_LYS_E3	124.07	93.504			34354	5405	31827	483360;483361;483362;483363;483364	606256;606257;606258;606259;606260	606257		5
LNIPWDHIR	Unmodified	1162.62	5405	Q9CQF6;Q9CQF6-2	Aasdhppt	L-aminoadipate-semialdehyde dehydrogenase-phosphopantetheinyl transferase	yes	no	0	0	0	1		1	1	1	1	1	1	1	1	1	1		1	1			1	79.866	79.866	3	0.00065214	33374	QE2_160128_OPL4022_SCS_EVs_and_LYS_F3	94.85	74.643			52698	5405	48809	748258;748259;748260;748261;748262;748263;748264;748265;748266;748267;748268;748269;748270;748271	938696;938697;938698;938699;938700;938701;938702;938703;938704;938705;938706;938707;938708;938709	938700		3
SIQPEEKER	Unmodified	1114.56	5405	Q9CQF6;Q9CQF6-2	Aasdhppt	L-aminoadipate-semialdehyde dehydrogenase-phosphopantetheinyl transferase	yes	no	0	0	1		1						2		1			1					1	16.412	16.412	3	0.037912	1442	QE2_160128_OPL4022_SCS_EVs_and_LYS_M3	38.303	3.6108			75170	5405	68744	1035992;1035993;1035994;1035995;1035996;1035997	1295304;1295305;1295306;1295307;1295308;1295309	1295308		6
EDVNAWER	Unmodified	1017.45	5187	Q99K67	Aass	Alpha-aminoadipic semialdehyde synthase, mitochondrial;Lysine ketoglutarate reductase;Saccharopine dehydrogenase	yes	yes	0	0	0									1										44.077	44.077	2	0.030882	15116	QE2_160128_OPL4022_SCS_EVs_and_LYS_I1	63.816	44.03			16099	5187	14912	223159	279217	279217		1
GLMGPFTK	Unmodified	849.442	5187	Q99K67	Aass	Alpha-aminoadipic semialdehyde synthase, mitochondrial;Lysine ketoglutarate reductase;Saccharopine dehydrogenase	yes	yes	0	0	0							1		1		1								70.191	70.191	2	0.015947	28793	QE2_160128_OPL4022_SCS_EVs_and_LYS_K2	67.464	39.977			29323	5187	27200	408585;408586;408587	512215;512216;512217	512217		3
KTDGVYDPVEYEKYPER	Unmodified	2086.98	5187	Q99K67	Aass	Alpha-aminoadipic semialdehyde synthase, mitochondrial;Lysine ketoglutarate reductase;Saccharopine dehydrogenase	yes	yes	0	0	2											1								57.608	57.608	3	0.0042332	22080	QE2_160128_OPL4022_SCS_EVs_and_LYS_K2	48.372	40.127			44987	5187	41649	640340	804030	804030		1
KYNINPVSLTVGKQEAK	Unmodified	1888.04	5187	Q99K67	Aass	Alpha-aminoadipic semialdehyde synthase, mitochondrial;Lysine ketoglutarate reductase;Saccharopine dehydrogenase	yes	yes	0	0	2											1								58.693	58.693	3	1.1488e-16	22649	QE2_160128_OPL4022_SCS_EVs_and_LYS_K2	127.97	116.65			45660	5187	42284	651328	818076	818076		1
LSYGPEEKDMIVMR	Unmodified	1666.81	5187	Q99K67	Aass	Alpha-aminoadipic semialdehyde synthase, mitochondrial;Lysine ketoglutarate reductase;Saccharopine dehydrogenase	yes	yes	0	0	1							1												70.493	70.493	3	0.00050301	28926	QE2_160128_OPL4022_SCS_EVs_and_LYS_G2	58.723	40.761			55450	5187	51411	784212	982871	982871		1
MLLDGEIEAK	Oxidation (M)	1133.56	5187	Q99K67	Aass	Alpha-aminoadipic semialdehyde synthase, mitochondrial;Lysine ketoglutarate reductase;Saccharopine dehydrogenase	yes	yes	0	1	0											1								61.091	61.091	2	0.0031295	23968	QE2_160128_OPL4022_SCS_EVs_and_LYS_K2	66.758	39.454			59279	5187	54452	833827	1044951	1044951	6174	1
NSSQAVQAVR	Unmodified	1058.55	5187	Q99K67	Aass	Alpha-aminoadipic semialdehyde synthase, mitochondrial;Lysine ketoglutarate reductase;Saccharopine dehydrogenase	yes	yes	0	0	0							1		1		1								22.982	22.982	2	0.0022159	4560	QE2_160128_OPL4022_SCS_EVs_and_LYS_K2	79.201	54.326			64258	5187	58554	900230;900231;900232	1127262;1127263;1127264	1127264		3
QLLCDLVGISR	Unmodified	1272.69	5187	Q99K67	Aass	Alpha-aminoadipic semialdehyde synthase, mitochondrial;Lysine ketoglutarate reductase;Saccharopine dehydrogenase	yes	yes	0	0	0											1								95.514	95.514	2	0.00056415	42180	QE2_160128_OPL4022_SCS_EVs_and_LYS_K2	78.324	60.925			67807	5187	61871	944239	1181833	1181833		1
SSVVPVEGCPELPHK	Unmodified	1633.81	5187	Q99K67	Aass	Alpha-aminoadipic semialdehyde synthase, mitochondrial;Lysine ketoglutarate reductase;Saccharopine dehydrogenase	yes	yes	0	0	0									1		1								61.618	61.618	3	0.015669	24145	QE2_160128_OPL4022_SCS_EVs_and_LYS_I1	32.152	28.435			78626	5187	71933	1080217;1080218	1349827;1349828	1349827		1
TVGLPTAMAAK	Unmodified	1058.58	5187	Q99K67	Aass	Alpha-aminoadipic semialdehyde synthase, mitochondrial;Lysine ketoglutarate reductase;Saccharopine dehydrogenase	yes	yes	0	0	0											1								61.671	61.671	2	0.012924	24181	QE2_160128_OPL4022_SCS_EVs_and_LYS_K2	55.04	21.952			85590	5187	78352	1184884	1482345	1482345		1
VLIQPSNRR	Unmodified	1081.64	5187	Q99K67	Aass	Alpha-aminoadipic semialdehyde synthase, mitochondrial;Lysine ketoglutarate reductase;Saccharopine dehydrogenase	yes	yes	0	0	1											1								27.64	27.64	3	0.027398	7137	QE2_160128_OPL4022_SCS_EVs_and_LYS_K2	37.065	20.848			90181	5187	82593	1261924	1580707	1580707		1
EADPEADPEEATR	Unmodified	1428.6	6206	Q9JKX4-2;Q9JKX4;Q9JKX4-3	Aatf	Protein AATF	yes	no	0	0	0			1			1													31.182	31.182	2	0.0048106	8872	QE2_160128_OPL4022_SCS_EVs_and_LYS_F2	55.335	47.084			15141	6206	14005	210083;210084	262610;262611	262611		2
KTSSLDPNDQVAMGR	Unmodified	1617.78	6206	Q9JKX4-2;Q9JKX4	Aatf	Protein AATF	yes	no	0	0	1						1													42.109	42.109	3	0.046553	14412	QE2_160128_OPL4022_SCS_EVs_and_LYS_F2	22.621	3.377			45149	6206	41803	642751	807068	807068		1
LAPVSLLDTDKR	Unmodified	1326.75	6206	Q9JKX4-2;Q9JKX4;Q9JKX4-3	Aatf	Protein AATF	yes	no	0	0	1			1	1															72.232	72.232	3	0.027702	29804	QE2_160128_OPL4022_SCS_EVs_and_LYS_C2	31.071	18.44			46321	6206	42895	661136;661137	829993;829994	829993		2
TSSLDPNDQVAMGR	Unmodified	1489.68	6206	Q9JKX4-2;Q9JKX4	Aatf	Protein AATF	yes	no	0	0	0				1		1													51.72	51.72	2	0.00062631	19184	QE2_160128_OPL4022_SCS_EVs_and_LYS_F2	64.374	55.485			84960	6206	77779	1174783;1174784	1469561;1469562	1469562		2
VLGKPEPVPEPVAETLPGEPETLPQGPANAHLR	Unmodified	3438.81	6206	Q9JKX4-2;Q9JKX4;Q9JKX4-3	Aatf	Protein AATF	yes	no	0	0	1	1			1		1													86.855	86.855	4	2.1343e-14	37504	QE2_160128_OPL4022_SCS_EVs_and_LYS_F2	72.725	68.054			90075	6206	82498	1260489;1260490;1260491	1578967;1578968;1578969	1578969		3
CLEEVEDLIVK	Unmodified	1345.68	2442	P61922;P61922-2	Abat	4-aminobutyrate aminotransferase, mitochondrial	yes	no	0	0	0			1				1				1								96.185	96.185	2	0.000268	42290	QE2_160128_OPL4022_SCS_EVs_and_LYS_K2	98.156	87.968			9329	2442	8615	131527;131528;131529	163780;163781;163782;163783	163783		4
EDLLNNVAR	Unmodified	1042.54	2442	P61922;P61922-2	Abat	4-aminobutyrate aminotransferase, mitochondrial	yes	no	0	0	0	1		1						1										59.907	59.907	2	0.0064763	23543	QE2_160128_OPL4022_SCS_EVs_and_LYS_C2	80.455	63.617			15982	2442	14801	221900;221901;221902	277687;277688;277689	277688		3
EEFRPSAPYR	Unmodified	1250.6	2442	P61922	Abat	4-aminobutyrate aminotransferase, mitochondrial	yes	yes	0	0	1							1												42.143	42.143	3	0.044612	14405	QE2_160128_OPL4022_SCS_EVs_and_LYS_G2	41.164	26.02			16189	2442	14999	224288	280616	280616		0
FWAHEHWGLDDPADVMTFSK	Unmodified	2388.06	2442	P61922	Abat	4-aminobutyrate aminotransferase, mitochondrial	yes	yes	0	0	0							1		1	1	1								102.54	102.54	4	1.36e-11	45977	QE2_160128_OPL4022_SCS_EVs_and_LYS_K2	110.26	106.39			25719	2442	23829	355610;355611;355612;355613	446103;446104;446105;446106	446106		3
GNYLVDVDGNR	Unmodified	1220.58	2442	P61922;P61922-2;Q3TUE8	Abat	4-aminobutyrate aminotransferase, mitochondrial	yes	no	0	0	0			1				1		1		2	1							60.164	60.164	2	2.8071e-05	23129	QE2_160128_OPL4022_SCS_EVs_and_LYS_G2	119.94	77.587			30000	2442	27796	417086;417087;417088;417089;417090;417091	522556;522557;522558;522559;522560;522561;522562	522557		6
GRGTFCSFDTPDEAIR	Unmodified	1827.82	2442	P61922;P61922-2	Abat	4-aminobutyrate aminotransferase, mitochondrial	yes	no	0	0	1	1		1				1		1		1								66.925	66.925	3	0.00031778	26649	QE2_160128_OPL4022_SCS_EVs_and_LYS_I2	54.292	45.892			30702	2442	28445	426249;426250;426251;426252;426253	533807;533808;533809;533810;533811	533810		5
GTFCSFDTPDEAIR	Unmodified	1614.7	2442	P61922;P61922-2	Abat	4-aminobutyrate aminotransferase, mitochondrial	yes	no	0	0	0	1	1	1				1		1		2	1							77.19	77.19	2	8.1133e-07	32894	QE2_160128_OPL4022_SCS_EVs_and_LYS_A2	102.52	96.805			31345	2442	29049	435494;435495;435496;435497;435498;435499;435500;435501	545413;545414;545415;545416;545417;545418;545419;545420	545413		8
GVVLGGCGDK	Unmodified	960.47	2442	P61922;P61922-2	Abat	4-aminobutyrate aminotransferase, mitochondrial	yes	no	0	0	0											1								34.161	34.161	2	0.019006	10458	QE2_160128_OPL4022_SCS_EVs_and_LYS_K2	56.404	34.066			32089	2442	29735	447995	561225	561225		1
HGCAFLVDEVQTGGGCTGK	Unmodified	1991.88	2442	P61922	Abat	4-aminobutyrate aminotransferase, mitochondrial	yes	yes	0	0	0			1				1	1	1		2	1							64.684	64.684	3	2.5992e-20	25558	QE2_160128_OPL4022_SCS_EVs_and_LYS_I2	126.26	119.89			33074	2442	30657	463122;463123;463124;463125;463126;463127;463128	580508;580509;580510;580511;580512;580513;580514	580511		4
IFNTWLGDPSK	Unmodified	1276.65	2442	P61922;P61922-2	Abat	4-aminobutyrate aminotransferase, mitochondrial	yes	no	0	0	0									1										89.645	89.645	2	0.00041925	38755	QE2_160128_OPL4022_SCS_EVs_and_LYS_I2	86.288	42.991			36463	2442	33806	516407	648167	648167		1
KHGCAFLVDEVQTGGGCTGK	Unmodified	2119.98	2442	P61922	Abat	4-aminobutyrate aminotransferase, mitochondrial	yes	yes	0	0	1	1						2		1		4								55.491	55.491	3;4	5.3602e-08	20907	QE2_160128_OPL4022_SCS_EVs_and_LYS_K2	79.467	74.648			42884	2442	39695	611932;611933;611934;611935;611936;611937;611938;611939	769166;769167;769168;769169;769170;769171;769172;769173	769171		8
LKYPLEEFTTDNQQEEAR	Unmodified	2210.05	2442	P61922;P61922-2	Abat	4-aminobutyrate aminotransferase, mitochondrial	yes	no	0	0	1	1		1				1		1	1	2	1							78.706	78.706	3	8.8336e-114	33018	QE2_160128_OPL4022_SCS_EVs_and_LYS_G2	251.35	242.49			50786	2442	47055	723119;723120;723121;723122;723123;723124;723125;723126	907333;907334;907335;907336;907337;907338;907339;907340;907341;907342;907343	907336		11
MLDLYSQISSVPIGYNHPALAK	Unmodified	2416.25	2442	P61922;P61922-2;Q3TUE8	Abat	4-aminobutyrate aminotransferase, mitochondrial	yes	no	0	0	0			1				1	1	1		1	1							106.53	106.53	3	8.4982e-09	47682	QE2_160128_OPL4022_SCS_EVs_and_LYS_I2	74.444	69.235			59140	2442	54371	832325;832326;832327;832328;832329;832330	1043152;1043153;1043154;1043155;1043156;1043157	1043155		5
MLDLYSQISSVPIGYNHPALAK	Oxidation (M)	2432.24	2442	P61922;P61922-2;Q3TUE8	Abat	4-aminobutyrate aminotransferase, mitochondrial	yes	no	0	1	0							1		1		1	1							100.47	100.47	3	4.9501e-16	44698	QE2_160128_OPL4022_SCS_EVs_and_LYS_K2	79.461	75.934			59141	2442	54371	832331;832332;832333;832334	1043158;1043159;1043160;1043161	1043160	3026	4
NKGVVLGGCGDK	Unmodified	1202.61	2442	P61922;P61922-2	Abat	4-aminobutyrate aminotransferase, mitochondrial	yes	no	0	0	1	1									1									26.166	26.166	2;3	0.017503	6680	QE2_160128_OPL4022_SCS_EVs_and_LYS_A2	37.613	20.7			62457	2442	56922	872845;872846	1092475;1092476	1092475		2
QLNTIQNAEAVHFFCNYEESR	Unmodified	2569.17	2442	P61922;P61922-2;Q3TUE8	Abat	4-aminobutyrate aminotransferase, mitochondrial	yes	no	0	0	0	1		1		1		1	1	1		2	1							90.764	90.764	3	1.3733e-14	39346	QE2_160128_OPL4022_SCS_EVs_and_LYS_I2	107.25	105.02			67913	2442	61972	945187;945188;945189;945190;945191;945192;945193;945194;945195	1182989;1182990;1182991;1182992;1182993;1182994;1182995;1182996;1182997;1182998;1182999;1183000;1183001;1183002;1183003	1182998		15
REDLLNNVAR	Unmodified	1198.64	2442	P61922;P61922-2	Abat	4-aminobutyrate aminotransferase, mitochondrial	yes	no	0	0	1			1						1		1								47.641	47.641	3	0.0021953	16982	QE2_160128_OPL4022_SCS_EVs_and_LYS_I2	63.624	22.225			70203	2442	64103	969688;969689;969690	1212667;1212668;1212669	1212668		0
TEVPGPR	Unmodified	754.397	2442	P61922;P61922-2;Q3TUE8	Abat	4-aminobutyrate aminotransferase, mitochondrial	yes	no	0	0	0							1		1										25.317	25.317	2	0.053494	5946	QE2_160128_OPL4022_SCS_EVs_and_LYS_G2	79.146	55.622			81108	2442	74226	1117231;1117232	1396836;1396837	1396836		2
TIFMWYR	Unmodified	1015.5	2442	P61922;P61922-2;Q3TUE8	Abat	4-aminobutyrate aminotransferase, mitochondrial	yes	no	0	0	0							1		1		1								95.389	95.389	2	0.018489	41838	QE2_160128_OPL4022_SCS_EVs_and_LYS_G2	111.28	87.306			82146	2442	75196	1134998;1134999;1135000	1419620;1419621;1419622	1419620		3
TMGCLATTHSK	Unmodified	1205.55	2442	P61922;P61922-2	Abat	4-aminobutyrate aminotransferase, mitochondrial	yes	no	0	0	0	2		1		1	1	1	1	1		1	1							25.11	25.11	2;3	5.8371e-05	5841	QE2_160128_OPL4022_SCS_EVs_and_LYS_G2	88.803	82.926			83538	2442	76487	1155812;1155813;1155814;1155815;1155816;1155817;1155818;1155819;1155820;1155821	1445966;1445967;1445968;1445969;1445970;1445971;1445972;1445973;1445974;1445975	1445971		8
TVAGIIVEPIQSEGGDNHASDDFFR	Unmodified	2673.27	2442	P61922;P61922-2	Abat	4-aminobutyrate aminotransferase, mitochondrial	yes	no	0	0	0							1												100.89	100.89	3	1.7086e-07	44774	QE2_160128_OPL4022_SCS_EVs_and_LYS_G3	59.005	54.48			85401	2442	78175	1181818	1478675	1478675		1
TVAGIIVEPIQSEGGDNHASDDFFRK	Unmodified	2801.36	2442	P61922;P61922-2	Abat	4-aminobutyrate aminotransferase, mitochondrial	yes	no	0	0	1									1		1								89.777	89.777	4	9.6052e-48	39055	QE2_160128_OPL4022_SCS_EVs_and_LYS_K2	137.52	132.06			85402	2442	78176	1181819;1181820	1478676;1478677	1478677		2
VDIEFDYDGPLMK	Unmodified	1540.71	2442	P61922;P61922-2;Q3TUE8	Abat	4-aminobutyrate aminotransferase, mitochondrial	yes	no	0	0	0			1				2		2		2								102.95	102.95	2;3	7.7646e-05	45852	QE2_160128_OPL4022_SCS_EVs_and_LYS_I2	75.088	66.491			87249	2442	79869	1214525;1214526;1214527;1214528;1214529;1214530;1214531	1521410;1521411;1521412;1521413;1521414;1521415;1521416	1521413		6
EGAFVELFHEIDDR	Unmodified	1675.78	2127	P41233	Abca1	ATP-binding cassette sub-family A member 1	yes	yes	0	0	0													1			1	1		112.6	112.6	3	0.0017506	52226	QE2_160128_OPL4022_SCS_EVs_and_LYS_M1	49.595	44.221			16679	2127	15457	229829;229830;229831	287312;287313;287314	287312		1
ETDLLSGMDGK	Unmodified	1164.53	2127	P41233	Abca1	ATP-binding cassette sub-family A member 1	yes	yes	0	0	0													1		1				70.021	70.021	2	0.016191	29735	QE2_160128_OPL4022_SCS_EVs_and_LYS_M1	51.612	40.686			20716	2127	19208	281350;281351	351683;351684	351683		1
FMECVNLNKLEPIPTEVR	Unmodified	2188.1	2127	P41233	Abca1	ATP-binding cassette sub-family A member 1	yes	yes	0	0	1								1					1	1					97.248	97.248	3	0.0008298	44880	QE2_160128_OPL4022_SCS_EVs_and_LYS_M1	47.016	43.144			24202	2127	22440	333498;333499;333500	417532;417533;417534	417533		2
GNDQFWEQK	Unmodified	1150.5	2127	P41233	Abca1	ATP-binding cassette sub-family A member 1	yes	yes	0	0	0														1					53.04	53.04	2	0.0070923	20612	QE2_160128_OPL4022_SCS_EVs_and_LYS_N2	78.556	64.977			29819	2127	27627	414746	519572	519572		1
ILDGGGQNDILEIK	Unmodified	1483.79	2127	P41233	Abca1	ATP-binding cassette sub-family A member 1	yes	yes	0	0	0													1						86.033	86.033	2	3.1e-05	38333	QE2_160128_OPL4022_SCS_EVs_and_LYS_M1	87.083	51.431			37897	2127	35135	540308	678741	678741		0
ILYTPDTPATR	Unmodified	1246.66	2127	P41233	Abca1	ATP-binding cassette sub-family A member 1	yes	yes	0	0	0		1					2	1	1	1	1	1	1	1	2	2	2	1	58.009	58.009	2	1.7785e-05	23414	QE2_160128_OPL4022_SCS_EVs_and_LYS_P1	101.3	72.498			38606	2127	35792	550516;550517;550518;550519;550520;550521;550522;550523;550524;550525;550526;550527;550528;550529;550530;550531;550532	691561;691562;691563;691564;691565;691566;691567;691568;691569;691570;691571;691572;691573;691574;691575;691576;691577;691578	691573		14
IVCGHPEGGGLK	Unmodified	1222.61	2127	P41233	Abca1	ATP-binding cassette sub-family A member 1	yes	yes	0	0	0							1	1	1	1		1	1	1		1	1		27.87	27.87	3	0.0049765	7541	QE2_160128_OPL4022_SCS_EVs_and_LYS_M1	46.063	32.37			40746	2127	37722	581592;581593;581594;581595;581596;581597;581598;581599;581600	731476;731477;731478;731479;731480;731481;731482;731483;731484	731481		8
LGVSIQNLVK	Unmodified	1069.65	2127	P41233	Abca1	ATP-binding cassette sub-family A member 1	yes	yes	0	0	0	1	1	1																72.382	72.382	2	0.010633	26860	QE2_160128_OPL4022_SCS_EVs_and_LYS_C5	62.201	11.138			49321	2127	45696	702482;702483;702484	881551;881552;881553	881553		3
LLLYSQR	Unmodified	891.518	2127	P41233	Abca1	ATP-binding cassette sub-family A member 1	yes	yes	0	0	0														1					57.475	57.475	2	0.071699	22882	QE2_160128_OPL4022_SCS_EVs_and_LYS_N2	71.296	34.202			51594	2127	47828	735210	922471	922471		1
LNDINDILK	Unmodified	1056.58	2127	P41233	Abca1	ATP-binding cassette sub-family A member 1	yes	yes	0	0	0								1											45.577	45.577	2	0.083279	15596	QE2_160128_OPL4022_SCS_EVs_and_LYS_H2	44.753	1.311			52560	2127	48682	746116	935825	935825		1
LVEDIGHELTYVLPYEAAK	Unmodified	2159.11	2127	P41233	Abca1	ATP-binding cassette sub-family A member 1	yes	yes	0	0	0														1	1	1		1	110.06	110.06	3	6.9345e-05	50967	QE2_160128_OPL4022_SCS_EVs_and_LYS_R1	55.907	50.238			56300	2127	52193	797574;797575;797576;797577	999689;999690;999691;999692;999693	999693		4
NLESSPLSR	Unmodified	1001.51	2127	P41233	Abca1	ATP-binding cassette sub-family A member 1	yes	yes	0	0	0							1		1				1	1	1	1	1	1	45.059	45.059	2	0.0025895	16013	QE2_160128_OPL4022_SCS_EVs_and_LYS_P1	99.815	33.742			62707	2127	57161	876736;876737;876738;876739;876740;876741;876742;876743	1097262;1097263;1097264;1097265;1097266;1097267;1097268;1097269	1097267		7
NMLQYQLPSSLSSLAR	Unmodified	1806.93	2127	P41233	Abca1	ATP-binding cassette sub-family A member 1	yes	yes	0	0	0																	1		107.76	107.76	2	0.032097	49631	QE2_160128_OPL4022_SCS_EVs_and_LYS_Q1	36.029	33.726			63290	2127	57675	885066	1107882	1107882		1
NPSPACQCSSDK	Unmodified	1349.53	2127	P41233	Abca1	ATP-binding cassette sub-family A member 1	yes	yes	0	0	0								2	1				1	1					16.224	16.224	2	0.0010851	1464	QE2_160128_OPL4022_SCS_EVs_and_LYS_H2	73.881	70.566			63707	2127	58046	892340;892341;892342;892343;892344	1117390;1117391;1117392;1117393;1117394	1117390		5
NQAMADALER	Unmodified	1117.52	2127	P41233	Abca1	ATP-binding cassette sub-family A member 1	yes	yes	0	0	0																	1		46.802	46.802	2	0.042712	17200	QE2_160128_OPL4022_SCS_EVs_and_LYS_Q1	46.73	33.115			63760	2127	58095	892948	1118097	1118097		0
SLNWYEDNNYK	Unmodified	1444.63	2127	P41233	Abca1	ATP-binding cassette sub-family A member 1	yes	yes	0	0	0								1	1										67.638	67.638	2	0.053374	27621	QE2_160128_OPL4022_SCS_EVs_and_LYS_H1	40.516	29.257			76164	2127	69676	1050779;1050780	1313554;1313555	1313554		1
SYWFGEEIDEK	Unmodified	1401.61	2127	P41233	Abca1	ATP-binding cassette sub-family A member 1	yes	yes	0	0	0										1				1		1			89.4	89.4	2	0.0052546	39281	QE2_160128_OPL4022_SCS_EVs_and_LYS_N1	63.091	51.609			79869	2127	73084	1097327;1097328;1097329	1371497;1371498;1371499	1371498		3
TADILQNLTGR	Unmodified	1200.65	2127	P41233	Abca1	ATP-binding cassette sub-family A member 1	yes	yes	0	0	0													1	2	1	1	1	1	86.901	86.901	2	0.00027355	38670	QE2_160128_OPL4022_SCS_EVs_and_LYS_O1	95.477	82.469			79945	2127	73157	1098729;1098730;1098731;1098732;1098733;1098734;1098735	1373384;1373385;1373386;1373387;1373388;1373389;1373390	1373387		5
VVILDEPTAGVDPYSR	Unmodified	1729.89	2127	P41233	Abca1	ATP-binding cassette sub-family A member 1	yes	yes	0	0	0																	1		86.233	86.233	2	0.00075476	38097	QE2_160128_OPL4022_SCS_EVs_and_LYS_Q1	58.246	52.164			93438	2127	85581	1311079	1643256	1643256		1
SVVLTSHSMEECEALCTR	Unmodified	2107.93	895;2127;205	P41233;A2AJ26;P41234;E9Q6G4;Q91V24	Abca1;Abca2;Abca7	ATP-binding cassette sub-family A member 1;ATP-binding cassette sub-family A member 2;ATP-binding cassette sub-family A member 7	no	no	0	0	0								1					1		1	1			63.583	63.583	3	1.1322e-05	26015	QE2_160128_OPL4022_SCS_EVs_and_LYS_O1	70.094	50.182			79535	2127;205;895	72781	1092296;1092297;1092298;1092299	1364806;1364807;1364808;1364809	1364808		1
SVVLTSHSMEECEALCTR	Oxidation (M)	2123.93	895;2127;205	P41233;A2AJ26;P41234;E9Q6G4;Q91V24	Abca1;Abca2;Abca7	ATP-binding cassette sub-family A member 1;ATP-binding cassette sub-family A member 2;ATP-binding cassette sub-family A member 7	no	no	0	1	0																	1		54.139	54.139	3	0.00057772	21006	QE2_160128_OPL4022_SCS_EVs_and_LYS_Q1	48.376	41.893			79536	2127;205;895	72781	1092300	1364810	1364810	158	1
CTCSAQGTGFSCPSSVGGHPPQMR	Unmodified	2565.06	205	A2AJ26;P41234	Abca2	ATP-binding cassette sub-family A member 2	yes	no	0	0	0													2						52.423	52.423	3	8.3049e-05	19427	QE2_160128_OPL4022_SCS_EVs_and_LYS_M2	47.472	45.564			9901	205	9144	137902;137903	171457;171458	171458		0
DAVCSGQATAR	Unmodified	1134.51	205	A2AJ26;P41234	Abca2	ATP-binding cassette sub-family A member 2	yes	no	0	0	0										1					1	1		1	19.815	19.815	2	8.6863e-05	3629	QE2_160128_OPL4022_SCS_EVs_and_LYS_R1	110.08	89.377			10534	205	9736	146327;146328;146329;146330	181759;181760;181761;181762	181762		4
FSDLAAELR	Unmodified	1020.52	205	A2AJ26;P41234	Abca2	ATP-binding cassette sub-family A member 2	yes	no	0	0	0		1														1			71	71	2	0.0060264	27330	QE2_160128_OPL4022_SCS_EVs_and_LYS_B1	67.704	44.35			24923	205	23098	343613;343614	430696;430697	430696		2
GNFIPYANEER	Unmodified	1308.61	205	A2AJ26;P41234	Abca2	ATP-binding cassette sub-family A member 2	yes	no	0	0	0														1			1		63.162	63.162	2	0.030843	26016	QE2_160128_OPL4022_SCS_EVs_and_LYS_Q2	47.429	36.699			29845	205	27652	414991;414992	519858;519859	519859		2
GYHSMPTYLNSLNNAILR	Unmodified	2063.03	205	A2AJ26;P41234	Abca2	ATP-binding cassette sub-family A member 2	yes	no	0	0	0																1	1	2	94.359	94.359	3	1.7401e-34	41901	QE2_160128_OPL4022_SCS_EVs_and_LYS_Q2	153.23	129.2			32331	205	29958	452103;452104;452105;452106	566474;566475;566476;566477	566475		2
GYHSMPTYLNSLNNAILR	Oxidation (M)	2079.02	205	A2AJ26;P41234	Abca2	ATP-binding cassette sub-family A member 2	yes	no	0	1	0																	1		81.645	81.645	3	0.000299	35856	QE2_160128_OPL4022_SCS_EVs_and_LYS_Q2	63.691	58.501			32332	205	29958	452107	566478	566478	157	1
ILTMPEGHQVDLQGYR	Unmodified	1855.93	205	A2AJ26;P41234	Abca2	ATP-binding cassette sub-family A member 2	yes	no	0	0	0															1	1	1	1	75.628	75.628	3	4.3598e-18	32473	QE2_160128_OPL4022_SCS_EVs_and_LYS_P1	136.81	97.185			38518	205	35710	549136;549137;549138;549139	689868;689869;689870;689871;689872;689873	689871		6
KLEGWWLK	Unmodified	1058.59	205	A2AJ26;P41234	Abca2	ATP-binding cassette sub-family A member 2	yes	no	0	0	1														1		1	1	1	77.314	77.314	3	0.0016964	33194	QE2_160128_OPL4022_SCS_EVs_and_LYS_N2	88.819	48.551			43530	205	40309	621249;621250;621251;621252	780830;780831;780832;780833	780830		4
LPSGVGATCVLK	Unmodified	1200.65	205	A2AJ26;P41234	Abca2	ATP-binding cassette sub-family A member 2	yes	no	0	0	0													2	2	1	3	1	2	63.6	63.6	2	2.2764e-08	25740	QE2_160128_OPL4022_SCS_EVs_and_LYS_P2	126.83	86.984			53355	205	49419	757444;757445;757446;757447;757448;757449;757450;757451;757452;757453;757454	949959;949960;949961;949962;949963;949964;949965;949966;949967;949968;949969	949965		9
LPVSTKPVEDDVDVASER	Unmodified	1954.98	205	A2AJ26;P41234	Abca2	ATP-binding cassette sub-family A member 2	yes	no	0	0	1					1														63.286	63.286	3	0.025594	25086	QE2_160128_OPL4022_SCS_EVs_and_LYS_E1	29.729	21.604			53434	205	49498	758209	950915	950915		0
LSPDASPQQLVSTFR	Unmodified	1644.85	205	A2AJ26;P41234	Abca2	ATP-binding cassette sub-family A member 2	yes	no	0	0	0										1	1		1	2	1	2	2	2	89.759	89.759	2	2.4297e-13	40141	QE2_160128_OPL4022_SCS_EVs_and_LYS_Q2	134.25	108.14			55115	205	51089	779434;779435;779436;779437;779438;779439;779440;779441;779442;779443;779444;779445	976684;976685;976686;976687;976688;976689;976690;976691;976692;976693;976694;976695;976696	976694		13
NFPEAMLKERHHTK	Unmodified	1736.88	205	A2AJ26;P41234	Abca2	ATP-binding cassette sub-family A member 2	yes	no	0	0	2												1							67.588	67.588	4	0.039374	27303	QE2_160128_OPL4022_SCS_EVs_and_LYS_L1	25.448	9.9341			61657	205	56177	861570	1078561	1078561		1
NLGLLVHLMTSNPK	Unmodified	1535.85	205	A2AJ26;P41234	Abca2	ATP-binding cassette sub-family A member 2	yes	no	0	0	0																1	1	1	99.939	99.939	3	8.5986e-05	45210	QE2_160128_OPL4022_SCS_EVs_and_LYS_P2	68.972	59.937			62757	205	57210	877380;877381;877382	1098034;1098035;1098036	1098034		3
RVAQVLYNNK	Unmodified	1203.67	205	A2AJ26;P41234	Abca2	ATP-binding cassette sub-family A member 2	yes	no	0	0	1																1			29.445	29.445	2	0.014424	8426	QE2_160128_OPL4022_SCS_EVs_and_LYS_P2	63.184	41.126			71967	205	65771	991171	1238905	1238905		1
SPFEWDIVTR	Unmodified	1248.61	205	A2AJ26;P41234	Abca2	ATP-binding cassette sub-family A member 2	yes	no	0	0	0													1	1	1	1	1	1	99.695	99.695	2	0.00057881	45245	QE2_160128_OPL4022_SCS_EVs_and_LYS_P1	122.69	76.689			77146	205	70544	1062695;1062696;1062697;1062698;1062699;1062700	1328125;1328126;1328127;1328128;1328129;1328130;1328131	1328128		7
TIEPEALR	Unmodified	927.503	205	A2AJ26;P41234	Abca2	ATP-binding cassette sub-family A member 2	yes	no	0	0	0																	1		46.735	46.735	2	0.017098	17219	QE2_160128_OPL4022_SCS_EVs_and_LYS_Q2	82.426	47.131			82124	205	75175	1134770	1419348	1419348		1
VAQVLYNNK	Unmodified	1047.57	205	A2AJ26;P41234	Abca2	ATP-binding cassette sub-family A member 2	yes	no	0	0	0							1						2	2	1	2	2	2	37.559	37.559	2	0.0034242	12449	QE2_160128_OPL4022_SCS_EVs_and_LYS_O1	93.143	45.184			86786	205	79433	1205306;1205307;1205308;1205309;1205310;1205311;1205312;1205313;1205314;1205315;1205316;1205317	1509159;1509160;1509161;1509162;1509163;1509164;1509165;1509166;1509167;1509168;1509169;1509170	1509164		7
VSVDIFK	Unmodified	806.454	205	A2AJ26;P41234	Abca2	ATP-binding cassette sub-family A member 2	yes	no	0	0	0															1	2			74.043	74.043	2	0.084402	32049	QE2_160128_OPL4022_SCS_EVs_and_LYS_O1	67.032	17.674			92593	205	84800	1296537;1296538;1296539	1624497;1624498;1624499	1624497		3
VVEEGNLFDPVRPSLGSELEALR	Unmodified	2525.31	205	A2AJ26;P41234	Abca2	ATP-binding cassette sub-family A member 2	yes	no	0	0	1														2		3		2	111.07	111.07	3	3.7684e-09	51901	QE2_160128_OPL4022_SCS_EVs_and_LYS_P1	63.225	60.032			93301	205	85455	1309070;1309071;1309072;1309073;1309074;1309075;1309076	1640824;1640825;1640826;1640827;1640828;1640829;1640830;1640831	1640827		7
YGAITFGNVQK	Unmodified	1196.62	205	A2AJ26;P41234	Abca2	ATP-binding cassette sub-family A member 2	yes	no	0	0	0															1	1	1	2	64.697	64.697	2	0.0010385	25251	QE2_160128_OPL4022_SCS_EVs_and_LYS_P3	79.07	61.011			95871	205	87835	1346987;1346988;1346989;1346990;1346991	1689202;1689203;1689204;1689205;1689206	1689203		5
EPSSPDGGEPGYIR	Unmodified	1459.66	4732	Q8R420;Q6AXE3	Abca3	ATP-binding cassette sub-family A member 3	yes	no	0	0	0																1			45.502	45.502	2	0.0060546	14478	QE2_160128_OPL4022_SCS_EVs_and_LYS_P4	49.216	38.116			19736	4732	18290	269738	337382	337382		1
LAQQLSENLR	Unmodified	1170.64	4732	Q8R420	Abca3	ATP-binding cassette sub-family A member 3	yes	yes	0	0	0							2	1	1	1	1	1	2	2	1	1	1	1	51.557	51.557	2	0.00058715	16873	QE2_160128_OPL4022_SCS_EVs_and_LYS_J4	102.52	59.227			46400	4732	42968	662055;662056;662057;662058;662059;662060;662061;662062;662063;662064;662065;662066;662067;662068;662069	831046;831047;831048;831049;831050;831051;831052;831053;831054;831055;831056;831057;831058;831059;831060;831061	831050		16
LLCGPQASIEISNYPQPR	Unmodified	2042.03	4732	Q8R420	Abca3	ATP-binding cassette sub-family A member 3	yes	yes	0	0	0										1			1			1			84.784	84.784	2;3	4.153e-05	33414	QE2_160128_OPL4022_SCS_EVs_and_LYS_M4	73.093	66.319			50902	4732	47166	724668;724669;724670	909232;909233;909234	909233		1
LSLNEYGR	Unmodified	950.482	4732	Q8R420	Abca3	ATP-binding cassette sub-family A member 3	yes	yes	0	0	0															1			1	51.539	51.539	2	0.036833	16743	QE2_160128_OPL4022_SCS_EVs_and_LYS_R4	61.582	29.44			55043	4732	51022	778578;778579	975634;975635	975635		2
TSVLPEDQDVAEER	Unmodified	1586.74	4732	Q8R420;Q6AXE3	Abca3	ATP-binding cassette sub-family A member 3	yes	no	0	0	0						1													55.733	55.733	2	0.0016963	21267	QE2_160128_OPL4022_SCS_EVs_and_LYS_F1	58.885	50.319			85015	4732	77831	1175446	1470313	1470313		1
TVVPFSVPGTSR	Unmodified	1245.67	4732	Q8R420	Abca3	ATP-binding cassette sub-family A member 3	yes	yes	0	0	0							1	1	1	1	1		1	1	1	1	1	1	83.617	83.617	2	0.0021741	32817	QE2_160128_OPL4022_SCS_EVs_and_LYS_M4	67.997	43.144			85941	4732	78668	1191371;1191372;1191373;1191374;1191375;1191376;1191377;1191378;1191379;1191380;1191381	1490915;1490916;1490917;1490918;1490919;1490920;1490921;1490922;1490923;1490924;1490925	1490920		11
VHGFSSEKDFEDYIR	Unmodified	1827.84	4732	Q8R420;Q6AXE3	Abca3	ATP-binding cassette sub-family A member 3	yes	no	0	0	1													1				1		71.122	71.122	4	0.0012987	29147	QE2_160128_OPL4022_SCS_EVs_and_LYS_Q3	45.614	43.049			88815	4732	81325	1238294;1238295	1551094;1551095	1551095		0
YCTSSELAAHYCK	Unmodified	1588.66	4732	Q8R420;Q6AXE3	Abca3	ATP-binding cassette sub-family A member 3	yes	no	0	0	0							1												41.551	41.551	3	0.0054083	14014	QE2_160128_OPL4022_SCS_EVs_and_LYS_G1	42.797	37.655			95268	4732	87288	1336355	1675088	1675088		0
ALELLGER	Unmodified	899.508	895	E9Q6G4;Q91V24	Abca7	ATP-binding cassette sub-family A member 7	yes	no	0	0	0														1		1			72.373	72.373	2	0.026756	25418	QE2_160128_OPL4022_SCS_EVs_and_LYS_P5	68.224	31.828			4278	895	3969	62904;62905	78827;78828	78828		2
ALLSPQPGNALDR	Unmodified	1350.73	895	E9Q6G4;Q91V24	Abca7	ATP-binding cassette sub-family A member 7	yes	no	0	0	0														1	1	1	2	1	67.575	67.575	2	0.000237	28438	QE2_160128_OPL4022_SCS_EVs_and_LYS_Q1	79.875	59.668			4655	895	4326	69015;69016;69017;69018;69019;69020	86668;86669;86670;86671;86672;86673	86671		5
ANNGLLHALLPSGPVR	Unmodified	1627.92	895	E9Q6G4;Q91V24	Abca7	ATP-binding cassette sub-family A member 7	yes	no	0	0	0												1							93.455	93.455	3	0.049914	41015	QE2_160128_OPL4022_SCS_EVs_and_LYS_L1	22.826	16.931			5598	895	5138	81849	102115	102115		1
CLGSSQHLK	Unmodified	1028.51	895	E9Q6G4;Q91V24	Abca7	ATP-binding cassette sub-family A member 7	yes	no	0	0	0															1			1	20.973	20.973	2	0.006907	3984	QE2_160128_OPL4022_SCS_EVs_and_LYS_O1	79.128	60.062			9357	895	8641	131998;131999	164379;164380	164379		2
DQGEEEESSRQEAEEEEVSKPGR	Unmodified	2633.13	895	E9Q6G4;Q91V24	Abca7	ATP-binding cassette sub-family A member 7	yes	no	0	0	2															1				32.659	32.659	3	8.4014e-08	9972	QE2_160128_OPL4022_SCS_EVs_and_LYS_O1	58.373	54.297			13551	895	12509	189795	237660	237660		1
FGAGHTLTLR	Unmodified	1071.58	895	E9Q6G4;Q91V24	Abca7	ATP-binding cassette sub-family A member 7	yes	no	0	0	0							2	1		1	1		1	1	2	3	3	2	49.58	49.58	3	0.00033887	19732	QE2_160128_OPL4022_SCS_EVs_and_LYS_M1	82.417	67.168			22844	895	21179	312209;312210;312211;312212;312213;312214;312215;312216;312217;312218;312219;312220;312221;312222;312223;312224;312225	389925;389926;389927;389928;389929;389930;389931;389932;389933;389934;389935;389936;389937;389938;389939;389940;389941	389930		9
GATQGDVLVLR	Unmodified	1127.63	895	E9Q6G4;Q91V24	Abca7	ATP-binding cassette sub-family A member 7	yes	no	0	0	0														1					67.912	67.912	2	0.00027502	27658	QE2_160128_OPL4022_SCS_EVs_and_LYS_N1	94.767	72.74			26385	895	24449	365322	458211	458211		1
GLIDMVR	Unmodified	802.437	895	E9Q6G4;Q91V24	Abca7	ATP-binding cassette sub-family A member 7	yes	no	0	0	0																1			78.693	78.693	2	0.042635	34079	QE2_160128_OPL4022_SCS_EVs_and_LYS_P1	86.086	62.114			29208	895	27095	406865	510065	510065		1
GSAGSLELVSEALCSTK	Unmodified	1707.83	895	E9Q6G4;Q91V24	Abca7	ATP-binding cassette sub-family A member 7	yes	no	0	0	0								1	1	1		1				1	1		98.995	98.995	2	1.4006e-05	39707	QE2_160128_OPL4022_SCS_EVs_and_LYS_I5	93.495	82.381			30791	895	28527	427179;427180;427181;427182;427183;427184	534950;534951;534952;534953;534954;534955	534951		6
GTSDKSNQAPAPGAVPITPSTAR	Unmodified	2222.13	895	E9Q6G4;Q91V24	Abca7	ATP-binding cassette sub-family A member 7	yes	no	0	0	1										1		1	1		1			1	53.208	53.208	3	2.7554e-09	20614	QE2_160128_OPL4022_SCS_EVs_and_LYS_M1	66.52	64.025			31534	895	29221	437941;437942;437943;437944;437945	548355;548356;548357;548358;548359	548357		5
GVPEAQVAQTALSGLVR	Unmodified	1694.93	895	E9Q6G4;Q91V24	Abca7	ATP-binding cassette sub-family A member 7	yes	no	0	0	0							1	1	1		1	1	2	2	2	2	2	2	101.61	101.61	2;3	4.5439e-06	46414	QE2_160128_OPL4022_SCS_EVs_and_LYS_O1	89.468	75.722			31938	895	29591	445075;445076;445077;445078;445079;445080;445081;445082;445083;445084;445085;445086;445087;445088;445089;445090;445091	557330;557331;557332;557333;557334;557335;557336;557337;557338;557339;557340;557341;557342;557343;557344;557345;557346;557347;557348	557340		19
LLPPLGEEDEDVAQER	Unmodified	1808.88	895	E9Q6G4;Q91V24	Abca7	ATP-binding cassette sub-family A member 7	yes	no	0	0	0														1		1		1	81.554	81.554	2	0.011829	35383	QE2_160128_OPL4022_SCS_EVs_and_LYS_P1	38.777	28.163			51714	895	47939	736358;736359;736360	923737;923738;923739	923738		3
MVTGDTLPSSGEAVLAGHNVAQER	Unmodified	2438.19	895	E9Q6G4;Q91V24	Abca7	ATP-binding cassette sub-family A member 7	yes	no	0	0	0							1	1	1	1	1	1	1	1	1	1	1	1	75.007	75.007	3	1.7214e-18	32031	QE2_160128_OPL4022_SCS_EVs_and_LYS_P1	99.6	92.148			60655	895	55298	848145;848146;848147;848148;848149;848150;848151;848152;848153;848154;848155;848156	1062046;1062047;1062048;1062049;1062050;1062051;1062052;1062053;1062054;1062055;1062056;1062057	1062055		12
MVTGDTLPSSGEAVLAGHNVAQER	Oxidation (M)	2454.18	895	E9Q6G4;Q91V24	Abca7	ATP-binding cassette sub-family A member 7	yes	no	0	1	0													1		1	1	1	1	70.554	70.554	3	4.8576e-25	29690	QE2_160128_OPL4022_SCS_EVs_and_LYS_O1	119.41	110.57			60656	895	55298	848157;848158;848159;848160;848161	1062058;1062059;1062060;1062061;1062062	1062059	848	5
NQAMADAFER	Unmodified	1151.5	895	E9Q6G4;Q91V24	Abca7	ATP-binding cassette sub-family A member 7	yes	no	0	0	0											1	1	1	1	1	1	1		51.582	51.582	2	0.0033017	19192	QE2_160128_OPL4022_SCS_EVs_and_LYS_P1	74.611	43.189			63758	895	58094	892940;892941;892942;892943;892944;892945;892946	1118089;1118090;1118091;1118092;1118093;1118094;1118095	1118094		7
NQAMADAFER	Oxidation (M)	1167.5	895	E9Q6G4;Q91V24	Abca7	ATP-binding cassette sub-family A member 7	yes	no	0	1	0																	1		34.363	34.363	2	0.020429	10593	QE2_160128_OPL4022_SCS_EVs_and_LYS_Q1	46.955	37.067			63759	895	58094	892947	1118096	1118096	849	1
SSQSLVTHDAK	Unmodified	1171.58	895	E9Q6G4;Q91V24	Abca7	ATP-binding cassette sub-family A member 7	yes	no	0	0	0																	1		22.006	22.006	2	0.066123	4487	QE2_160128_OPL4022_SCS_EVs_and_LYS_Q1	38.769	26.484			78427	895	71745	1078262	1347555	1347555		1
SSVLAPAPQDPK	Unmodified	1208.64	895	E9Q6G4;Q91V24	Abca7	ATP-binding cassette sub-family A member 7	yes	no	0	0	0													1			1	1		44.938	44.938	2	0.018238	16391	QE2_160128_OPL4022_SCS_EVs_and_LYS_Q1	44.511	35.073			78599	895	71907	1079899;1079900;1079901	1349430;1349431;1349432	1349432		0
SYWCGPGPPK	Unmodified	1147.51	895	E9Q6G4;Q91V24	Abca7	ATP-binding cassette sub-family A member 7	yes	no	0	0	0							1				1						1		56.362	56.362	2	0.05113	22302	QE2_160128_OPL4022_SCS_EVs_and_LYS_Q1	46.406	28.347			79867	895	73082	1097305;1097306;1097307	1371474;1371475;1371476	1371476		3
TSDTAFTR	Unmodified	897.419	895	E9Q6G4;Q91V24	Abca7	ATP-binding cassette sub-family A member 7	yes	no	0	0	0														1	1				29.637	29.637	2	0.012054	8983	QE2_160128_OPL4022_SCS_EVs_and_LYS_N1	73.233	36.676			84710	895	77550	1171282;1171283	1465265;1465266	1465265		2
TVLGGHSIQDMLDALGK	Unmodified	1753.9	895	E9Q6G4;Q91V24	Abca7	ATP-binding cassette sub-family A member 7	yes	no	0	0	0													1	1	1			1	113.03	113.03	3	4.0262e-05	47710	QE2_160128_OPL4022_SCS_EVs_and_LYS_R4	66.022	48.393			85693	895	78448	1186213;1186214;1186215;1186216	1483927;1483928;1483929;1483930	1483930		4
VPPDQPEPAIAFIR	Unmodified	1548.83	895	E9Q6G4;Q91V24	Abca7	ATP-binding cassette sub-family A member 7	yes	no	0	0	0													1		1	1	1	1	91.961	91.961	3	0.00012273	41239	QE2_160128_OPL4022_SCS_EVs_and_LYS_R1	64.798	57.741			91547	895	83803	1282739;1282740;1282741;1282742;1282743	1607229;1607230;1607231;1607232;1607233;1607234	1607234		6
YGGFSLGGRDPDLPTGHEVVR	Unmodified	2228.1	895	E9Q6G4;Q91V24	Abca7	ATP-binding cassette sub-family A member 7	yes	no	0	0	1							1						1						74.966	74.966	4	0.0016278	31462	QE2_160128_OPL4022_SCS_EVs_and_LYS_G1	37.169	32.755			95952	895	87910	1348272;1348273	1690829;1690830	1690829		1
LPVEDVRPLSEAFFK	Unmodified	1745.94	4599	Q8K449	Abca9	ATP-binding cassette sub-family A member 9	yes	yes	0	0	1													1	1	1	1	1		103.59	103.59	3	0.00028932	47384	QE2_160128_OPL4022_SCS_EVs_and_LYS_P1	58.885	50.543			53408	4599	49472	757936;757937;757938;757939;757940	950559;950560;950561;950562;950563	950562		4
SPLFFLK	Unmodified	850.495	4599	Q8K449	Abca9	ATP-binding cassette sub-family A member 9	yes	yes	0	0	0							1						1	1	1		1	1	99.433	99.433	2	0.058361	44785	QE2_160128_OPL4022_SCS_EVs_and_LYS_N1	76.035	48.867			77228	4599	70622	1063896;1063897;1063898;1063899;1063900;1063901	1329543;1329544;1329545;1329546;1329547;1329548	1329545		6
TGSSIDNFVHALR	Unmodified	1415.72	4599	Q8K449	Abca9	ATP-binding cassette sub-family A member 9	yes	yes	0	0	0		1						1		1			1	2	1		1	1	80.951	80.951	3	1.0203e-05	33632	QE2_160128_OPL4022_SCS_EVs_and_LYS_N3	92.856	76.083			81757	4599	74837	1127360;1127361;1127362;1127363;1127364;1127365;1127366;1127367;1127368	1409771;1409772;1409773;1409774;1409775;1409776;1409777;1409778;1409779	1409776		7
LVYILPLER	Unmodified	1114.67	4599	Q8K449;Q8K441	Abca9;Abca6	ATP-binding cassette sub-family A member 9;ATP-binding cassette sub-family A member 6	yes	no	0	0	0			1		1												1		101.28	101.28	2	0.015997	45774	QE2_160128_OPL4022_SCS_EVs_and_LYS_E1	63.076	31.315			56988	4599	52831	808349;808350;808351	1013136;1013137;1013138	1013137		2
AAEVANAAEFIR	Unmodified	1260.65	6138	Q9JI39	Abcb10	ATP-binding cassette sub-family B member 10, mitochondrial	yes	yes	0	0	0							1	1	2	1	1								72.154	72.154	2	0.0024131	29511	QE2_160128_OPL4022_SCS_EVs_and_LYS_I1	66.706	38.529			285	6138	257	3377;3378;3379;3380;3381;3382	4151;4152;4153;4154;4155;4156	4153		6
ATQDSLAEATQLAEER	Unmodified	1731.83	6138	Q9JI39	Abcb10	ATP-binding cassette sub-family B member 10, mitochondrial	yes	yes	0	0	0							2	1	2		1	1							74.733	74.733	2;3	1.7476e-37	31042	QE2_160128_OPL4022_SCS_EVs_and_LYS_G2	184.92	158.95			7485	6138	6899	106334;106335;106336;106337;106338;106339;106340	132317;132318;132319;132320;132321;132322;132323;132324	132317		6
GILLSGGQK	Unmodified	871.513	6138	Q9JI39	Abcb10	ATP-binding cassette sub-family B member 10, mitochondrial	yes	yes	0	0	0												1							45.626	45.626	2	0.01288	16237	QE2_160128_OPL4022_SCS_EVs_and_LYS_L2	67.838	28.534			28436	6138	26367	395710	496251	496251		1
IIDVIYTNPSEGYGDSLTR	Unmodified	2112.04	6138	Q9JI39	Abcb10	ATP-binding cassette sub-family B member 10, mitochondrial	yes	yes	0	0	0							1	1		1									93.892	93.892	2;3	9.1851e-05	36468	QE2_160128_OPL4022_SCS_EVs_and_LYS_H5	53.453	51.525			37213	6138	34494	528097;528098;528099	662912;662913;662914	662913		3
LLGLVRPER	Unmodified	1051.65	6138	Q9JI39	Abcb10	ATP-binding cassette sub-family B member 10, mitochondrial	yes	yes	0	0	1							1	1	1		1	1							57.153	57.153	3	0.0083903	21748	QE2_160128_OPL4022_SCS_EVs_and_LYS_G2	56.916	28.219			51307	6138	47553	730303;730304;730305;730306;730307	916136;916137;916138;916139;916140	916136		4
LSSDTALLGR	Unmodified	1031.56	6138	Q9JI39	Abcb10	ATP-binding cassette sub-family B member 10, mitochondrial	yes	yes	0	0	0							2	2	2	1	2	1							56.891	56.891	2	0.0025022	21644	QE2_160128_OPL4022_SCS_EVs_and_LYS_I1	72.434	25.615			55253	6138	51224	781249;781250;781251;781252;781253;781254;781255;781256;781257;781258	979071;979072;979073;979074;979075;979076;979077;979078;979079;979080	979075		8
LWELLER	Unmodified	957.528	6138	Q9JI39	Abcb10	ATP-binding cassette sub-family B member 10, mitochondrial	yes	yes	0	0	0											1								94.176	94.176	2	0.060338	41411	QE2_160128_OPL4022_SCS_EVs_and_LYS_K2	75.109	51.316			57052	6138	52891	809102	1014017	1014017		1
LYDPNSGTVSLDGHDIR	Unmodified	1857.89	6138	Q9JI39	Abcb10	ATP-binding cassette sub-family B member 10, mitochondrial	yes	yes	0	0	0		2			1				1										67.141	67.141	3	0.00067357	26988	QE2_160128_OPL4022_SCS_EVs_and_LYS_I2	57.173	51.351			57191	6138	53024	810744;810745;810746;810747	1015989;1015990;1015991;1015992	1015992		2
NANFVAVLDHGK	Unmodified	1283.66	6138	Q9JI39	Abcb10	ATP-binding cassette sub-family B member 10, mitochondrial	yes	yes	0	0	0										1	1								66.484	66.484	3	0.00019573	26839	QE2_160128_OPL4022_SCS_EVs_and_LYS_K2	74.537	59.858			60988	6138	55557	852009;852010	1066644;1066645	1066645		1
QLNPVWLR	Unmodified	1024.58	6138	Q9JI39	Abcb10	ATP-binding cassette sub-family B member 10, mitochondrial	yes	yes	0	0	0							1		2	1	1	2							79.695	79.695	2	0.014155	33076	QE2_160128_OPL4022_SCS_EVs_and_LYS_G2	89.296	59.92			67910	6138	61969	945170;945171;945172;945173;945174;945175;945176	1182971;1182972;1182973;1182974;1182975;1182976;1182977	1182971		4
SFPQGFDTVVGEK	Unmodified	1409.68	6138	Q9JI39	Abcb10	ATP-binding cassette sub-family B member 10, mitochondrial	yes	yes	0	0	0										1		1							83.457	83.457	2	0.036561	35797	QE2_160128_OPL4022_SCS_EVs_and_LYS_J1	38.3	28.179			74011	6138	67670	1019699;1019700	1274825;1274826	1274825		2
STVVSLLLR	Unmodified	986.612	6138	Q9JI39	Abcb10	ATP-binding cassette sub-family B member 10, mitochondrial	yes	yes	0	0	0											1	1							94.984	94.984	2	0.0027874	41915	QE2_160128_OPL4022_SCS_EVs_and_LYS_K2	98.233	57.509			79054	6138	72333	1085601;1085602	1356663;1356664	1356663		2
SVTENLSDGLR	Unmodified	1189.59	6138	Q9JI39	Abcb10	ATP-binding cassette sub-family B member 10, mitochondrial	yes	yes	0	0	0								1				1							55.633	55.633	2	0.022619	21236	QE2_160128_OPL4022_SCS_EVs_and_LYS_L2	49.448	29.789			79495	6138	72747	1091319;1091320	1363512;1363513	1363513		2
TFQGALEFR	Unmodified	1067.54	6138	Q9JI39	Abcb10	ATP-binding cassette sub-family B member 10, mitochondrial	yes	yes	0	0	0	1						1		1		1	1							73.033	73.033	2	0.018298	30125	QE2_160128_OPL4022_SCS_EVs_and_LYS_L2	56.548	30.105			81338	6138	74442	1120901;1120902;1120903;1120904;1120905	1401631;1401632;1401633;1401634;1401635	1401635		1
TGELINR	Unmodified	801.434	6138	Q9JI39	Abcb10	ATP-binding cassette sub-family B member 10, mitochondrial	yes	yes	0	0	0							1				2	1							31.351	31.351	2	0.022351	8444	QE2_160128_OPL4022_SCS_EVs_and_LYS_K2	105.2	50.589			81507	6138	74603	1123818;1123819;1123820;1123821	1405428;1405429;1405430;1405431	1405430		4
TSLFSSILR	Unmodified	1022.58	6138	Q9JI39	Abcb10	ATP-binding cassette sub-family B member 10, mitochondrial	yes	yes	0	0	0							1												98.178	98.178	2	0.04987	43785	QE2_160128_OPL4022_SCS_EVs_and_LYS_G1	45.158	24.577			84844	6138	77674	1173303	1467783	1467783		1
VDQLLQLAQK	Unmodified	1154.67	6138	Q9JI39	Abcb10	ATP-binding cassette sub-family B member 10, mitochondrial	yes	yes	0	0	0											1	1							73.366	73.366	2	0.00059398	30674	QE2_160128_OPL4022_SCS_EVs_and_LYS_L2	101.97	68.529			87380	6138	79992	1216521;1216522	1523921;1523922	1523922		2
EEATMEDIVQAAK	Oxidation (M)	1449.67	1321	J3QNY6;Q9QY30	Abcb11	Bile salt export pump	yes	no	0	1	0															1				107.94	107.94	3	0.0072054	49888	QE2_160128_OPL4022_SCS_EVs_and_LYS_O1	41.218	36.496			16131	1321	14944	223614	279827	279827	1222	1
GTHEELLERK	Unmodified	1210.63	1321	J3QNY6;Q9QY30	Abcb11	Bile salt export pump	yes	no	0	0	1									1										26.882	26.882	3	0.085045	6484	QE2_160128_OPL4022_SCS_EVs_and_LYS_I1	21.372	7.8602			31396	1321	29096	436069	546083	546083		1
ILLLDEATSALDTESEK	Unmodified	1846.94	1321	J3QNY6;Q9QY30	Abcb11	Bile salt export pump	yes	no	0	0	0															1	1			112.81	112.81	2	0.0010901	52433	QE2_160128_OPL4022_SCS_EVs_and_LYS_O1	51.495	37.749			38218	1321	35442	545645;545646	685750;685751	685750		2
QDIGWFDDLK	Unmodified	1235.58	1321	J3QNY6;Q9QY30	Abcb11	Bile salt export pump	yes	no	0	0	0	1		1	1	1										1	1			48.842	48.842	2	0.044079	18295	QE2_160128_OPL4022_SCS_EVs_and_LYS_E2	47.706	19.497			66191	1321	60346	925934;925935;925936;925937;925938;925939	1159550;1159551;1159552;1159553;1159554;1159555	1159553		6
AVSHEEIVR	Unmodified	1038.55	1721	P06795	Abcb1b	Multidrug resistance protein 1B	yes	yes	0	0	0													1	1	1	1	1	1	26.654	26.654	2	0.0032164	6600	QE2_160128_OPL4022_SCS_EVs_and_LYS_P1	94.804	40.613			8219	1721	7589	116861;116862;116863;116864;116865;116866	145673;145674;145675;145676;145677;145678	145676		3
EQKFETMYAQSLQVPYR	Unmodified	2117.03	1721	P06795	Abcb1b	Multidrug resistance protein 1B	yes	yes	0	0	1														1	1	1		1	84.396	84.396	3	4.0061e-08	37063	QE2_160128_OPL4022_SCS_EVs_and_LYS_O1	105.63	100.1			19912	1721	18461	272312;272313;272314;272315	340637;340638;340639;340640	340638		4
GAAFEIFK	Unmodified	881.465	1721	P06795	Abcb1b	Multidrug resistance protein 1B	yes	yes	0	0	0							1	1	1	1	1	1	1	1	1	1	1	1	83.015	83.015	2	0.029627	36551	QE2_160128_OPL4022_SCS_EVs_and_LYS_R1	65.156	47.021			25953	1721	24052	359292;359293;359294;359295;359296;359297;359298;359299;359300;359301;359302;359303	450845;450846;450847;450848;450849;450850;450851;450852;450853;450854;450855;450856;450857;450858	450858		14
GIYFSMVQAGAK	Unmodified	1270.64	1721	P06795	Abcb1b	Multidrug resistance protein 1B	yes	yes	0	0	0														1					84.676	84.676	2	0.012461	36669	QE2_160128_OPL4022_SCS_EVs_and_LYS_N1	48.948	32.035			28643	1721	26559	398781	499991	499991		0
GNEIEPGNNAYGSQSDTDASELTSEESK	Unmodified	2928.24	1721	P06795	Abcb1b	Multidrug resistance protein 1B	yes	yes	0	0	0																	1	1	61.553	61.553	3	4.5175e-06	24855	QE2_160128_OPL4022_SCS_EVs_and_LYS_R1	49.525	49.387			29830	1721	27638	414883;414884	519733;519734	519734		1
GYKPDSIMGNLEFK	Oxidation (M)	1613.78	1721	P06795	Abcb1b	Multidrug resistance protein 1B	yes	yes	0	1	1														1					67.768	67.768	3	0.0056293	27519	QE2_160128_OPL4022_SCS_EVs_and_LYS_N1	46.66	38.015			32355	1721	29980	452500	566982	566982	1709	1
GYKPDSIMGNLEFK	Unmodified	1597.78	1721	P06795	Abcb1b	Multidrug resistance protein 1B	yes	yes	0	0	1														1					85.452	85.452	3	0.084976	37379	QE2_160128_OPL4022_SCS_EVs_and_LYS_N1	22.431	15.547			32356	1721	29980	452501	566983	566983		1
IIDNEPSIDSFSTK	Unmodified	1564.76	1721	P06795	Abcb1b	Multidrug resistance protein 1B	yes	yes	0	0	0													1	1	1	1	1	1	73.339	73.339	2	7.9219e-22	31214	QE2_160128_OPL4022_SCS_EVs_and_LYS_P1	160.65	124.97			37202	1721	34483	527968;527969;527970;527971;527972;527973	662746;662747;662748;662749;662750;662751;662752;662753;662754;662755;662756	662752		11
IIEKTPEIDSYSTEGLKPTLLEGNVK	Unmodified	2873.53	1721	P06795	Abcb1b	Multidrug resistance protein 1B	yes	yes	0	0	2													1						87.478	87.478	4	1.0779e-16	39125	QE2_160128_OPL4022_SCS_EVs_and_LYS_M1	80.664	70.409			37239	1721	34519	528384	663273	663273		1
IVGVFSR	Unmodified	776.454	1721	P06795	Abcb1b	Multidrug resistance protein 1B	yes	yes	0	0	0																1			58.494	58.494	2	0.069189	23213	QE2_160128_OPL4022_SCS_EVs_and_LYS_P1	72.138	34.493			40857	1721	37825	583099	733300	733300		1
KPAVGVFGMFR	Unmodified	1207.65	1721	P06795;A0A0G2JGL4	Abcb1b	Multidrug resistance protein 1B	yes	no	0	0	1												1	1	1	1	1	1	2	85.529	85.529	3	0.0009152	37466	QE2_160128_OPL4022_SCS_EVs_and_LYS_P1	63.073	51.48			44299	1721	41001	630447;630448;630449;630450;630451;630452;630453;630454	791690;791691;791692;791693;791694;791695;791696;791697;791698	791694		8
LASDASSVK	Unmodified	876.455	1721	P06795	Abcb1b	Multidrug resistance protein 1B	yes	yes	0	0	0								1					1	1	1		1	1	21.333	21.333	2	0.0073824	3749	QE2_160128_OPL4022_SCS_EVs_and_LYS_O1	77.662	50.034			46443	1721	43005	662951;662952;662953;662954;662955;662956	832336;832337;832338;832339;832340;832341	832339		3
LVMTQTR	Unmodified	847.459	1721	P06795	Abcb1b	Multidrug resistance protein 1B	yes	yes	0	0	0														1					36.015	36.015	2	0.081809	10928	QE2_160128_OPL4022_SCS_EVs_and_LYS_N1	67.903	26.4			56626	1721	52493	802270	1005485	1005485		1
LYDPLEGVVSIDGQDIR	Unmodified	1887.96	1721	P06795	Abcb1b	Multidrug resistance protein 1B	yes	yes	0	0	0													1		1	2			114.89	114.89	2;3	0.0001125	53430	QE2_160128_OPL4022_SCS_EVs_and_LYS_P1	71.685	63.976			57188	1721	53021	810738;810739;810740;810741	1015983;1015984;1015985;1015986	1015985		4
NSTGSLTTR	Unmodified	935.467	1721	P06795	Abcb1b	Multidrug resistance protein 1B	yes	yes	0	0	0														1					24.988	24.988	2	0.034854	5410	QE2_160128_OPL4022_SCS_EVs_and_LYS_N1	54.094	42.373			64279	1721	58573	900697	1127879	1127879		1
NVHFNYPSR	Unmodified	1132.54	1721	P06795	Abcb1b	Multidrug resistance protein 1B	yes	yes	0	0	0														1					48.67	48.67	3	0.00071369	17573	QE2_160128_OPL4022_SCS_EVs_and_LYS_N1	92.428	80.422			64647	1721	58914	906321	1135041	1135041		1
QDISWFDDHK	Unmodified	1289.57	1721	P06795	Abcb1b	Multidrug resistance protein 1B	yes	yes	0	0	0																	1	1	69.481	69.481	3	0.008011	29029	QE2_160128_OPL4022_SCS_EVs_and_LYS_R1	48.561	43.667			66195	1721	60350	925954;925955	1159573;1159574	1159574		2
QDISWFDDHKNSTGSLTTR	Unmodified	2207.02	1721	P06795	Abcb1b	Multidrug resistance protein 1B	yes	yes	0	0	1													1	1			1		70.147	70.147	4	2.5761e-06	29575	QE2_160128_OPL4022_SCS_EVs_and_LYS_Q1	63.869	56.045			66196	1721	60351	925956;925957;925958	1159575;1159576;1159577	1159577		2
SEVQILK	Unmodified	815.475	1721	P06795	Abcb1b	Multidrug resistance protein 1B	yes	yes	0	0	0				1			1	1	1	1		1	1	1	1	1		1	47.932	47.932	2	0.018147	17692	QE2_160128_OPL4022_SCS_EVs_and_LYS_R1	111.82	53.53			73779	1721	67447	1016318;1016319;1016320;1016321;1016322;1016323;1016324;1016325;1016326;1016327;1016328	1270555;1270556;1270557;1270558;1270559;1270560;1270561;1270562;1270563;1270564;1270565	1270565		11
TPEIDSYSTEGLKPTLLEGNVK	Unmodified	2390.22	1721	P06795	Abcb1b	Multidrug resistance protein 1B	yes	yes	0	0	1													1	1	1	1	1	1	88.996	88.996	3	4.4287e-26	39587	QE2_160128_OPL4022_SCS_EVs_and_LYS_R1	135.91	127.7			83937	1721	76834	1161914;1161915;1161916;1161917;1161918;1161919	1453680;1453681;1453682;1453683;1453684;1453685	1453685		6
TVIAFGGQQK	Unmodified	1047.57	1721	P06795	Abcb1b	Multidrug resistance protein 1B	yes	yes	0	0	0							1	1				1	1	1	1	1	1	1	53.353	53.353	2	0.00073799	21590	QE2_160128_OPL4022_SCS_EVs_and_LYS_N1	89.029	52.647			85630	1721	78390	1185260;1185261;1185262;1185263;1185264;1185265;1185266;1185267;1185268	1482776;1482777;1482778;1482779;1482780;1482781;1482782;1482783;1482784;1482785;1482786	1482781		9
VLTSFTNK	Unmodified	908.497	1721	P06795	Abcb1b	Multidrug resistance protein 1B	yes	yes	0	0	0											1		1						46.653	46.653	2	0.039518	16636	QE2_160128_OPL4022_SCS_EVs_and_LYS_K1	72.879	36.432			90681	1721	83057	1269969;1269970	1590998;1590999	1590998		0
VSASHIIR	Unmodified	881.508	1721	P06795	Abcb1b	Multidrug resistance protein 1B	yes	yes	0	0	0																		1	29.143	29.143	2	0.071863	8186	QE2_160128_OPL4022_SCS_EVs_and_LYS_R1	46.334	16.918			92203	1721	84427	1291102	1617585	1617585		1
AGAVAEEVLAAIR	Unmodified	1268.71	1721	P06795;P21447	Abcb1b;Abcb1a	Multidrug resistance protein 1B;Multidrug resistance protein 1A	yes	no	0	0	0		1				1	1	2	2	2	2	2	2	2	2	2	2	2	101.95	101.95	2;3	3.4193e-16	46951	QE2_160128_OPL4022_SCS_EVs_and_LYS_R1	163.71	119.1			2509	1721	2337	35152;35153;35154;35155;35156;35157;35158;35159;35160;35161;35162;35163;35164;35165;35166;35167;35168;35169;35170;35171;35172;35173;35174;35175;35176	43868;43869;43870;43871;43872;43873;43874;43875;43876;43877;43878;43879;43880;43881;43882;43883;43884;43885;43886;43887;43888;43889;43890;43891;43892;43893;43894;43895;43896;43897;43898;43899;43900	43900		31
EANIHQFIDSLPDKYNTR	Unmodified	2160.06	1721	P06795;P21447	Abcb1b;Abcb1a	Multidrug resistance protein 1B;Multidrug resistance protein 1A	yes	no	0	0	1								1		1	1	2	2	2	2	2	1	2	85.721	85.721	3;4	1.5855e-54	37558	QE2_160128_OPL4022_SCS_EVs_and_LYS_P1	186.45	178.53			15500	1721	14340	214913;214914;214915;214916;214917;214918;214919;214920;214921;214922;214923;214924;214925;214926;214927;214928	268742;268743;268744;268745;268746;268747;268748;268749;268750;268751;268752;268753;268754;268755;268756;268757;268758;268759	268756		17
EDVTMDEIEK	Unmodified	1207.53	1721	P06795;P21447	Abcb1b;Abcb1a	Multidrug resistance protein 1B;Multidrug resistance protein 1A	yes	no	0	0	0															1			1	53.992	53.992	2	0.023905	21082	QE2_160128_OPL4022_SCS_EVs_and_LYS_R1	53.013	34.482			16103	1721	14916	223185;223186	279243;279244	279244		2
FYDPMAGSVFLDGK	Unmodified	1545.72	1721	P06795;P21447	Abcb1b;Abcb1a	Multidrug resistance protein 1B;Multidrug resistance protein 1A	yes	no	0	0	0										1									107.31	107.31	2	0.085997	48394	QE2_160128_OPL4022_SCS_EVs_and_LYS_J1	32.702	28.358			25788	1721	23898	356680	447514	447514		1
FYDPMAGSVFLDGK	Oxidation (M)	1561.71	1721	P06795;P21447	Abcb1b;Abcb1a	Multidrug resistance protein 1B;Multidrug resistance protein 1A	yes	no	0	1	0														1			1	1	89.378	89.378	2	0.00024361	39848	QE2_160128_OPL4022_SCS_EVs_and_LYS_Q1	65.374	58.009			25789	1721	23898	356681;356682;356683	447515;447516;447517	447516	1708	3
IATEAIENFR	Unmodified	1162.6	1721	P06795;P21447	Abcb1b;Abcb1a	Multidrug resistance protein 1B;Multidrug resistance protein 1A	yes	no	0	0	0							1	1	1			1	1	1	1	2	2	2	65.829	65.829	2	1.0178e-08	27729	QE2_160128_OPL4022_SCS_EVs_and_LYS_N1	183.72	153.52			35467	1721	32871	501407;501408;501409;501410;501411;501412;501413;501414;501415;501416;501417;501418;501419	629323;629324;629325;629326;629327;629328;629329;629330;629331;629332;629333;629334;629335	629328		11
LPHQFDTLVGER	Unmodified	1410.73	1721	P06795;P21447	Abcb1b;Abcb1a	Multidrug resistance protein 1B;Multidrug resistance protein 1A	yes	no	0	0	0															1	1		1	71.782	71.782	3	2.8022e-09	30412	QE2_160128_OPL4022_SCS_EVs_and_LYS_P1	136.01	111			53163	1721	49243	755228;755229;755230	947219;947220;947221	947220		3
QLNVQWLR	Unmodified	1055.59	1721	P06795;P21447	Abcb1b;Abcb1a	Multidrug resistance protein 1B;Multidrug resistance protein 1A	yes	no	0	0	0											1			1					83.871	83.871	2	0.01261	36250	QE2_160128_OPL4022_SCS_EVs_and_LYS_N1	92.47	64.252			67917	1721	61976	945221;945222	1183034;1183035	1183035		1
QPHILLLDEATSALDTESEK	Unmodified	2209.11	1721	P06795;P21447	Abcb1b;Abcb1a	Multidrug resistance protein 1B;Multidrug resistance protein 1A	yes	no	0	0	0												1	1	1	1	1	1	1	109.15	109.15	3	2.5717e-61	50436	QE2_160128_OPL4022_SCS_EVs_and_LYS_O1	182.47	174.05			68467	1721	62467	950935;950936;950937;950938;950939;950940;950941	1189881;1189882;1189883;1189884;1189885;1189886;1189887	1189884		7
STTVQLMQR	Unmodified	1062.55	1721	P06795;P21447	Abcb1b;Abcb1a	Multidrug resistance protein 1B;Multidrug resistance protein 1A	yes	no	0	0	0										1			1	1	1	1	1	1	48.243	48.243	2	0.0020336	17345	QE2_160128_OPL4022_SCS_EVs_and_LYS_O1	116.37	69.982			79014	1721	72297	1085013;1085014;1085015;1085016;1085017;1085018;1085019	1355960;1355961;1355962;1355963;1355964;1355965;1355966	1355963		7
STTVQLMQR	Oxidation (M)	1078.54	1721	P06795;P21447	Abcb1b;Abcb1a	Multidrug resistance protein 1B;Multidrug resistance protein 1A	yes	no	0	1	0														1	1	1		1	32.863	32.863	2	0.0055526	11066	QE2_160128_OPL4022_SCS_EVs_and_LYS_N1	67.507	39.88			79015	1721	72297	1085020;1085021;1085022;1085023	1355967;1355968;1355969;1355970	1355967	1710	3
YGREDVTMDEIEK	Unmodified	1583.71	1721	P06795;P21447	Abcb1b;Abcb1a	Multidrug resistance protein 1B;Multidrug resistance protein 1A	yes	no	0	0	1							1	1	1	1	1	1	1	1		1		1	53.492	53.492	3	2.2237e-06	20719	QE2_160128_OPL4022_SCS_EVs_and_LYS_M1	110.44	100.9			96094	1721	88032	1350372;1350373;1350374;1350375;1350376;1350377;1350378;1350379;1350380;1350381	1693610;1693611;1693612;1693613;1693614;1693615;1693616;1693617;1693618;1693619	1693616		8
YGREDVTMDEIEK	Oxidation (M)	1599.71	1721	P06795;P21447	Abcb1b;Abcb1a	Multidrug resistance protein 1B;Multidrug resistance protein 1A	yes	no	0	1	1															1		1	1	39.566	39.566	3	6.1696e-05	13191	QE2_160128_OPL4022_SCS_EVs_and_LYS_O1	85.536	64.29			96095	1721	88032	1350382;1350383;1350384	1693620;1693621;1693622;1693623	1693620	1711	4
EANAYDFIMK	Unmodified	1200.55	1721	P06795;P21447;P21440	Abcb1b;Abcb1a;Abcb4	Multidrug resistance protein 1B;Multidrug resistance protein 1A;Multidrug resistance protein 3	yes	no	0	0	0								1				1	1	1	1			1	83.641	83.641	2	0.00074271	36602	QE2_160128_OPL4022_SCS_EVs_and_LYS_N1	88.596	68.938			15490	1721	14332	214759;214760;214761;214762;214763;214764	268579;268580;268581;268582;268583;268584	268582		2
EHGTHQQLLAQK	Unmodified	1388.72	1721	P06795;P21447;P21440	Abcb1b;Abcb1a;Abcb4	Multidrug resistance protein 1B;Multidrug resistance protein 1A;Multidrug resistance protein 3	yes	no	0	0	0													1	1	1		1		25.341	25.341	2;3	9.6687e-05	4991	QE2_160128_OPL4022_SCS_EVs_and_LYS_O1	81.709	54.183			17223	1721	15967	237385;237386;237387;237388	297361;297362;297363;297364	297363		4
GAQLSGGQK	Unmodified	844.44	1721	P06795;P21447;P21440	Abcb1b;Abcb1a;Abcb4	Multidrug resistance protein 1B;Multidrug resistance protein 1A;Multidrug resistance protein 3	no	no	0	0	0																1	1		17.112	17.112	2	0.0079011	2055	QE2_160128_OPL4022_SCS_EVs_and_LYS_P1	76.064	31.297			26305	1721	24378	364354;364355	457076;457077	457076		2
GQTLALVGSSGCGK	Unmodified	1333.67	1721	P06795;P21447;P21440	Abcb1b;Abcb1a;Abcb4	Multidrug resistance protein 1B;Multidrug resistance protein 1A;Multidrug resistance protein 3	yes	no	0	0	0													1	1	1	1			55.563	55.563	2	4.0095e-05	22382	QE2_160128_OPL4022_SCS_EVs_and_LYS_N1	77.746	67.558			30608	1721	28356	424891;424892;424893;424894	532091;532092;532093;532094	532092		3
KGQTLALVGSSGCGK	Unmodified	1461.76	1721	P06795;P21447;P21440	Abcb1b;Abcb1a;Abcb4	Multidrug resistance protein 1B;Multidrug resistance protein 1A;Multidrug resistance protein 3	yes	no	0	0	1													1	1	2	2		2	43.854	43.854	2;3	1.4932e-12	14996	QE2_160128_OPL4022_SCS_EVs_and_LYS_O1	125.98	105.85			42743	1721	39569	609202;609203;609204;609205;609206;609207;609208;609209	765674;765675;765676;765677;765678;765679;765680;765681	765676		6
LTDDVSK	Unmodified	776.392	1721	P06795;P21447;P21440	Abcb1b;Abcb1a;Abcb4	Multidrug resistance protein 1B;Multidrug resistance protein 1A;Multidrug resistance protein 3	yes	no	0	0	0																		1	21.011	21.011	2	0.035163	4107	QE2_160128_OPL4022_SCS_EVs_and_LYS_R1	87.323	30.042			55539	1721	51493	785370	984280	984280		1
SGQTVALVGNSGCGK	Unmodified	1433.69	1721	P06795;P21447;P21440	Abcb1b;Abcb1a;Abcb4	Multidrug resistance protein 1B;Multidrug resistance protein 1A;Multidrug resistance protein 3	yes	no	0	0	0	1			1			1		1			1	2		1	1		1	42.26	42.26	2;3	7.1733e-13	15398	QE2_160128_OPL4022_SCS_EVs_and_LYS_M1	128.74	113.96			74540	1721	68157	1027513;1027514;1027515;1027516;1027517;1027518;1027519;1027520;1027521;1027522	1284885;1284886;1284887;1284888;1284889;1284890;1284891;1284892;1284893;1284894;1284895;1284896;1284897	1284890		13
STVVQLLER	Unmodified	1043.6	1721	P06795;P21447;P21440	Abcb1b;Abcb1a;Abcb4	Multidrug resistance protein 1B;Multidrug resistance protein 1A;Multidrug resistance protein 3	yes	no	0	0	0			1					1	1	1		1		1		2		1	79.399	79.399	2	0.0020269	34739	QE2_160128_OPL4022_SCS_EVs_and_LYS_R1	117.28	93.741			79053	1721	72332	1085592;1085593;1085594;1085595;1085596;1085597;1085598;1085599;1085600	1356654;1356655;1356656;1356657;1356658;1356659;1356660;1356661;1356662	1356662		9
VGDKGTQLSGGQK	Unmodified	1273.66	1721	P06795;P21447;P21440	Abcb1b;Abcb1a;Abcb4	Multidrug resistance protein 1B;Multidrug resistance protein 1A;Multidrug resistance protein 3	yes	no	0	0	1				1	1	1	2	2	3	2	2	3	2	3	2	3	1	3	18.138	18.138	2;3	9.6325e-16	3207	QE2_160128_OPL4022_SCS_EVs_and_LYS_M1	166.64	132.38			88342	1721	80881	1230785;1230786;1230787;1230788;1230789;1230790;1230791;1230792;1230793;1230794;1230795;1230796;1230797;1230798;1230799;1230800;1230801;1230802;1230803;1230804;1230805;1230806;1230807;1230808;1230809;1230810;1230811;1230812;1230813;1230814;1230815	1541728;1541729;1541730;1541731;1541732;1541733;1541734;1541735;1541736;1541737;1541738;1541739;1541740;1541741;1541742;1541743;1541744;1541745;1541746;1541747;1541748;1541749;1541750;1541751;1541752;1541753;1541754;1541755;1541756;1541757;1541758	1541745		31
VKEHGTHQQLLAQK	Unmodified	1615.88	1721	P06795;P21447;P21440	Abcb1b;Abcb1a;Abcb4	Multidrug resistance protein 1B;Multidrug resistance protein 1A;Multidrug resistance protein 3	yes	no	0	0	1												1					1	2	20.771	20.771	3;4	0.00018361	4655	QE2_160128_OPL4022_SCS_EVs_and_LYS_R1	64.244	53.514			89516	1721	81964	1252682;1252683;1252684;1252685	1569519;1569520;1569521;1569522;1569523	1569522		5
VVQEALDK	Unmodified	900.492	1721	P06795;P21447;P21440	Abcb1b;Abcb1a;Abcb4	Multidrug resistance protein 1B;Multidrug resistance protein 1A;Multidrug resistance protein 3	yes	no	0	0	0													1	1	1	1	1	1	30.47	30.47	2	0.027061	8351	QE2_160128_OPL4022_SCS_EVs_and_LYS_R1	67.897	20.815			93624	1721	85748	1314238;1314239;1314240;1314241;1314242;1314243	1647367;1647368;1647369;1647370;1647371;1647372	1647372		4
TCIVIAHR	Unmodified	968.523	1721;1321	P06795;P21447;P21440;J3QNY6;Q9QY30	Abcb1b;Abcb1a;Abcb4;Abcb11	Multidrug resistance protein 1B;Multidrug resistance protein 1A;Multidrug resistance protein 3;Bile salt export pump	no	no	0	0	0														1					41.401	41.401	2	0.023335	13703	QE2_160128_OPL4022_SCS_EVs_and_LYS_N1	71.877	52.091			80401	1721;1321	73574	1106298	1382970	1382970		1
TTIVIAHR	Unmodified	909.54	1721;5962	P06795;P21447;P21440;Q9DC29	Abcb1b;Abcb1a;Abcb4;Abcb6	Multidrug resistance protein 1B;Multidrug resistance protein 1A;Multidrug resistance protein 3;ATP-binding cassette sub-family B member 6, mitochondrial	no	no	0	0	0									1	1			1		1	1	1	1	35.22	35.22	2	0.01511	10891	QE2_160128_OPL4022_SCS_EVs_and_LYS_R1	87.251	61.997			85206	1721;5962	78004	1179352;1179353;1179354;1179355;1179356;1179357;1179358	1475601;1475602;1475603;1475604;1475605;1475606;1475607	1475607		4
AIQASLAK	Unmodified	800.476	5962	Q9DC29	Abcb6	ATP-binding cassette sub-family B member 6, mitochondrial	yes	yes	0	0	0	1						1												37.45	37.45	2	0.021096	9725	QE2_160128_OPL4022_SCS_EVs_and_LYS_G5	74.269	4.0129			3538	5962	3288	51681;51682	64741;64742	64742		2
AVDSLLNFETVK	Unmodified	1334.71	5962	Q9DC29	Abcb6	ATP-binding cassette sub-family B member 6, mitochondrial	yes	yes	0	0	0																1			95.988	95.988	2	0.0029952	43328	QE2_160128_OPL4022_SCS_EVs_and_LYS_P1	77.185	58.053			7766	5962	7163	110547	137798	137798		0
DIVNLLTAK	Unmodified	985.581	5962	Q9DC29	Abcb6	ATP-binding cassette sub-family B member 6, mitochondrial	yes	yes	0	0	0														1				1	96.327	96.327	2	0.014772	38953	QE2_160128_OPL4022_SCS_EVs_and_LYS_R4	64.82	31.442			12010	5962	11111	167247;167248	208161;208162	208162		2
EVPAGPEELSWAAGPR	Unmodified	1664.82	5962	Q9DC29	Abcb6	ATP-binding cassette sub-family B member 6, mitochondrial	yes	yes	0	0	0		1																	82.458	82.458	2	0.0017378	34683	QE2_160128_OPL4022_SCS_EVs_and_LYS_B1	55.097	45.648			21433	5962	19864	291101	363522	363522		0
LLSSYLWPR	Unmodified	1133.62	5962	Q9DC29	Abcb6	ATP-binding cassette sub-family B member 6, mitochondrial	yes	yes	0	0	0								1		1		1		2	1	1	1	2	96.527	96.527	2	0.0085114	38892	QE2_160128_OPL4022_SCS_EVs_and_LYS_R4	63.816	40.497			52018	5962	48224	739657;739658;739659;739660;739661;739662;739663;739664;739665;739666	927680;927681;927682;927683;927684;927685;927686;927687;927688;927689;927690	927690		10
REVPAGPEELSWAAGPR	Unmodified	1820.92	5962	Q9DC29	Abcb6	ATP-binding cassette sub-family B member 6, mitochondrial	yes	yes	0	0	1	1		2	1															22.099	22.099	3;4	0.029798	4492	QE2_160128_OPL4022_SCS_EVs_and_LYS_A3	19.297	5.7728			70293	5962	64191	970407;970408;970409;970410	1213482;1213483;1213484;1213485;1213486	1213482		5
SHIGVVPQDTVLFNDTIANNIR	Unmodified	2422.26	5962	Q9DC29	Abcb6	ATP-binding cassette sub-family B member 6, mitochondrial	yes	yes	0	0	0			1		2	1			2		2		1	2	2	1		1	100.8	100.8	3	2.1992e-16	44540	QE2_160128_OPL4022_SCS_EVs_and_LYS_M3	92.592	88.005			74771	5962	68369	1030956;1030957;1030958;1030959;1030960;1030961;1030962;1030963;1030964;1030965;1030966;1030967;1030968;1030969;1030970	1289157;1289158;1289159;1289160;1289161;1289162;1289163;1289164;1289165;1289166;1289167;1289168;1289169;1289170;1289171;1289172	1289166		11
VQQFTSR	Unmodified	864.445	5962	Q9DC29	Abcb6	ATP-binding cassette sub-family B member 6, mitochondrial	yes	yes	0	0	0													1						23.5	23.5	2	0.036031	4622	QE2_160128_OPL4022_SCS_EVs_and_LYS_M4	74.255	13.897			91915	5962	84154	1287775	1613518	1613518		1
YYGAEGYEVDR	Unmodified	1320.56	5962	Q9DC29	Abcb6	ATP-binding cassette sub-family B member 6, mitochondrial	yes	yes	0	0	0															1				50.567	50.567	2	0.0047246	19133	QE2_160128_OPL4022_SCS_EVs_and_LYS_O1	64.64	40.743			98333	5962	90109	1385394	1738053	1738053		1
ADNDAGNAAIDSLLNYETVK	Unmodified	2092.99	3306	Q61102	Abcb7	ATP-binding cassette sub-family B member 7, mitochondrial	yes	yes	0	0	0	3	1	3	1		3	4	4	5	4	4	4							104.8	104.8	2;3	5.4886e-29	47071	QE2_160128_OPL4022_SCS_EVs_and_LYS_K2	148.75	147.18			1376	3306	1269	19653;19654;19655;19656;19657;19658;19659;19660;19661;19662;19663;19664;19665;19666;19667;19668;19669;19670;19671;19672;19673;19674;19675;19676;19677;19678;19679;19680;19681;19682;19683;19684;19685;19686;19687;19688	24668;24669;24670;24671;24672;24673;24674;24675;24676;24677;24678;24679;24680;24681;24682;24683;24684;24685;24686;24687;24688;24689;24690;24691;24692;24693;24694;24695;24696;24697;24698;24699;24700;24701;24702;24703;24704;24705;24706;24707;24708;24709;24710;24711	24706		42
AGAAFFNEVR	Unmodified	1080.54	3306	Q61102	Abcb7	ATP-binding cassette sub-family B member 7, mitochondrial	yes	yes	0	0	0	1	3	3	1	1	2	3	4	4	3	3	3	1		1		1		69.196	69.196	2	0.00046484	27578	QE2_160128_OPL4022_SCS_EVs_and_LYS_K2	112.36	88.402			2460	3306	2293	34052;34053;34054;34055;34056;34057;34058;34059;34060;34061;34062;34063;34064;34065;34066;34067;34068;34069;34070;34071;34072;34073;34074;34075;34076;34077;34078;34079;34080;34081;34082;34083;34084;34085	42427;42428;42429;42430;42431;42432;42433;42434;42435;42436;42437;42438;42439;42440;42441;42442;42443;42444;42445;42446;42447;42448;42449;42450;42451;42452;42453;42454;42455;42456;42457;42458;42459;42460;42461;42462;42463;42464	42456		34
AMLSYVWPEDRPDLR	Unmodified	1846.9	3306	Q61102	Abcb7	ATP-binding cassette sub-family B member 7, mitochondrial	yes	yes	0	0	1	2	5	3	2	3	3	4	4	6	4	4	5	1	1			1		93.679	93.679	2;3;4	3.0067e-19	36611	QE2_160128_OPL4022_SCS_EVs_and_LYS_H5	146.96	141.14			5328	3306	4922	78369;78370;78371;78372;78373;78374;78375;78376;78377;78378;78379;78380;78381;78382;78383;78384;78385;78386;78387;78388;78389;78390;78391;78392;78393;78394;78395;78396;78397;78398;78399;78400;78401;78402;78403;78404;78405;78406;78407;78408;78409;78410;78411;78412;78413;78414;78415;78416	97990;97991;97992;97993;97994;97995;97996;97997;97998;97999;98000;98001;98002;98003;98004;98005;98006;98007;98008;98009;98010;98011;98012;98013;98014;98015;98016;98017;98018;98019;98020;98021;98022;98023;98024;98025;98026;98027;98028;98029;98030;98031;98032;98033;98034;98035;98036;98037;98038;98039;98040;98041;98042;98043;98044;98045;98046;98047;98048;98049;98050;98051	98022		58
AMLSYVWPEDRPDLR	Oxidation (M)	1862.9	3306	Q61102	Abcb7	ATP-binding cassette sub-family B member 7, mitochondrial	yes	yes	0	1	1		1	1	1			2	2	2	2	1	2							83.677	83.677	3	2.107e-05	30799	QE2_160128_OPL4022_SCS_EVs_and_LYS_L5	84.759	77.044			5329	3306	4922	78417;78418;78419;78420;78421;78422;78423;78424;78425;78426;78427;78428;78429;78430	98052;98053;98054;98055;98056;98057;98058;98059;98060;98061;98062;98063;98064;98065;98066;98067	98066	4147	16
AMNIVVPFMFK	Oxidation (M)	1311.67	3306	Q61102	Abcb7	ATP-binding cassette sub-family B member 7, mitochondrial	yes	yes	0	1	0	1	2	1	2		1	3	3	3	3	4	3							110.67	110.67	2;3	0.00011675	45047	QE2_160128_OPL4022_SCS_EVs_and_LYS_J5	94.692	90.352			5339	3306	4929	78539;78540;78541;78542;78543;78544;78545;78546;78547;78548;78549;78550;78551;78552;78553;78554;78555;78556;78557;78558;78559;78560;78561;78562;78563;78564	98192;98193;98194;98195;98196;98197;98198;98199;98200;98201;98202;98203;98204;98205;98206;98207;98208;98209;98210;98211;98212;98213;98214;98215;98216;98217;98218;98219;98220;98221;98222;98223;98224;98225;98226;98227;98228	98215	4148;4149	36
AMNIVVPFMFK	2 Oxidation (M)	1327.67	3306	Q61102	Abcb7	ATP-binding cassette sub-family B member 7, mitochondrial	yes	yes	0	2	0							1	1			1	1							98.456	98.456	2;3	0.0013222	38782	QE2_160128_OPL4022_SCS_EVs_and_LYS_H5	70.942	65.065			5340	3306	4929	78565;78566;78567;78568	98229;98230;98231;98232	98230	4148;4149	4
EGLKDVDTR	Unmodified	1031.52	3306	Q61102	Abcb7	ATP-binding cassette sub-family B member 7, mitochondrial	yes	yes	0	0	1	1	3		1			1	1	2	1	2	1							27.482	27.482	2	0.009922	6040	QE2_160128_OPL4022_SCS_EVs_and_LYS_H5	100.88	64.483			16927	3306	15696	232999;233000;233001;233002;233003;233004;233005;233006;233007;233008;233009;233010;233011	291592;291593;291594;291595;291596;291597;291598;291599;291600;291601;291602;291603;291604	291598		13
EGLKDVDTRK	Unmodified	1159.62	3306	Q61102	Abcb7	ATP-binding cassette sub-family B member 7, mitochondrial	yes	yes	0	0	2	1		2	1		2	3	2	3	3	3	2							21.75	21.75	2;3	0.00069625	3302	QE2_160128_OPL4022_SCS_EVs_and_LYS_J4	113.38	75.823			16928	3306	15697	233012;233013;233014;233015;233016;233017;233018;233019;233020;233021;233022;233023;233024;233025;233026;233027;233028;233029;233030;233031;233032;233033	291605;291606;291607;291608;291609;291610;291611;291612;291613;291614;291615;291616;291617;291618;291619;291620;291621;291622;291623;291624;291625;291626;291627	291619		23
ESLSKEEER	Unmodified	1105.53	3306	Q61102	Abcb7	ATP-binding cassette sub-family B member 7, mitochondrial	yes	yes	0	0	1	2	3	3	2	3	4	1	2	3	2	1	2							17.132	17.132	2;3	0.00075101	1993	QE2_160128_OPL4022_SCS_EVs_and_LYS_G1	99.815	37.352			20450	3306	18965	278458;278459;278460;278461;278462;278463;278464;278465;278466;278467;278468;278469;278470;278471;278472;278473;278474;278475;278476;278477;278478;278479;278480;278481;278482;278483;278484;278485	348010;348011;348012;348013;348014;348015;348016;348017;348018;348019;348020;348021;348022;348023;348024;348025;348026;348027;348028;348029;348030;348031;348032;348033;348034;348035;348036;348037	348027		23
ESLSKEEERK	Unmodified	1233.62	3306	Q61102	Abcb7	ATP-binding cassette sub-family B member 7, mitochondrial	yes	yes	0	0	2	1																		16.082	16.082	3	0.0076394	1315	QE2_160128_OPL4022_SCS_EVs_and_LYS_A1	70.942	23.64			20451	3306	18966	278486	348038	348038		1
FYEPQKGSIYLAGQNLQDVSLESLRR	Unmodified	3010.55	3306	Q61102	Abcb7	ATP-binding cassette sub-family B member 7, mitochondrial	yes	yes	0	0	2							2	1	2	2	2	3							96.281	96.281	4	2.1931e-70	41908	QE2_160128_OPL4022_SCS_EVs_and_LYS_G2	166.91	162.61			25807	3306	23915	357083;357084;357085;357086;357087;357088;357089;357090;357091;357092;357093;357094	448011;448012;448013;448014;448015;448016;448017;448018;448019;448020;448021;448022;448023	448012		13
GSIYLAGQNLQDVSLESLR	Unmodified	2062.07	3306	Q61102	Abcb7	ATP-binding cassette sub-family B member 7, mitochondrial	yes	yes	0	0	0			2			2	3	4	4	2	4	4							103.98	103.98	2;3	1.0305e-59	46608	QE2_160128_OPL4022_SCS_EVs_and_LYS_K2	175.56	162.24			30959	3306	28690	429483;429484;429485;429486;429487;429488;429489;429490;429491;429492;429493;429494;429495;429496;429497;429498;429499;429500;429501;429502;429503;429504;429505;429506;429507	537758;537759;537760;537761;537762;537763;537764;537765;537766;537767;537768;537769;537770;537771;537772;537773;537774;537775;537776;537777;537778;537779;537780;537781;537782;537783	537777		25
GSIYLAGQNLQDVSLESLRR	Unmodified	2218.17	3306	Q61102	Abcb7	ATP-binding cassette sub-family B member 7, mitochondrial	yes	yes	0	0	1								1	1		1	2							95.404	95.404	3;4	4.3278e-15	42645	QE2_160128_OPL4022_SCS_EVs_and_LYS_L1	116.6	104.95			30960	3306	28691	429508;429509;429510;429511;429512	537784;537785;537786;537787;537788	537787		4
GTHYGLLANSSSIYSEMWHTQSNR	Oxidation (M)	2754.25	3306	Q61102	Abcb7	ATP-binding cassette sub-family B member 7, mitochondrial	yes	yes	0	1	0	1	2					2		2	2	1	2							74.843	74.843	4	1.4372e-20	33074	QE2_160128_OPL4022_SCS_EVs_and_LYS_L1	109.41	108.81			31402	3306	29101	436096;436097;436098;436099;436100;436101;436102;436103;436104;436105;436106;436107	546112;546113;546114;546115;546116;546117;546118;546119;546120;546121;546122;546123;546124	546123	4150	13
GTHYGLLANSSSIYSEMWHTQSNR	Unmodified	2738.25	3306	Q61102	Abcb7	ATP-binding cassette sub-family B member 7, mitochondrial	yes	yes	0	0	0	1	2	2	1		2	5	5	6	6	4	6							90.74	90.74	3;4	4.1271e-50	38644	QE2_160128_OPL4022_SCS_EVs_and_LYS_H2	156.23	154.18			31403	3306	29101	436108;436109;436110;436111;436112;436113;436114;436115;436116;436117;436118;436119;436120;436121;436122;436123;436124;436125;436126;436127;436128;436129;436130;436131;436132;436133;436134;436135;436136;436137;436138;436139;436140;436141;436142;436143;436144;436145;436146;436147	546125;546126;546127;546128;546129;546130;546131;546132;546133;546134;546135;546136;546137;546138;546139;546140;546141;546142;546143;546144;546145;546146;546147;546148;546149;546150;546151;546152;546153;546154;546155;546156;546157;546158;546159;546160;546161;546162;546163;546164;546165;546166;546167;546168;546169;546170;546171;546172;546173;546174;546175;546176	546142		44
IEMNKADNDAGNAAIDSLLNYETVK	Unmodified	2708.3	3306	Q61102	Abcb7	ATP-binding cassette sub-family B member 7, mitochondrial	yes	yes	0	0	1									1		1	1							100.73	100.73	3	9.1154e-08	45160	QE2_160128_OPL4022_SCS_EVs_and_LYS_L1	61.612	56.492			36159	3306	33522	512035;512036;512037	642790;642791;642792	642792		3
KESLSKEEER	Unmodified	1233.62	3306	Q61102	Abcb7	ATP-binding cassette sub-family B member 7, mitochondrial	yes	yes	0	0	2							2	1	1	2		2							15.833	15.833	2;3	0.00098168	1169	QE2_160128_OPL4022_SCS_EVs_and_LYS_G1	95.362	75.805			42260	3306	39108	602860;602861;602862;602863;602864;602865;602866;602867	758027;758028;758029;758030;758031;758032;758033;758034	758028		8
KKLQEEIVNSVK	Unmodified	1413.82	3306	Q61102	Abcb7	ATP-binding cassette sub-family B member 7, mitochondrial	yes	yes	0	0	2							1		1	1		2							43.105	43.105	3;4	1.9916e-08	14009	QE2_160128_OPL4022_SCS_EVs_and_LYS_L2	136.24	109.71			43307	3306	40094	618302;618303;618304;618305;618306	777320;777321;777322;777323;777324	777324		5
KLQEEIVNSVK	Unmodified	1285.72	3306	Q61102	Abcb7	ATP-binding cassette sub-family B member 7, mitochondrial	yes	yes	0	0	1	1	3	1				1		3	3		3							48.874	48.874	2;3	3.1788e-15	17629	QE2_160128_OPL4022_SCS_EVs_and_LYS_I1	190.35	130.42			43834	3306	40595	625145;625146;625147;625148;625149;625150;625151;625152;625153;625154;625155;625156;625157;625158;625159	785437;785438;785439;785440;785441;785442;785443;785444;785445;785446;785447;785448;785449;785450;785451	785443		10
KVAIVGGSGSGK	Unmodified	1058.61	3306	Q61102	Abcb7	ATP-binding cassette sub-family B member 7, mitochondrial	yes	yes	0	0	1	2						1	2		1	2	1							24.514	24.514	2;3	0.0001166	6412	QE2_160128_OPL4022_SCS_EVs_and_LYS_K1	77.813	67.061			45190	3306	41840	644441;644442;644443;644444;644445;644446;644447;644448;644449	809388;809389;809390;809391;809392;809393;809394;809395;809396	809395		9
LAGLHDAILR	Unmodified	1077.63	3306	Q61102	Abcb7	ATP-binding cassette sub-family B member 7, mitochondrial	yes	yes	0	0	0	4	4	3	3	3	2	4	4	3	3	4	6	1		1	1	1	1	62.96	62.96	2;3	5.22e-06	25210	QE2_160128_OPL4022_SCS_EVs_and_LYS_I1	163.88	69.567			46086	3306	42676	657366;657367;657368;657369;657370;657371;657372;657373;657374;657375;657376;657377;657378;657379;657380;657381;657382;657383;657384;657385;657386;657387;657388;657389;657390;657391;657392;657393;657394;657395;657396;657397;657398;657399;657400;657401;657402;657403;657404;657405;657406;657407;657408;657409;657410;657411;657412;657413	825267;825268;825269;825270;825271;825272;825273;825274;825275;825276;825277;825278;825279;825280;825281;825282;825283;825284;825285;825286;825287;825288;825289;825290;825291;825292;825293;825294;825295;825296;825297;825298;825299;825300;825301;825302;825303;825304;825305;825306;825307;825308;825309;825310;825311;825312;825313;825314;825315;825316;825317;825318;825319;825320;825321;825322;825323;…	825302		59
LQEEIVNSVK	Unmodified	1157.63	3306	Q61102	Abcb7	ATP-binding cassette sub-family B member 7, mitochondrial	yes	yes	0	0	0	1	2	2		1	2	2	1	3	2	1	2							52.392	52.392	2	0.00012763	18653	QE2_160128_OPL4022_SCS_EVs_and_LYS_I3	94.82	43.76			53649	3306	49704	760796;760797;760798;760799;760800;760801;760802;760803;760804;760805;760806;760807;760808;760809;760810;760811;760812;760813;760814	953885;953886;953887;953888;953889;953890;953891;953892;953893;953894;953895;953896;953897;953898;953899;953900;953901;953902;953903;953904;953905;953906	953899		19
LSTVVDADEIIVLSQGK	Unmodified	1785.97	3306	Q61102	Abcb7	ATP-binding cassette sub-family B member 7, mitochondrial	yes	yes	0	0	0							3	3	3	2	3	5							107.36	107.36	2;3	3.92e-17	48066	QE2_160128_OPL4022_SCS_EVs_and_LYS_I2	132.51	125.76			55374	3306	51337	783199;783200;783201;783202;783203;783204;783205;783206;783207;783208;783209;783210;783211;783212;783213;783214;783215;783216;783217	981662;981663;981664;981665;981666;981667;981668;981669;981670;981671;981672;981673;981674;981675;981676;981677;981678;981679;981680;981681;981682;981683;981684;981685	981671		21
MPHGYDTQVGER	Unmodified	1388.61	3306	Q61102	Abcb7	ATP-binding cassette sub-family B member 7, mitochondrial	yes	yes	0	0	0	3	1	1	1	1	1	4	4	5	3	4	4	1		1			1	34.623	34.623	2;3	3.2489e-05	10740	QE2_160128_OPL4022_SCS_EVs_and_LYS_G1	92.112	86.61			59771	3306	54743	838069;838070;838071;838072;838073;838074;838075;838076;838077;838078;838079;838080;838081;838082;838083;838084;838085;838086;838087;838088;838089;838090;838091;838092;838093;838094;838095;838096;838097;838098;838099;838100;838101;838102;838103	1049861;1049862;1049863;1049864;1049865;1049866;1049867;1049868;1049869;1049870;1049871;1049872;1049873;1049874;1049875;1049876;1049877;1049878;1049879;1049880;1049881;1049882;1049883;1049884;1049885;1049886;1049887;1049888;1049889;1049890;1049891;1049892;1049893;1049894;1049895;1049896;1049897;1049898;1049899;1049900	1049871		36
MPHGYDTQVGER	Oxidation (M)	1404.61	3306	Q61102	Abcb7	ATP-binding cassette sub-family B member 7, mitochondrial	yes	yes	0	1	0	1	2	1	1			3	5	2	4	3	4							25.719	25.719	2;3	6.161e-09	5998	QE2_160128_OPL4022_SCS_EVs_and_LYS_L2	126.71	118.84			59772	3306	54743	838104;838105;838106;838107;838108;838109;838110;838111;838112;838113;838114;838115;838116;838117;838118;838119;838120;838121;838122;838123;838124;838125;838126;838127;838128;838129	1049901;1049902;1049903;1049904;1049905;1049906;1049907;1049908;1049909;1049910;1049911;1049912;1049913;1049914;1049915;1049916;1049917;1049918;1049919;1049920;1049921;1049922;1049923;1049924;1049925;1049926;1049927;1049928;1049929;1049930;1049931;1049932;1049933;1049934;1049935;1049936;1049937;1049938	1049935	4151	38
NVFLHLHNLDLGFHLSR	Unmodified	2031.08	3306	Q61102	Abcb7	ATP-binding cassette sub-family B member 7, mitochondrial	yes	yes	0	0	0	2	1				1	5	2	5	2	2	5							103.13	103.13	3;4;5	1.4839e-08	45388	QE2_160128_OPL4022_SCS_EVs_and_LYS_G2	107.98	104.44			64618	3306	58887	905780;905781;905782;905783;905784;905785;905786;905787;905788;905789;905790;905791;905792;905793;905794;905795;905796;905797;905798;905799;905800;905801;905802;905803;905804	1134309;1134310;1134311;1134312;1134313;1134314;1134315;1134316;1134317;1134318;1134319;1134320;1134321;1134322;1134323;1134324;1134325;1134326;1134327;1134328;1134329;1134330;1134331;1134332;1134333;1134334;1134335;1134336;1134337;1134338;1134339;1134340;1134341;1134342;1134343;1134344;1134345	1134315		33
QTGALSK	Unmodified	703.386	3306	Q61102	Abcb7	ATP-binding cassette sub-family B member 7, mitochondrial	yes	yes	0	0	0											1								18.281	18.281	2	0.086431	2398	QE2_160128_OPL4022_SCS_EVs_and_LYS_K1	66.351	32.348			69213	3306	63172	957397	1197531	1197531		1
TSIFIAHR	Unmodified	943.524	3306	Q61102	Abcb7	ATP-binding cassette sub-family B member 7, mitochondrial	yes	yes	0	0	0		1					1	2	3	2	3	3							45.74	45.74	2	0.00024934	17738	QE2_160128_OPL4022_SCS_EVs_and_LYS_K1	172.15	146.59			84806	3306	77640	1172879;1172880;1172881;1172882;1172883;1172884;1172885;1172886;1172887;1172888;1172889;1172890;1172891;1172892;1172893	1467308;1467309;1467310;1467311;1467312;1467313;1467314;1467315;1467316;1467317;1467318;1467319;1467320;1467321;1467322	1467317		13
TYETASLK	Unmodified	911.46	3306	Q61102	Abcb7	ATP-binding cassette sub-family B member 7, mitochondrial	yes	yes	0	0	0	2	1	2	2			1	1	3	1	1	1			1				31.906	31.906	2	0.015489	9876	QE2_160128_OPL4022_SCS_EVs_and_LYS_L1	86.332	79.112			86091	3306	78803	1193656;1193657;1193658;1193659;1193660;1193661;1193662;1193663;1193664;1193665;1193666;1193667;1193668;1193669;1193670;1193671	1493926;1493927;1493928;1493929;1493930;1493931;1493932;1493933;1493934;1493935;1493936;1493937;1493938;1493939;1493940;1493941;1493942	1493941		17
VAISLGFLGGAK	Unmodified	1131.67	3306	Q61102	Abcb7	ATP-binding cassette sub-family B member 7, mitochondrial	yes	yes	0	0	0	3	3	1	1		1	1	1	3	2	3	2	1				1		102.01	102.01	2	1.5635e-08	42654	QE2_160128_OPL4022_SCS_EVs_and_LYS_K4	134.13	87.668			86584	3306	79255	1202011;1202012;1202013;1202014;1202015;1202016;1202017;1202018;1202019;1202020;1202021;1202022;1202023;1202024;1202025;1202026;1202027;1202028;1202029;1202030;1202031;1202032;1202033	1504734;1504735;1504736;1504737;1504738;1504739;1504740;1504741;1504742;1504743;1504744;1504745;1504746;1504747;1504748;1504749;1504750;1504751;1504752;1504753;1504754;1504755;1504756;1504757;1504758;1504759	1504753		25
VAIVGGSGSGK	Unmodified	930.513	3306	Q61102	Abcb7	ATP-binding cassette sub-family B member 7, mitochondrial	yes	yes	0	0	0	2	2	2	1		1	1	3	2	1	2	3					1		30.139	30.139	1;2	5.5236e-05	9022	QE2_160128_OPL4022_SCS_EVs_and_LYS_H1	111.86	34.123			86586	3306	79257	1202035;1202036;1202037;1202038;1202039;1202040;1202041;1202042;1202043;1202044;1202045;1202046;1202047;1202048;1202049;1202050;1202051;1202052;1202053;1202054;1202055	1504761;1504762;1504763;1504764;1504765;1504766;1504767;1504768;1504769;1504770;1504771;1504772;1504773;1504774;1504775;1504776;1504777;1504778;1504779;1504780;1504781;1504782;1504783;1504784;1504785	1504772		24
VAQNSIR	Unmodified	786.435	3306	Q61102	Abcb7	ATP-binding cassette sub-family B member 7, mitochondrial	yes	yes	0	0	0				1		1	1	1	1	1	1	1							19.067	19.067	2	0.017313	3357	QE2_160128_OPL4022_SCS_EVs_and_LYS_K1	130.04	48.743			86775	3306	79423	1205086;1205087;1205088;1205089;1205090;1205091;1205092;1205093	1508900;1508901;1508902;1508903;1508904;1508905;1508906;1508907	1508906		8
VAQNSIRR	Unmodified	942.536	3306	Q61102	Abcb7	ATP-binding cassette sub-family B member 7, mitochondrial	yes	yes	0	0	1	1						1		1										16.342	16.342	2	0.032919	1514	QE2_160128_OPL4022_SCS_EVs_and_LYS_G1	74.301	43.072			86776	3306	79424	1205094;1205095;1205096	1508908;1508909;1508910	1508909		3
VLNGVSFEVPAGK	Unmodified	1315.71	3306	Q61102	Abcb7	ATP-binding cassette sub-family B member 7, mitochondrial	yes	yes	0	0	0							4	4	4	4	2	5							79.853	79.853	2;3	7.5726e-10	33770	QE2_160128_OPL4022_SCS_EVs_and_LYS_G1	126.51	97.548			90357	3306	82756	1264478;1264479;1264480;1264481;1264482;1264483;1264484;1264485;1264486;1264487;1264488;1264489;1264490;1264491;1264492;1264493;1264494;1264495;1264496;1264497;1264498;1264499;1264500	1583847;1583848;1583849;1583850;1583851;1583852;1583853;1583854;1583855;1583856;1583857;1583858;1583859;1583860;1583861;1583862;1583863;1583864;1583865;1583866;1583867;1583868;1583869;1583870;1583871	1583847		21
VLNGVSFEVPAGKK	Unmodified	1443.81	3306	Q61102	Abcb7	ATP-binding cassette sub-family B member 7, mitochondrial	yes	yes	0	0	1	2	2	1		1	1	4	3	5	1	4	4							67.728	67.728	2;3	2.0682e-13	27117	QE2_160128_OPL4022_SCS_EVs_and_LYS_K2	134.06	119.61			90358	3306	82757	1264501;1264502;1264503;1264504;1264505;1264506;1264507;1264508;1264509;1264510;1264511;1264512;1264513;1264514;1264515;1264516;1264517;1264518;1264519;1264520;1264521;1264522;1264523;1264524;1264525;1264526;1264527;1264528	1583872;1583873;1583874;1583875;1583876;1583877;1583878;1583879;1583880;1583881;1583882;1583883;1583884;1583885;1583886;1583887;1583888;1583889;1583890;1583891;1583892;1583893;1583894;1583895;1583896;1583897;1583898;1583899;1583900;1583901;1583902;1583903	1583897		25
VQNQDSLGWDAK	Unmodified	1359.64	3306	Q61102	Abcb7	ATP-binding cassette sub-family B member 7, mitochondrial	yes	yes	0	0	0	2	1		2	1	3	2		6	1	1	2							51.998	51.998	2	1.3194e-19	19380	QE2_160128_OPL4022_SCS_EVs_and_LYS_I1	188.15	162.95			91889	3306	84130	1287421;1287422;1287423;1287424;1287425;1287426;1287427;1287428;1287429;1287430;1287431;1287432;1287433;1287434;1287435;1287436;1287437;1287438;1287439;1287440;1287441	1613099;1613100;1613101;1613102;1613103;1613104;1613105;1613106;1613107;1613108;1613109;1613110;1613111;1613112;1613113;1613114;1613115;1613116;1613117;1613118;1613119;1613120;1613121;1613122;1613123;1613124;1613125;1613126;1613127;1613128	1613116		30
VQNQDSLGWDAKK	Unmodified	1487.74	3306	Q61102	Abcb7	ATP-binding cassette sub-family B member 7, mitochondrial	yes	yes	0	0	1	2		4	1		5	2		4	2		2							41.34	41.34	2;3	2.1911e-07	13656	QE2_160128_OPL4022_SCS_EVs_and_LYS_I1	113.8	84.474			91890	3306	84131	1287442;1287443;1287444;1287445;1287446;1287447;1287448;1287449;1287450;1287451;1287452;1287453;1287454;1287455;1287456;1287457;1287458;1287459;1287460;1287461;1287462;1287463	1613129;1613130;1613131;1613132;1613133;1613134;1613135;1613136;1613137;1613138;1613139;1613140;1613141;1613142;1613143;1613144;1613145;1613146;1613147;1613148;1613149;1613150;1613151	1613144		22
YEAQRYDGFLK	Unmodified	1388.67	3306	Q61102	Abcb7	ATP-binding cassette sub-family B member 7, mitochondrial	yes	yes	0	0	1								1	1		1								58.853	58.853	3	0.00095674	22665	QE2_160128_OPL4022_SCS_EVs_and_LYS_K2	69.216	44.706			95486	3306	87481	1339347;1339348;1339349	1678711;1678712;1678713	1678713		3
YFNNEKYEAQR	Unmodified	1460.67	3306	Q61102	Abcb7	ATP-binding cassette sub-family B member 7, mitochondrial	yes	yes	0	0	1		2					4	2	3	3	4	3							32.41	32.41	2;3	6.1407e-06	9951	QE2_160128_OPL4022_SCS_EVs_and_LYS_J1	123.01	112.78			95791	3306	87763	1345386;1345387;1345388;1345389;1345390;1345391;1345392;1345393;1345394;1345395;1345396;1345397;1345398;1345399;1345400;1345401;1345402;1345403;1345404;1345405;1345406	1686876;1686877;1686878;1686879;1686880;1686881;1686882;1686883;1686884;1686885;1686886;1686887;1686888;1686889;1686890;1686891;1686892;1686893;1686894;1686895;1686896;1686897	1686888		22
ALFSSLLR	Unmodified	905.533	5561	Q9CXJ4;D3Z492	Abcb8	ATP-binding cassette sub-family B member 8, mitochondrial	yes	no	0	0	0							2	1	1	1	2	2							94.347	94.347	2	0.013633	41171	QE2_160128_OPL4022_SCS_EVs_and_LYS_K2	90.37	35.758			4379	5561	4064	64403;64404;64405;64406;64407;64408;64409;64410;64411	80747;80748;80749;80750;80751;80752;80753;80754;80755	80753		9
ATGVADEALGNVR	Unmodified	1271.65	5561	Q9CXJ4;D3Z492	Abcb8	ATP-binding cassette sub-family B member 8, mitochondrial	yes	no	0	0	0	1	2	1	1	1	1	4	3	4	3	3	3							55.398	55.398	2	1.2402e-06	20735	QE2_160128_OPL4022_SCS_EVs_and_LYS_K2	113.99	104.79			7354	5561	6771	104610;104611;104612;104613;104614;104615;104616;104617;104618;104619;104620;104621;104622;104623;104624;104625;104626;104627;104628;104629;104630;104631;104632;104633;104634;104635;104636	130263;130264;130265;130266;130267;130268;130269;130270;130271;130272;130273;130274;130275;130276;130277;130278;130279;130280;130281;130282;130283;130284;130285;130286;130287;130288;130289;130290;130291	130287		29
DFTLKLPSGK	Unmodified	1104.62	5561	Q9CXJ4	Abcb8	ATP-binding cassette sub-family B member 8, mitochondrial	yes	yes	0	0	1											1								76.461	76.461	3	0.0020309	32019	QE2_160128_OPL4022_SCS_EVs_and_LYS_K2	68.786	44.564			11143	5561	10310	154829	192821	192821		1
EANAHEFISSFPDGYSTVVGER	Unmodified	2411.1	5561	Q9CXJ4	Abcb8	ATP-binding cassette sub-family B member 8, mitochondrial	yes	yes	0	0	0	1		1	1	1	1	3	2	2	2	3	3							92.16	92.16	3	3.1086e-25	40209	QE2_160128_OPL4022_SCS_EVs_and_LYS_J2	125.45	121.25			15487	5561	14329	214727;214728;214729;214730;214731;214732;214733;214734;214735;214736;214737;214738;214739;214740;214741;214742;214743;214744;214745;214746	268544;268545;268546;268547;268548;268549;268550;268551;268552;268553;268554;268555;268556;268557;268558;268559;268560;268561;268562;268563;268564;268565;268566	268557		21
EEERYQAELESCCCK	Unmodified	1989.79	5561	Q9CXJ4;D3Z492	Abcb8	ATP-binding cassette sub-family B member 8, mitochondrial	yes	no	0	0	1											1	1							42.149	42.149	3	0.00044886	14441	QE2_160128_OPL4022_SCS_EVs_and_LYS_K2	65.467	64.68			16180	5561	14990	224239;224240	280566;280567	280566		0
ESPPAQPTR	Unmodified	981.488	5561	Q9CXJ4;D3Z492	Abcb8	ATP-binding cassette sub-family B member 8, mitochondrial	yes	no	0	0	0							1												19.175	19.175	2	0.015797	2910	QE2_160128_OPL4022_SCS_EVs_and_LYS_G2	63.184	53.79			20511	5561	19021	279030	348677	348677		1
ESPPAQPTRAPELR	Unmodified	1547.81	5561	Q9CXJ4;D3Z492	Abcb8	ATP-binding cassette sub-family B member 8, mitochondrial	yes	no	0	0	1							1												39.146	39.146	3	0.0036178	12797	QE2_160128_OPL4022_SCS_EVs_and_LYS_G2	47.037	31.651			20512	5561	19022	279031	348678	348678		0
FGKLDASDEEVYTAAR	Unmodified	1770.84	5561	Q9CXJ4	Abcb8	ATP-binding cassette sub-family B member 8, mitochondrial	yes	yes	0	0	1							2		1	2	4	1							61.406	61.406	2;3	8.4475e-09	24001	QE2_160128_OPL4022_SCS_EVs_and_LYS_K2	111.78	97.145			22986	5561	21310	314556;314557;314558;314559;314560;314561;314562;314563;314564;314565	392922;392923;392924;392925;392926;392927;392928;392929;392930;392931	392928		10
FYDPEAGSVTLDGHDLR	Unmodified	1890.87	5561	Q9CXJ4	Abcb8	ATP-binding cassette sub-family B member 8, mitochondrial	yes	yes	0	0	0						1	2	1	1	1	1	1							75.941	75.941	3	5.0397e-07	31890	QE2_160128_OPL4022_SCS_EVs_and_LYS_L2	99.044	91.827			25787	5561	23897	356672;356673;356674;356675;356676;356677;356678;356679	447506;447507;447508;447509;447510;447511;447512;447513	447513		8
GGLYSELIR	Unmodified	1006.54	5561	Q9CXJ4	Abcb8	ATP-binding cassette sub-family B member 8, mitochondrial	yes	yes	0	0	0							1	2		1		2							77.453	77.453	2	0.0072363	32048	QE2_160128_OPL4022_SCS_EVs_and_LYS_G2	78.113	1.0411			27819	5561	25785	386180;386181;386182;386183;386184;386185	484425;484426;484427;484428;484429;484430	484425		6
IVALVGQSGGGK	Unmodified	1084.62	5561	Q9CXJ4	Abcb8	ATP-binding cassette sub-family B member 8, mitochondrial	yes	yes	0	0	0	1	1		2	1		1	2	2	1	2	1						1	48.969	48.969	2	1.4629e-08	17395	QE2_160128_OPL4022_SCS_EVs_and_LYS_L2	135.16	88.704			40733	5561	37709	581331;581332;581333;581334;581335;581336;581337;581338;581339;581340;581341;581342;581343;581344;581345	731172;731173;731174;731175;731176;731177;731178;731179;731180;731181;731182;731183;731184;731185;731186;731187;731188;731189;731190	731188		17
KGGLYSELIR	Unmodified	1134.64	5561	Q9CXJ4	Abcb8	ATP-binding cassette sub-family B member 8, mitochondrial	yes	yes	0	0	1											1								61.727	61.727	3	0.00010101	24232	QE2_160128_OPL4022_SCS_EVs_and_LYS_K2	102.95	75.907			42628	5561	39458	608105	764390	764390		1
LDASDEEVYTAAR	Unmodified	1438.66	5561	Q9CXJ4	Abcb8	ATP-binding cassette sub-family B member 8, mitochondrial	yes	yes	0	0	0	1						2	2	1	2	2	1			1				53.621	53.621	2	3.21e-17	20266	QE2_160128_OPL4022_SCS_EVs_and_LYS_J2	173.06	133.43			46886	5561	43427	669758;669759;669760;669761;669762;669763;669764;669765;669766;669767;669768;669769	840979;840980;840981;840982;840983;840984;840985;840986;840987;840988;840989;840990	840986		11
LTTDVQEFK	Unmodified	1079.55	5561	Q9CXJ4;D3Z492	Abcb8	ATP-binding cassette sub-family B member 8, mitochondrial	yes	no	0	0	0			1								1								53.479	53.479	2	0.034187	20593	QE2_160128_OPL4022_SCS_EVs_and_LYS_K1	49.3	31.858			56055	5561	51963	793907;793908	995267;995268	995268		1
LVISQGLR	Unmodified	884.544	5561	Q9CXJ4;D3Z492	Abcb8	ATP-binding cassette sub-family B member 8, mitochondrial	yes	no	0	0	0							1				1	1							55.782	55.782	2	0.021109	21170	QE2_160128_OPL4022_SCS_EVs_and_LYS_G2	74.255	13.283			56518	5561	52401	800730;800731;800732	1003549;1003550;1003551	1003549		3
QCQEQIAR	Unmodified	1031.48	5561	Q9CXJ4;D3Z492	Abcb8	ATP-binding cassette sub-family B member 8, mitochondrial	yes	no	0	0	0							1	1	2	2	2	1							19.391	19.391	2	8.5841e-06	2861	QE2_160128_OPL4022_SCS_EVs_and_LYS_H2	185.05	50.754			66087	5561	60247	924713;924714;924715;924716;924717;924718;924719;924720;924721	1158085;1158086;1158087;1158088;1158089;1158090;1158091;1158092;1158093	1158086		8
QTLDASLTSTPPAEKPEDPK	Unmodified	2124.06	5561	Q9CXJ4	Abcb8	ATP-binding cassette sub-family B member 8, mitochondrial	yes	yes	0	0	1							1		1		1	2							56.244	56.244	3	1.044e-06	21323	QE2_160128_OPL4022_SCS_EVs_and_LYS_L2	61.862	56.36			69241	5561	63198	957654;957655;957656;957657;957658	1197825;1197826;1197827;1197828;1197829	1197829		5
RQTLDASLTSTPPAEKPEDPK	Unmodified	2280.16	5561	Q9CXJ4	Abcb8	ATP-binding cassette sub-family B member 8, mitochondrial	yes	yes	0	0	2												1							47.992	47.992	3	0.003136	17514	QE2_160128_OPL4022_SCS_EVs_and_LYS_L2	42.123	30.922			71716	5561	65532	988760	1236065	1236065		1
TLNPSWLR	Unmodified	985.535	5561	Q9CXJ4	Abcb8	ATP-binding cassette sub-family B member 8, mitochondrial	yes	yes	0	0	0							2	2	2	2	2	2							71.904	71.904	2	0.0046956	28843	QE2_160128_OPL4022_SCS_EVs_and_LYS_G2	119.21	95.089			83163	5561	76137	1150189;1150190;1150191;1150192;1150193;1150194;1150195;1150196;1150197;1150198;1150199;1150200	1438873;1438874;1438875;1438876;1438877;1438878;1438879;1438880;1438881;1438882;1438883;1438884	1438874		12
TTVASLLER	Unmodified	988.555	5561	Q9CXJ4	Abcb8	ATP-binding cassette sub-family B member 8, mitochondrial	yes	yes	0	0	0								1	1		2	2					1		71.114	71.114	2	0.0025355	29326	QE2_160128_OPL4022_SCS_EVs_and_LYS_K2	132.01	72.103			85342	5561	78125	1181091;1181092;1181093;1181094;1181095;1181096;1181097	1477801;1477802;1477803;1477804;1477805;1477806;1477807;1477808	1477803		8
VVQEALDR	Unmodified	928.498	5561	Q9CXJ4	Abcb8	ATP-binding cassette sub-family B member 8, mitochondrial	yes	yes	0	0	0							2	1	1	1	1	2							31.73	31.73	2	0.0019584	8948	QE2_160128_OPL4022_SCS_EVs_and_LYS_L2	144.12	112.89			93625	5561	85749	1314244;1314245;1314246;1314247;1314248;1314249;1314250;1314251	1647373;1647374;1647375;1647376;1647377;1647378;1647379;1647380	1647380		6
YQAELESCCCK	Unmodified	1446.56	5561	Q9CXJ4;D3Z492	Abcb8	ATP-binding cassette sub-family B member 8, mitochondrial	yes	no	0	0	0									1	1	1	1							35.251	35.251	2	0.000794	10818	QE2_160128_OPL4022_SCS_EVs_and_LYS_K2	81.92	79.12			97401	5561	89239	1371382;1371383;1371384;1371385	1720432;1720433;1720434;1720435	1720434		4
AFEEQER	Unmodified	907.404	1424	O35379	Abcc1	Multidrug resistance-associated protein 1	yes	yes	0	0	0					1		1	1	1	1		1	1	1	1	1	1	1	23.182	23.182	2	0.025536	4491	QE2_160128_OPL4022_SCS_EVs_and_LYS_I1	100.19	73.804			2194	1424	2039	29954;29955;29956;29957;29958;29959;29960;29961;29962;29963;29964;29965	37370;37371;37372;37373;37374;37375;37376;37377;37378;37379;37380;37381	37373		12
AGAKEETWK	Unmodified	1018.51	1424	O35379	Abcc1	Multidrug resistance-associated protein 1	yes	yes	0	0	1									1	1	1			1	1	1		1	22.49	22.49	2	0.005747	3954	QE2_160128_OPL4022_SCS_EVs_and_LYS_J1	100.88	55.797			2494	1424	2322	34897;34898;34899;34900;34901;34902;34903	43557;43558;43559;43560;43561;43562;43563	43558		6
ALLITNAAR	Unmodified	941.566	1424	O35379;E9Q1I5	Abcc1	Multidrug resistance-associated protein 1	yes	no	0	0	0														1	1		1		59.063	59.063	2	0.037868	24143	QE2_160128_OPL4022_SCS_EVs_and_LYS_N1	53.756	16.198			4603	1424	4278	68064;68065;68066	85477;85478;85479	85477		1
AVMEACALLPDLEILPSGDRTEIGEK	Oxidation (M)	2842.41	1424	O35379	Abcc1	Multidrug resistance-associated protein 1	yes	yes	0	1	1													1		1	1			113.37	113.37	3	5.1033e-07	52835	QE2_160128_OPL4022_SCS_EVs_and_LYS_O1	57.145	55.614			8091	1424	7471	115393;115394;115395	143881;143882;143883	143882	1351	3
AYYPSIVANR	Unmodified	1152.59	1424	O35379	Abcc1	Multidrug resistance-associated protein 1	yes	yes	0	0	0														1		1			66.273	66.273	2	0.0054079	26837	QE2_160128_OPL4022_SCS_EVs_and_LYS_N1	70.552	57.151			8694	1424	8031	123826;123827	154297;154298	154297		2
DGAFAEFLR	Unmodified	1024.5	1424	O35379	Abcc1	Multidrug resistance-associated protein 1	yes	yes	0	0	0							1		1		1	1	1	1	1	1	1	1	97.819	97.819	2	0.00024131	44714	QE2_160128_OPL4022_SCS_EVs_and_LYS_Q1	160.82	125.2			11192	1424	10353	155880;155881;155882;155883;155884;155885;155886;155887;155888;155889	194225;194226;194227;194228;194229;194230;194231;194232;194233;194234;194235	194234		11
EAPWQIQETAPPSTWPHSGR	Unmodified	2274.08	1424	O35379	Abcc1	Multidrug resistance-associated protein 1	yes	yes	0	0	0													1	1	1	1	1	1	83.763	83.763	3	6.5162e-38	36640	QE2_160128_OPL4022_SCS_EVs_and_LYS_O1	150.91	145.41			15534	1424	14372	215596;215597;215598;215599;215600;215601	269639;269640;269641;269642;269643;269644;269645;269646;269647	269642		9
ECGAPSELLQQR	Unmodified	1386.66	1424	O35379	Abcc1	Multidrug resistance-associated protein 1	yes	yes	0	0	0			1				1	1	3	1	2	1	2	2	1	2	1	2	59.006	59.006	2;3	8.5127e-27	23806	QE2_160128_OPL4022_SCS_EVs_and_LYS_O1	204.09	189.31			15777	1424	14605	220078;220079;220080;220081;220082;220083;220084;220085;220086;220087;220088;220089;220090;220091;220092;220093;220094;220095;220096;220097	275628;275629;275630;275631;275632;275633;275634;275635;275636;275637;275638;275639;275640;275641;275642;275643;275644;275645;275646;275647;275648;275649;275650;275651;275652;275653;275654;275655;275656	275648		29
EDTSEEVVPVLVNNWK	Unmodified	1856.92	1424	O35379;E9Q1I5	Abcc1	Multidrug resistance-associated protein 1	yes	no	0	0	0													1	1	2	1	2	2	105.38	105.38	2;3	2.1276e-29	48366	QE2_160128_OPL4022_SCS_EVs_and_LYS_P1	154.65	144.38			16090	1424	14903	223054;223055;223056;223057;223058;223059;223060;223061;223062	279107;279108;279109;279110;279111;279112;279113;279114;279115;279116	279111		8
ELDTVDSMIPQVIK	Unmodified	1586.82	1424	O35379	Abcc1	Multidrug resistance-associated protein 1	yes	yes	0	0	0															1				107.35	107.35	3	0.075154	49633	QE2_160128_OPL4022_SCS_EVs_and_LYS_O1	20.29	14.575			18285	1424	16965	251812	315376	315376		1
ENILFGHPLQENYYK	Unmodified	1863.92	1424	O35379	Abcc1	Multidrug resistance-associated protein 1	yes	yes	0	0	0									2	1		1	2	4	2	4	4	2	83.355	83.355	2;3	2.4205e-41	37005	QE2_160128_OPL4022_SCS_EVs_and_LYS_R1	198.95	159.32			19446	1424	18015	266445;266446;266447;266448;266449;266450;266451;266452;266453;266454;266455;266456;266457;266458;266459;266460;266461;266462;266463;266464;266465;266466	333279;333280;333281;333282;333283;333284;333285;333286;333287;333288;333289;333290;333291;333292;333293;333294;333295;333296;333297;333298;333299;333300;333301;333302;333303;333304;333305	333305		27
ESKPVENGMLVTDTVGK	Unmodified	1802.91	1424	O35379	Abcc1	Multidrug resistance-associated protein 1	yes	yes	0	0	1															1				59.037	59.037	2	0.014935	23755	QE2_160128_OPL4022_SCS_EVs_and_LYS_O1	47.082	39.95			20397	1424	18915	277892	347331	347331		1
ESKPVENGMLVTDTVGK	Oxidation (M)	1818.9	1424	O35379	Abcc1	Multidrug resistance-associated protein 1	yes	yes	0	1	1																	1		49.717	49.717	3	0.0041714	18840	QE2_160128_OPL4022_SCS_EVs_and_LYS_Q1	42.044	25.862			20398	1424	18915	277893	347332	347332	1352	1
EYSETEKEAPWQIQETAPPSTWPHSGR	Unmodified	3140.45	1424	O35379	Abcc1	Multidrug resistance-associated protein 1	yes	yes	0	0	1													1		1		1		79.832	79.832	4	2.9759e-05	34776	QE2_160128_OPL4022_SCS_EVs_and_LYS_M1	44.164	43.643			21847	1424	20253	296479;296480;296481	370084;370085;370086;370087	370084		4
FIHQSDLK	Unmodified	986.519	1424	O35379	Abcc1	Multidrug resistance-associated protein 1	yes	yes	0	0	0														1	1		1		34.098	34.098	2	0.0069148	11675	QE2_160128_OPL4022_SCS_EVs_and_LYS_N1	107.9	77.736			23325	1424	21628	319733;319734;319735	399438;399439;399440	399438		3
FIHQSDLKVDENQK	Unmodified	1699.85	1424	O35379	Abcc1	Multidrug resistance-associated protein 1	yes	yes	0	0	1							1		1	1	1	1	1						42.738	42.738	4	6.0795e-06	15106	QE2_160128_OPL4022_SCS_EVs_and_LYS_M1	80.632	72.507			23326	1424	21629	319736;319737;319738;319739;319740;319741	399441;399442;399443;399444;399445;399446	399446		6
FYVASSR	Unmodified	828.413	1424	O35379	Abcc1	Multidrug resistance-associated protein 1	yes	yes	0	0	0															1			1	36.065	36.065	2	0.049598	11566	QE2_160128_OPL4022_SCS_EVs_and_LYS_O1	68.081	33.188			25931	1424	24033	359063;359064	450581;450582	450581		2
GFVSALPDKLNHECAEGGENLSVGQR	Unmodified	2783.33	1424	O35379	Abcc1	Multidrug resistance-associated protein 1	yes	yes	0	0	1													2	2	3	1	2	1	75.133	75.133	3;4	1.2381e-34	32502	QE2_160128_OPL4022_SCS_EVs_and_LYS_O1	124.7	118.81			27558	1424	25548	382607;382608;382609;382610;382611;382612;382613;382614;382615;382616;382617	479943;479944;479945;479946;479947;479948;479949;479950;479951;479952;479953;479954;479955;479956;479957;479958	479949		16
GIFYSMAK	Unmodified	915.452	1424	O35379	Abcc1	Multidrug resistance-associated protein 1	yes	yes	0	0	0										1		1			1	1	1	1	67.686	67.686	2	0.024014	28090	QE2_160128_OPL4022_SCS_EVs_and_LYS_R1	60.589	48.82			28355	1424	26290	394269;394270;394271;394272;394273;394274	494405;494406;494407;494408;494409;494410	494410		6
GSSQLDVNEEVEALIVK	Unmodified	1828.94	1424	O35379;E9Q1I5	Abcc1	Multidrug resistance-associated protein 1	yes	no	0	0	0													1		1				108.01	108.01	2;3	2.7671e-05	50104	QE2_160128_OPL4022_SCS_EVs_and_LYS_O1	70.117	61.568			31138	1424	28859	431758;431759	540496;540497	540497		2
GSVAYVPQQAWIQNDSLR	Unmodified	2031.02	1424	O35379	Abcc1	Multidrug resistance-associated protein 1	yes	yes	0	0	0	2		1			1	1	2	2	2	2	2	2	2	2	2	2	2	90.299	90.299	2;3	1.2129e-12	40734	QE2_160128_OPL4022_SCS_EVs_and_LYS_O1	119.8	113.2			31186	1424	28901	432560;432561;432562;432563;432564;432565;432566;432567;432568;432569;432570;432571;432572;432573;432574;432575;432576;432577;432578;432579;432580;432581;432582;432583;432584;432585;432586	541566;541567;541568;541569;541570;541571;541572;541573;541574;541575;541576;541577;541578;541579;541580;541581;541582;541583;541584;541585;541586;541587;541588;541589;541590;541591;541592;541593	541586		28
GVNLSGGQK	Unmodified	858.456	1424	O35379	Abcc1	Multidrug resistance-associated protein 1	yes	yes	0	0	0							1	1	1	1	1		1	1		1	1		25.09	25.09	2	0.0020876	6381	QE2_160128_OPL4022_SCS_EVs_and_LYS_M1	126.24	65.765			31921	1424	29575	444753;444754;444755;444756;444757;444758;444759;444760;444761	556945;556946;556947;556948;556949;556950;556951;556952;556953	556950		5
GYIQMTHLNK	Unmodified	1203.61	1424	O35379;E9Q1I5	Abcc1	Multidrug resistance-associated protein 1	yes	no	0	0	0													1		1		1		49.684	49.684	3	0.0027868	18960	QE2_160128_OPL4022_SCS_EVs_and_LYS_M1	60.064	47.488			32346	1424	29972	452290;452291;452292	566696;566697;566698	566696		2
GYIQMTHLNK	Oxidation (M)	1219.6	1424	O35379;E9Q1I5	Abcc1	Multidrug resistance-associated protein 1	yes	no	0	1	0														2	1				36.369	36.369	2;3	0.010907	12620	QE2_160128_OPL4022_SCS_EVs_and_LYS_N1	51.872	37.199			32347	1424	29972	452293;452294;452295	566699;566700;566701	566700	1353	2
HINVTIEGGEK	Unmodified	1195.62	1424	O35379	Abcc1	Multidrug resistance-associated protein 1	yes	yes	0	0	0						1	1	1	2	1	2		1	2	1	1	1	1	41.181	41.181	2;3	2.6604e-05	13628	QE2_160128_OPL4022_SCS_EVs_and_LYS_O1	120.59	75.725			33433	1424	30995	469139;469140;469141;469142;469143;469144;469145;469146;469147;469148;469149;469150;469151;469152;469153	588094;588095;588096;588097;588098;588099;588100;588101;588102;588103;588104;588105;588106;588107;588108;588109;588110	588106		14
HLSNSSSHSGDTSQQHSSIAELQK	Unmodified	2564.19	1424	O35379	Abcc1	Multidrug resistance-associated protein 1	yes	yes	0	0	0									1	1			2		2	1		1	30.887	30.887	3;4	2.7161e-116	9301	QE2_160128_OPL4022_SCS_EVs_and_LYS_M1	218.93	197.36			33879	1424	31408	475675;475676;475677;475678;475679;475680;475681;475682	596522;596523;596524;596525;596526;596527;596528;596529;596530;596531	596525		10
IFLSHEELEPDSIER	Unmodified	1812.89	1424	O35379;E9Q1I5	Abcc1	Multidrug resistance-associated protein 1	yes	no	0	0	0							1	1	1	1	1	1	1	2	2	2	2	3	77.729	77.729	2;3	7.0012e-52	33515	QE2_160128_OPL4022_SCS_EVs_and_LYS_O1	218.68	202.31			36443	1424	33786	516046;516047;516048;516049;516050;516051;516052;516053;516054;516055;516056;516057;516058;516059;516060;516061;516062;516063	647721;647722;647723;647724;647725;647726;647727;647728;647729;647730;647731;647732;647733;647734;647735;647736;647737;647738;647739;647740;647741	647732		18
IFLSHEELEPDSIERR	Unmodified	1968.99	1424	O35379;E9Q1I5	Abcc1	Multidrug resistance-associated protein 1	yes	no	0	0	1							1		1				1		1	1	1	1	71.41	71.41	4	4.4455e-08	29401	QE2_160128_OPL4022_SCS_EVs_and_LYS_G1	106.14	87.205			36444	1424	33787	516064;516065;516066;516067;516068;516069;516070	647742;647743;647744;647745;647746;647747;647748	647742		1
IKLMNEILNGIK	Unmodified	1384.81	1424	O35379;E9Q1I5	Abcc1	Multidrug resistance-associated protein 1	yes	no	0	0	1																	1		97.883	97.883	3	0.030433	44381	QE2_160128_OPL4022_SCS_EVs_and_LYS_Q1	34.674	27.308			37711	1424	34966	536969	674548	674548		1
INESAEGEIIIDGVNIAK	Unmodified	1883.98	1424	O35379	Abcc1	Multidrug resistance-associated protein 1	yes	yes	0	0	0															2				96.93	96.93	2;3	0.00052838	44048	QE2_160128_OPL4022_SCS_EVs_and_LYS_O1	56.081	49.964			38864	1424	35979	554285;554286	696283;696284	696283		2
ISEMGSYQELLDR	Unmodified	1539.72	1424	O35379	Abcc1	Multidrug resistance-associated protein 1	yes	yes	0	0	0														1	1	1	1	1	85.695	85.695	2	1.021e-16	37916	QE2_160128_OPL4022_SCS_EVs_and_LYS_R1	170.95	153.28			39947	1424	36985	569793;569794;569795;569796;569797	716683;716684;716685;716686;716687	716687		5
ISEMGSYQELLDR	Oxidation (M)	1555.72	1424	O35379	Abcc1	Multidrug resistance-associated protein 1	yes	yes	0	1	0															1			1	72.593	72.593	2	0.00010306	31035	QE2_160128_OPL4022_SCS_EVs_and_LYS_O1	79.614	69.771			39948	1424	36985	569798;569799	716688;716689	716688	1354	2
IVYAPPKDPSKPK	Unmodified	1438.82	1424	O35379;E9Q1I5	Abcc1	Multidrug resistance-associated protein 1	yes	no	0	0	2							2	1	1	1	2	2	4	2	3	2	3	4	34.87	34.87	2;3;4	1.6755e-06	11321	QE2_160128_OPL4022_SCS_EVs_and_LYS_M1	110.38	107.17			41097	1424	38043	586979;586980;586981;586982;586983;586984;586985;586986;586987;586988;586989;586990;586991;586992;586993;586994;586995;586996;586997;586998;586999;587000;587001;587002;587003;587004;587005	738206;738207;738208;738209;738210;738211;738212;738213;738214;738215;738216;738217;738218;738219;738220;738221;738222;738223;738224;738225;738226;738227;738228;738229;738230;738231;738232	738215		25
KSSTVGEIVNLMSVDAQR	Unmodified	1932.99	1424	O35379;E9Q1I5	Abcc1	Multidrug resistance-associated protein 1	yes	no	0	0	1													1	1	1	1		1	95.023	95.023	3	0.00054845	42799	QE2_160128_OPL4022_SCS_EVs_and_LYS_P1	52.866	45.218			44929	1424	41594	639744;639745;639746;639747;639748	803327;803328;803329;803330;803331	803330		1
LHLDLLYNVLR	Unmodified	1367.79	1424	O35379	Abcc1	Multidrug resistance-associated protein 1	yes	yes	0	0	0														1					112.33	112.33	3	0.0016531	51527	QE2_160128_OPL4022_SCS_EVs_and_LYS_N3	60.064	51.932			49489	1424	45851	705029	884774	884774		1
LKEYSETEK	Unmodified	1125.56	1424	O35379	Abcc1	Multidrug resistance-associated protein 1	yes	yes	0	0	1						2	1			1		1	1	1	2	2	2	2	20.125	20.125	2;3	0.0005807	3161	QE2_160128_OPL4022_SCS_EVs_and_LYS_O1	120.63	99.632			50433	1424	46729	718702;718703;718704;718705;718706;718707;718708;718709;718710;718711;718712;718713;718714;718715;718716	902034;902035;902036;902037;902038;902039;902040;902041;902042;902043;902044;902045;902046;902047;902048	902042		14
LKEYSETEKEAPWQIQETAPPSTWPHSGR	Unmodified	3381.63	1424	O35379	Abcc1	Multidrug resistance-associated protein 1	yes	yes	0	0	2													1		2			1	76.479	76.479	4;5	1.031e-18	32969	QE2_160128_OPL4022_SCS_EVs_and_LYS_M1	86.933	84.833			50434	1424	46730	718717;718718;718719;718720	902049;902050;902051;902052;902053;902054	902049		6
LMNEILNGIK	Unmodified	1143.63	1424	O35379;E9Q1I5	Abcc1	Multidrug resistance-associated protein 1	yes	no	0	0	0															1		1	1	87.476	87.476	2	0.0006601	38851	QE2_160128_OPL4022_SCS_EVs_and_LYS_R1	96.171	69.282			52427	1424	48579	744694;744695;744696	934043;934044;934045	934045		2
LNHECAEGGENLSVGQR	Unmodified	1868.84	1424	O35379	Abcc1	Multidrug resistance-associated protein 1	yes	yes	0	0	0													1	1	2	1	1		37.327	37.327	2;3	9.3056e-25	11649	QE2_160128_OPL4022_SCS_EVs_and_LYS_O1	137.3	131.09			52664	1424	48777	747811;747812;747813;747814;747815;747816	938105;938106;938107;938108;938109;938110	938107		6
LNTIMDYTR	Unmodified	1125.55	1424	O35379	Abcc1	Multidrug resistance-associated protein 1	yes	yes	0	0	0					1		1	1	1	1	1	1	1	1	1	1	1	1	67.926	67.926	2	0.0020267	28319	QE2_160128_OPL4022_SCS_EVs_and_LYS_P1	117.3	87.99			52919	1424	49012	751507;751508;751509;751510;751511;751512;751513;751514;751515;751516;751517;751518;751519	942632;942633;942634;942635;942636;942637;942638;942639;942640;942641;942642;942643;942644;942645;942646	942643		15
LYAWELAFQDK	Unmodified	1382.69	1424	O35379;E9Q1I5	Abcc1	Multidrug resistance-associated protein 1	yes	no	0	0	0			1								1		1	1	3	2	1	2	106.72	106.72	2;3	3.4457e-05	48950	QE2_160128_OPL4022_SCS_EVs_and_LYS_N1	117.09	97.635			57151	1424	52986	810052;810053;810054;810055;810056;810057;810058;810059;810060;810061;810062;810063	1015097;1015098;1015099;1015100;1015101;1015102;1015103;1015104;1015105;1015106;1015107;1015108	1015100		12
NATFTWAR	Unmodified	965.472	1424	O35379	Abcc1	Multidrug resistance-associated protein 1	yes	yes	0	0	0					1														63.586	63.586	2	0.039376	25214	QE2_160128_OPL4022_SCS_EVs_and_LYS_E1	60.828	32.654			61047	1424	55610	852690	1067431	1067431		1
NPCPESSASFLSR	Unmodified	1450.65	1424	O35379;E9Q1I5	Abcc1	Multidrug resistance-associated protein 1	yes	no	0	0	0													1	1	2	2	1	1	59.591	59.591	2	6.7065e-10	22340	QE2_160128_OPL4022_SCS_EVs_and_LYS_P3	127.71	119.3			63553	1424	57899	889858;889859;889860;889861;889862;889863;889864;889865	1114101;1114102;1114103;1114104;1114105;1114106;1114107;1114108	1114106		6
SGEGNSITVK	Unmodified	990.498	1424	O35379	Abcc1	Multidrug resistance-associated protein 1	yes	yes	0	0	0			1											1	1	1	1	1	27.838	27.838	2	0.0023624	7200	QE2_160128_OPL4022_SCS_EVs_and_LYS_Q1	78.342	35.477			74228	1424	67869	1023364;1023365;1023366;1023367;1023368;1023369	1279775;1279776;1279777;1279778;1279779;1279780;1279781;1279782	1279780		6
SPMSFFER	Unmodified	999.448	1424	O35379	Abcc1	Multidrug resistance-associated protein 1	yes	yes	0	0	0													1	1	2	1	1	1	81.563	81.563	2	4.8584e-05	36098	QE2_160128_OPL4022_SCS_EVs_and_LYS_Q1	178.94	170.17			77262	1424	70654	1064316;1064317;1064318;1064319;1064320;1064321;1064322	1329990;1329991;1329992;1329993;1329994;1329995;1329996;1329997;1329998;1329999;1330000	1329997		10
SPMSFFER	Oxidation (M)	1015.44	1424	O35379	Abcc1	Multidrug resistance-associated protein 1	yes	yes	0	1	0														1			1		63.131	63.131	2	0.024389	25280	QE2_160128_OPL4022_SCS_EVs_and_LYS_Q1	55.461	47.733			77263	1424	70654	1064323;1064324	1330001;1330002	1330002		1
SPVYSHFNETLLGVSVIR	Unmodified	2017.06	1424	O35379	Abcc1	Multidrug resistance-associated protein 1	yes	yes	0	0	0								1		1	1	1	1	2	4	3	3	3	100.41	100.41	2;3;4	8.8217e-55	46249	QE2_160128_OPL4022_SCS_EVs_and_LYS_M1	188.96	176.21			77434	1424	70820	1065964;1065965;1065966;1065967;1065968;1065969;1065970;1065971;1065972;1065973;1065974;1065975;1065976;1065977;1065978;1065979;1065980;1065981;1065982;1065983	1331965;1331966;1331967;1331968;1331969;1331970;1331971;1331972;1331973;1331974;1331975;1331976;1331977;1331978;1331979;1331980;1331981;1331982;1331983;1331984;1331985;1331986;1331987;1331988	1331969		17
SSLTLGLFR	Unmodified	992.565	1424	O35379	Abcc1	Multidrug resistance-associated protein 1	yes	yes	0	0	0									1	1		1	1	1	2	1	3	1	95.468	95.468	2	1.2016e-11	43738	QE2_160128_OPL4022_SCS_EVs_and_LYS_Q1	195.17	85.459			78316	1424	71639	1076911;1076912;1076913;1076914;1076915;1076916;1076917;1076918;1076919;1076920;1076921;1076922	1345910;1345911;1345912;1345913;1345914;1345915;1345916;1345917;1345918;1345919;1345920;1345921;1345922;1345923;1345924	1345921		15
SSTVGEIVNLMSVDAQR	Unmodified	1804.9	1424	O35379;E9Q1I5	Abcc1	Multidrug resistance-associated protein 1	yes	no	0	0	0													1	1	2	2	2	2	109.31	109.31	2;3	3.2839e-06	50558	QE2_160128_OPL4022_SCS_EVs_and_LYS_R1	92.455	76.2			78572	1424	71882	1079587;1079588;1079589;1079590;1079591;1079592;1079593;1079594;1079595;1079596	1349056;1349057;1349058;1349059;1349060;1349061;1349062;1349063;1349064;1349065	1349065		9
SSTVGEIVNLMSVDAQR	Oxidation (M)	1820.89	1424	O35379;E9Q1I5	Abcc1	Multidrug resistance-associated protein 1	yes	no	0	1	0																	1		84.23	84.23	2	0.0050532	37040	QE2_160128_OPL4022_SCS_EVs_and_LYS_Q1	44.662	36.749			78573	1424	71882	1079597	1349066	1349066	1355	1
TPSGNLVNR	Unmodified	956.504	1424	O35379	Abcc1	Multidrug resistance-associated protein 1	yes	yes	0	0	0							2	2	2	1	2	2	2	2	2	2	2	2	28.801	28.801	2	0.001976	8606	QE2_160128_OPL4022_SCS_EVs_and_LYS_Q1	124.81	87.215			84142	1424	77024	1164425;1164426;1164427;1164428;1164429;1164430;1164431;1164432;1164433;1164434;1164435;1164436;1164437;1164438;1164439;1164440;1164441;1164442;1164443;1164444;1164445;1164446;1164447	1456895;1456896;1456897;1456898;1456899;1456900;1456901;1456902;1456903;1456904;1456905;1456906;1456907;1456908;1456909;1456910;1456911;1456912;1456913;1456914;1456915;1456916;1456917;1456918;1456919;1456920;1456921;1456922;1456923	1456918		29
TQFEDCTVLTIAHR	Unmodified	1689.81	1424	O35379	Abcc1	Multidrug resistance-associated protein 1	no	no	0	0	0													1	2	1	1	1	2	74.904	74.904	2;3	3.2647e-19	31814	QE2_160128_OPL4022_SCS_EVs_and_LYS_O1	148.57	139.04			84324	1424	77188	1167027;1167028;1167029;1167030;1167031;1167032;1167033;1167034	1460047;1460048;1460049;1460050;1460051;1460052;1460053;1460054	1460050		8
TYANAEQDLASEDDSVSGSGK	Unmodified	2142.92	1424	O35379	Abcc1	Multidrug resistance-associated protein 1	yes	yes	0	0	0	1	2	1		1	1	2	2	2	2	1	3	1	3	2	1	3	1	55.529	55.529	2;3	1.8488e-90	22118	QE2_160128_OPL4022_SCS_EVs_and_LYS_O1	210.29	206.97			86056	1424	78772	1193269;1193270;1193271;1193272;1193273;1193274;1193275;1193276;1193277;1193278;1193279;1193280;1193281;1193282;1193283;1193284;1193285;1193286;1193287;1193288;1193289;1193290;1193291;1193292;1193293;1193294;1193295;1193296;1193297	1493475;1493476;1493477;1493478;1493479;1493480;1493481;1493482;1493483;1493484;1493485;1493486;1493487;1493488;1493489;1493490;1493491;1493492;1493493;1493494;1493495;1493496;1493497;1493498;1493499;1493500;1493501;1493502;1493503;1493504;1493505;1493506;1493507;1493508;1493509;1493510;1493511	1493501		36
TYQVAHMK	Unmodified	976.48	1424	O35379;E9Q1I5	Abcc1	Multidrug resistance-associated protein 1	yes	no	0	0	0			1		1				1					1					30.212	30.212	2	0.015434	7901	QE2_160128_OPL4022_SCS_EVs_and_LYS_C1	68.224	54.448			86202	1424	78905	1196059;1196060;1196061;1196062	1497374;1497375;1497376;1497377	1497374		3
TYQVAHMK	Oxidation (M)	992.475	1424	O35379;E9Q1I5	Abcc1	Multidrug resistance-associated protein 1	yes	no	0	1	0							1		1	1	1				1		1	1	18.223	18.223	2	0.0082942	2316	QE2_160128_OPL4022_SCS_EVs_and_LYS_J1	76.478	58.153			86203	1424	78905	1196063;1196064;1196065;1196066;1196067;1196068;1196069	1497378;1497379;1497380;1497381;1497382;1497383;1497384	1497380	1356	6
VIVLDKGEVR	Unmodified	1126.67	1424	O35379	Abcc1	Multidrug resistance-associated protein 1	yes	yes	0	0	1						1	2	2	2	2	2	2	1	2	2	2	2	2	48.809	48.809	2;3	0.00013482	17821	QE2_160128_OPL4022_SCS_EVs_and_LYS_O1	112.36	78.979			89413	1424	81876	1250161;1250162;1250163;1250164;1250165;1250166;1250167;1250168;1250169;1250170;1250171;1250172;1250173;1250174;1250175;1250176;1250177;1250178;1250179;1250180;1250181;1250182;1250183;1250184	1566264;1566265;1566266;1566267;1566268;1566269;1566270;1566271;1566272;1566273;1566274;1566275;1566276;1566277;1566278;1566279;1566280;1566281;1566282;1566283;1566284;1566285;1566286;1566287;1566288	1566281		24
VVGPMGLLK	Oxidation (M)	928.542	1424	O35379	Abcc1	Multidrug resistance-associated protein 1	yes	yes	0	1	0								1									2		64.229	64.229	2	0.010106	26351	QE2_160128_OPL4022_SCS_EVs_and_LYS_Q1	59.35	47.756			93398	1424	85546	1310571;1310572;1310573	1642667;1642668;1642669	1642668	1357	3
VVGPMGLLK	Unmodified	912.547	1424	O35379	Abcc1	Multidrug resistance-associated protein 1	yes	yes	0	0	0									1		1	1	1	1	1	1	1	1	83.749	83.749	2	0.0067945	36876	QE2_160128_OPL4022_SCS_EVs_and_LYS_N1	79.474	58.527			93399	1424	85546	1310574;1310575;1310576;1310577;1310578;1310579;1310580;1310581;1310582	1642670;1642671;1642672;1642673;1642674;1642675;1642676;1642677;1642678;1642679;1642680;1642681	1642676		12
QLVCLAR	Unmodified	858.475	1424;841	O35379;E9Q236;E9Q467	Abcc1;Abcc4	Multidrug resistance-associated protein 1	no	no	0	0	0																		1	52.211	52.211	2	0.029136	20047	QE2_160128_OPL4022_SCS_EVs_and_LYS_R1	97.071	28.586			68098	1424;841	62148	947312	1185593	1185593		1
APMSFFDTTPTGR	Unmodified	1426.66	4872	Q8VI47	Abcc2	Canalicular multispecific organic anion transporter 1	yes	yes	0	0	0																	1		87.469	87.469	2	0.0005658	38864	QE2_160128_OPL4022_SCS_EVs_and_LYS_Q1	73.502	69.64			5874	4872	5397	86239	107738	107738		1
EAGIESVNHTEL	Unmodified	1297.62	4872	Q8VI47	Abcc2	Canalicular multispecific organic anion transporter 1	yes	yes	0	0	0																	1		60.36	60.36	2	0.0018286	24253	QE2_160128_OPL4022_SCS_EVs_and_LYS_Q1	69.864	65.32			15299	4872	14157	212267	265447	265447		1
IMNEILSGIK	Unmodified	1116.62	4872	Q8VI47	Abcc2	Canalicular multispecific organic anion transporter 1	yes	yes	0	0	0																	1		85.961	85.961	2	0.049376	37996	QE2_160128_OPL4022_SCS_EVs_and_LYS_Q1	46.73	20.684			38731	4872	35873	552346	693896	693896		1
IMVLDSGK	Unmodified	861.463	4872	Q8VI47	Abcc2	Canalicular multispecific organic anion transporter 1	yes	yes	0	0	0																	1		45.081	45.081	2	0.085471	13943	QE2_160128_OPL4022_SCS_EVs_and_LYS_Q4	43.808	1.5791			38789	4872	35913	553493	695387	695387		1
KQSQSQDVLVLEDSK	Unmodified	1702.87	4872	Q8VI47	Abcc2	Canalicular multispecific organic anion transporter 1	yes	yes	0	0	1															1				52.704	52.704	3	0.078093	20448	QE2_160128_OPL4022_SCS_EVs_and_LYS_O1	17.737	6.2984			44716	4872	41397	636580	799407	799407		1
QLLTNILR	Unmodified	969.597	4872	Q8VI47	Abcc2	Canalicular multispecific organic anion transporter 1	yes	yes	0	0	0													1		1		1		85.158	85.158	2	0.025469	37499	QE2_160128_OPL4022_SCS_EVs_and_LYS_O1	69.598	21.999			67868	4872	61930	944945;944946;944947	1182714;1182715;1182716	1182715		1
QSQSQDVLVLEDSKK	Unmodified	1702.87	4872	Q8VI47	Abcc2	Canalicular multispecific organic anion transporter 1	yes	yes	0	0	1																	1		53.751	53.751	3	6.5731e-05	20779	QE2_160128_OPL4022_SCS_EVs_and_LYS_Q1	65.528	53.373			69085	4872	63048	956051	1195892	1195892		1
SPIYSHFSETVSGLPVIR	Unmodified	1988.04	4872	Q8VI47	Abcc2	Canalicular multispecific organic anion transporter 1	yes	yes	0	0	0																	1		97.59	97.59	3	0.0001578	44237	QE2_160128_OPL4022_SCS_EVs_and_LYS_Q1	51.971	43.658			77206	4872	70603	1063562	1329094	1329094		1
SQQSPEGTSHGLTK	Unmodified	1455.7	4872	Q8VI47	Abcc2	Canalicular multispecific organic anion transporter 1	yes	yes	0	0	0															1		1		20.956	20.956	2	0.0048332	3733	QE2_160128_OPL4022_SCS_EVs_and_LYS_O1	50.024	39.453			77759	4872	71119	1070064;1070065	1337168;1337169	1337168		2
VVGPNGLLSGK	Unmodified	1039.6	4872	Q8VI47	Abcc2	Canalicular multispecific organic anion transporter 1	yes	yes	0	0	0																	1		63.326	63.326	2	0.036387	25802	QE2_160128_OPL4022_SCS_EVs_and_LYS_Q1	46.068	15.476			93400	4872	85547	1310583	1642682	1642682		1
YRPELDLVLK	Unmodified	1244.71	4872	Q8VI47	Abcc2	Canalicular multispecific organic anion transporter 1	yes	yes	0	0	1																	1		82.893	82.893	3	0.0018989	36456	QE2_160128_OPL4022_SCS_EVs_and_LYS_Q1	68.355	52.983			97612	4872	89437	1374388	1724263	1724263		1
AIVHVQDFTAFWDK	Unmodified	1675.84	841	E9Q236;E9Q467	Abcc4		yes	no	0	0	0														1			2		106.12	106.12	3	8.472e-07	49368	QE2_160128_OPL4022_SCS_EVs_and_LYS_Q1	93.237	87.522			3654	841	3393	53341;53342;53343	66740;66741;66742	66741		3
ALEEVQLK	Unmodified	928.523	841	E9Q236;E9Q467	Abcc4		yes	no	0	0	0									1										51.552	51.552	2	0.022052	18850	QE2_160128_OPL4022_SCS_EVs_and_LYS_I1	73.248	27.568			4238	841	3932	62007	77687	77687		1
APVLFFDRNPIGR	Unmodified	1500.82	841	E9Q236;E9Q467	Abcc4		yes	no	0	0	1						1	1	1	1	1	1		1	1	1	1	1	1	91.972	91.972	3	7.8412e-06	41337	QE2_160128_OPL4022_SCS_EVs_and_LYS_P1	104.24	99.377			5999	841	5513	87720;87721;87722;87723;87724;87725;87726;87727;87728;87729;87730;87731	109598;109599;109600;109601;109602;109603;109604;109605;109606;109607;109608;109609;109610;109611;109612;109613;109614	109610		17
DGAPEGQDAENTQAVQPEESR	Unmodified	2226.96	841	E9Q236;E9Q467	Abcc4		yes	no	0	0	0										1				1	2	2		2	38.67	38.67	2;3	6.3821e-12	12702	QE2_160128_OPL4022_SCS_EVs_and_LYS_O1	94.707	88.266			11205	841	10366	155969;155970;155971;155972;155973;155974;155975;155976	194316;194317;194318;194319;194320;194321;194322;194323;194324	194320		9
EAIEDLPGK	Unmodified	970.497	841	E9Q236;E9Q467	Abcc4		yes	no	0	0	0																		1	48.085	48.085	2	0.006402	17926	QE2_160128_OPL4022_SCS_EVs_and_LYS_R1	67.414	42.569			15343	841	14196	213048	266522	266522		1
EAIEDLPGKMDTELAESGSNFSVGQR	Unmodified	2779.3	841	E9Q236;E9Q467	Abcc4		yes	no	0	0	1							1		1	1	1		1		1	1	1	1	96.105	96.105	3	1.0374e-21	43531	QE2_160128_OPL4022_SCS_EVs_and_LYS_P1	84.127	80.228			15344	841	14197	213049;213050;213051;213052;213053;213054;213055;213056;213057	266523;266524;266525;266526;266527;266528;266529;266530;266531;266532	266530		10
ENEEAEPSTAPGTPTLR	Unmodified	1797.84	841	E9Q236;E9Q467	Abcc4		yes	no	0	0	0														1	1		1	1	51.458	51.458	2	2.4811e-06	19499	QE2_160128_OPL4022_SCS_EVs_and_LYS_Q1	99.044	87.929			19402	841	17973	266066;266067;266068;266069	332851;332852;332853;332854	332853		4
GATLSGGQK	Unmodified	817.429	841	E9Q236;E9Q467	Abcc4		yes	no	0	0	0																	1		18.088	18.088	2	0.03031	2440	QE2_160128_OPL4022_SCS_EVs_and_LYS_Q1	56.258	9.1763			26376	841	24442	365016	457844	457844		1
GEAAALTETAK	Unmodified	1060.54	841	E9Q236;E9Q467	Abcc4		yes	no	0	0	0													1	1	1	1	1		34.32	34.32	2	0.00017105	10048	QE2_160128_OPL4022_SCS_EVs_and_LYS_O1	100.93	46.672			26907	841	24947	372846;372847;372848;372849;372850	467644;467645;467646;467647;467648	467646		2
GSEAIVSIR	Unmodified	930.513	841	E9Q236;E9Q467	Abcc4		yes	no	0	0	0										1			1	1	1	1	1	1	53.588	53.588	2	0.0040918	20158	QE2_160128_OPL4022_SCS_EVs_and_LYS_O1	87.806	60.805			30836	841	28570	427787;427788;427789;427790;427791;427792;427793	535696;535697;535698;535699;535700;535701;535702	535699		7
HLGEELQR	Unmodified	980.504	841	E9Q236;E9Q467	Abcc4		yes	no	0	0	0													1		1	2	1	1	30.164	30.164	2	0.0071432	8403	QE2_160128_OPL4022_SCS_EVs_and_LYS_O1	107	62.04			33697	841	31244	472916;472917;472918;472919;472920;472921	593069;593070;593071;593072;593073;593074	593070		6
HLTALIK	Unmodified	794.501	841	E9Q236;E9Q467	Abcc4		yes	no	0	0	0													1		1	1	1	1	44.936	44.936	2	0.017646	15811	QE2_160128_OPL4022_SCS_EVs_and_LYS_O1	120.49	57.341			33893	841	31422	475854;475855;475856;475857;475858	596743;596744;596745;596746;596747	596744		5
IAYVSQQPWVFSGTVR	Unmodified	1836.95	841	E9Q236;E9Q467	Abcc4		yes	no	0	0	0									1				1	1	2	1	2	1	99.84	99.84	2;3	1.7791e-06	45379	QE2_160128_OPL4022_SCS_EVs_and_LYS_P1	97.073	91.11			35535	841	32936	502205;502206;502207;502208;502209;502210;502211;502212;502213	630277;630278;630279;630280;630281;630282;630283;630284;630285	630282		9
IKNFLLLDELPQR	Unmodified	1597.92	841	E9Q236;E9Q467	Abcc4		yes	no	0	0	1							1	1	1	1	1	1	1	1	1	1	1	1	101.14	101.14	3	1.2315e-05	46116	QE2_160128_OPL4022_SCS_EVs_and_LYS_R1	98.337	90.022			37725	841	34980	537164;537165;537166;537167;537168;537169;537170;537171;537172;537173;537174;537175	674783;674784;674785;674786;674787;674788;674789;674790;674791;674792;674793;674794	674794		12
IKNFLLLDELPQRK	Unmodified	1726.01	841	E9Q236;E9Q467	Abcc4		yes	no	0	0	2							1		1	1		1		1	1	1	1	1	90.451	90.451	4	0.00025902	40099	QE2_160128_OPL4022_SCS_EVs_and_LYS_O1	60.937	55.882			37726	841	34981	537176;537177;537178;537179;537180;537181;537182;537183;537184	674795;674796;674797;674798;674799;674800;674801;674802;674803;674804;674805;674806	674803		12
ILGSSYLR	Unmodified	907.513	841	E9Q236;E9Q467	Abcc4		yes	no	0	0	0							1	1		1		1	1	1	1	1	1		63.117	63.117	2	0.026607	25771	QE2_160128_OPL4022_SCS_EVs_and_LYS_M1	68.383	11.28			38100	841	35328	543836;543837;543838;543839;543840;543841;543842;543843;543844	683563;683564;683565;683566;683567;683568;683569;683570;683571;683572	683568		9
ILTTEIGLHDLR	Unmodified	1379.78	841	E9Q236;E9Q467	Abcc4		yes	no	0	0	0									1		1	1	1	1	2	1	1	2	78.722	78.722	2;3	1.3412e-05	34057	QE2_160128_OPL4022_SCS_EVs_and_LYS_R1	107.09	83.412			38527	841	35719	549351;549352;549353;549354;549355;549356;549357;549358;549359;549360;549361	690127;690128;690129;690130;690131;690132;690133;690134;690135;690136;690137	690136		5
ITILVTHQLQYLK	Unmodified	1568.93	841	E9Q236;E9Q467	Abcc4		yes	no	0	0	0															1				87.145	87.145	3	0.0023049	38826	QE2_160128_OPL4022_SCS_EVs_and_LYS_O1	49.298	28.515			40488	841	37482	577332	725986	725986		1
KENEEAEPSTAPGTPTLR	Unmodified	1925.93	841	E9Q236;E9Q467	Abcc4		yes	no	0	0	1													1		1	1	1	1	42.998	42.998	3	4.4289e-11	15120	QE2_160128_OPL4022_SCS_EVs_and_LYS_R1	100.77	87.931			42210	841	39059	602351;602352;602353;602354;602355	757472;757473;757474;757475;757476	757476		4
LNTIIDSDK	Unmodified	1017.53	841	E9Q236;E9Q467	Abcc4		yes	no	0	0	0							1	1			1		1	1	1	1	1	1	49.673	49.673	2	0.0019937	18543	QE2_160128_OPL4022_SCS_EVs_and_LYS_O1	121.8	73.639			52917	841	49010	751489;751490;751491;751492;751493;751494;751495;751496;751497	942612;942613;942614;942615;942616;942617;942618;942619;942620;942621;942622	942618		9
LNTIIDSDKIMVLDSGR	Unmodified	1888.99	841	E9Q236;E9Q467	Abcc4		yes	no	0	0	1	1							1	1		1		1		1	1	1	1	95.312	95.312	3	1.9255e-05	41421	QE2_160128_OPL4022_SCS_EVs_and_LYS_I1	74.732	66.607			52918	841	49011	751498;751499;751500;751501;751502;751503;751504;751505;751506	942623;942624;942625;942626;942627;942628;942629;942630;942631	942625		3
LSEPEGK	Unmodified	758.381	841	E9Q236;E9Q467	Abcc4		yes	no	0	0	0															1				19.186	19.186	2	0.080137	3175	QE2_160128_OPL4022_SCS_EVs_and_LYS_O1	58.679	30.974			54820	841	50805	775351	971519	971519		1
MDTELAESGSNFSVGQR	Unmodified	1826.81	841	E9Q236;E9Q467	Abcc4		yes	no	0	0	0																1			69.635	69.635	2	2.5385e-13	29180	QE2_160128_OPL4022_SCS_EVs_and_LYS_P1	124.68	115.11			58002	841	53647	821287	1029495	1029495		1
MLPVHTEVKPNPLQDANLCSR	Acetyl (Protein N-term);Oxidation (M)	2476.22	841	E9Q236;E9Q467	Abcc4		yes	no	1	1	1													1		1	1	1	1	83.689	83.689	3	1.7736e-11	36612	QE2_160128_OPL4022_SCS_EVs_and_LYS_P1	88.872	83.343			59344	841	54492	834294;834295;834296;834297;834298	1045491;1045492;1045493;1045494;1045495;1045496	1045494	743	6
MLPVHTEVKPNPLQDANLCSR	Acetyl (Protein N-term)	2460.23	841	E9Q236;E9Q467	Abcc4		yes	no	1	0	1													1		1	1	1	1	93.054	93.054	3	8.6598e-27	41638	QE2_160128_OPL4022_SCS_EVs_and_LYS_P1	136.96	133.54			59345	841	54492	834299;834300;834301;834302;834303	1045497;1045498;1045499;1045500;1045501	1045499		5
MSIIPQEPVLFTGTMR	Oxidation (M)	1834.93	841	E9Q236;E9Q467	Abcc4		yes	no	0	1	0																	1		109.79	109.79	2	0.0010504	50719	QE2_160128_OPL4022_SCS_EVs_and_LYS_Q1	49.595	35.163			60190	841	55001	842969	1055844	1055844	744	1
MVQQLGKGEAAALTETAK	Oxidation (M)	1860.96	841	E9Q236;E9Q467	Abcc4		yes	no	0	1	1										1									53.18	53.18	3	0.005385	19846	QE2_160128_OPL4022_SCS_EVs_and_LYS_J1	45.221	33.303			60618	841	55274	847744	1061593	1061593	745	1
NFLLLDELPQR	Unmodified	1356.74	841	E9Q236;E9Q467	Abcc4		yes	no	0	0	0													1	1	1	1		1	111.95	111.95	2	0.0001114	51389	QE2_160128_OPL4022_SCS_EVs_and_LYS_N1	108.7	68.912			61622	841	56148	861199;861200;861201;861202;861203	1078122;1078123;1078124;1078125;1078126;1078127	1078123		5
NFLLLDELPQRK	Unmodified	1484.84	841	E9Q236;E9Q467	Abcc4		yes	no	0	0	1														1			1		98.848	98.848	3	0.0014637	44817	QE2_160128_OPL4022_SCS_EVs_and_LYS_Q1	54.343	45.06			61623	841	56149	861204;861205	1078128;1078129;1078130	1078129		3
NLDPFNEHTDEELWR	Unmodified	1913.85	841	E9Q236;E9Q467	Abcc4		yes	no	0	0	0					1		1	1	1	1		1	1		1	2	1	3	91.843	91.843	3	5.2069e-08	39604	QE2_160128_OPL4022_SCS_EVs_and_LYS_P3	108.63	95.534			62650	841	57107	875637;875638;875639;875640;875641;875642;875643;875644;875645;875646;875647;875648;875649;875650	1095835;1095836;1095837;1095838;1095839;1095840;1095841;1095842;1095843;1095844;1095845;1095846;1095847;1095848;1095849;1095850	1095846		14
PGELLAVVGPVGAGK	Unmodified	1362.79	841	E9Q236;E9Q467	Abcc4		yes	no	0	0	0															1				90.044	90.044	2	0.0042562	40487	QE2_160128_OPL4022_SCS_EVs_and_LYS_O1	48.405	42.786			65274	841	59498	915094	1145946	1145946		0
PSLKDGAPEGQDAENTQAVQPEESR	Unmodified	2652.23	841	E9Q236;E9Q467	Abcc4		yes	no	0	0	1															1				43.922	43.922	3	1.5059e-22	15735	QE2_160128_OPL4022_SCS_EVs_and_LYS_O1	107.47	103.07			65536	841	59740	918444	1150444;1150445	1150444		2
RLEEDDMFSVLPEDR	Unmodified	1849.85	841	E9Q236;E9Q467	Abcc4		yes	no	0	0	1							1	1	1	1	1	1	1	1	1	1	1	1	91.974	91.974	3	9.1498e-06	40399	QE2_160128_OPL4022_SCS_EVs_and_LYS_L1	75.911	68.399			70968	841	64827	980053;980054;980055;980056;980057;980058;980059;980060;980061;980062;980063;980064	1225691;1225692;1225693;1225694;1225695;1225696;1225697;1225698;1225699;1225700;1225701;1225702;1225703;1225704	1225696		13
SFADLIANLR	Unmodified	1118.61	841	E9Q236;E9Q467	Abcc4		yes	no	0	0	0	1	1	1																111.86	111.86	2	0.0014222	50749	QE2_160128_OPL4022_SCS_EVs_and_LYS_A1	83.862	67.191			73806	841	67473	1016629;1016630;1016631	1270909;1270910;1270911	1270909		3
SGVDFGSLLK	Unmodified	1021.54	841	E9Q236;E9Q467	Abcc4		yes	no	0	0	0			1												1		1	1	93.744	93.744	2	0.038681	42938	QE2_160128_OPL4022_SCS_EVs_and_LYS_Q1	48.701	24.851			74634	841	68239	1029144;1029145;1029146;1029147	1286976;1286977;1286978;1286979	1286978		4
SGVDFGSLLKK	Unmodified	1149.64	841	E9Q236;E9Q467	Abcc4		yes	no	0	0	1			1		1	1	1	1	1	1		1	1		1	1	1	1	80.323	80.323	3	4.7087e-05	35325	QE2_160128_OPL4022_SCS_EVs_and_LYS_O1	96.604	68.427			74635	841	68240	1029148;1029149;1029150;1029151;1029152;1029153;1029154;1029155;1029156;1029157;1029158;1029159;1029160	1286980;1286981;1286982;1286983;1286984;1286985;1286986;1286987;1286988;1286989;1286990;1286991;1286992;1286993;1286994	1286991		15
SKHLGEELQR	Unmodified	1195.63	841	E9Q236;E9Q467	Abcc4		yes	no	0	0	1												1	2	1	1		1	2	25.817	25.817	2;3	0.00016629	6534	QE2_160128_OPL4022_SCS_EVs_and_LYS_Q1	103.63	83.973			75406	841	68970	1039925;1039926;1039927;1039928;1039929;1039930;1039931;1039932	1300322;1300323;1300324;1300325;1300326;1300327;1300328;1300329	1300327		6
SSLISALFR	Unmodified	992.565	841	E9Q236;E9Q467	Abcc4		yes	no	0	0	0					1	1	1	1	1	1	1	1	1	1	1	1	1	1	107	107	2	1.6591e-16	49598	QE2_160128_OPL4022_SCS_EVs_and_LYS_O1	203.35	70.113			78289	841	71616	1076367;1076368;1076369;1076370;1076371;1076372;1076373;1076374;1076375;1076376;1076377;1076378;1076379;1076380	1345241;1345242;1345243;1345244;1345245;1345246;1345247;1345248;1345249;1345250;1345251;1345252;1345253;1345254;1345255;1345256;1345257;1345258;1345259;1345260;1345261;1345262;1345263;1345264	1345258		24
TDELIQQK	Unmodified	973.508	841	E9Q236;E9Q467	Abcc4		yes	no	0	0	0							1	1	1	1	1		1		1	1	1		33.802	33.802	2	0.0012043	10723	QE2_160128_OPL4022_SCS_EVs_and_LYS_M1	160.52	60.761			80544	841	73710	1109363;1109364;1109365;1109366;1109367;1109368;1109369;1109370;1109371	1387143;1387144;1387145;1387146;1387147;1387148;1387149;1387150;1387151	1387148		8
TFSEASIWSQQSSRPSLK	Unmodified	2038.01	841	E9Q236;E9Q467	Abcc4		yes	no	0	0	1								1	1	1	1		1	1	1	1	1	1	74.113	74.113	3	2.1748e-08	31520	QE2_160128_OPL4022_SCS_EVs_and_LYS_O1	102.57	85.009			81353	841	74457	1121045;1121046;1121047;1121048;1121049;1121050;1121051;1121052;1121053;1121054	1401791;1401792;1401793;1401794;1401795;1401796;1401797;1401798;1401799;1401800	1401797		10
TMNEVITGMR	Unmodified	1150.55	841	E9Q236;E9Q467	Abcc4		yes	no	0	0	0													1			1			61.56	61.56	2	0.00059985	24916	QE2_160128_OPL4022_SCS_EVs_and_LYS_P1	101.5	87.384			83591	841	76523	1156360;1156361	1446560;1446561	1446561		2
VIEYTDLEK	Unmodified	1108.57	841	E9Q236;E9Q467	Abcc4		yes	no	0	0	0										1				1				1	60.716	60.716	2	0.013335	24063	QE2_160128_OPL4022_SCS_EVs_and_LYS_R1	67.113	53.521			89081	841	81575	1243246;1243247;1243248	1557316;1557317;1557318	1557318		3
VVQPLFLGK	Unmodified	999.612	841	E9Q236	Abcc4		yes	yes	0	0	0										1				1	3	3	2	2	81.083	81.083	2	0.0073598	29893	QE2_160128_OPL4022_SCS_EVs_and_LYS_J5	77.732	73.532			93639	841	85763	1314363;1314364;1314365;1314366;1314367;1314368;1314369;1314370;1314371;1314372;1314373;1314374	1647498;1647499;1647500;1647501;1647502;1647503;1647504;1647505;1647506;1647507;1647508;1647509;1647510	1647498		8
YWDKELLR	Unmodified	1121.59	841	E9Q236;E9Q467	Abcc4		yes	no	0	0	1							1	1			1	1		1			1		64.871	64.871	3	0.005465	26817	QE2_160128_OPL4022_SCS_EVs_and_LYS_N1	78.192	65.155			98260	841	90039	1384245;1384246;1384247;1384248;1384249;1384250	1736587;1736588;1736589;1736590;1736591;1736592	1736591		6
AFSQCVQK	Unmodified	966.459	6368	Q9R1X5	Abcc5	Multidrug resistance-associated protein 5	yes	yes	0	0	0																	1		27.306	27.306	2	0.0078108	7158	QE2_160128_OPL4022_SCS_EVs_and_LYS_Q1	104.37	36.385			2375	6368	2214	32663	40721	40721		1
APPHDWPQEGEVTFENAEMR	Unmodified	2339.03	6368	Q9R1X5	Abcc5	Multidrug resistance-associated protein 5	yes	yes	0	0	0																1			80.809	80.809	3	0.0045605	35215	QE2_160128_OPL4022_SCS_EVs_and_LYS_P1	37.28	34.066			5886	6368	5408	86351	107871	107871		0
DMDEVDVR	Unmodified	977.412	6368	Q9R1X5	Abcc5	Multidrug resistance-associated protein 5	yes	yes	0	0	0															1				43.873	43.873	2	0.095468	15792	QE2_160128_OPL4022_SCS_EVs_and_LYS_O1	48.423	33.661			13017	6368	12048	182319	227458	227458		1
EAFADCTMLTIAHR	Unmodified	1634.75	6368	Q9R1X5	Abcc5	Multidrug resistance-associated protein 5	yes	yes	0	0	0														1	1				81.415	81.415	3	0.00036063	35436	QE2_160128_OPL4022_SCS_EVs_and_LYS_O1	59.709	52.805			15231	6368	14091	211384;211385	264363;264364	264364		1
ECIAQLPLK	Unmodified	1070.58	6368	Q9R1X5	Abcc5	Multidrug resistance-associated protein 5	yes	yes	0	0	0														1				1	72.678	72.678	2	0.013599	30717	QE2_160128_OPL4022_SCS_EVs_and_LYS_N1	66.692	54.737			15791	6368	14618	220238;220239	275802;275803	275802		1
FYAMFAAAENK	Unmodified	1261.58	6368	Q9R1X5	Abcc5	Multidrug resistance-associated protein 5	yes	yes	0	0	0														1					83.12	83.12	2	0.020994	35850	QE2_160128_OPL4022_SCS_EVs_and_LYS_N1	48.568	33.424			25775	6368	23885	356505	447314	447314		0
ISDIGLADLR	Unmodified	1071.59	6368	Q9R1X5	Abcc5	Multidrug resistance-associated protein 5	yes	yes	0	0	0								1				1					1		80.929	80.929	2	0.028067	35484	QE2_160128_OPL4022_SCS_EVs_and_LYS_Q1	50.95	33.729			39901	6368	36940	569315;569316;569317	716124;716125;716126	716126		0
KGELLMEDVWPLSK	Unmodified	1643.86	6368	Q9R1X5;Q6P8Q2	Abcc5	Multidrug resistance-associated protein 5	yes	no	0	0	1													1		1	1	1	1	107.66	107.66	3	2.4903e-06	49950	QE2_160128_OPL4022_SCS_EVs_and_LYS_Q1	85.493	80.575			42581	6368	39415	607503;607504;607505;607506;607507	763708;763709;763710;763711;763712;763713	763712		6
LAIIPQEPVLFSGTVR	Unmodified	1739	6368	Q9R1X5	Abcc5	Multidrug resistance-associated protein 5	yes	yes	0	0	0			1			1							1		2	1		2	114.05	114.05	2;3	0.00020997	53574	QE2_160128_OPL4022_SCS_EVs_and_LYS_O1	55.011	52.536			46129	6368	42717	658186;658187;658188;658189;658190;658191;658192;658193	826245;826246;826247;826248;826249;826250;826251;826252	826249		8
LVELSGGCIK	Unmodified	1074.57	6368	Q9R1X5	Abcc5	Multidrug resistance-associated protein 5	yes	yes	0	0	0														1			1		61.038	61.038	2	0.0031823	24210	QE2_160128_OPL4022_SCS_EVs_and_LYS_Q1	74.841	19.859			56343	6368	52234	798133;798134	1000325;1000326	1000326		2
MNEVLTYIK	Unmodified	1109.58	6368	Q9R1X5	Abcc5	Multidrug resistance-associated protein 5	yes	yes	0	0	0														1	1	1		1	76.816	76.816	2	0.003115	32773	QE2_160128_OPL4022_SCS_EVs_and_LYS_O1	76.943	62.825			59629	6368	54651	836981;836982;836983;836984	1048597;1048598;1048599;1048600	1048598		3
NKPASPHIK	Unmodified	990.561	6368	Q9R1X5	Abcc5	Multidrug resistance-associated protein 5	yes	yes	0	0	1																	1		17.489	17.489	2	0.041376	2149	QE2_160128_OPL4022_SCS_EVs_and_LYS_Q1	71.614	50.086			62501	6368	56963	873628	1093397	1093397		1
QLQHTEHQAVLAEQK	Unmodified	1758.9	6368	Q9R1X5	Abcc5	Multidrug resistance-associated protein 5	yes	yes	0	0	0															1	1		1	27.427	27.427	4	6.2315e-05	7220	QE2_160128_OPL4022_SCS_EVs_and_LYS_R1	65.374	53.415			67979	6368	62035	945952;945953;945954	1183948;1183949;1183950	1183950		3
SAVPGQHRDPEEPR	Unmodified	1573.76	6368	Q9R1X5;Q6P8Q2	Abcc5	Multidrug resistance-associated protein 5	yes	no	0	0	1						1													20.815	20.815	4	0.0030933	3876	QE2_160128_OPL4022_SCS_EVs_and_LYS_F1	42.958	35.667			72757	6368	66510	1001894	1252350	1252350		1
SEEGQLVQVEEK	Unmodified	1373.67	6368	Q9R1X5	Abcc5	Multidrug resistance-associated protein 5	yes	yes	0	0	0			1			1	1					1	1	1	1	1	1	1	49.03	49.03	2	1.1752e-19	18321	QE2_160128_OPL4022_SCS_EVs_and_LYS_R1	189.3	169.65			73404	6368	67112	1011477;1011478;1011479;1011480;1011481;1011482;1011483;1011484;1011485;1011486	1264480;1264481;1264482;1264483;1264484;1264485;1264486;1264487;1264488;1264489;1264490;1264491	1264491		12
SLECQDALETAAR	Unmodified	1462.67	6368	Q9R1X5;Q6P8Q2	Abcc5	Multidrug resistance-associated protein 5	yes	no	0	0	0																1			54.78	54.78	2	0.00075369	21238	QE2_160128_OPL4022_SCS_EVs_and_LYS_P1	71.879	54.185			75731	6368	69273	1043427	1304345	1304345		1
SLFLMEEVHMIK	Unmodified	1475.75	6368	Q9R1X5	Abcc5	Multidrug resistance-associated protein 5	yes	yes	0	0	0															1	1		1	103.88	103.88	3	0.00039578	47568	QE2_160128_OPL4022_SCS_EVs_and_LYS_P1	69.216	44.791			75826	6368	69365	1044653;1044654;1044655	1305864;1305865;1305866	1305865		3
SLGELINICSNDGQR	Unmodified	1674.8	6368	Q9R1X5	Abcc5	Multidrug resistance-associated protein 5	yes	yes	0	0	0			1				1	1			1		1	1	2	1	1	1	86.788	86.788	2	1.7057e-08	38618	QE2_160128_OPL4022_SCS_EVs_and_LYS_P1	112.24	102.67			75861	6368	69400	1045029;1045030;1045031;1045032;1045033;1045034;1045035;1045036;1045037;1045038;1045039	1306305;1306306;1306307;1306308;1306309;1306310;1306311;1306312;1306313;1306314;1306315;1306316	1306314		12
SLSEASVAVDR	Unmodified	1132.57	6368	Q9R1X5	Abcc5	Multidrug resistance-associated protein 5	yes	yes	0	0	0								1		1		1		1	1	1	1	1	47.116	47.116	2	0.0012055	17943	QE2_160128_OPL4022_SCS_EVs_and_LYS_N1	77.124	19.265			76304	6368	69810	1052164;1052165;1052166;1052167;1052168;1052169;1052170;1052171	1315157;1315158;1315159;1315160;1315161;1315162;1315163;1315164	1315160		4
SQDKGPKPGSVK	Unmodified	1226.66	6368	Q9R1X5	Abcc5	Multidrug resistance-associated protein 5	yes	yes	0	0	2																		1	15.488	15.488	3	0.00021668	1201	QE2_160128_OPL4022_SCS_EVs_and_LYS_R1	97.297	61.755			77489	6368	70871	1066756	1332961	1332961		1
TLSLEAPAR	Unmodified	956.529	6368	Q9R1X5	Abcc5	Multidrug resistance-associated protein 5	yes	yes	0	0	0								1		1	1			1					55.886	55.886	2	0.0063789	22211	QE2_160128_OPL4022_SCS_EVs_and_LYS_N1	80.755	16.939			83312	6368	76276	1152328;1152329;1152330;1152331	1441566;1441567;1441568;1441569	1441569		3
YESSDVNSR	Unmodified	1055.45	6368	Q9R1X5;Q6P8Q2	Abcc5	Multidrug resistance-associated protein 5	yes	no	0	0	0									1				1	1		1	1	2	17.986	17.986	2	0.0021726	2547	QE2_160128_OPL4022_SCS_EVs_and_LYS_R1	109.66	94.224			95647	6368	87631	1342375;1342376;1342377;1342378;1342379;1342380;1342381	1682582;1682583;1682584;1682585;1682586;1682587;1682588	1682587		7
YNSVLNSCCLRPDLAILPNSDLTEIGER	Unmodified	3218.57	6368	Q9R1X5	Abcc5	Multidrug resistance-associated protein 5	yes	yes	0	0	1														1	1				113.77	113.77	3	0.0033292	53380	QE2_160128_OPL4022_SCS_EVs_and_LYS_O1	28.091	27.605			97246	6368	89095	1369318;1369319	1717846;1717847	1717847		2
YRENLPLVLK	Unmodified	1243.73	6368	Q9R1X5	Abcc5	Multidrug resistance-associated protein 5	yes	yes	0	0	1													1	1	1		1	1	72.088	72.088	3	0.024128	30329	QE2_160128_OPL4022_SCS_EVs_and_LYS_M1	40.496	27.881			97587	6368	89414	1374190;1374191;1374192;1374193;1374194	1724038;1724039;1724040;1724041;1724042	1724038		5
AVVDKVFLSR	Unmodified	1132.66	2313	P55096;A0A0G2JDI9	Abcd3	ATP-binding cassette sub-family D member 3	yes	no	0	0	1	2	1	2	2	1	2	2	1	2	1	1	1	1	1	1	1	1	1	63.299	63.299	3	0.00018553	23008	QE2_160128_OPL4022_SCS_EVs_and_LYS_G4	98.04	76.668			8328	2313	7691	118304;118305;118306;118307;118308;118309;118310;118311;118312;118313;118314;118315;118316;118317;118318;118319;118320;118321;118322;118323;118324;118325;118326;118327	147422;147423;147424;147425;147426;147427;147428;147429;147430;147431;147432;147433;147434;147435;147436;147437;147438;147439;147440;147441;147442;147443;147444;147445;147446;147447;147448;147449	147433		25
DLNHGRYER	Unmodified	1158.55	2313	P55096;A0A0G2JDI9	Abcd3	ATP-binding cassette sub-family D member 3	yes	no	0	0	1			1																17.67	17.67	3	0.022935	2277	QE2_160128_OPL4022_SCS_EVs_and_LYS_C2	45.368	19.25			12739	2313	11795	177739	221187	221187		1
DQVIYPDGKEDQK	Unmodified	1533.73	2313	P55096;A0A0G2JDI9	Abcd3	ATP-binding cassette sub-family D member 3	yes	no	0	0	1	2	1	1	2	2	1													36.219	36.219	2;3	7.8294e-06	11747	QE2_160128_OPL4022_SCS_EVs_and_LYS_A2	104.26	91.726			13646	2313	12598	191144;191145;191146;191147;191148;191149;191150;191151;191152	239357;239358;239359;239360;239361;239362;239363;239364;239365	239357		9
DQVIYPDGKEDQKK	Unmodified	1661.83	2313	P55096;A0A0G2JDI9	Abcd3	ATP-binding cassette sub-family D member 3	yes	no	0	0	2			1																29.064	29.064	3	0.080835	7936	QE2_160128_OPL4022_SCS_EVs_and_LYS_C2	35.527	28.774			13647	2313	12599	191153	239366	239366		1
EKQTIHSVFR	Unmodified	1243.67	2313	P55096	Abcd3	ATP-binding cassette sub-family D member 3	yes	yes	0	0	1							1												41.555	41.555	3	0.026023	10455	QE2_160128_OPL4022_SCS_EVs_and_LYS_G5	39.293	28.128			18073	2313	16760	249285	312303	312303		1
EYLDNVQLGHILER	Unmodified	1697.87	2313	P55096;A0A0G2JDI9	Abcd3	ATP-binding cassette sub-family D member 3	yes	no	0	0	0	1		1		1	1													92.437	92.437	3	8.7077e-05	37486	QE2_160128_OPL4022_SCS_EVs_and_LYS_A4_160202090357	68.168	63.263			21785	2313	20196	295787;295788;295789;295790	369229;369230;369231;369232	369229		4
GIEGAQASPLVPGAGEIINTDNIIK	Unmodified	2476.32	2313	P55096;A0A0G2JDI9	Abcd3	ATP-binding cassette sub-family D member 3	yes	no	0	0	0	2	1	2	1	2	2													110.1	110.1	3	1.2773e-19	50065	QE2_160128_OPL4022_SCS_EVs_and_LYS_F2	93.34	88.182			28320	2313	26256	393664;393665;393666;393667;393668;393669;393670;393671;393672;393673	493631;493632;493633;493634;493635;493636;493637;493638;493639;493640;493641;493642	493640		10
GKLFYVPQRPYMTLGTLR	Unmodified	2139.17	2313	P55096;A0A0G2JDI9	Abcd3	ATP-binding cassette sub-family D member 3	yes	no	0	0	2					1	1													89.218	89.218	4	6.6839e-06	38950	QE2_160128_OPL4022_SCS_EVs_and_LYS_F2	73.918	69.099			28787	2313	26693	400936;400937	502573;502574	502574		2
HLHSTHSELLEDYYQSGR	Unmodified	2171	2313	P55096	Abcd3	ATP-binding cassette sub-family D member 3	yes	yes	0	0	0	1		1	1		2	1		2	1	1		1			1	1	1	57.542	57.542	4	2.0399e-06	19756	QE2_160128_OPL4022_SCS_EVs_and_LYS_G4	84.859	79.331			33720	2313	31265	473147;473148;473149;473150;473151;473152;473153;473154;473155;473156;473157;473158;473159;473160	593342;593343;593344;593345;593346;593347;593348;593349;593350;593351;593352;593353;593354;593355;593356;593357	593347		8
IANPDQLLTQDVEK	Unmodified	1582.82	2313	P55096;A0A0G2JDI9	Abcd3	ATP-binding cassette sub-family D member 3	yes	no	0	0	0	5	4	5	3	2	4	4	1	3	1	4	1	2	1	2	2	3	2	81.151	81.151	2;3	2.9887e-50	29761	QE2_160128_OPL4022_SCS_EVs_and_LYS_L5	214.58	203.54			35359	2313	32770	499512;499513;499514;499515;499516;499517;499518;499519;499520;499521;499522;499523;499524;499525;499526;499527;499528;499529;499530;499531;499532;499533;499534;499535;499536;499537;499538;499539;499540;499541;499542;499543;499544;499545;499546;499547;499548;499549;499550;499551;499552;499553;499554;499555;499556;499557;499558;499559;499560	626991;626992;626993;626994;626995;626996;626997;626998;626999;627000;627001;627002;627003;627004;627005;627006;627007;627008;627009;627010;627011;627012;627013;627014;627015;627016;627017;627018;627019;627020;627021;627022;627023;627024;627025;627026;627027;627028;627029;627030;627031;627032;627033;627034;627035;627036;627037;627038;627039;627040;627041;627042;627043;627044;627045	627033		53
ITELMQVLK	Oxidation (M)	1089.61	2313	P55096;A0A0G2JDI9	Abcd3	ATP-binding cassette sub-family D member 3	yes	no	0	1	0	1		1			1											1		70.507	70.507	2	0.0015619	25752	QE2_160128_OPL4022_SCS_EVs_and_LYS_C5	91.087	66.206			40422	2313	37422	576663;576664;576665;576666	725228;725229;725230;725231	725229	2853	4
ITELMQVLK	Unmodified	1073.62	2313	P55096;A0A0G2JDI9	Abcd3	ATP-binding cassette sub-family D member 3	yes	no	0	0	0	1	1	2	3	2	3			1			1					2		87.265	87.265	2	0.0020535	37690	QE2_160128_OPL4022_SCS_EVs_and_LYS_F2	113.66	76.067			40423	2313	37422	576667;576668;576669;576670;576671;576672;576673;576674;576675;576676;576677;576678;576679;576680;576681;576682	725232;725233;725234;725235;725236;725237;725238;725239;725240;725241;725242;725243;725244;725245;725246;725247	725241		10
KITEDTVEFGS	Unmodified	1224.59	2313	P55096;A0A0G2JDI9	Abcd3	ATP-binding cassette sub-family D member 3	yes	no	0	0	1	1		1		1														58.118	58.118	2	0.00042202	20217	QE2_160128_OPL4022_SCS_EVs_and_LYS_C5	97.163	92.405			43196	2313	39986	617095;617096;617097	775794;775795;775796	775795		3
KVGITLFTVSHR	Unmodified	1356.79	2313	P55096;A0A0G2JDI9	Abcd3	ATP-binding cassette sub-family D member 3	yes	no	0	0	1	1	1	1	1					1										67.456	67.456	3	0.0025988	23630	QE2_160128_OPL4022_SCS_EVs_and_LYS_I5	49.333	43.147			45281	2313	41927	645582;645583;645584;645585;645586	810735;810736;810737;810738;810739	810739		2
LAGFTAR	Unmodified	734.408	2313	P55096	Abcd3	ATP-binding cassette sub-family D member 3	yes	yes	0	0	0		1	1																45.097	45.097	2	0.016886	13883	QE2_160128_OPL4022_SCS_EVs_and_LYS_B5	107.43	30.583			46068	2313	42660	657154;657155	825036;825037	825036		2
LFYVPQRPYMTLGTLR	Unmodified	1954.05	2313	P55096;A0A0G2JDI9	Abcd3	ATP-binding cassette sub-family D member 3	yes	no	0	0	1	1		2	1	2														99.161	99.161	3	0.002699	44496	QE2_160128_OPL4022_SCS_EVs_and_LYS_D2	41.695	29.494			48605	2313	45038	690220;690221;690222;690223;690224;690225	865563;865564;865565;865566;865567;865568	865566		4
LVEHLHNFIFFR	Unmodified	1570.84	2313	P55096	Abcd3	ATP-binding cassette sub-family D member 3	yes	yes	0	0	0	1		1				3	1	2			1	1	1	1	3	1	1	94.539	94.539	3;4	0.0004052	38673	QE2_160128_OPL4022_SCS_EVs_and_LYS_M4	66.267	59.58			56325	2313	52216	797875;797876;797877;797878;797879;797880;797881;797882;797883;797884;797885;797886;797887;797888;797889;797890;797891	1000037;1000038;1000039;1000040;1000041;1000042;1000043;1000044;1000045;1000046;1000047;1000048;1000049;1000050;1000051;1000052;1000053;1000054;1000055;1000056	1000048		18
MSQALGR	Unmodified	761.385	2313	P55096	Abcd3	ATP-binding cassette sub-family D member 3	yes	yes	0	0	0							1												28.566	28.566	2	0.041416	5549	QE2_160128_OPL4022_SCS_EVs_and_LYS_G5	86.866	27.949			60237	2313	55031	843527	1056606	1056606		1
PFLDLAHPR	Unmodified	1064.58	2313	P55096	Abcd3	ATP-binding cassette sub-family D member 3	yes	yes	0	0	0													1		1			1	70.129	70.129	3	0.0030142	25840	QE2_160128_OPL4022_SCS_EVs_and_LYS_O4	64.711	53.118			65247	2313	59471	914975;914976;914977	1145824;1145825;1145826	1145825		2
SGANVLICGPNGCGK	Unmodified	1502.7	2313	P55096;A0A0G2JDI9	Abcd3	ATP-binding cassette sub-family D member 3	yes	no	0	0	0	1	1	1										1						55.713	55.713	2	7.4348e-07	18793	QE2_160128_OPL4022_SCS_EVs_and_LYS_A5	101.3	96.546			74138	2313	67789	1021769;1021770;1021771;1021772	1277525;1277526;1277527;1277528	1277525		4
SGKPPLQNNEK	Unmodified	1210.63	2313	P55096;A0A0G2JDI9	Abcd3	ATP-binding cassette sub-family D member 3	yes	no	0	0	1						1													16.286	16.286	2	0.052199	1814	QE2_160128_OPL4022_SCS_EVs_and_LYS_F3	54.683	38.762			74389	2313	68024	1025527	1282427	1282427		1
SGKPPLQNNEKEGK	Unmodified	1524.79	2313	P55096;A0A0G2JDI9	Abcd3	ATP-binding cassette sub-family D member 3	yes	no	0	0	2			1																15.515	15.515	4	0.090883	1227	QE2_160128_OPL4022_SCS_EVs_and_LYS_C2	23.697	20.375			74390	2313	68025	1025528	1282428	1282428		0
VGITLFTVSHR	Unmodified	1228.69	2313	P55096;A0A0G2JDI9	Abcd3	ATP-binding cassette sub-family D member 3	yes	no	0	0	0	2	1	1	1	1	2	1												81.234	81.234	3	0.00078593	30876	QE2_160128_OPL4022_SCS_EVs_and_LYS_B5	67.385	44.699			88506	2313	81038	1234025;1234026;1234027;1234028;1234029;1234030;1234031;1234032;1234033	1545815;1545816;1545817;1545818;1545819;1545820;1545821;1545822;1545823	1545817		5
VGITLFTVSHRK	Unmodified	1356.79	2313	P55096;A0A0G2JDI9	Abcd3	ATP-binding cassette sub-family D member 3	yes	no	0	0	1			1																66.097	66.097	3	0.0046497	23939	QE2_160128_OPL4022_SCS_EVs_and_LYS_C5	45.28	30.501			88507	2313	81039	1234034	1545824	1545824		1
ADIFMFDEPSSYLDVK	Oxidation (M)	1891.86	2427	P61222	Abce1	ATP-binding cassette sub-family E member 1	yes	yes	0	1	0				1															114.24	114.24	2	0.00051717	52201	QE2_160128_OPL4022_SCS_EVs_and_LYS_D2	52.862	32.423			1270	2427	1177	17950	22506	22506	3010	1
AIIKPQYVDQIPK	Unmodified	1511.87	2427	P61222	Abce1	ATP-binding cassette sub-family E member 1	yes	yes	0	0	1	3	2	2	1	3	2													65.995	65.995	2;3	9.6905e-05	26895	QE2_160128_OPL4022_SCS_EVs_and_LYS_C2	75.589	60.798			3430	2427	3188	50008;50009;50010;50011;50012;50013;50014;50015;50016;50017;50018;50019;50020	62729;62730;62731;62732;62733;62734;62735;62736;62737;62738;62739;62740;62741	62734		10
CPFGALSIVNLPSNLEKETTHR	Unmodified	2482.26	2427	P61222	Abce1	ATP-binding cassette sub-family E member 1	yes	yes	0	0	1			1	1	1	1													103.87	103.87	4	8.4546e-12	46977	QE2_160128_OPL4022_SCS_EVs_and_LYS_D2	87.228	83.261			9588	2427	8855	134845;134846;134847;134848	167838;167839;167840;167841	167839		4
DASLVFK	Unmodified	778.423	2427	P61222	Abce1	ATP-binding cassette sub-family E member 1	yes	yes	0	0	0			1	1	1														62.013	62.013	2	0.036481	24480	QE2_160128_OPL4022_SCS_EVs_and_LYS_C2	90.777	16.802			10506	2427	9708	145818;145819;145820	181081;181082;181083	181081		3
FACAVVCIQK	Unmodified	1194.59	2427	P61222	Abce1	ATP-binding cassette sub-family E member 1	yes	yes	0	0	0	2	1	2	2	1	1	1		1		1	1	1	2		1	1	1	62.892	62.892	2	0.00050899	24796	QE2_160128_OPL4022_SCS_EVs_and_LYS_C2	108.81	100.05			21923	2427	20323	297556;297557;297558;297559;297560;297561;297562;297563;297564;297565;297566;297567;297568;297569;297570;297571;297572;297573;297574	371421;371422;371423;371424;371425;371426;371427;371428;371429;371430;371431;371432;371433;371434;371435;371436;371437;371438;371439;371440	371424		19
FLSQLEITFR	Unmodified	1252.68	2427	P61222	Abce1	ATP-binding cassette sub-family E member 1	yes	yes	0	0	0				1	1														102.81	102.81	2	0.046447	42729	QE2_160128_OPL4022_SCS_EVs_and_LYS_D4	45.653	37.253			24088	2427	22340	331694;331695	415343;415344	415343		0
FLSQLEITFRR	Unmodified	1408.78	2427	P61222	Abce1	ATP-binding cassette sub-family E member 1	yes	yes	0	0	1	1		1																89.489	89.489	3	0.013531	39139	QE2_160128_OPL4022_SCS_EVs_and_LYS_C2	40.727	21.086			24089	2427	22341	331696;331697	415345;415346	415346		1
FRDASLVFK	Unmodified	1081.59	2427	P61222	Abce1	ATP-binding cassette sub-family E member 1	yes	yes	0	0	1	3	1	2	2	2	2	2		2		1	1	1	2	1	1	1	1	59.763	59.763	3	0.00088424	23766	QE2_160128_OPL4022_SCS_EVs_and_LYS_E2	96.143	67.969			24792	2427	22971	342147;342148;342149;342150;342151;342152;342153;342154;342155;342156;342157;342158;342159;342160;342161;342162;342163;342164;342165;342166;342167;342168;342169;342170;342171	428994;428995;428996;428997;428998;428999;429000;429001;429002;429003;429004;429005;429006;429007;429008;429009;429010;429011;429012;429013;429014;429015;429016;429017;429018;429019;429020;429021	429004		22
GSELQNYFTK	Unmodified	1185.57	2427	P61222	Abce1	ATP-binding cassette sub-family E member 1	yes	yes	0	0	0	1	2	1	2	1														67.654	67.654	2	0.00046768	27353	QE2_160128_OPL4022_SCS_EVs_and_LYS_D2	112.13	83.802			30850	2427	28584	427949;427950;427951;427952;427953;427954;427955	535870;535871;535872;535873;535874;535875;535876;535877;535878;535879	535875		10
GTVGSILDR	Unmodified	916.498	2427	P61222	Abce1	ATP-binding cassette sub-family E member 1	yes	yes	0	0	0				1	1								1	1	1	1	1	1	54.3	54.3	2	0.004304	21245	QE2_160128_OPL4022_SCS_EVs_and_LYS_R2	87.149	30.771			31585	2427	29271	438829;438830;438831;438832;438833;438834;438835;438836	549422;549423;549424;549425;549426;549427;549428;549429	549429		6
GTVGSILDRKDETK	Unmodified	1517.8	2427	P61222	Abce1	ATP-binding cassette sub-family E member 1	yes	yes	0	0	2	1			1															40.981	40.981	3;4	0.015211	13509	QE2_160128_OPL4022_SCS_EVs_and_LYS_D2	53.374	30.519			31586	2427	29272	438837;438838	549430;549431	549431		1
IAIVNHDK	Unmodified	908.508	2427	P61222	Abce1	ATP-binding cassette sub-family E member 1	yes	yes	0	0	0	1		1						1										25.406	25.406	2	0.040882	6275	QE2_160128_OPL4022_SCS_EVs_and_LYS_C2	71.379	49.932			35296	2427	32713	498627;498628;498629	625905;625906;625907	625906		0
ILEDDLK	Unmodified	844.454	2427	P61222	Abce1	ATP-binding cassette sub-family E member 1	yes	yes	0	0	0			1	1	1	1							1					1	47.485	47.485	2	0.060099	17592	QE2_160128_OPL4022_SCS_EVs_and_LYS_E2	75.189	12.042			37962	2427	35195	541484;541485;541486;541487;541488;541489	680217;680218;680219;680220;680221;680222	680219		6
INKLNSIKDVEQK	Unmodified	1527.86	2427	P61222	Abce1	ATP-binding cassette sub-family E member 1	yes	yes	0	0	2	1	1	2	2	2	1													37.308	37.308	2;3;4	9.6295e-06	11839	QE2_160128_OPL4022_SCS_EVs_and_LYS_C2	96.464	75.218			38925	2427	36039	554994;554995;554996;554997;554998;554999;555000;555001;555002	697170;697171;697172;697173;697174;697175;697176;697177;697178	697173		8
KCPFGALSIVNLPSNLEK	Unmodified	1986.06	2427	P61222	Abce1	ATP-binding cassette sub-family E member 1	yes	yes	0	0	1	1	1	1	1									1	1	1	1	1	1	103.15	103.15	3	1.0927e-08	46721	QE2_160128_OPL4022_SCS_EVs_and_LYS_D2	104.16	97.385			41815	2427	38696	597898;597899;597900;597901;597902;597903;597904;597905;597906;597907	752163;752164;752165;752166;752167;752168;752169;752170;752171;752172	752166		10
KSGNYFFLDD	Unmodified	1204.54	2427	P61222	Abce1	ATP-binding cassette sub-family E member 1	yes	yes	0	0	1	1	1	1	1							1				1				90.682	90.682	2	0.00085923	40251	QE2_160128_OPL4022_SCS_EVs_and_LYS_A2	105.52	96.546			44863	2427	41530	638958;638959;638960;638961;638962;638963	802367;802368;802369;802370;802371;802372	802367		6
LCIEVTPQSK	Unmodified	1173.61	2427	P61222	Abce1	ATP-binding cassette sub-family E member 1	yes	yes	0	0	0	1	2	2	2		1							1	1	1	1	1	2	59.004	59.004	2	0.00050529	23311	QE2_160128_OPL4022_SCS_EVs_and_LYS_A2	116.13	38.773			46727	2427	43275	667579;667580;667581;667582;667583;667584;667585;667586;667587;667588;667589;667590;667591;667592;667593	838102;838103;838104;838105;838106;838107;838108;838109;838110;838111;838112;838113;838114;838115;838116	838102		7
LKPDEGGEVPVLNVSYKPQK	Unmodified	2196.18	2427	P61222	Abce1	ATP-binding cassette sub-family E member 1	yes	yes	0	0	2	2	1	2	3	3	3	1		1				1		1		2	1	69.073	69.073	3;4	8.7961e-08	28704	QE2_160128_OPL4022_SCS_EVs_and_LYS_Q2	93.029	76.718			50596	2427	46874	720468;720469;720470;720471;720472;720473;720474;720475;720476;720477;720478;720479;720480;720481;720482;720483;720484;720485;720486;720487;720488	904089;904090;904091;904092;904093;904094;904095;904096;904097;904098;904099;904100;904101;904102;904103;904104;904105;904106;904107;904108;904109;904110;904111;904112	904110		23
LPIPRPGEVLGLVGTNGIGK	Unmodified	1986.16	2427	P61222	Abce1	ATP-binding cassette sub-family E member 1	yes	yes	0	0	1	1		1	1	1	1													107.64	107.64	3	4.8015e-11	48755	QE2_160128_OPL4022_SCS_EVs_and_LYS_E2	108.13	97.991			53174	2427	49252	755415;755416;755417;755418;755419	947469;947470;947471;947472;947473	947472		4
NTVANSPQTLLAGMNK	Oxidation (M)	1673.84	2427	P61222	Abce1	ATP-binding cassette sub-family E member 1	yes	yes	0	1	0	1	1	1	1	1	1													62.278	62.278	2	1.8253e-07	24780	QE2_160128_OPL4022_SCS_EVs_and_LYS_A2	102.64	70.755			64506	2427	58787	903863;903864;903865;903866;903867;903868	1131862;1131863;1131864;1131865;1131866;1131867	1131862	3011	5
NTVANSPQTLLAGMNK	Unmodified	1657.85	2427	P61222	Abce1	ATP-binding cassette sub-family E member 1	yes	yes	0	0	0	3	2	5	3	6	4	2		2				1	1	1	2	1	1	78.721	78.721	2;3	6.8709e-37	33232	QE2_160128_OPL4022_SCS_EVs_and_LYS_M2	180.74	153.64			64507	2427	58787	903869;903870;903871;903872;903873;903874;903875;903876;903877;903878;903879;903880;903881;903882;903883;903884;903885;903886;903887;903888;903889;903890;903891;903892;903893;903894;903895;903896;903897;903898;903899;903900;903901;903902	1131868;1131869;1131870;1131871;1131872;1131873;1131874;1131875;1131876;1131877;1131878;1131879;1131880;1131881;1131882;1131883;1131884;1131885;1131886;1131887;1131888;1131889;1131890;1131891;1131892;1131893;1131894;1131895;1131896;1131897;1131898;1131899;1131900;1131901;1131902;1131903;1131904	1131898		34
NVEDLSGGELQR	Unmodified	1315.64	2427	P61222	Abce1	ATP-binding cassette sub-family E member 1	yes	yes	0	0	0	2	3	2	3	2	3	1	1	2						1	1	1	1	53.154	53.154	2	2.72e-09	20015	QE2_160128_OPL4022_SCS_EVs_and_LYS_C2	152.38	132.25			64584	2427	58859	905198;905199;905200;905201;905202;905203;905204;905205;905206;905207;905208;905209;905210;905211;905212;905213;905214;905215;905216;905217;905218;905219;905220	1133574;1133575;1133576;1133577;1133578;1133579;1133580;1133581;1133582;1133583;1133584;1133585;1133586;1133587;1133588;1133589;1133590;1133591;1133592;1133593;1133594;1133595;1133596;1133597;1133598;1133599;1133600	1133581		25
PGEVLGLVGTNGIGK	Unmodified	1409.79	2427	P61222	Abce1	ATP-binding cassette sub-family E member 1	yes	yes	0	0	0	1																		85.867	85.867	2	0.0065347	37291	QE2_160128_OPL4022_SCS_EVs_and_LYS_A2	48.216	39.181			65275	2427	59499	915095	1145947	1145947		1
RDPNNYRPR	Unmodified	1186.6	2427	P61222	Abce1	ATP-binding cassette sub-family E member 1	yes	yes	0	0	2	2	1	1	1	1								1	1		1		2	16.311	16.311	3	0.0035155	1557	QE2_160128_OPL4022_SCS_EVs_and_LYS_N2	104.05	85.911			70159	2427	64062	969222;969223;969224;969225;969226;969227;969228;969229;969230;969231;969232	1212148;1212149;1212150;1212151;1212152;1212153;1212154;1212155;1212156;1212157;1212158;1212159	1212156		11
SGNYFFLDD	Unmodified	1076.45	2427	P61222	Abce1	ATP-binding cassette sub-family E member 1	yes	yes	0	0	0			1	1	1	1													107.13	107.13	2	0.0038317	48671	QE2_160128_OPL4022_SCS_EVs_and_LYS_C2	89.886	88.404			74482	2427	68104	1026861;1026862;1026863;1026864	1284127;1284128;1284129;1284130	1284127		4
SLINPDR	Unmodified	813.434	2427	P61222	Abce1	ATP-binding cassette sub-family E member 1	yes	yes	0	0	0						1	1								1				38.115	38.115	2	0.041157	13073	QE2_160128_OPL4022_SCS_EVs_and_LYS_F2	71.922	41.31			75967	2427	69496	1047569;1047570;1047571	1309489;1309490;1309491	1309489		3
TQAIVCQQLDLTHLK	Unmodified	1766.93	2427	P61222	Abce1	ATP-binding cassette sub-family E member 1	yes	yes	0	0	0	3	2	3	3	3	3	1	1	3	1	1	2	1	1	1	1	1	1	79.062	79.062	2;3	9.6485e-14	33786	QE2_160128_OPL4022_SCS_EVs_and_LYS_D2	131.56	126.42			84250	2427	77122	1165916;1165917;1165918;1165919;1165920;1165921;1165922;1165923;1165924;1165925;1165926;1165927;1165928;1165929;1165930;1165931;1165932;1165933;1165934;1165935;1165936;1165937;1165938;1165939;1165940;1165941;1165942;1165943;1165944;1165945;1165946;1165947	1458685;1458686;1458687;1458688;1458689;1458690;1458691;1458692;1458693;1458694;1458695;1458696;1458697;1458698;1458699;1458700;1458701;1458702;1458703;1458704;1458705;1458706;1458707;1458708;1458709;1458710;1458711;1458712;1458713;1458714;1458715;1458716	1458693		30
TQAIVCQQLDLTHLKER	Unmodified	2052.08	2427	P61222	Abce1	ATP-binding cassette sub-family E member 1	yes	yes	0	0	1			1																72.167	72.167	4	0.02436	29951	QE2_160128_OPL4022_SCS_EVs_and_LYS_C2	28.333	22.216			84251	2427	77123	1165948	1458717	1458717		0
VAETANEEEVKK	Unmodified	1345.67	2427	P61222	Abce1	ATP-binding cassette sub-family E member 1	yes	yes	0	0	1	1	5	2	4	4	4	4	3	4	3	4	2	2	3	4	3	3	3	18.433	18.433	2;3	1.1142e-10	2394	QE2_160128_OPL4022_SCS_EVs_and_LYS_M2	161.93	131.59			86456	2427	79137	1200100;1200101;1200102;1200103;1200104;1200105;1200106;1200107;1200108;1200109;1200110;1200111;1200112;1200113;1200114;1200115;1200116;1200117;1200118;1200119;1200120;1200121;1200122;1200123;1200124;1200125;1200126;1200127;1200128;1200129;1200130;1200131;1200132;1200133;1200134;1200135;1200136;1200137;1200138;1200139;1200140;1200141;1200142;1200143;1200144;1200145;1200146;1200147;1200148;1200149…	1502383;1502384;1502385;1502386;1502387;1502388;1502389;1502390;1502391;1502392;1502393;1502394;1502395;1502396;1502397;1502398;1502399;1502400;1502401;1502402;1502403;1502404;1502405;1502406;1502407;1502408;1502409;1502410;1502411;1502412;1502413;1502414;1502415;1502416;1502417;1502418;1502419;1502420;1502421;1502422;1502423;1502424;1502425;1502426;1502427;1502428;1502429;1502430;1502431;1502432…	1502425		60
VIVFDGVPSK	Unmodified	1059.6	2427	P61222	Abce1	ATP-binding cassette sub-family E member 1	yes	yes	0	0	0	2		2	2	2	1			1			1			1		1		72.867	72.867	2	0.009373	27815	QE2_160128_OPL4022_SCS_EVs_and_LYS_I4	63.073	52.787			89410	2427	81873	1250142;1250143;1250144;1250145;1250146;1250147;1250148;1250149;1250150;1250151;1250152;1250153;1250154	1566245;1566246;1566247;1566248;1566249;1566250;1566251;1566252;1566253;1566254;1566255;1566256;1566257	1566254		11
AANAAENDFSVSQAEVSSR	Unmodified	1951.89	3585	Q6P542	Abcf1	ATP-binding cassette sub-family F member 1	yes	yes	0	0	0	2	2	2	6	3	4	1		1	1		1	2		1	2	1	1	62.307	62.307	2;3	2.7336e-144	22803	QE2_160128_OPL4022_SCS_EVs_and_LYS_F1	265.43	251.44			575	3585	523	6778;6779;6780;6781;6782;6783;6784;6785;6786;6787;6788;6789;6790;6791;6792;6793;6794;6795;6796;6797;6798;6799;6800;6801;6802;6803;6804;6805;6806;6807	8077;8078;8079;8080;8081;8082;8083;8084;8085;8086;8087;8088;8089;8090;8091;8092;8093;8094;8095;8096;8097;8098;8099;8100;8101;8102;8103;8104;8105;8106;8107;8108;8109;8110;8111;8112;8113	8099		36
ANDPYANLSK	Unmodified	1091.52	3585	Q6P542	Abcf1	ATP-binding cassette sub-family F member 1	yes	yes	0	0	0					1														42.327	42.327	2	0.010762	14170	QE2_160128_OPL4022_SCS_EVs_and_LYS_E1	54.286	16.702			5468	3585	5022	80225	100192	100192		1
ATGAAAAEAK	Unmodified	859.44	3585	Q6P542	Abcf1	ATP-binding cassette sub-family F member 1	yes	yes	0	0	0				1	1														16.507	16.507	2	0.0010556	2029	QE2_160128_OPL4022_SCS_EVs_and_LYS_E1	86.014	48.287			7334	3585	6751	104508;104509	130152;130153	130153		1
AVAEEPPGLR	Unmodified	1037.55	3585	Q6P542	Abcf1	ATP-binding cassette sub-family F member 1	yes	yes	0	0	0	2	2	2	2	2	3				1	1	1			1			1	43.687	43.687	2	0.00058687	14330	QE2_160128_OPL4022_SCS_EVs_and_LYS_A1	102.55	85.078			7632	3585	7039	107626;107627;107628;107629;107630;107631;107632;107633;107634;107635;107636;107637;107638;107639;107640;107641;107642;107643	133788;133789;133790;133791;133792;133793;133794;133795;133796;133797;133798;133799;133800;133801;133802;133803;133804;133805;133806;133807	133788		16
EAEQGSGEEKEEKEGDLK	Unmodified	1990.9	3585	Q6P542	Abcf1	ATP-binding cassette sub-family F member 1	yes	yes	0	0	2						2													18.155	18.155	3;4	1.3062e-09	2397	QE2_160128_OPL4022_SCS_EVs_and_LYS_F1	95.662	84.547			15206	3585	14068	210978;210979	263774;263775	263775		1
EVLEALGEVMVNRPR	Unmodified	1710.91	3585	Q6P542	Abcf1	ATP-binding cassette sub-family F member 1	yes	yes	0	0	1	1		1		1	1												2	93.15	93.15	3	0.0020373	39815	QE2_160128_OPL4022_SCS_EVs_and_LYS_C1	46.276	20.545			21333	3585	19781	289854;289855;289856;289857;289858;289859	362063;362064;362065;362066;362067;362068;362069	362064		5
EVLEALGEVMVNRPRD	Unmodified	1825.94	3585	Q6P542	Abcf1	ATP-binding cassette sub-family F member 1	yes	yes	0	0	2			1			1													94.613	94.613	3	0.0002478	41777	QE2_160128_OPL4022_SCS_EVs_and_LYS_F1	70.451	62.742			21334	3585	19782	289860;289861	362070;362071	362071		1
FGLESHAHTIQICK	Unmodified	1639.81	3585	Q6P542	Abcf1	ATP-binding cassette sub-family F member 1	yes	yes	0	0	0	3		6	3	2	5	2	2	5			3			2		1	1	57.027	57.027	2;3;4	1.318e-07	19179	QE2_160128_OPL4022_SCS_EVs_and_LYS_I5	102.52	95.401			22993	3585	21317	314710;314711;314712;314713;314714;314715;314716;314717;314718;314719;314720;314721;314722;314723;314724;314725;314726;314727;314728;314729;314730;314731;314732;314733;314734;314735;314736;314737;314738;314739;314740;314741;314742;314743;314744	393096;393097;393098;393099;393100;393101;393102;393103;393104;393105;393106;393107;393108;393109;393110;393111;393112;393113;393114;393115;393116;393117;393118;393119;393120;393121;393122;393123;393124;393125;393126;393127;393128;393129;393130	393123		29
FSISAHGK	Unmodified	845.44	3585	Q6P542	Abcf1	ATP-binding cassette sub-family F member 1	yes	yes	0	0	0				1															28.571	28.571	2	0.023584	7279	QE2_160128_OPL4022_SCS_EVs_and_LYS_D1	60.91	36.938			25033	3585	23197	345153	432559	432559		1
GAVIVVSHDAR	Unmodified	1122.61	3585	Q6P542	Abcf1	ATP-binding cassette sub-family F member 1	yes	yes	0	0	0	1	2	1	3	2	3	1		1					1		1	2		37.117	37.117	2;3	0.00225	12566	QE2_160128_OPL4022_SCS_EVs_and_LYS_E1	72.582	61.825			26420	3585	24483	366204;366205;366206;366207;366208;366209;366210;366211;366212;366213;366214;366215;366216;366217;366218;366219;366220;366221	459265;459266;459267;459268;459269;459270;459271;459272;459273;459274;459275;459276;459277;459278;459279;459280;459281;459282	459273		15
GNYMTFK	Unmodified	859.39	3585	Q6P542	Abcf1	ATP-binding cassette sub-family F member 1	yes	yes	0	0	0						1													48.289	48.289	2	0.019191	17512	QE2_160128_OPL4022_SCS_EVs_and_LYS_F1	99.375	75.176			30001	3585	27797	417092	522563	522563		1
ICIVGPNGVGK	Unmodified	1112.6	3585	Q6P542	Abcf1	ATP-binding cassette sub-family F member 1	yes	yes	0	0	0			2	1		1													60.371	60.371	2	0.0042417	23251	QE2_160128_OPL4022_SCS_EVs_and_LYS_C1	66.19	56.302			35593	3585	32991	503098;503099;503100;503101	631348;631349;631350;631351	631348		4
IGFFNQQYAEQLHMEETPTEYLQR	Oxidation (M)	2987.38	3585	Q6P542	Abcf1	ATP-binding cassette sub-family F member 1	yes	yes	0	1	0	1				1	1													96.003	96.003	3	6.5427e-05	40903	QE2_160128_OPL4022_SCS_EVs_and_LYS_A1	47.564	46.879			36679	3585	34010	519856;519857;519858	652468;652469;652470	652468	4561	3
IGFFNQQYAEQLHMEETPTEYLQR	Unmodified	2971.38	3585	Q6P542	Abcf1	ATP-binding cassette sub-family F member 1	yes	yes	0	0	0	2	1	2	1	3	3		1					1		1	1		1	105.01	105.01	3	1.6303e-128	47715	QE2_160128_OPL4022_SCS_EVs_and_LYS_F1	229.78	222.06			36680	3585	34010	519859;519860;519861;519862;519863;519864;519865;519866;519867;519868;519869;519870;519871;519872;519873;519874;519875	652471;652472;652473;652474;652475;652476;652477;652478;652479;652480;652481;652482;652483;652484;652485;652486;652487;652488;652489;652490;652491;652492	652483		22
ILAGLGFDPEMQNRPTQK	Oxidation (M)	2030.03	3585	Q6P542	Abcf1	ATP-binding cassette sub-family F member 1	yes	yes	0	1	1	1					1													72.638	72.638	3	8.1687e-05	31548	QE2_160128_OPL4022_SCS_EVs_and_LYS_F1	62.438	53.581			37821	3585	35069	539046;539047	677180;677181	677181	4562	2
ILAGLGFDPEMQNRPTQK	Unmodified	2014.03	3585	Q6P542	Abcf1	ATP-binding cassette sub-family F member 1	yes	yes	0	0	1	1	1	1		1	1	1				1			1					80.99	80.99	3	5.8845e-06	32222	QE2_160128_OPL4022_SCS_EVs_and_LYS_B1	76.586	65.472			37822	3585	35069	539048;539049;539050;539051;539052;539053;539054;539055	677182;677183;677184;677185;677186;677187;677188;677189;677190;677191;677192	677184		11
KNQDEESQEPPELLK	Unmodified	1782.86	3585	Q6P542	Abcf1	ATP-binding cassette sub-family F member 1	yes	yes	0	0	1			1		1	1													49.975	49.975	3	3.232e-06	17602	QE2_160128_OPL4022_SCS_EVs_and_LYS_F1	93.039	85.465			44234	3585	40940	629830;629831;629832	790972;790973;790974	790974		2
KTFFEELAVEDK	Unmodified	1454.73	3585	Q6P542	Abcf1	ATP-binding cassette sub-family F member 1	yes	yes	0	0	1						1													86.328	86.328	3	0.00051467	37653	QE2_160128_OPL4022_SCS_EVs_and_LYS_F1	63.727	55.327			45029	3585	41689	640846	804694	804694		1
LITETNCQLWVVEEQGVSQIDGDFDDYKR	Unmodified	3456.61	3585	Q6P542	Abcf1	ATP-binding cassette sub-family F member 1	yes	yes	0	0	1						1													113.59	113.59	3	0.11268	52079	QE2_160128_OPL4022_SCS_EVs_and_LYS_F1	5.8917	5.3244			50155	3585	46472	714903	897375	897375		1
LQGQLEQGDDTAAEK	Unmodified	1601.75	3585	Q6P542	Abcf1	ATP-binding cassette sub-family F member 1	yes	yes	0	0	0	1	1		1	1	1													32.956	32.956	2	1.9801e-09	9769	QE2_160128_OPL4022_SCS_EVs_and_LYS_F1	118.2	113.3			53835	3585	49875	762840;762841;762842;762843;762844	956348;956349;956350;956351;956352	956352		5
LQGQLEQGDDTAAEKLEK	Unmodified	1971.97	3585	Q6P542	Abcf1	ATP-binding cassette sub-family F member 1	yes	yes	0	0	1	4	2	4	5	4	6													51.789	51.789	2;3	1.7658e-48	16984	QE2_160128_OPL4022_SCS_EVs_and_LYS_F1	181.63	163.05			53836	3585	49876	762845;762846;762847;762848;762849;762850;762851;762852;762853;762854;762855;762856;762857;762858;762859;762860;762861;762862;762863;762864;762865;762866;762867;762868;762869	956353;956354;956355;956356;956357;956358;956359;956360;956361;956362;956363;956364;956365;956366;956367;956368;956369;956370;956371;956372;956373;956374;956375;956376;956377;956378;956379;956380;956381;956382	956377		30
NLDFGIDMDSR	Unmodified	1281.57	3585	Q6P542	Abcf1	ATP-binding cassette sub-family F member 1	yes	yes	0	0	0	1		1	3	2	2													93.576	93.576	2	0.0012739	37529	QE2_160128_OPL4022_SCS_EVs_and_LYS_A1	76.326	70.431			62629	3585	57086	875226;875227;875228;875229;875230;875231;875232;875233;875234	1095241;1095242;1095243;1095244;1095245;1095246;1095247;1095248;1095249	1095241		7
NQDEESQEPPELLK	Unmodified	1654.77	3585	Q6P542	Abcf1	ATP-binding cassette sub-family F member 1	yes	yes	0	0	0	1	1		5	1	1													61.822	61.822	2	3.0861e-23	23008	QE2_160128_OPL4022_SCS_EVs_and_LYS_F1	164.88	158.48			63774	3585	58108	893237;893238;893239;893240;893241;893242;893243;893244;893245	1118514;1118515;1118516;1118517;1118518;1118519;1118520;1118521;1118522;1118523	1118523		10
QAGEEEKLQK	Unmodified	1158.59	3585	Q6P542	Abcf1	ATP-binding cassette sub-family F member 1	yes	yes	0	0	1			1	1															18.419	18.419	2	0.011408	3077	QE2_160128_OPL4022_SCS_EVs_and_LYS_C1	75.387	42.009			65794	3585	59975	921123;921124	1153728;1153729	1153728		2
QAMLENASDIKLEK	Unmodified	1588.81	3585	Q6P542	Abcf1	ATP-binding cassette sub-family F member 1	yes	yes	0	0	1	2		2		2	2													61.836	61.836	2;3	8.6763e-05	22639	QE2_160128_OPL4022_SCS_EVs_and_LYS_A1	70.654	59.071			65891	3585	60064	922405;922406;922407;922408;922409;922410;922411;922412	1155295;1155296;1155297;1155298;1155299;1155300;1155301;1155302	1155295		7
QQPPEPEWIGDGEGTSPADK	Unmodified	2136.96	3585	Q6P542	Abcf1	ATP-binding cassette sub-family F member 1	yes	yes	0	0	0			1			1													69.226	69.226	2	0.00018319	28772	QE2_160128_OPL4022_SCS_EVs_and_LYS_F1	56.017	52.145			68722	3585	62707	952747;952748	1191953;1191954;1191955	1191955		3
QQPPEPEWIGDGEGTSPADKVVK	Unmodified	2463.19	3585	Q6P542	Abcf1	ATP-binding cassette sub-family F member 1	yes	yes	0	0	1	2	1	2		1	1													72.098	72.098	3	1.7625e-13	30046	QE2_160128_OPL4022_SCS_EVs_and_LYS_F1	77.575	71.072			68723	3585	62708	952749;952750;952751;952752;952753;952754;952755	1191956;1191957;1191958;1191959;1191960;1191961;1191962;1191963;1191964;1191965	1191964		9
RILAGLGFDPEMQNRPTQK	Unmodified	2170.13	3585	Q6P542	Abcf1	ATP-binding cassette sub-family F member 1	yes	yes	0	0	2						1													75.129	75.129	4	2.7285e-05	31804	QE2_160128_OPL4022_SCS_EVs_and_LYS_F1	65.808	61.55			70729	3585	64603	976941	1221736	1221736		0
RKNQDEESQEPPELLK	Unmodified	1938.96	3585	Q6P542	Abcf1	ATP-binding cassette sub-family F member 1	yes	yes	0	0	2						2													42.111	42.111	3	8.3663e-07	14214	QE2_160128_OPL4022_SCS_EVs_and_LYS_F1	83.751	73.396			70850	3585	64719	978405;978406	1223699;1223700	1223699		2
RLQGQLEQGDDTAAEK	Unmodified	1757.85	3585	Q6P542	Abcf1	ATP-binding cassette sub-family F member 1	yes	yes	0	0	1															1			1	30.602	30.602	3	0.0019817	8854	QE2_160128_OPL4022_SCS_EVs_and_LYS_O1	39.256	30.691			71134	3585	64987	981786;981787	1227823;1227824	1227823		2
RLQGQLEQGDDTAAEKLEK	Unmodified	2128.08	3585	Q6P542	Abcf1	ATP-binding cassette sub-family F member 1	yes	yes	0	0	2	1		2		3	3													44.961	44.961	3;4	2.8244e-48	15942	QE2_160128_OPL4022_SCS_EVs_and_LYS_C1	170.22	156.24			71135	3585	64988	981788;981789;981790;981791;981792;981793;981794;981795;981796	1227825;1227826;1227827;1227828;1227829;1227830;1227831;1227832;1227833	1227827		9
SFNLPYQDAR	Unmodified	1209.58	3585	Q6P542	Abcf1	ATP-binding cassette sub-family F member 1	yes	yes	0	0	0	1	2	1	2		2				1		2	1		1			1	75.361	75.361	2;3	0.0012496	26931	QE2_160128_OPL4022_SCS_EVs_and_LYS_A5	78.342	62.712			73987	3585	67647	1019205;1019206;1019207;1019208;1019209;1019210;1019211;1019212;1019213;1019214;1019215;1019216;1019217;1019218	1274097;1274098;1274099;1274100;1274101;1274102;1274103;1274104;1274105;1274106;1274107;1274108;1274109;1274110;1274111;1274112;1274113;1274114;1274115	1274097		18
STLLLLLTGK	Unmodified	1057.67	3585	Q6P542	Abcf1	ATP-binding cassette sub-family F member 1	yes	yes	0	0	0	3	1	3	3	2	2						1			1				112.64	112.64	2	0.00047842	49507	QE2_160128_OPL4022_SCS_EVs_and_LYS_C1	111.27	103.7			78850	3585	72143	1082757;1082758;1082759;1082760;1082761;1082762;1082763;1082764;1082765;1082766;1082767;1082768;1082769;1082770;1082771;1082772	1353077;1353078;1353079;1353080;1353081;1353082;1353083;1353084;1353085;1353086;1353087;1353088;1353089;1353090;1353091;1353092;1353093;1353094	1353082		16
TFFEELAVEDKQAGEEEKLQK	Unmodified	2467.21	3585	Q6P542	Abcf1	ATP-binding cassette sub-family F member 1	yes	yes	0	0	2			1			1													79.386	79.386	4	0.00026719	33150	QE2_160128_OPL4022_SCS_EVs_and_LYS_C1	45.992	33.799			81208	3585	74321	1119319;1119320	1399628;1399629	1399628		1
TLLIVSHDQGFLDDVCTDIIHLDTQR	Unmodified	3023.5	3585	Q6P542	Abcf1	ATP-binding cassette sub-family F member 1	yes	yes	0	0	0					1														30.133	30.133	6	0.1029	8446	QE2_160128_OPL4022_SCS_EVs_and_LYS_E2	4.4954	1.3741			83070	3585	76058	1148533	1436590	1436590		1
VLKPAKPEK	Unmodified	1008.63	3585	Q6P542	Abcf1	ATP-binding cassette sub-family F member 1	yes	yes	0	0	2		1			1														18.761	18.761	2	0.056054	3666	QE2_160128_OPL4022_SCS_EVs_and_LYS_E1	63.734	29.171			90214	3585	82625	1262533;1262534	1581494;1581495	1581495		2
VVFAELACR	Unmodified	1063.55	3585	Q6P542	Abcf1	ATP-binding cassette sub-family F member 1	yes	yes	0	0	0						1								1				1	74.319	74.319	2	0.0096906	30184	QE2_160128_OPL4022_SCS_EVs_and_LYS_F1	72.928	60.692			93339	3585	85491	1309497;1309498;1309499	1641294;1641295;1641296	1641294		1
YGLVGPNGK	Unmodified	903.481	3585	Q6P542	Abcf1	ATP-binding cassette sub-family F member 1	yes	yes	0	0	0	1		1																41.503	41.503	2	0.0041481	14941	QE2_160128_OPL4022_SCS_EVs_and_LYS_C1	73.665	35.937			96032	3585	87983	1349766;1349767	1692844;1692845	1692845		2
DFSGGWR	Unmodified	823.361	5240	Q99LE6	Abcf2	ATP-binding cassette sub-family F member 2	yes	yes	0	0	0			1			1													55.564	55.564	2	0.073565	21214	QE2_160128_OPL4022_SCS_EVs_and_LYS_C2	70.67	58.476			11124	5240	10291	154675;154676	192656;192657	192656		2
ELEDFEMKK	Unmodified	1167.55	5240	Q99LE6	Abcf2	ATP-binding cassette sub-family F member 2	yes	yes	0	0	1	2		1	2	2	1												1	50.389	50.389	3	0.0006182	18694	QE2_160128_OPL4022_SCS_EVs_and_LYS_C2	92.051	65.609			18306	5240	16985	252079;252080;252081;252082;252083;252084;252085;252086;252087	315702;315703;315704;315705;315706;315707;315708;315709;315710	315704		2
ETTGDGEVDLLTK	Unmodified	1376.67	5240	Q99LE6	Abcf2	ATP-binding cassette sub-family F member 2	yes	yes	0	0	0	1																		65.387	65.387	2	0.0099899	26384	QE2_160128_OPL4022_SCS_EVs_and_LYS_A2	46.318	31.343			20973	5240	19452	284552	355529	355529		0
EVPIPEHIDIYHLTR	Unmodified	1830.96	5240	Q99LE6	Abcf2	ATP-binding cassette sub-family F member 2	yes	yes	0	0	0	2	2	2	2	3	2	2	1	2	2	2	2	2	2	2	2	2	2	90.449	90.449	3;4	9.1613e-09	39218	QE2_160128_OPL4022_SCS_EVs_and_LYS_P3	111.64	101.03			21444	5240	19875	291217;291218;291219;291220;291221;291222;291223;291224;291225;291226;291227;291228;291229;291230;291231;291232;291233;291234;291235;291236;291237;291238;291239;291240;291241;291242;291243;291244;291245;291246;291247;291248;291249;291250;291251;291252	363711;363712;363713;363714;363715;363716;363717;363718;363719;363720;363721;363722;363723;363724;363725;363726;363727;363728;363729;363730;363731;363732;363733;363734;363735;363736;363737;363738;363739;363740;363741;363742;363743;363744;363745;363746;363747;363748;363749;363750;363751;363752;363753;363754;363755;363756	363752		46
FHWEQDQIAHMK	Unmodified	1568.72	5240	Q99LE6	Abcf2	ATP-binding cassette sub-family F member 2	yes	yes	0	0	0	1				1	2													60.266	60.266	3;4	3.2647e-05	23430	QE2_160128_OPL4022_SCS_EVs_and_LYS_F2	91.784	87.67			23249	5240	21553	318685;318686;318687;318688	398165;398166;398167;398168	398167		4
ILHGLGFTPAMQR	Unmodified	1439.77	5240	Q99LE6	Abcf2	ATP-binding cassette sub-family F member 2	yes	yes	0	0	0	3	1	3	4	2	3	1	1	1	1		1	1		1		1	2	73.686	73.686	2;3	4.0546e-05	30983	QE2_160128_OPL4022_SCS_EVs_and_LYS_E2	81.525	69.256			38116	5240	35344	544046;544047;544048;544049;544050;544051;544052;544053;544054;544055;544056;544057;544058;544059;544060;544061;544062;544063;544064;544065;544066;544067;544068;544069;544070;544071	683797;683798;683799;683800;683801;683802;683803;683804;683805;683806;683807;683808;683809;683810;683811;683812;683813;683814;683815;683816;683817;683818;683819;683820;683821;683822	683808		25
ILVLVSHSQDFLNGVCTNIIHMHNK	Unmodified	2888.48	5240	Q99LE6	Abcf2	ATP-binding cassette sub-family F member 2	yes	yes	0	0	0						1													106.07	106.07	5	0.0020967	48282	QE2_160128_OPL4022_SCS_EVs_and_LYS_F2	32.896	31.321			38560	5240	35750	549980	690896	690896		0
IPPPVIMVQNVSFK	Unmodified	1567.88	5240	Q99LE6	Abcf2	ATP-binding cassette sub-family F member 2	yes	yes	0	0	0	3	1	5	3	2	3	1	1	1	1	1	1	2	1	1	1		1	105.2	105.2	2;3	4.3097e-07	41962	QE2_160128_OPL4022_SCS_EVs_and_LYS_L5	97.69	93.805			39246	5240	36331	559476;559477;559478;559479;559480;559481;559482;559483;559484;559485;559486;559487;559488;559489;559490;559491;559492;559493;559494;559495;559496;559497;559498;559499;559500;559501;559502;559503;559504	702890;702891;702892;702893;702894;702895;702896;702897;702898;702899;702900;702901;702902;702903;702904;702905;702906;702907;702908;702909;702910;702911;702912;702913;702914;702915;702916;702917;702918;702919;702920	702914		18
KGHEENGDAVTEPQVAEEK	Unmodified	2065.96	5240	Q99LE6	Abcf2	ATP-binding cassette sub-family F member 2	yes	yes	0	0	1			1																29.486	29.486	4	0.030789	8190	QE2_160128_OPL4022_SCS_EVs_and_LYS_C2	26.78	23.3			42635	5240	39465	608175	764474	764474		0
LAHEDAECEK	Unmodified	1200.51	5240	Q99LE6	Abcf2	ATP-binding cassette sub-family F member 2	yes	yes	0	0	0		1	2		2			1	1			1						2	15.534	15.534	2;3	0.00010186	1186	QE2_160128_OPL4022_SCS_EVs_and_LYS_B3	147.74	137.51			46109	5240	42697	657637;657638;657639;657640;657641;657642;657643;657644;657645;657646	825603;825604;825605;825606;825607;825608;825609;825610;825611;825612	825603		9
LEELDADK	Unmodified	931.45	5240	Q99LE6	Abcf2	ATP-binding cassette sub-family F member 2	yes	yes	0	0	0			1		1	1													32.972	32.972	2	0.017564	9658	QE2_160128_OPL4022_SCS_EVs_and_LYS_F2	81.296	1.8223			47579	5240	44079	678020;678021;678022	850903;850904;850905	850905		3
LEELDADKAEMR	Unmodified	1418.67	5240	Q99LE6	Abcf2	ATP-binding cassette sub-family F member 2	yes	yes	0	0	1	1		2	1	2	3	1	2	2	2	1			1	1	1	1	1	46.614	46.614	2;3	2.02e-06	16349	QE2_160128_OPL4022_SCS_EVs_and_LYS_D3	114.72	102.45			47580	5240	44080	678023;678024;678025;678026;678027;678028;678029;678030;678031;678032;678033;678034;678035;678036;678037;678038;678039;678040;678041;678042;678043;678044	850906;850907;850908;850909;850910;850911;850912;850913;850914;850915;850916;850917;850918;850919;850920;850921;850922;850923;850924;850925;850926;850927	850909		20
LEELDADKAEMR	Oxidation (M)	1434.67	5240	Q99LE6	Abcf2	ATP-binding cassette sub-family F member 2	yes	yes	0	1	1		1	2	1	3	1													36.641	36.641	2;3	0.0013396	11365	QE2_160128_OPL4022_SCS_EVs_and_LYS_D3	66.989	47.33			47581	5240	44080	678045;678046;678047;678048;678049;678050;678051;678052	850928;850929;850930;850931;850932;850933;850934;850935	850931	6240	6
LIQQVAQEIWVCEK	Unmodified	1742.9	5240	Q99LE6	Abcf2	ATP-binding cassette sub-family F member 2	yes	yes	0	0	0			1	1		2	1		1										96.839	96.839	2;3	1.5448e-06	43025	QE2_160128_OPL4022_SCS_EVs_and_LYS_D2	98.943	86.789			50071	5240	46392	713060;713061;713062;713063;713064;713065	894713;894714;894715;894716;894717;894718	894714		6
LLTGELLPTDGMIR	Unmodified	1527.83	5240	Q99LE6	Abcf2	ATP-binding cassette sub-family F member 2	yes	yes	0	0	0			1	1	1	2													104.55	104.55	2	2.908e-06	47253	QE2_160128_OPL4022_SCS_EVs_and_LYS_E2	95.981	87.666			52063	5240	48265	740109;740110;740111;740112;740113	928192;928193;928194;928195;928196	928194		5
LLTGELLPTDGMIRK	Unmodified	1655.93	5240	Q99LE6	Abcf2	ATP-binding cassette sub-family F member 2	yes	yes	0	0	1	1		1			1													89.7	89.7	3	0.00030989	39124	QE2_160128_OPL4022_SCS_EVs_and_LYS_F2	59.709	55.092			52064	5240	48266	740114;740115;740116	928197;928198;928199	928199		2
LVDEEPQLTK	Unmodified	1170.61	5240	Q99LE6	Abcf2	ATP-binding cassette sub-family F member 2	yes	yes	0	0	0		1	1	1	1	2								1					49.254	49.254	2	0.0023374	16468	QE2_160128_OPL4022_SCS_EVs_and_LYS_F5	78.488	52.443			56234	5240	52131	796574;796575;796576;796577;796578;796579;796580	998503;998504;998505;998506;998507;998508;998509	998508		7
LVDEEPQLTKR	Unmodified	1326.71	5240	Q99LE6	Abcf2	ATP-binding cassette sub-family F member 2	yes	yes	0	0	1	1		2		3	1		1											39.341	39.341	3	0.0002809	14275	QE2_160128_OPL4022_SCS_EVs_and_LYS_A2	74.611	61.022			56235	5240	52132	796581;796582;796583;796584;796585;796586;796587;796588	998510;998511;998512;998513;998514;998515;998516;998517	998510		3
SMLLSAIGK	Unmodified	918.521	5240	Q99LE6	Abcf2	ATP-binding cassette sub-family F member 2	yes	yes	0	0	0	1		1	1		3													77.548	77.548	2	0.022239	32436	QE2_160128_OPL4022_SCS_EVs_and_LYS_C3	60.102	16.66			76623	5240	70089	1056480;1056481;1056482;1056483;1056484;1056485	1320603;1320604;1320605;1320606;1320607;1320608	1320604		6
SMLLSAIGKR	Unmodified	1074.62	5240	Q99LE6	Abcf2	ATP-binding cassette sub-family F member 2	yes	yes	0	0	1	2		1	1	2	1		1				1							62.742	62.742	3	0.00040379	24066	QE2_160128_OPL4022_SCS_EVs_and_LYS_E3	78.556	67.732			76624	5240	70090	1056486;1056487;1056488;1056489;1056490;1056491;1056492;1056493;1056494	1320609;1320610;1320611;1320612;1320613;1320614;1320615;1320616;1320617	1320614		5
TLSFYFPPCGK	Unmodified	1315.63	5240	Q99LE6	Abcf2	ATP-binding cassette sub-family F member 2	yes	yes	0	0	0						1													93.35	93.35	2	0.0098793	41380	QE2_160128_OPL4022_SCS_EVs_and_LYS_F2	51.998	44.868			83298	5240	76264	1152150	1441366	1441366		1
TPLQCVMEVDTER	Unmodified	1576.72	5240	Q99LE6	Abcf2	ATP-binding cassette sub-family F member 2	yes	yes	0	0	0	2	1	2	3	4	2	1	1	1	1	1	1						1	79.926	79.926	2;3	1.8341e-16	34112	QE2_160128_OPL4022_SCS_EVs_and_LYS_F2	168.5	159.93			84047	5240	76937	1163276;1163277;1163278;1163279;1163280;1163281;1163282;1163283;1163284;1163285;1163286;1163287;1163288;1163289;1163290;1163291;1163292;1163293;1163294;1163295;1163296	1455451;1455452;1455453;1455454;1455455;1455456;1455457;1455458;1455459;1455460;1455461;1455462;1455463;1455464;1455465;1455466;1455467;1455468;1455469;1455470;1455471	1455463		12
[truncated: 97,406 more rows]
[truncated: 4 more columns]
