# Supplementary material for: Cancer cells copy migratory behavior and exchange signaling networks via extracellular vesicles
Source: EMBO J. 2018 Jun 15;37(15):e98357. doi: 10.15252/embj.201798357 (PMC6068466; doi:10.15252/embj.201798357)
Supplement: Supplementary file 10 — Dataset EV2 [file EMBJ-37-e98357-s010.xlsx]

## Sheet: Sheet1
Supplementary Protein table										Raw MSMS counts																			Normalised MSMS counts																			Sample labeling
MaxQuant ID	Proteins count	Peptides count	Razor+unique peptides count	Unique peptides count	First accession	Gene names	Sequence cov (%)	Mw (kDa)		Raw count (A)	Raw count (B)	Raw count (C)	Raw count (D)	Raw count (E)	Raw count (F)	Raw count (G)	Raw count (H)	Raw count (I)	Raw count (J)	Raw count (K)	Raw count (L)	Raw count (M)	Raw count (N)	Raw count (O)	Raw count (P)	Raw count (Q)	Raw count (R)		Normalised count (A)	Normalised count (B)	Normalised count (C)	Normalised count (D)	Normalised count (E)	Normalised count (F)	Normalised count (G)	Normalised count (H)	Normalised count (I)	Normalised count (J)	Normalised count (K)	Normalised count (L)	Normalised count (M)	Normalised count (N)	Normalised count (O)	Normalised count (P)	Normalised count (Q)	Normalised count (R)		Sample*	fraction
1741	1	105	105	103	P08113	Hsp90b1	76.4	92.475		760	865	642	695	591	649	1043	1077	1040	1237	968	1145	1065	936	822	1091	779	1111		678.451	939.972	554.771	665.65	553.378	542.344	1083.63	1185.33	1042.64	1315.91	1098.84	1197.72	1086.53	998.138	840.032	1080.1	834.458	1102.22		A	Cell Lysate
1732	1	86	86	82	P07724	Alb	90.1	68.692		565	579	511	332	366	401	921	1016	962	881	666	785	909	945	907	843	792	778		504.375	629.184	441.57	317.98	342.701	335.1	956.878	1118.19	964.438	937.203	756.019	821.147	927.379	1007.73	926.897	834.578	848.383	771.852		B	Cell Lysate
1799	2	80	78	56	P11499	Hsp90ab1	73.3	83.28		1000	753	1002	1087	882	1027	557	476	586	515	388	464	609	532	586	578	428	603		892.699	818.265	865.857	1041.1	825.853	858.224	578.698	523.877	587.485	547.854	440.443	485.366	621.313	567.317	598.855	572.226	458.47	598.235		C	Cell Lysate
1912	1	79	79	77	P20029	Hspa5	72.8	72.421		501	594	430	509	428	485	659	827	643	888	715	740	660	813	556	871	658	782		447.242	645.484	371.575	487.505	400.754	405.295	684.671	910.18	644.629	944.649	811.642	774.074	673.344	866.972	568.197	862.299	704.844	775.821		D	Cell Lysate
2405	2	44	44	2	P60710	Actb	90.9	41.736		951	728	774	792	900	781	492	468	563	486	443	514	470	450	498	424	483	424		848.957	791.098	668.836	758.554	842.707	652.651	511.166	515.072	564.427	517.004	502.877	537.668	479.503	479.874	508.925	419.764	517.385	420.65		E	Cell Lysate
329	1	29	29	10	A8DUK4	Hbbt1	100	15.748		889	1518	796	1239	1341	1182	325	236	259	188	253	211	160	305	259	307	250	255		793.609	1649.57	687.847	1186.68	1255.63	987.751	337.66	259.737	259.656	199.993	287.196	220.716	163.235	325.248	264.682	303.933	267.798	252.985		F	Cell Lysate
2271	1	69	69	7	P52480	Pkm	90	57.844		777	555	719	765	654	743	424	326	446	320	312	311	481	469	492	460	411	486		693.627	603.103	621.309	732.694	612.367	620.896	440.517	358.789	447.13	340.414	354.171	325.32	490.725	500.135	502.793	455.405	440.259	482.16		G	16K EV
818	3	104	104	26	E9Q035	Gm20425;Srprb;Trf	69.8	107.8		315	355	300	211	161	294	410	563	507	558	393	539	624	776	587	774	600	947		281.2	385.769	259.239	202.09	150.751	245.684	425.972	619.627	508.285	593.597	446.119	563.819	636.616	827.516	599.877	766.268	642.714	939.517		H	16K EV
4823	1	88	88	59	Q8VDN2	Atp1a1	58.9	112.98		235	146	216	203	188	173	548	499	558	497	495	439	799	775	817	740	838	691		209.784	158.654	186.652	194.427	176.032	144.569	569.347	549.19	559.414	528.706	561.906	459.214	815.155	826.449	834.922	732.607	897.658	685.54		I	16K EV
1994	1	75	74	74	P27773	Pdia3	84	56.678		363	405	282	312	321	309	497	599	504	640	523	507	524	587	454	672	501	524		324.05	440.102	243.684	298.824	300.566	258.219	516.361	659.248	505.277	680.828	593.69	530.346	534.594	625.969	463.959	665.287	536.667	519.859		J	16K EV
3218	2	118	118	118	Q5SXR6	Cltc	62.8	191.98		527	385	493	565	476	576	404	458	507	358	326	413	455	561	579	429	459	513		470.452	418.369	426.016	541.14	445.698	481.341	419.738	504.066	508.285	380.838	370.063	432.017	464.199	598.243	591.701	424.714	491.677	508.946		K	16K EV
4900	3	29	29	27	Q91VB8	haemaglobin;Hba;Hbz	100	15.112		839	1253	722	930	1112	1001	262	205	201	163	200	175	127	207	181	253	174	142		748.974	1361.6	623.901	890.726	1041.21	836.496	272.206	225.619	201.509	173.398	227.033	183.058	129.568	220.742	184.971	250.473	186.387	140.878		L	16K EV
1878	2	62	62	55	P17182	Eno1	92.2	47.14		614	477	615	800	607	751	335	292	354	322	240	275	420	396	444	432	319	443		548.117	518.343	531.439	766.216	568.359	627.581	348.05	321.37	354.897	342.542	272.439	287.663	428.492	422.289	453.74	427.684	341.71	439.499		M	100K EV
1757	2	68	68	68	P09103	P4hb	90.8	57.058		344	354	279	288	282	290	495	573	519	605	479	497	455	480	393	556	396	471		307.088	384.682	241.092	275.838	264.048	242.342	514.283	630.633	520.315	643.595	543.743	519.885	464.199	511.865	401.621	550.446	424.192	467.278		N	100K EV
4809	3	217	217	180	Q8VDD5	Myh9;Myh10	73.9	226.37		690	712	594	587	886	726	281	239	266	237	401	288	279	156	227	221	397	274		615.962	773.711	513.293	562.211	829.598	606.69	291.946	263.039	266.674	252.119	455.2	301.261	284.641	166.356	231.98	218.792	425.263	271.835		O	100K EV
2528	3	68	65	51	P63017	Hspa8	75.2	70.87		536	492	498	588	523	574	259	265	290	301	213	254	322	420	355	446	336	421		478.487	534.643	430.336	563.169	489.707	479.669	269.089	291.654	290.735	320.202	241.79	265.696	328.51	447.882	362.788	441.544	359.92	417.673		P	100K EV
1736	1	76	76	75	P08003	Pdia4	67.7	71.982		238	305	203	264	230	253	390	537	408	559	438	448	388	433	309	515	367	535		212.462	331.435	175.418	252.851	215.359	211.422	405.193	591.012	409.034	594.661	497.201	468.629	395.845	461.745	315.779	509.855	393.127	530.772		Q	100K EV
2532	2	74	74	74	P63038	Hspd1	81.7	60.955		524	679	519	549	336	547	493	419	684	504	297	710	71	35	42	38	21	32		467.774	737.851	448.483	525.816	314.611	457.106	512.205	461.143	685.733	536.152	337.143	742.693	72.4355	37.3235	42.9214	37.6204	22.495	31.7471		R	100K EV
1735	1	78	56	56	P07901	Hsp90aa1	71.8	84.787		487	392	497	553	384	570	300	289	333	314	193	252	332	346	315	352	203	342		434.744	425.976	429.472	529.647	359.555	476.327	311.687	318.068	333.844	334.031	219.086	263.604	338.713	368.97	321.91	348.484	217.452	339.297		* each sample is separated into 5 fractions labeled 1-5
1902	1	130	130	130	P19096	Fasn	54	272.43		470	289	555	580	459	547	299	217	346	235	233	204	329	252	369	309	299	317		419.568	314.048	479.592	555.507	429.781	457.106	310.648	238.826	346.877	249.992	264.493	213.394	335.652	268.729	377.095	305.913	320.286	314.495
3425	2	66	66	66	Q62351	Tfrc	66.6	85.73		226	281	188	207	80	203	257	353	253	356	192	293	471	649	475	674	495	622		201.75	305.355	162.456	198.258	74.9073	169.639	267.011	388.505	253.641	378.711	217.951	306.492	480.523	692.085	485.42	667.267	530.239	617.085
1873	3	44	44	2	P16858	Gapdh;Gm15294	89.2	35.81		483	341	484	491	467	493	323	229	361	238	197	250	372	297	325	299	248	286		431.174	370.555	418.238	470.265	437.271	411.981	335.583	252.033	361.915	253.183	223.627	261.512	379.521	316.717	332.13	296.013	265.655	283.74
2788	1	152	152	152	Q07113	Igf2r	54.2	273.81		119	161	136	103	84	139	211	269	238	268	243	277	512	677	581	770	640	749		106.231	174.954	117.522	98.6503	78.6527	116.157	219.22	296.056	238.603	285.097	275.845	289.755	522.352	721.943	593.745	762.308	685.562	743.081
3592	2	110	110	105	Q6P5E4	Uggt1	61.7	176.43		197	231	174	155	158	207	392	433	373	478	397	463	394	398	353	491	316	540		175.862	251.021	150.358	148.454	147.942	172.982	407.27	476.552	373.945	508.494	450.66	484.32	401.966	424.422	360.744	486.095	338.496	535.733
1838	1	48	48	48	P14211	Calr	78.1	47.994		262	250	229	250	224	241	394	419	358	473	356	377	415	408	333	429	338	391		233.887	271.668	197.886	239.443	209.74	201.394	409.348	461.143	358.907	503.175	404.118	394.36	423.391	435.086	340.305	424.714	362.063	387.91
1776	1	44	44	23	P10126	Eef1a1	80.5	50.113		564	363	589	587	556	587	256	215	293	185	195	208	262	237	269	268	230	267		503.482	394.462	508.972	562.211	520.606	490.533	265.973	236.625	293.742	196.802	221.357	217.578	267.297	252.734	274.901	265.323	246.374	264.89
3350	2	106	106	106	Q61543	Glg1	66.6	133.73		224	241	221	138	135	145	378	367	375	362	387	281	469	458	437	438	449	403		199.965	261.888	190.973	132.172	126.406	121.171	392.725	403.913	375.95	385.093	439.308	293.939	478.482	488.405	446.586	433.624	480.965	399.815
2086	1	68	68	68	P35564	Canx	67.5	67.277		223	246	190	220	181	263	322	399	276	407	331	323	386	422	344	472	370	429		199.072	267.321	164.185	210.709	169.478	219.779	334.544	439.132	276.699	432.964	375.739	337.873	393.804	450.015	351.546	467.285	396.341	425.61
6129	1	297	297	297	Q9JHU4	Dync1h1	56.4	532.04		499	276	579	520	531	579	333	169	365	178	289	180	216	153	269	206	196	233		445.457	299.922	500.331	498.041	497.197	483.848	345.972	185.998	365.925	189.355	328.062	188.288	220.367	163.157	274.901	203.942	209.953	231.159
2566	2	36	36	6	P68372	Tubb4b;Tubb4a	85.2	49.83		547	330	533	461	485	473	212	185	281	176	176	205	273	241	252	266	263	258		488.306	358.602	460.581	441.532	454.126	395.268	220.258	203.607	281.712	187.228	199.789	214.44	278.52	256.999	257.528	263.343	281.723	255.961
2335	1	34	34	34	P56480	Atp5b	77.9	56.3		446	412	406	373	287	387	488	390	559	435	445	550	84	39	69	40	72	57		398.144	447.709	350.836	357.248	268.73	323.401	507.01	429.227	560.416	462.75	505.148	575.326	85.6983	41.5891	70.5137	39.6004	77.1257	56.5496
1759	2	53	53	45	P09411	Pgk1	95	44.55		460	343	481	478	411	483	240	197	257	193	179	173	281	259	272	275	229	277		410.641	372.729	415.646	457.814	384.836	403.624	249.349	216.814	257.651	205.312	203.194	180.966	286.681	276.194	277.967	272.253	245.303	274.811
425	3	152	152	141	B7FAU9	Flna	68.1	280.5		446	388	425	393	544	418	244	218	271	231	259	250	214	209	273	218	270	207		398.144	421.629	367.255	376.404	509.37	349.306	253.505	239.927	271.687	245.736	294.007	261.512	218.327	222.875	278.989	215.822	289.222	205.364
1120	1	83	83	5	F8WIT2	Anxa6	83.8	75.288		144	152	134	108	121	104	278	319	255	295	256	268	480	556	473	474	524	459		128.549	165.174	115.793	103.439	113.297	86.9087	288.83	351.085	255.646	313.819	290.602	280.34	489.705	592.911	483.376	469.265	561.304	455.373
5198	1	79	79	79	Q99KI0	Aco2	74.2	85.462		354	342	323	315	199	260	588	537	590	484	598	597	36	35	29	14	30	29		316.015	371.642	279.114	301.698	186.332	217.272	610.906	591.012	591.495	514.876	678.828	624.49	36.7279	37.3235	29.6362	13.8601	32.1357	28.7708
2759	2	65	65	1	Q03265	Atp5a1	72.7	59.752		462	447	399	397	303	394	450	335	550	402	367	531	68	33	47	35	44	39		412.427	485.743	344.787	380.235	283.711	329.25	467.53	368.695	551.394	427.645	416.605	555.451	69.3749	35.1907	48.031	34.6504	47.1324	38.6918
2028	1	38	38	38	P29812	Dct	49.3	58.51		237	220	198	180	160	198	318	356	316	362	381	334	392	337	315	292	316	376		211.57	239.068	171.098	172.399	149.815	165.461	330.388	391.807	316.801	385.093	432.497	349.38	399.926	359.372	321.91	289.083	338.496	373.029
1707	1	55	55	3	P05064	Aldoa	98.9	39.355		386	257	374	374	330	382	292	252	284	241	201	207	310	280	311	280	261	257		344.582	279.275	323.184	358.206	308.993	319.222	303.375	277.346	284.72	256.374	228.168	216.532	316.268	298.588	317.822	277.203	279.581	254.969
1968	1	167	167	142	P26039	Tln1	64.4	269.82		351	337	351	375	489	463	147	185	155	176	197	166	225	278	260	283	273	306		313.337	366.209	303.309	359.164	457.871	386.911	152.726	203.607	155.393	187.228	223.627	173.644	229.549	296.455	265.704	280.173	292.435	303.582
4029	1	67	67	4	Q8BHN3-2	Ganab	61.3	109.4		160	199	164	166	140	165	291	309	305	364	269	341	326	281	303	385	251	378		142.832	216.248	141.717	158.99	131.088	137.884	302.336	340.08	305.773	387.221	305.359	356.702	332.591	299.655	309.647	381.154	268.869	375.013
3279	3	43	43	43	Q60932-2	Vdac1	96.5	30.755		280	247	247	230	160	186	415	423	367	363	398	414	186	212	156	148	149	105		249.956	268.408	213.44	220.287	149.815	155.433	431.166	465.546	367.93	386.157	451.795	433.063	189.761	226.074	159.422	146.521	159.607	104.17
3243	5	86	86	74	Q60597	Ogdh	64.7	116.45		302	308	257	225	194	263	532	438	551	444	436	553	34	20	27	14	22	21		269.595	334.695	222.081	215.498	181.65	219.779	552.724	482.054	552.396	472.325	494.931	578.464	34.6874	21.3277	27.5923	13.8601	23.5662	20.8341
2353	1	86	86	55	P57780	Actn4	79.2	104.98		303	241	318	281	357	289	298	264	283	270	240	262	190	210	224	193	216	196		270.488	261.888	274.793	269.133	334.274	241.506	309.609	290.553	283.717	287.224	272.439	274.064	193.841	223.941	228.914	191.072	231.377	194.451
1906	1	45	45	45	P19324	Serpinh1	80.1	46.533		254	285	215	275	223	208	205	220	232	277	158	237	337	286	238	380	219	356		226.746	309.702	185.788	263.387	208.804	173.817	212.986	242.128	232.588	294.671	179.356	247.913	343.814	304.986	243.221	376.204	234.591	353.187
2261	1	51	51	33	P51881	Slc25a5	87.2	32.931		287	263	272	246	220	235	422	363	418	345	437	422	108	90	84	70	116	68		256.205	285.795	235.043	235.612	205.995	196.38	438.439	399.511	419.059	367.009	496.066	441.432	110.184	95.9748	85.8427	69.3007	124.258	67.4627
5011	1	59	59	59	Q91YQ5	Rpn1	77	68.527		195	195	197	184	161	192	250	271	241	293	294	257	280	279	247	290	269	277		174.076	211.901	170.233	176.23	150.751	160.447	259.739	298.257	241.611	311.692	333.738	268.834	285.661	297.522	252.418	287.103	288.15	274.811
2193	1	55	55	55	P48036	Anxa5	95.9	35.752		117	112	117	97	110	103	243	256	226	252	225	248	370	389	353	386	408	348		104.446	121.707	101.103	92.9037	102.998	86.0731	252.466	281.749	226.573	268.076	255.412	259.42	377.481	414.824	360.744	382.144	437.046	345.25
2749	1	69	69	69	Q01853	Vcp	73.8	89.321		340	339	310	439	373	413	153	150	170	139	134	130	175	169	191	173	147	181		303.518	368.382	267.88	420.461	349.255	345.128	158.96	165.087	170.431	147.867	152.112	135.986	178.538	180.219	195.19	171.272	157.465	179.57
1915	5	76	76	66	P20152	Vim;Nefm;Gfap	94.2	53.687		627	442	582	511	674	537	97	65	116	38	34	45	93	43	94	24	21	36		559.722	480.309	502.923	489.421	631.094	448.75	100.779	71.5378	116.294	40.4242	38.5955	47.0721	94.8803	45.8546	96.0621	23.7602	22.495	35.7155
3111	1	77	77	75	Q3V3R1	Mthfd1l	63.8	105.73		279	384	289	319	165	309	381	271	529	333	284	469	17	3	14	6	5	9		249.063	417.282	249.733	305.529	154.496	258.219	395.842	298.257	530.34	354.243	322.386	490.596	17.3437	3.19916	14.3071	5.94006	5.35595	8.92888
1730	1	62	62	61	P07356	Anxa2	92.6	38.676		159	119	101	99	134	80	279	259	238	219	206	197	317	343	340	295	349	253		141.939	129.314	87.277	94.8193	125.47	66.8529	289.868	285.05	238.603	232.971	233.844	206.071	323.409	365.77	347.459	292.053	373.846	251.001
2522	1	19	19	4	P62983	Rps27a	74.4	17.951		244	234	263	310	288	289	169	169	166	196	143	165	195	242	198	241	199	208		217.819	254.281	227.266	296.909	269.666	241.506	175.583	185.998	166.421	208.504	162.328	172.598	198.943	258.065	202.344	238.592	213.167	206.356
1711	2	37	37	0	P05213	Tuba1b;Tubal3	84.3	50.151		347	237	354	316	311	320	162	135	202	142	114	135	180	178	192	194	187	205		309.767	257.541	305.902	302.655	291.202	267.411	168.311	148.578	202.512	151.059	129.409	141.216	183.639	189.817	196.212	192.062	200.313	203.38
2107	1	69	69	68	P38647	Hspa9	71.3	73.46		252	344	251	258	166	262	334	390	375	369	370	433	17	13	17	12	20	19		224.96	373.815	216.896	247.105	155.433	218.943	347.011	429.227	375.95	392.54	420.01	452.938	17.3437	13.863	17.3729	11.8801	21.4238	18.8499
1756	2	44	44	44	P09055	Itgb1	49.7	88.231		119	102	108	99	90	85	206	237	236	259	211	200	325	299	341	348	303	322		106.231	110.841	93.3259	94.8193	84.2707	71.0312	214.025	260.838	236.598	275.523	239.519	209.209	331.571	318.849	348.481	344.523	324.571	319.456
2497	1	23	23	23	P62806	Hist1h4a	71.8	11.367		279	272	270	270	265	207	140	206	156	86	111	183	197	195	349	173	119	381		249.063	295.575	233.315	258.598	248.13	172.982	145.454	226.72	156.395	91.4863	126.003	191.427	200.983	207.945	356.656	171.272	127.472	377.989
1970	1	70	70	54	P26041	Msn	74.9	67.766		237	202	227	194	289	222	137	120	154	119	146	125	294	266	272	241	277	276		211.57	219.508	196.157	185.807	270.603	185.517	142.337	132.07	154.39	126.592	165.734	130.756	299.944	283.659	277.967	238.592	296.72	273.819
3625	1	109	109	109	Q6PB66	Lrpprc	61.6	156.61		225	252	215	208	112	208	425	358	427	314	433	489	10	2	17	6	11	7		200.857	273.842	185.788	199.216	104.87	173.817	441.556	394.008	428.082	334.031	491.526	511.517	10.2022	2.13277	17.3729	5.94006	11.7831	6.94469
6203	2	77	77	77	Q9JKR6	Hyou1	64.2	111.18		142	182	139	139	126	166	224	218	236	287	183	271	276	192	195	293	151	297		126.763	197.774	120.114	133.13	117.979	138.72	232.726	239.927	236.598	305.309	207.735	283.479	281.58	204.746	199.278	290.073	161.75	294.653
1726	1	36	36	36	P07147	Tyrp1	55.7	60.761		131	236	116	155	81	173	211	328	185	283	181	251	220	257	165	246	212	250		116.944	256.455	100.239	148.454	75.8436	144.569	219.22	360.991	185.469	301.054	205.465	262.558	224.448	274.061	168.62	243.542	227.092	248.024
3823	1	47	47	47	Q80UM7	Mogs	64.9	91.83		95	110	80	72	103	105	253	293	203	306	300	261	220	239	177	258	221	214		84.8064	119.534	69.1303	68.9595	96.4432	87.7444	262.856	322.47	203.514	325.521	340.549	273.018	224.448	254.866	180.883	255.423	236.733	212.309
1985	1	75	75	71	P27046	Man2a1	59.2	131.63		110	121	86	62	74	81	195	207	157	220	226	191	292	337	234	312	280	297		98.1969	131.487	74.3151	59.3818	69.2893	67.6885	202.596	227.82	157.398	234.035	256.547	199.795	297.904	359.372	239.133	308.883	299.933	294.653
2296	2	40	40	38	P54071	Idh2	73.5	50.906		262	267	252	243	164	221	303	294	319	260	340	334	38	37	34	23	38	25		233.887	290.142	217.761	232.738	153.56	184.681	314.803	323.571	319.808	276.586	385.955	349.38	38.7683	39.4563	34.7459	22.7702	40.7053	24.8024
1775	1	49	49	48	P10107	Anxa1	91.6	38.734		100	92	85	98	111	91	195	237	185	199	201	212	263	299	251	278	275	239		89.2699	99.9739	73.451	93.8615	103.934	76.0451	202.596	260.838	185.469	211.695	228.168	221.762	268.317	318.849	256.506	275.223	294.577	237.111
3484	1	94	94	2	Q64514-2	Tpp2	69.7	138.46		88	94	87	81	99	127	95	99	107	77	72	88	352	395	366	449	237	476		78.5575	102.147	75.1792	77.5794	92.6978	106.129	98.7007	108.958	107.271	81.9122	81.7317	92.0521	359.117	421.223	374.029	444.515	253.872	472.239
1710	1	49	49	49	P05202	Got2	76.7	47.411		247	208	238	212	128	204	309	284	314	286	311	304	47	43	59	34	37	27		220.497	226.028	205.663	203.047	119.852	170.475	321.037	312.565	314.796	304.245	353.036	317.998	47.9503	45.8546	60.2943	33.6603	39.6341	26.7866
2956	2	81	81	77	Q3U2G2	Hspa4	81.1	94.208		275	193	264	353	254	350	133	107	122	101	89	94	164	145	173	161	143	151		245.492	209.728	228.13	338.093	237.831	292.481	138.181	117.762	122.309	107.443	101.03	98.3284	167.316	154.626	176.795	159.392	153.18	149.807
2088	1	27	27	25	P35700	Prdx1	76.9	22.176		264	163	270	219	299	215	158	129	157	128	117	104	173	159	153	149	178	133		235.673	177.128	233.315	209.752	279.966	179.667	164.155	141.975	157.398	136.166	132.814	108.789	176.498	169.555	156.356	147.511	190.672	131.949
1715	4	35	35	33	P06151	Ldha;Ldhc	87	36.498		221	151	232	234	238	252	163	127	170	129	104	122	169	162	188	167	143	163		197.286	164.088	200.478	224.118	222.849	210.587	169.35	139.774	170.431	137.229	118.057	127.618	172.417	172.755	192.124	165.332	153.18	161.712
1567	1	31	31	31	O88325	Naglu	43.2	82.595		162	133	135	142	69	102	194	206	193	221	188	166	225	185	197	182	182	209		144.617	144.527	116.657	136.003	64.6076	85.2374	201.557	226.72	193.489	235.099	213.411	173.644	229.549	197.281	201.322	180.182	194.957	207.348
4352	1	86	86	0	Q8CAQ8-2	Immt	78.6	82.928		156	110	174	197	180	206	310	193	512	251	255	457	24	3	6	4	20	12		139.261	119.534	150.358	188.681	168.541	172.146	322.076	212.412	513.297	267.012	289.467	478.043	24.4852	3.19916	6.13162	3.96004	21.4238	11.9052
547	3	76	76	75	D3YW52	Pzp;A2m;A2mp	57.1	167.28		32	28	23	17	24	34	128	140	136	172	132	179	233	386	233	480	292	386		28.5664	30.4268	19.875	16.2821	22.4722	28.4125	132.986	154.081	136.345	182.973	149.842	187.242	237.711	411.625	238.111	475.205	312.788	382.95
1747	1	42	42	42	P08249	Mdh2	75.7	35.611		203	170	179	181	146	179	303	293	266	276	276	315	37	46	47	34	44	27		181.218	184.734	154.679	173.356	136.706	149.583	314.803	322.47	266.674	293.607	313.305	329.505	37.7481	49.0538	48.031	33.6603	47.1324	26.7866
6197	1	110	110	106	Q9JKF1	Iqgap1	61	188.74		200	145	192	133	277	185	131	104	136	125	150	103	167	154	202	160	230	170		178.54	157.568	165.913	127.383	259.367	154.597	136.103	114.46	136.345	132.974	170.274	107.743	170.376	164.223	206.431	158.402	246.374	168.657
2026	1	43	43	43	P29758	Oat	82.9	48.354		187	184	195	169	103	139	297	304	292	264	311	296	31	22	33	14	32	17		166.935	199.948	168.505	161.863	96.4432	116.157	308.57	334.577	292.74	280.842	353.036	309.63	31.6268	23.4605	33.7239	13.8601	34.2781	16.8657
5622	2	23	23	23	Q9CZB2	Pmel	37.1	66.3		139	83	121	71	97	79	222	167	173	178	173	137	252	175	208	184	218	188		124.085	90.1938	104.56	68.0017	90.8251	66.0172	230.648	183.797	173.438	189.355	196.383	143.308	257.095	186.618	212.563	182.162	233.52	186.514
2897	1	31	31	3	Q3TML0	Pdia6	60.9	48.689		96	115	99	112	93	96	194	210	156	228	180	191	172	192	141	203	150	184		85.6991	124.967	85.5488	107.27	87.0797	80.2234	201.557	231.122	156.395	242.545	204.329	199.795	175.478	204.746	144.093	200.972	160.679	182.546
4549	1	41	41	41	Q8K2B3	Sdha	63.7	72.585		176	178	170	136	119	126	294	250	281	217	304	268	66	37	57	27	47	31		157.115	193.428	146.902	130.257	111.425	105.293	305.453	275.145	281.712	230.843	345.09	280.34	67.3344	39.4563	58.2504	26.7303	50.346	30.755
6396	3	72	72	72	Q9WU78	Pdcd6ip	68.2	96.023		70	56	76	54	71	83	107	149	105	136	101	118	236	295	278	329	194	313		62.4889	60.8537	65.6738	51.7196	66.4802	69.3598	111.168	163.987	105.266	144.676	114.651	123.433	240.772	314.584	284.098	325.713	207.811	310.527
5315	1	26	26	26	Q99P91	Gpnmb	41.3	63.675		96	97	91	90	61	92	183	172	151	176	154	176	222	191	187	210	165	207		85.6991	105.407	78.6357	86.1993	57.1168	76.8808	190.129	189.3	151.383	187.228	174.815	184.104	226.488	203.68	191.102	207.902	176.746	205.364
1893	2	28	28	28	P18242	Ctsd	58	44.953		123	87	104	91	98	71	198	166	184	188	186	143	219	151	170	158	229	146		109.802	94.5405	89.8694	87.1571	91.7615	59.3319	205.713	182.696	184.466	199.993	211.14	149.585	223.428	161.024	173.729	156.422	245.303	144.846
4597	3	77	77	77	Q8K411-2	Pitrm1	65.7	117.21		163	160	170	101	92	117	318	259	335	249	352	333	3	3	10	2	5	4		145.51	173.868	146.902	96.7348	86.1434	97.7723	330.388	285.05	335.849	264.885	399.577	348.334	3.06066	3.19916	10.2194	1.98002	5.35595	3.96839
1885	4	20	20	20	P17742	Ppia;Gm5160;Gm12728	89	17.971		205	119	186	185	204	206	136	121	119	127	100	136	122	153	133	134	115	120		183.003	129.314	160.728	177.188	191.014	172.146	141.298	133.17	119.302	135.102	113.516	142.262	124.467	163.157	135.918	132.661	123.187	119.052
4109	1	55	55	55	Q8BMS1	Hadha	68.8	82.669		183	185	153	191	120	176	222	188	299	196	233	345	11	2	9	4	6	9		163.364	201.034	132.212	182.934	112.361	147.076	230.648	206.909	299.758	208.504	264.493	360.886	11.2224	2.13277	9.19743	3.96004	6.42714	8.92888
246	2	115	115	109	A2AQ53	Fbn1	45.2	312.3		20	33	8	0	4	3	43	61	24	17	8	18	436	589	447	234	241	329		17.854	35.8602	6.91303	0	3.74537	2.50698	44.6751	67.1354	24.0608	18.0845	9.08131	18.8288	444.815	628.101	456.806	231.662	258.157	326.4
3535	1	58	58	58	Q6GQT9	Nomo1	55.3	133.42		64	86	59	53	49	60	146	192	143	205	179	169	165	175	181	204	178	201		57.1327	93.4539	50.9836	50.7618	45.8807	50.1396	151.687	211.312	143.362	218.078	203.194	176.782	168.336	186.618	184.971	201.962	190.672	199.412
5035	2	48	48	48	Q91ZJ5	Ugp2	69.7	56.979		157	87	152	158	134	133	125	88	123	71	77	64	239	186	245	184	123	149		140.154	94.5405	131.348	151.328	125.47	111.143	129.869	96.8511	123.312	75.5294	87.4076	66.947	243.832	198.348	250.375	182.162	131.756	147.823
5043	3	164	164	159	Q91ZX7	Lrp1	42.8	504.74		24	56	29	1	21	9	128	162	124	163	141	124	224	268	207	323	226	248		21.4248	60.8537	25.0597	0.95777	19.6632	7.52095	132.986	178.294	124.314	173.398	160.058	129.71	228.529	285.792	211.541	319.773	242.089	246.04
5855	1	39	39	39	Q9D8E6	Rpl4	57.3	47.153		181	124	179	185	164	192	98	60	106	76	75	88	174	88	175	147	200	161		161.578	134.747	154.679	177.188	153.56	160.447	101.818	66.0349	106.269	80.8484	85.1372	92.0521	177.518	93.842	178.839	145.531	214.238	159.728
309	2	179	178	0	A3KGU5	Sptan1	68.3	282.89		222	189	209	151	280	229	150	139	131	100	110	121	79	86	95	42	63	63		198.179	205.381	180.603	144.623	262.176	191.366	155.843	152.981	131.332	106.379	124.868	126.572	80.5973	91.7092	97.084	41.5804	67.485	62.5022
1720	3	39	39	39	P06745	Gpi;Gm1840	61.6	62.766		168	137	188	202	174	217	109	97	123	88	93	75	129	115	147	142	121	134		149.973	148.874	162.456	193.47	162.923	181.338	113.246	106.756	123.312	93.6139	105.57	78.4535	131.608	122.634	150.225	140.581	129.614	132.941
5610	1	29	29	28	Q9CZ13	Uqcrc1	53.5	52.851		137	142	135	128	89	122	178	235	213	196	227	204	71	111	57	80	82	42		122.3	154.308	116.657	122.595	83.3344	101.951	184.934	258.637	213.54	208.504	257.682	213.394	72.4355	118.369	58.2504	79.2008	87.8376	41.6681
1332	5	39	39	37	K3W4T3	Atp6v0a1;Atp6v0a4	36.8	96.426		102	66	100	53	60	62	159	141	135	151	147	118	202	189	194	198	187	176		91.0553	71.7204	86.4129	50.7618	56.1805	51.811	165.194	155.182	135.342	160.633	166.869	123.433	206.084	201.547	198.256	196.022	200.313	174.609
1950	2	42	42	42	P24270	Cat	74.2	59.795		91	216	91	122	116	123	114	121	116	157	132	126	130	162	145	167	182	127		81.2356	234.721	78.6357	116.848	108.616	102.786	118.441	133.17	116.294	167.016	149.842	131.802	132.628	172.755	148.181	165.332	194.957	125.996
6282	1	66	66	66	Q9QY81	Nup210	42.7	204.1		68	105	79	70	66	77	180	179	163	220	197	186	134	128	139	150	137	153		60.7035	114.101	68.2662	67.0439	61.7985	64.3459	187.012	197.004	163.413	234.035	223.627	194.565	136.709	136.497	142.049	148.502	146.753	151.791
4664	1	33	33	31	Q8R180	Ero1l	68.3	54.084		95	101	87	81	67	86	168	173	187	183	149	163	148	146	157	155	123	145		84.8064	109.754	75.1792	77.5794	62.7349	71.8668	174.544	190.401	187.474	194.674	169.139	170.506	150.992	155.692	160.444	153.452	131.756	143.854
1886	1	31	31	8	P17751	Tpi1	67.6	32.191		189	134	189	182	161	190	126	109	127	104	85	97	119	119	136	125	102	105		168.72	145.614	163.32	174.314	150.751	158.776	130.908	119.963	127.322	110.635	96.4889	101.467	121.406	126.9	138.983	123.751	109.261	104.17
3658	1	48	48	2	Q6PHU5-2	Sort1	51	94.812		61	41	51	21	21	28	123	95	113	102	97	84	285	229	231	277	306	232		54.4546	44.5536	44.0706	20.1132	19.6632	23.3985	127.791	104.555	113.286	108.507	110.111	87.8679	290.762	244.202	236.067	274.233	327.784	230.167
5681	2	32	32	32	Q9D0K2	Oxct1	63.8	55.988		172	184	149	165	86	142	226	232	212	236	225	274	15	17	13	10	17	10		153.544	199.948	128.755	158.032	80.5254	118.664	234.804	255.335	212.537	251.055	255.412	286.617	15.3033	18.1286	13.2852	9.9001	18.2102	9.92098
3106	3	65	65	65	Q3V117	Acly	61.3	120.79		203	115	243	196	162	236	100	75	106	77	46	64	132	116	138	129	104	126		181.218	124.967	209.983	187.723	151.687	197.216	103.896	82.5436	106.269	81.9122	52.2175	66.947	134.669	123.701	141.027	127.711	111.404	125.004
5768	2	48	48	48	Q9D379	Ephx1	82	52.576		64	100	70	71	51	71	99	140	108	138	114	114	165	244	152	253	172	228		57.1327	108.667	60.489	68.0017	47.7534	59.3319	102.857	154.081	108.274	146.804	129.409	119.249	168.336	260.198	155.334	250.473	184.245	226.198
1738	1	189	189	187	P08032	Spta1	66.6	279.86		189	730	166	240	397	412	7	5	23	1	150	24	1	1	1	1	1	1		168.72	793.271	143.445	229.865	371.728	344.292	7.27269	5.5029	23.0583	1.06379	170.274	25.1051	1.02022	1.06639	1.02194	0.99001	1.07119	0.992098
2174	2	43	43	40	P47738	Aldh2	63.6	56.537		187	141	173	127	142	124	247	194	243	179	275	189	25	20	23	7	34	17		166.935	153.221	149.494	121.637	132.96	103.622	256.622	213.513	243.616	190.419	312.17	197.703	25.5055	21.3277	23.5046	6.93007	36.4205	16.8657
4421	1	58	58	57	Q8CGK3	Lonp1	52.9	105.84		188	224	191	137	87	168	240	151	306	181	157	297	3	0	4	0	1	0		167.827	243.415	165.049	131.215	81.4617	140.391	249.349	166.188	306.775	192.547	178.221	310.676	3.06066	0	4.08775	0	1.07119	0
1787	1	36	36	2	P10852	Slc3a2	50.4	58.336		52	49	56	44	41	58	125	135	141	146	127	135	189	207	196	201	178	228		46.4203	53.247	48.3912	42.1419	38.39	48.4683	129.869	148.578	141.357	155.314	144.166	141.216	192.821	220.742	200.3	198.992	190.672	226.198
2150	2	66	66	66	P43406	Itgav	55.7	115.36		45	42	41	22	24	30	136	153	123	155	124	133	186	246	210	218	190	220		40.1714	45.6403	35.4293	21.0709	22.4722	25.0698	141.298	168.389	123.312	164.888	140.76	139.124	189.761	262.331	214.607	215.822	203.526	218.262
168	2	28	28	28	A2ACG7	Rpn2	48	67.501		87	81	86	82	67	78	143	144	136	155	143	148	151	144	148	172	152	174		77.6648	88.0205	74.3151	78.5372	62.7349	65.1815	148.571	158.484	136.345	164.888	162.328	154.815	154.053	153.56	151.247	170.282	162.821	172.625
2517	2	35	35	35	P62908	Rps3	91.8	26.674		148	96	146	147	129	148	92	83	121	83	78	95	153	117	162	163	168	160		132.119	104.321	126.163	140.792	120.788	123.678	95.5839	91.3482	121.307	88.2949	88.5427	99.3744	156.093	124.767	165.554	161.372	179.96	158.736
5632	1	45	45	44	Q9CZN7	Shmt2	75.6	55.758		135	146	138	162	93	142	209	206	217	215	262	246	15	17	19	11	25	11		120.514	158.654	119.25	155.159	87.0797	118.664	217.142	226.72	217.55	228.716	297.413	257.327	15.3033	18.1286	19.4168	10.8901	26.7798	10.9131
1814	3	41	41	41	P12265	Gusb	62.7	74.194		90	91	78	64	62	63	161	142	140	167	169	125	170	139	143	135	166	142		80.3429	98.8872	67.4021	61.2973	58.0532	52.6466	167.272	156.282	140.355	177.654	191.843	130.756	173.437	148.228	146.137	133.651	177.818	140.878
2188	1	30	30	30	P47962	Rpl5	60.3	34.4		127	77	122	118	124	124	85	66	87	69	49	76	210	172	181	208	173	178		113.373	83.6738	105.424	113.017	116.106	103.622	88.3112	72.6383	87.2204	73.4018	55.623	79.4995	214.246	183.418	184.971	205.922	185.316	176.593
2771	1	50	50	50	Q04857	Col6a1	45.5	108.49		42	103	30	36	48	25	80	103	66	43	66	57	237	334	233	303	225	194		37.4934	111.927	25.9239	34.4797	44.9444	20.8915	83.1164	113.36	66.1672	45.7432	74.9208	59.6247	241.792	356.173	238.111	299.973	241.018	192.467
5915	1	33	33	33	Q9DB77	Uqcrc2	66	48.234		137	146	133	129	77	110	164	195	181	151	195	183	66	87	58	64	86	43		122.3	158.654	114.929	123.552	72.0983	91.9227	170.389	214.613	181.459	160.633	221.357	191.427	67.3344	92.7756	59.2723	63.3606	92.1224	42.6602
2464	2	30	30	27	P62259	Ywhae	80.8	29.174		153	75	157	155	155	160	89	83	97	101	68	74	138	141	132	149	134	141		136.583	81.5005	135.668	148.454	145.133	133.706	92.467	91.3482	97.2458	107.443	77.1911	77.4074	140.79	150.36	134.896	147.511	143.54	139.886
4418	2	100	100	99	Q8CGC7	Eprs	66.2	170.08		200	118	235	179	233	293	78	60	98	66	56	60	96	51	98	73	83	94		178.54	128.227	203.07	171.441	218.168	244.849	81.0385	66.0349	98.2483	70.2104	63.5691	62.7628	97.941	54.3857	100.15	72.2707	88.9088	93.2572
3277	1	29	29	29	Q60930	Vdac2	79.7	31.732		118	114	114	96	84	85	187	171	188	167	218	188	71	94	68	67	81	51		105.338	123.881	98.5107	91.946	78.6527	71.0312	194.285	188.199	188.476	177.654	247.466	196.657	72.4355	100.24	69.4917	66.3307	86.7665	50.597
887	2	253	253	253	E9Q616	Ahnak	75.3	604.25		142	152	105	55	260	97	58	25	61	65	53	45	253	101	206	132	216	125		126.763	165.174	90.7335	52.6774	243.449	81.0591	60.2594	27.5145	61.1546	69.1466	60.1636	47.0721	258.115	107.705	210.519	130.681	231.377	124.012
2119	3	42	42	42	P40142	Tkt;Tktl2	78.5	67.63		210	185	213	237	214	213	91	68	78	63	55	56	93	46	89	97	49	81		187.467	201.034	184.059	226.992	200.377	177.996	94.5449	74.8395	78.1976	67.019	62.434	58.5786	94.8803	49.0538	90.9524	96.031	52.4884	80.3599
422	1	81	81	79	B2RXS4	Plxnb2	50.5	206.23		13	26	18	10	19	13	102	132	107	146	103	112	200	229	213	245	197	246		11.6051	28.2535	15.5543	9.5777	17.7905	10.8636	105.973	145.277	107.271	155.314	116.922	117.157	204.044	244.202	217.673	242.552	211.025	244.056
3481	3	24	24	0	Q6ZWY9	Hist1h2bc;Hist1h2bh;Hist1h2bm	83.3	13.906		154	123	150	127	144	111	67	79	92	37	44	90	165	121	265	93	60	184		137.476	133.661	129.619	121.637	134.833	92.7583	69.61	86.9459	92.2331	39.3604	49.9472	94.1442	168.336	129.033	270.813	92.0709	64.2714	182.546
1993	2	40	40	37	P27659	Rpl3	56.3	46.109		143	104	147	169	130	163	84	49	105	55	64	82	146	57	146	114	157	141		127.656	113.014	127.027	161.863	121.724	136.213	87.2722	53.9285	105.266	58.5087	72.6504	85.7758	148.952	60.784	149.203	112.861	168.177	139.886
1952	1	30	30	30	P24369	Ppib	73.6	23.713		88	75	88	77	90	77	128	133	111	143	111	128	123	135	112	133	135	157		78.5575	81.5005	76.0434	73.7483	84.2707	64.3459	132.986	146.377	111.281	152.123	126.003	133.894	125.487	143.962	114.457	131.671	144.611	155.759
2142	3	50	50	50	P42932	Cct8	73.9	59.555		170	132	162	182	147	195	71	79	93	61	61	71	85	105	98	98	83	102		151.759	143.441	139.989	174.314	137.642	162.954	73.7658	86.9459	93.2356	64.8914	69.245	74.2693	86.7186	111.971	100.15	97.021	88.9088	101.194
2251	1	40	40	40	P51660	Hsd17b4	53.7	79.481		51	38	38	47	42	45	111	141	126	177	119	146	144	128	146	161	159	174		45.5276	41.2936	32.8369	45.0152	39.3263	37.6047	115.324	155.182	126.319	188.292	135.084	152.723	146.911	136.497	149.203	159.392	170.319	172.625
4860	2	24	24	24	Q8VEM8	Slc25a3	50.1	39.632		113	123	102	106	66	95	171	171	173	168	190	180	48	74	50	57	67	32		100.875	133.661	88.1412	101.524	61.7985	79.3878	177.661	188.199	173.438	178.717	215.681	188.288	48.9705	78.9126	51.0968	56.4306	71.7698	31.7471
1536	1	78	78	71	O70318	Epb41l2	74.9	109.94		42	22	52	26	77	57	49	38	56	77	83	52	199	153	236	213	314	238		37.4934	23.9068	44.9347	24.902	72.0983	47.6327	50.9088	41.8221	56.1419	81.9122	94.2185	54.3944	203.023	163.157	241.177	210.872	336.354	236.119
2034	2	55	55	55	P30416	Fkbp4	80.6	51.572		171	106	200	197	153	193	70	56	88	78	45	53	106	95	89	108	73	102		152.652	115.187	172.826	188.681	143.26	161.283	72.7269	61.6325	88.223	82.9759	51.0823	55.4405	108.143	101.307	90.9524	106.921	78.1969	101.194
2682	2	43	42	42	P97429	Anxa4	83.1	35.915		56	49	54	36	47	31	102	119	102	100	89	88	184	186	199	175	197	160		49.9911	53.247	46.663	34.4797	44.008	25.9055	105.973	130.969	102.258	106.379	101.03	92.0521	187.72	198.348	203.365	173.252	211.025	158.736
1837	1	24	24	24	P14206	Rpsa	70.5	32.838		137	81	121	115	103	110	82	61	94	77	63	77	140	111	133	179	146	143		122.3	88.0205	104.56	110.144	96.4432	91.9227	85.1943	67.1354	94.2382	81.9122	71.5153	80.5456	142.831	118.369	135.918	177.212	156.394	141.87
2205	2	42	24	24	P48962	Slc25a4;Slc25a31	80.2	32.904		143	115	152	81	102	94	198	155	194	146	193	172	41	34	42	29	49	30		127.656	124.967	131.348	77.5794	95.5068	78.5521	205.713	170.59	194.492	155.314	219.086	179.92	41.829	36.2571	42.9214	28.7103	52.4884	29.7629
3439	1	25	25	25	Q62465	Vat1	54.9	43.096		123	60	124	102	114	113	81	72	91	98	70	66	112	150	133	176	125	150		109.802	65.2004	107.152	97.6926	106.743	94.4297	84.1554	79.2418	91.2306	104.252	79.4614	69.0391	114.264	159.958	135.918	174.242	133.899	148.815
2409	1	32	32	16	P60843	Eif4a1	64.8	46.153		194	145	168	209	180	202	60	53	78	61	46	64	74	85	75	97	72	92		173.184	157.568	145.174	200.174	168.541	168.803	62.3373	58.3308	78.1976	64.8914	52.2175	66.947	75.4962	90.6428	76.6453	96.031	77.1257	91.273
1307	3	57	57	37	J3KMM5	Atp2a2	43.7	114.86		163	113	170	154	128	146	87	53	78	68	109	88	90	81	96	97	115	115		145.51	122.794	146.902	147.497	119.852	122.006	90.3891	58.3308	78.1976	72.338	123.733	92.0521	91.8197	86.3773	98.1059	96.031	123.187	114.091
5348	4	22	22	22	Q9CPX4	Ftl1;Ftl2	87.4	20.772		104	57	83	72	114	71	111	97	101	115	105	70	164	133	135	156	145	118		92.8407	61.9403	71.7227	68.9595	106.743	59.3319	115.324	106.756	101.256	122.336	119.192	73.2233	167.316	141.829	137.961	154.442	155.323	117.068
2560	1	25	25	25	P68040	Gnb2l1	83.3	35.076		111	93	113	123	108	112	84	62	94	77	71	82	140	85	161	174	125	133		99.0896	101.061	97.6466	117.806	101.125	93.594	87.2722	68.236	94.2382	81.9122	80.5966	85.7758	142.831	90.6428	164.532	172.262	133.899	131.949
763	1	81	81	2	E9PWQ3	Col6a3	25.5	353.93		48	89	36	27	63	25	80	80	54	43	79	69	204	252	194	207	186	169		42.8495	96.7139	31.1086	25.8598	58.9895	20.8915	83.1164	88.0465	54.1368	45.7432	89.6779	72.1772	208.125	268.729	198.256	204.932	199.241	167.665
1468	5	30	30	6	O35887	Calu	69.8	37.063		63	57	64	56	80	51	95	150	109	170	122	97	126	128	122	150	122	134		56.24	61.9403	55.3043	53.6351	74.9073	42.6187	98.7007	165.087	109.276	180.845	138.49	101.467	128.548	136.497	124.676	148.502	130.685	132.941
4104	1	48	48	48	Q8BMK4	Ckap4	72.2	63.691		93	94	71	81	116	69	99	125	108	134	144	123	106	83	92	110	118	128		83.021	102.147	61.3532	77.5794	108.616	57.6606	102.857	137.573	108.274	142.548	163.463	128.664	108.143	88.5101	94.0182	108.901	126.401	126.989
3015	2	169	169	4	Q3UGX2	Sptb	67.7	268.09		164	586	139	224	324	345	5	1	9	2	62	13	1	2	0	0	0	0		146.403	636.79	120.114	214.541	303.375	288.303	5.19478	1.10058	9.0228	2.12759	70.3801	13.5986	1.02022	2.13277	0	0	0	0
5936	1	22	22	17	Q9DBJ1	Pgam1	79.5	28.832		143	99	135	155	130	152	92	81	90	75	60	72	102	105	109	99	85	89		127.656	107.581	116.657	148.454	121.724	127.02	95.5839	89.1471	90.228	79.7846	68.1098	75.3154	104.062	111.971	111.391	98.011	91.0512	88.2967
906	1	44	44	3	E9Q718	Plod2	54.6	86.9		62	78	76	49	51	44	143	127	173	151	106	141	125	105	127	118	66	115		55.3473	84.7605	65.6738	46.9307	47.7534	36.7691	148.571	139.774	173.438	160.633	120.327	147.493	127.527	111.971	129.786	116.821	70.6986	114.091
4620	1	30	30	30	Q8QZT1	Acat1	70	44.816		143	138	132	107	94	116	191	156	186	139	193	207	7	2	12	4	6	6		127.656	149.961	114.065	102.481	88.0161	96.9366	198.44	171.691	186.471	147.867	219.086	216.532	7.14153	2.13277	12.2632	3.96004	6.42714	5.95259
2632	3	45	45	45	P80318	Cct3	73.9	60.629		151	122	159	197	144	192	57	59	84	63	53	65	70	72	75	92	65	88		134.798	132.574	137.397	188.681	134.833	160.447	59.2204	64.9343	84.2128	67.019	60.1636	67.993	71.4153	76.7798	76.6453	91.0809	69.6274	87.3046
2171	2	31	31	30	P46978	Stt3a	34.8	80.597		53	74	54	50	35	46	131	142	100	155	135	140	106	122	95	133	114	108		47.313	80.4138	46.663	47.8885	32.7719	38.4404	136.103	156.282	100.253	164.888	153.247	146.447	108.143	130.099	97.084	131.671	122.116	107.147
1977	1	41	41	41	P26443	Glud1	66.8	61.336		126	132	106	105	95	92	161	185	172	153	195	166	18	22	17	7	18	14		112.48	143.441	91.5977	100.566	88.9524	76.8808	167.272	203.607	172.436	162.761	221.357	173.644	18.3639	23.4605	17.3729	6.93007	19.2814	13.8894
3735	3	66	66	66	Q78PY7	Snd1	67.8	102.09		208	126	234	229	212	252	48	27	53	35	52	34	51	35	54	44	47	43		185.681	136.921	202.206	219.329	198.504	210.587	49.8698	29.7157	53.1343	37.2328	59.0285	35.5656	52.0311	37.3235	55.1846	43.5604	50.346	42.6602
3964	1	53	53	53	Q8BGQ7	Aars	53.3	106.91		123	99	146	172	119	175	68	63	91	81	55	58	78	73	96	110	80	92		109.802	107.581	126.163	164.737	111.425	146.241	70.649	69.3366	91.2306	86.1673	62.434	60.6707	79.577	77.8462	98.1059	108.901	85.6953	91.273
1703	2	30	30	30	P04919-2	Slc4a1	33.2	94.233		123	250	122	166	160	180	32	73	91	40	105	62	27	87	55	32	79	73		109.802	271.668	105.424	158.99	149.815	150.419	33.2466	80.3424	91.2306	42.5518	119.192	64.8549	27.5459	92.7756	56.2065	31.6803	84.6241	72.4232
1570	1	43	43	43	O88342	Wdr1	75.4	66.406		135	115	121	137	155	134	68	52	77	58	51	59	92	104	103	97	97	98		120.514	124.967	104.56	131.215	145.133	111.979	70.649	57.2302	77.1951	61.7001	57.8933	61.7167	93.8601	110.904	105.26	96.031	103.906	97.2256
2580	3	92	92	82	P70206	Plxna1;Plxna3	52.9	211.1		25	10	22	8	6	11	113	112	94	95	88	72	186	172	196	189	177	156		22.3175	10.8667	19.0108	7.66216	5.61805	9.19227	117.402	123.265	94.2382	101.06	99.8944	75.3154	189.761	183.418	200.3	187.112	189.601	154.767
4338	4	52	52	52	Q8C7X2-2	Emc1	48.9	111.29		42	55	41	42	24	39	113	119	104	135	97	108	129	120	121	165	118	156		37.4934	59.767	35.4293	40.2264	22.4722	32.5908	117.402	130.969	104.264	143.612	110.111	112.973	131.608	127.966	123.654	163.352	126.401	154.767
3474	1	28	28	28	Q64433	Hspe1	99	10.963		82	65	86	82	51	66	176	196	162	207	183	233	35	27	19	20	22	12		73.2013	70.6337	74.3151	78.5372	47.7534	55.1536	182.856	215.714	162.41	220.205	207.735	243.729	35.7076	28.7924	19.4168	19.8002	23.5662	11.9052
3415	2	161	152	144	Q62261	Sptbn1	68.8	274.22		176	152	185	129	271	209	63	69	68	49	45	63	42	38	58	28	30	41		157.115	165.174	159.864	123.552	253.749	174.653	65.4542	75.9401	68.1723	52.1259	51.0823	65.9009	42.8492	40.5227	59.2723	27.7203	32.1357	40.676
1806	1	42	42	42	P11688	Itga5	40.7	115.04		21	23	19	13	17	15	89	115	88	111	80	92	141	189	167	188	142	176		18.7467	24.9935	16.4185	12.451	15.9178	12.5349	92.467	126.567	88.223	118.081	90.8131	96.2363	143.851	201.547	170.663	186.122	152.109	174.609
3233	3	23	23	23	Q5XJF6	Rpl10a	70	24.831		73	73	67	87	73	89	58	84	67	65	47	72	136	111	164	156	100	152		65.167	79.3271	57.8966	83.326	68.3529	74.3738	60.2594	92.4488	67.1698	69.1466	53.3527	75.3154	138.75	118.369	167.598	154.442	107.119	150.799
3152	1	60	60	56	Q5DTK1	Chsy3	59	100.1		41	53	49	22	18	39	103	95	93	113	101	108	144	123	132	166	111	151		36.6007	57.5937	42.3423	21.0709	16.8541	32.5908	107.012	104.555	93.2356	120.209	114.651	112.973	146.911	131.166	134.896	164.342	118.902	149.807
5643	1	32	32	19	Q9CZU6	Cs	56.5	51.736		119	117	110	107	79	97	165	142	161	130	183	174	8	12	15	9	16	8		106.231	127.141	95.0542	102.481	73.971	81.0591	171.428	156.282	161.408	138.293	207.735	182.012	8.16175	12.7966	15.3291	8.91009	17.1391	7.93678
1479	1	22	22	22	O54734	Ddost	56	49.027		58	57	50	54	51	53	97	113	86	120	92	99	126	120	110	139	107	112		51.7765	61.9403	43.2065	51.7196	47.7534	44.29	100.779	124.366	86.2179	127.655	104.435	103.559	128.548	127.966	112.413	137.611	114.617	111.115
2666	1	33	33	33	P97351	Rps3a	78.8	29.885		109	77	111	110	102	107	67	65	88	59	65	74	118	65	103	93	124	94		97.3042	83.6738	95.9183	105.355	95.5068	89.4157	69.61	71.5378	88.223	62.7639	73.7856	77.4074	120.386	69.3151	105.26	92.0709	132.828	93.2572
2628	1	41	41	41	P80314	Cct2	69.7	57.477		125	100	134	166	132	161	66	61	71	54	50	63	75	68	76	81	65	77		111.587	108.667	115.793	158.99	123.597	134.541	68.571	67.1354	71.1799	57.4449	56.7582	65.9009	76.5164	72.5143	77.6672	80.1908	69.6274	76.3915
4940	2	28	28	28	Q91W90	Txndc5	79.1	46.415		54	51	52	45	57	47	113	107	103	125	115	114	98	93	106	116	91	115		48.2057	55.4203	44.9347	43.0997	53.3715	39.2761	117.402	117.762	103.261	132.974	130.544	119.249	99.9814	99.1739	108.325	114.841	97.4784	114.091
2756	2	46	46	46	Q02788	Col6a2	38.8	110.33		29	82	27	18	28	16	45	66	41	20	41	33	181	265	174	216	161	155		25.8883	89.1072	23.3315	17.2399	26.2176	13.3706	46.753	72.6383	41.1039	21.2759	46.5417	34.5195	184.66	282.592	177.817	213.842	172.462	153.775
3383	1	74	74	74	Q61830	Mrc1	47.8	164.98		9	27	4	2	10	12	72	141	70	62	90	92	142	243	134	141	168	168		8.03429	29.3402	3.45652	1.91554	9.36341	10.0279	74.8048	155.182	70.1774	65.9552	102.165	96.2363	144.871	259.132	136.94	139.591	179.96	166.672
6447	2	56	56	49	Q9WVL3	Slc12a7	42.5	119.48		38	12	51	10	44	20	107	59	90	70	96	58	191	125	172	135	192	115		33.9226	13.0401	44.0706	9.5777	41.199	16.7132	111.168	64.9343	90.228	74.4656	108.976	60.6707	194.862	133.298	175.773	133.651	205.669	114.091
4322	3	43	43	39	Q8C605	Pfkp	50.8	85.546		174	93	172	131	119	164	67	43	105	46	51	54	70	55	59	39	48	78		155.33	101.061	148.63	125.468	111.425	137.048	69.61	47.325	105.266	48.9345	57.8933	56.4865	71.4153	58.6512	60.2943	38.6104	51.4172	77.3836
4737	1	56	56	54	Q8R4G6	Mgat5	56.5	84.55		41	41	35	11	16	43	100	89	88	115	89	102	147	136	105	158	109	143		36.6007	44.5536	30.2445	10.5355	14.9815	35.9334	103.896	97.9517	88.223	122.336	101.03	106.697	149.972	145.029	107.303	156.422	116.76	141.87
1365	1	30	30	30	O08749	Dld	68.6	54.272		103	112	102	96	52	90	146	158	149	147	162	164	16	15	13	10	12	11		91.948	121.707	88.1412	91.946	48.6898	75.2095	151.687	173.892	149.378	156.378	183.896	171.552	16.3235	15.9958	13.2852	9.9001	12.8543	10.9131
4454	2	78	78	78	Q8CIE6	Copa	59.3	138.43		134	101	151	137	154	151	61	39	73	31	34	48	69	68	84	60	67	93		119.622	109.754	130.483	131.215	144.197	126.185	63.3763	42.9227	73.185	32.9776	38.5955	50.2102	70.3951	72.5143	85.8427	59.4006	71.7698	92.2651
3263	2	60	60	57	Q60790	Rasa3	71.9	95.986		19	7	23	12	19	18	49	41	50	77	63	32	166	165	187	217	232	175		16.9613	7.60671	19.875	11.4932	17.7905	15.0419	50.9088	45.1238	50.1267	81.9122	71.5153	33.4735	169.356	175.954	191.102	214.832	248.516	173.617
4071	3	50	50	50	Q8BKC5	Ipo5;Ranbp6	48.4	123.59		100	83	130	137	148	168	62	60	64	54	49	50	59	71	77	74	86	76		89.2699	90.1938	112.337	131.215	138.579	140.391	64.4152	66.0349	64.1622	57.4449	55.623	52.3023	60.1929	75.7134	78.6891	73.2607	92.1224	75.3994
2787	1	32	31	31	Q07076	Anxa7	51.4	49.925		46	50	47	40	40	36	77	92	75	82	67	77	119	146	136	137	138	134		41.0641	54.3336	40.6141	38.3108	37.4537	30.0838	79.9995	101.253	75.19	87.2311	76.0559	80.5456	121.406	155.692	138.983	135.631	147.824	132.941
37	5	87	87	4	Q3UHL6	Fn1	47.9	260.13		57	61	43	22	32	40	122	115	112	101	79	120	119	96	106	109	74	130		50.8838	66.287	37.1575	21.0709	29.9629	33.4264	126.753	126.567	112.284	107.443	89.6779	125.526	121.406	102.373	108.325	107.911	79.2681	128.973
2487	2	32	32	13	P62702	Rps4x;Gm15013	78.3	29.597		110	78	114	116	103	123	66	48	81	48	46	59	103	50	102	72	121	98		98.1969	84.7605	98.5107	111.101	96.4432	102.786	68.571	52.8279	81.2052	51.0621	52.2175	61.7167	105.082	53.3193	104.238	71.2807	129.614	97.2256
1758	1	67	67	67	P09405	Ncl	54	76.722		186	134	233	189	231	249	34	31	49	27	21	27	23	19	29	10	12	21		166.042	145.614	201.342	181.019	216.295	208.08	35.3245	34.118	49.1242	28.7224	23.8384	28.2433	23.465	20.2613	29.6362	9.9001	12.8543	20.8341
1880	3	52	52	36	P17426-2	Ap2a1	56.6	105.48		106	79	98	94	68	94	63	65	71	71	38	78	98	111	111	106	79	92		94.6261	85.8471	84.6846	90.0304	63.6712	78.5521	65.4542	71.5378	71.1799	75.5294	43.1362	81.5916	99.9814	118.369	113.435	104.941	84.6241	91.273
3696	2	71	71	70	Q6ZQA6	Igsf3	59.7	134.71		15	5	18	3	9	3	92	88	85	79	95	59	150	130	180	148	218	141		13.3905	5.43336	15.5543	2.87331	8.42707	2.50698	95.5839	96.8511	85.2154	84.0397	107.84	61.7167	153.033	138.63	183.949	146.521	233.52	139.886
100	18	66	66	63	A0A0G2JDE3	Adgrl2;Lphn3	51.6	157.13		19	15	19	3	8	12	84	94	95	101	71	85	138	144	166	154	144	164		16.9613	16.3001	16.4185	2.87331	7.49073	10.0279	87.2722	103.455	95.2407	107.443	80.5966	88.914	140.79	153.56	169.642	152.462	154.251	162.704
1690	1	30	30	30	P03975	Iap	44.7	62.747		127	131	182	196	175	208	26	47	39	51	68	45	30	34	31	44	43	35		113.373	142.354	157.271	187.723	163.86	173.817	27.0128	51.7273	39.0988	54.2535	77.1911	47.0721	30.6066	36.2571	31.68	43.5604	46.0612	34.7234
2539	1	29	26	21	P63101	Ywhaz	82	27.771		133	78	107	117	121	101	72	64	68	70	55	60	76	81	74	75	86	72		118.729	84.7605	92.4618	112.059	113.297	84.4017	74.8048	70.4372	68.1723	74.4656	62.434	62.7628	77.5366	86.3773	75.6233	74.2508	92.1224	71.4311
1224	1	58	58	35	G5E829	Atp2b1	43.4	134.75		18	23	22	10	29	24	84	69	76	64	76	58	158	140	175	153	185	145		16.0686	24.9935	19.0108	9.5777	27.1539	20.0559	87.2722	75.9401	76.1926	68.0828	86.2724	60.6707	161.195	149.294	178.839	151.472	198.17	143.854
4859	2	54	54	54	Q8VEK3	Hnrnpu;Gm28062	49.9	87.917		228	146	288	240	243	274	15	7	22	2	8	8	6	5	5	4	2	3		203.535	158.654	248.869	229.865	227.531	228.971	15.5843	7.70407	22.0557	2.12759	9.08131	8.36837	6.12131	5.33193	5.10968	3.96004	2.14238	2.97629
1137	5	61	61	53	G3UVV4	Hk1	57.7	101.87		127	140	132	135	125	143	82	101	105	47	85	67	27	39	37	36	38	35		113.373	152.134	114.065	129.299	117.043	119.499	85.1943	111.159	105.266	49.9983	96.4889	70.0851	27.5459	41.5891	37.8117	35.6404	40.7053	34.7234
1963	6	24	24	24	P25444	Rps2;Gm5786;Gm18025;Gm6576;Gm8225	70.6	31.231		88	65	84	105	82	77	60	65	69	47	53	74	95	96	98	132	97	111		78.5575	70.6337	72.5868	100.566	76.78	64.3459	62.3373	71.5378	69.1748	49.9983	60.1636	77.4074	96.9207	102.373	100.15	130.681	103.906	110.123
1779	1	21	21	21	P10605	Ctsb	52.8	37.279		66	42	58	48	62	47	106	98	83	97	87	86	129	105	95	98	92	92		58.9181	45.6403	50.1195	45.973	58.0532	39.2761	110.129	107.857	83.2103	103.188	98.7592	89.96	131.608	111.971	97.084	97.021	98.5496	91.273
1819	3	29	29	29	P12970	Rpl7a;Gm4978;Gm4877	56.4	29.976		99	83	91	92	92	103	60	62	70	54	52	63	90	76	110	88	103	102		88.3772	90.1938	78.6357	88.1149	86.1434	86.0731	62.3373	68.236	70.1774	57.4449	59.0285	65.9009	91.8197	81.0454	112.413	87.1209	110.333	101.194
5716	2	21	21	21	Q9D1D4	Tmed10	63.9	24.911		56	43	40	33	32	32	83	87	59	97	77	66	125	140	107	152	131	129		49.9911	46.7269	34.5652	31.6064	29.9629	26.7411	86.2333	95.7505	59.1495	103.188	87.4076	69.0391	127.527	149.294	109.347	150.482	140.326	127.981
1940	1	103	103	103	P23116	Eif3a	58.9	161.93		138	93	182	175	186	232	39	37	47	33	36	38	37	30	58	43	31	52		123.192	101.061	157.271	167.61	174.159	193.873	40.5193	40.7215	47.1191	35.1052	40.8659	39.7498	37.7481	31.9916	59.2723	42.5704	33.2069	51.5891
2357	2	27	27	27	P58021	Tm9sf2	39	75.329		53	45	52	18	40	41	84	73	74	88	110	68	110	132	117	120	141	121		47.313	48.9003	44.9347	17.2399	37.4537	34.2621	87.2722	80.3424	74.1875	93.6139	124.868	71.1312	112.224	140.763	119.567	118.801	151.038	120.044
5739	1	27	27	27	Q9D1Q6	Erp44	62.3	46.852		42	47	46	43	36	41	90	100	80	106	78	94	100	139	80	134	94	119		37.4934	51.0736	39.7499	41.1841	33.7083	34.2621	93.506	110.058	80.2027	112.762	88.5427	98.3284	102.022	148.228	81.755	132.661	100.692	118.06
1630	1	55	55	55	O89001	Cpd	47.1	152.4		19	33	12	5	8	10	51	85	42	78	49	55	136	188	135	221	133	203		16.9613	35.8602	10.3695	4.78885	7.49073	8.35661	52.9867	93.5494	42.1064	82.9759	55.623	57.5326	138.75	200.481	137.961	218.792	142.468	201.396
3359	2	46	46	39	Q61598	Gdi2	76.9	50.537		94	71	108	110	138	119	53	44	57	45	46	39	73	96	88	121	78	82		83.9137	77.1538	93.3259	105.355	129.215	99.4436	55.0646	48.4256	57.1444	47.8707	52.2175	40.7958	74.4759	102.373	89.9305	119.791	83.5529	81.352
1751	2	34	34	17	P08752	Gnai2	74.9	40.489		36	28	32	24	45	27	73	72	74	80	63	76	143	139	136	137	151	122		32.1372	30.4268	27.6521	22.9865	42.1354	22.5628	75.8437	79.2418	74.1875	85.1035	71.5153	79.4995	145.891	148.228	138.983	135.631	161.75	121.036
1903	4	18	18	18	P19157	Gstp1;Gstp2;BC021614	65.7	23.609		109	66	114	106	125	100	80	54	71	62	57	54	82	77	73	74	87	64		97.3042	71.7204	98.5107	101.524	117.043	83.5661	83.1164	59.4314	71.1799	65.9552	64.7043	56.4865	83.6579	82.1117	74.6014	73.2607	93.1936	63.4943
2735	1	24	24	9	Q00897	Serpina1d	50.8	45.998		46	37	39	49	37	49	82	74	71	118	86	108	88	98	92	129	116	133		41.0641	40.2069	33.701	46.9307	34.6446	40.9474	85.1943	81.443	71.1799	125.528	97.624	112.973	89.7792	104.506	94.0182	127.711	124.258	131.949
2511	1	25	25	14	P62874	Gnb1	75.3	37.377		50	39	52	36	44	45	65	77	67	69	61	63	120	143	119	151	128	120		44.6349	42.3802	44.9347	34.4797	41.199	37.6047	67.5321	84.7447	67.1698	73.4018	69.245	65.9009	122.426	152.493	121.61	149.492	137.112	119.052
5859	1	25	25	25	Q9D8N0	Eef1g	43.7	50.06		131	97	124	119	122	128	60	59	80	52	58	59	59	58	64	57	60	62		116.944	105.407	107.152	113.975	114.234	106.965	62.3373	64.9343	80.2027	55.3173	65.8395	61.7167	60.1929	61.8504	65.404	56.4306	64.2714	61.5101
5930	4	52	52	23	Q9DBG3	Ap2b1	46.9	104.58		108	76	115	102	96	97	52	55	66	52	33	48	82	101	93	81	87	94		96.4115	82.5871	99.3748	97.6926	89.8888	81.0591	54.0257	60.532	66.1672	55.3173	37.4604	50.2102	83.6579	107.705	95.0401	80.1908	93.1936	93.2572
3138	3	45	45	45	Q542I8	Itgb2	59.6	84.893		16	68	13	14	42	17	84	131	79	99	105	78	96	171	89	109	109	117		14.2832	73.8937	11.2337	13.4088	39.3263	14.2062	87.2722	144.176	79.2002	105.316	119.192	81.5916	97.941	182.352	90.9524	107.911	116.76	116.075
5177	1	37	37	37	Q99JY0	Hadhb	63.2	51.386		115	105	100	96	69	82	138	122	168	111	154	158	10	1	3	0	3	1		102.66	114.101	86.4129	91.946	64.6076	68.5242	143.376	134.271	168.426	118.081	174.815	165.275	10.2022	1.06639	3.06581	0	3.21357	0.992098
4821	3	53	53	53	Q8VDM4	Psmd2;Gm5422	57.2	100.2		131	96	135	128	127	170	46	43	61	39	37	44	64	43	78	59	65	69		116.944	104.321	116.657	122.595	118.915	142.062	47.7919	47.325	61.1546	41.488	42.001	46.026	65.294	45.8546	79.7111	58.4106	69.6274	68.4548
3496	1	84	84	84	Q64727	Vcl	69.5	116.72		97	112	87	77	130	109	59	61	48	57	69	53	66	75	79	76	93	82		86.5918	121.707	75.1792	73.7483	121.724	91.087	61.2984	67.1354	48.1216	60.6363	78.3263	55.4405	67.3344	79.979	80.733	75.2408	99.6207	81.352
4041	3	50	50	50	Q8BIJ6	Iars2	47.9	112.8		95	86	107	58	58	96	173	92	232	124	125	177	2	0	1	0	0	0		84.8064	93.4539	92.4618	55.5507	54.3078	80.2234	179.739	101.253	232.588	131.91	141.895	185.15	2.04044	0	1.02194	0	0	0
1835	1	32	32	32	P14148	Rpl7	61.9	31.419		80	48	76	76	69	69	54	46	67	44	49	49	125	83	122	104	142	120		71.4159	52.1603	65.6738	72.7905	64.6076	57.6606	56.1036	50.6267	67.1698	46.8069	55.623	51.2563	127.527	88.5101	124.676	102.961	152.109	119.052
4151	6	30	30	28	Q8BT60	Cpne3;Cpne6;Cpne9;Cpne7;Cpne5	52	59.584		26	29	26	21	19	20	58	86	63	80	46	63	124	194	130	166	121	150		23.2102	31.5135	22.4674	20.1132	17.7905	16.7132	60.2594	94.65	63.1596	85.1035	52.2175	65.9009	126.507	206.879	132.852	164.342	129.614	148.815
2011	2	48	48	47	P28665	Mug1;Mug2	36.9	165.3		20	13	11	19	23	24	80	88	86	134	118	132	77	76	82	144	140	152		17.854	14.1267	9.50542	18.1976	21.5359	20.0559	83.1164	96.8511	86.2179	142.548	133.949	138.078	78.5568	81.0454	83.7988	142.561	149.967	150.799
1185	2	115	115	115	G3X922	Dnajc13	51	254.44		63	64	67	46	35	80	45	32	60	45	34	62	168	76	154	125	82	169		56.24	69.5471	57.8966	44.0574	32.7719	66.8529	46.753	35.2186	60.152	47.8707	38.5955	64.8549	171.397	81.0454	157.378	123.751	87.8376	167.665
5960	1	41	41	41	Q9DC23	Dnajc10	42.1	90.582		28	24	28	14	28	21	128	111	104	127	122	100	120	86	85	110	70	95		24.9956	26.0801	24.1956	13.4088	26.2176	17.5489	132.986	122.164	104.264	135.102	138.49	104.605	122.426	91.7092	86.8646	108.901	74.9834	94.2493
3388	4	58	58	58	Q61941	Nnt	43	113.84		84	60	89	41	42	47	194	145	191	113	202	174	1	2	3	1	6	0		74.9867	65.2004	76.9075	39.2686	39.3263	39.2761	201.557	159.584	191.484	120.209	229.303	182.012	1.02022	2.13277	3.06581	0.99001	6.42714	0
6335	2	40	40	39	Q9R0E2	Plod1	62.8	83.594		43	40	44	17	50	28	93	93	122	107	113	103	98	75	98	93	61	116		38.3861	43.4669	38.0217	16.2821	46.8171	23.3985	96.6228	102.354	122.309	113.826	128.273	107.743	99.9814	79.979	100.15	92.0709	65.3426	115.083
6266	2	289	289	1	Q9QXS1-2	Plec	59.1	533.5		240	209	184	151	349	201	5	8	4	6	12	4	5	0	5	2	4	4		214.248	227.115	159	144.623	326.783	167.968	5.19478	8.80465	4.01014	6.38277	13.622	4.18419	5.10109	0	5.10968	1.98002	4.28476	3.96839
1821	2	39	39	22	P13020-2	Gsn	55.5	80.762		98	46	85	56	123	82	70	85	82	75	58	64	93	79	88	63	68	77		87.4845	49.9869	73.451	53.6351	115.17	68.5242	72.7269	93.5494	82.2078	79.7846	65.8395	66.947	94.8803	84.2445	89.9305	62.3706	72.841	76.3915
1811	3	37	37	37	P11983	Tcp1	64.9	60.448		116	94	121	139	114	138	45	37	56	43	35	45	69	68	68	74	55	73		103.553	102.147	104.56	133.13	106.743	115.321	46.753	40.7215	56.1419	45.7432	39.7307	47.0721	70.3951	72.5143	69.4917	73.2607	58.9155	72.4232
6476	2	48	48	48	Q9Z110-2	Aldh18a1	55.1	87.052		72	106	86	88	60	112	99	100	195	150	87	229	0	0	0	0	0	0		64.2743	115.187	74.3151	84.2838	56.1805	93.594	102.857	110.058	195.494	159.569	98.7592	239.545	0	0	0	0	0	0
2757	1	42	42	42	Q02819	Nucb1	71.7	53.408		56	40	49	34	39	41	66	51	66	78	54	66	142	105	104	153	114	124		49.9911	43.4669	42.3423	32.5642	36.5173	34.2621	68.571	56.1296	66.1672	82.9759	61.2988	69.0391	144.871	111.971	106.281	151.472	122.116	123.02
2573	1	36	36	36	P70168	Kpnb1	43	97.183		115	86	118	124	119	145	51	42	57	42	49	41	62	52	68	63	71	73		102.66	93.4539	101.967	118.764	111.425	121.171	52.9867	46.2244	57.1444	44.6794	55.623	42.8879	63.2535	55.4521	69.4917	62.3706	76.0545	72.4232
4501	1	38	38	33	Q8K0E8	Fgb	67.8	54.752		79	64	77	48	55	62	84	68	83	68	122	119	77	55	67	62	87	100		70.5232	69.5471	66.5379	45.973	51.4988	51.811	87.2722	74.8395	83.2103	72.338	138.49	124.48	78.5568	58.6512	68.4698	61.3806	93.1936	99.2098
2630	1	36	36	36	P80316	Cct5	59.1	59.623		117	96	119	143	113	148	35	44	58	49	28	40	57	65	65	76	46	70		104.446	104.321	102.831	136.961	105.807	123.678	36.3634	48.4256	58.147	52.1259	31.7846	41.8419	58.1524	69.3151	66.4259	75.2408	49.2748	69.4469
1093	5	61	61	60	F8VQL0	Met;Srms;Mst1r	52.6	153.54		15	12	13	4	4	5	78	80	55	96	57	61	147	156	125	172	128	157		13.3905	13.0401	11.2337	3.83108	3.74537	4.1783	81.0385	88.0465	55.1394	102.124	64.7043	63.8088	149.972	166.356	127.742	170.282	137.112	155.759
900	1	142	142	139	E9Q6R7	Utrn	45.7	392.7		33	17	43	15	47	48	38	50	28	53	41	42	147	121	151	163	173	153		29.4591	18.4734	37.1575	14.3666	44.008	40.1117	39.4803	55.029	28.0709	56.3811	46.5417	43.934	149.972	129.033	154.312	161.372	185.316	151.791
2795	1	20	20	20	Q07797	Lgals3bp	42.1	64.49		74	45	60	34	37	29	114	80	103	85	84	60	133	77	113	73	92	70		66.0597	48.9003	51.8477	32.5642	34.6446	24.2342	118.441	88.0465	103.261	90.4225	95.3537	62.7628	135.689	82.1117	115.479	72.2707	98.5496	69.4469
801	5	27	27	27	E9PZ00	Psap	51.4	60.672		60	44	56	42	31	40	86	96	82	87	94	87	116	88	87	88	87	90		53.5619	47.8136	48.3912	40.2264	29.0266	33.4264	89.3501	105.656	82.2078	92.5501	106.705	91.0061	118.345	93.842	88.9085	87.1209	93.1936	89.2888
1403	1	34	34	34	O35129	Phb2	87.6	33.296		80	67	92	69	56	69	123	112	132	118	129	141	32	31	26	27	37	19		71.4159	72.8071	79.4999	66.0862	52.4351	57.6606	127.791	123.265	132.334	125.528	146.436	147.493	32.647	33.058	26.5704	26.7303	39.6341	18.8499
3278	2	27	27	27	Q60931	Vdac3	77.4	30.752		74	59	76	57	52	47	125	112	118	105	134	124	49	56	43	41	52	33		66.0597	64.1137	65.6738	54.5929	48.6898	39.2761	129.869	123.265	118.299	111.698	152.112	129.71	49.9907	59.7176	43.9433	40.5904	55.7019	32.7392
6115	1	27	26	26	Q9JHF5	Tcirg1	41.2	93.459		55	55	58	26	41	42	81	86	79	85	80	70	94	116	95	97	103	93		49.0984	59.767	50.1195	24.902	38.39	35.0978	84.1554	94.65	79.2002	90.4225	90.8131	73.2233	95.9005	123.701	97.084	96.031	110.333	92.2651
1898	2	27	27	23	P18760	Cfl1	93.4	18.559		99	58	91	81	107	86	54	46	76	62	47	43	91	84	91	89	70	70		88.3772	63.027	78.6357	77.5794	100.189	71.8668	56.1036	50.6267	76.1926	65.9552	53.3527	44.98	92.8399	89.5764	92.9963	88.1109	74.9834	69.4469
2676	2	32	32	31	P97384	Anxa11	48.7	54.079		27	35	27	27	24	22	57	80	55	76	59	64	111	147	117	135	144	137		24.1029	38.0335	23.3315	25.8598	22.4722	18.3845	59.2204	88.0465	55.1394	80.8484	66.9746	66.947	113.244	156.759	119.567	133.651	154.251	135.917
2765	1	22	22	21	Q04447	Ckb	65.1	42.713		94	68	125	105	124	132	52	44	57	58	61	37	56	64	64	67	74	60		83.9137	73.8937	108.016	100.566	116.106	110.307	54.0257	48.4256	57.1444	61.7001	69.245	38.7037	57.1322	68.2487	65.404	66.3307	79.2681	59.5259
5142	4	108	108	99	Q99104	Myo5a	53.2	215.54		137	45	163	69	125	103	74	33	86	42	50	46	74	45	56	63	38	71		122.3	48.9003	140.853	66.0862	117.043	86.0731	76.8827	36.3192	86.2179	44.6794	56.7582	48.1181	75.4962	47.9874	57.2285	62.3706	40.7053	70.439
4969	1	40	40	40	Q91X72	Hpx	59.6	51.317		39	28	25	17	16	48	87	70	77	96	65	121	104	96	92	99	93	142		34.8153	30.4268	21.6032	16.2821	14.9815	40.1117	90.3891	77.0407	77.1951	102.124	73.7856	126.572	106.103	102.373	94.0182	98.011	99.6207	140.878
3922	3	35	35	35	Q8BFR5	Tufm;Gm9755	81.2	49.508		113	114	104	86	53	85	139	99	140	108	115	143	3	0	3	0	2	2		100.875	123.881	89.8694	82.3683	49.6261	71.0312	144.415	108.958	140.355	114.89	130.544	149.585	3.06066	0	3.06581	0	2.14238	1.9842
1815	1	35	32	30	P12382	Pfkl	43.8	85.359		118	68	106	90	98	118	54	59	97	44	63	52	53	57	59	43	45	82		105.338	73.8937	91.5977	86.1993	91.7615	98.608	56.1036	64.9343	97.2458	46.8069	71.5153	54.3944	54.0716	60.784	60.2943	42.5704	48.2036	81.352
1954	1	45	45	45	P24527	Lta4h	68.6	69.05		123	86	124	101	145	103	57	34	56	39	48	29	65	45	78	61	56	49		109.802	93.4539	107.152	96.7348	135.769	86.0731	59.2204	37.4198	56.1419	41.488	54.4878	30.3354	66.3142	47.9874	79.7111	60.3906	59.9867	48.6128
809	1	27	27	0	E9PZF0	Gm20390	87.6	30.2		90	57	93	89	82	80	65	56	65	64	44	64	72	85	87	70	62	72		80.3429	61.9403	80.364	85.2416	76.78	66.8529	67.5321	61.6325	65.1647	68.0828	49.9472	66.947	73.4557	90.6428	88.9085	69.3007	66.4138	71.4311
3933	1	29	29	24	Q8BFZ9	Erlin2	71.2	37.872		55	52	57	33	40	24	82	90	85	81	80	65	103	91	98	83	96	78		49.0984	56.507	49.2554	31.6064	37.4537	20.0559	85.1943	99.0523	85.2154	86.1673	90.8131	67.993	105.082	97.0411	100.15	82.1708	102.834	77.3836
2627	1	37	37	37	P80313	Cct7	59	59.652		110	83	109	123	98	123	57	46	64	51	40	44	55	56	60	55	46	64		98.1969	90.1938	94.1901	117.806	91.7615	102.786	59.2204	50.6267	64.1622	54.2535	45.4065	46.026	56.112	59.7176	61.3162	54.4506	49.2748	63.4943
2019	4	42	42	26	P29341	Pabpc1;Pabpc6;Pabpc1l;Pabpc5	58.3	70.67		129	82	130	139	124	144	35	24	40	30	36	32	37	52	66	57	68	58		115.158	89.1072	112.337	133.13	116.106	120.335	36.3634	26.4139	40.1014	31.9138	40.8659	33.4735	37.7481	55.4521	67.4478	56.4306	72.841	57.5417
3779	3	73	44	41	Q7TPR4	Actn1;Actn2	72.5	103.07		80	74	75	52	116	81	85	66	76	74	55	76	51	66	77	48	69	62		71.4159	80.4138	64.8097	49.8041	108.616	67.6885	88.3112	72.6383	76.1926	78.7208	62.434	79.4995	52.0311	70.3815	78.6891	47.5205	73.9122	61.5101
2245	1	28	28	28	P51174	Acadl	50.5	47.907		89	86	65	75	42	70	128	139	118	127	148	165	7	5	4	0	4	5		79.4502	93.4539	56.1684	71.8328	39.3263	58.4963	132.986	152.981	118.299	135.102	168.004	172.598	7.14153	5.33193	4.08775	0	4.28476	4.96049
6276	1	40	40	34	Q9QXX4	Slc25a13	56.4	74.466		65	60	62	73	38	70	137	136	130	123	142	164	17	14	8	10	20	8		58.0254	65.2004	53.576	69.9172	35.581	58.4963	142.337	149.679	130.329	130.847	161.193	171.552	17.3437	14.9294	8.1755	9.9001	21.4238	7.93678
2236	2	38	38	38	P50516	Atp6v1a	62.6	68.325		131	78	105	112	110	105	51	36	66	29	63	39	62	54	70	47	67	50		116.944	84.7605	90.7335	107.27	102.998	87.7444	52.9867	39.6209	66.1672	30.85	71.5153	40.7958	63.2535	57.5849	71.5356	46.5305	71.7698	49.6049
1734	2	16	16	9	P07759	Serpina3k;Serpina3f	38.5	46.879		37	31	26	47	38	52	57	60	64	100	78	95	80	72	77	114	115	128		33.0299	33.6869	22.4674	45.0152	35.581	43.4544	59.2204	66.0349	64.1622	106.379	88.5427	99.3744	81.6175	76.7798	78.6891	112.861	123.187	126.989
219	3	33	33	2	A2AL50	Agps	58.4	74.342		30	37	24	36	29	33	72	85	70	101	73	82	98	85	82	126	99	104		26.781	40.2069	20.7391	34.4797	27.1539	27.5768	74.8048	93.5494	70.1774	107.443	82.8669	85.7758	99.9814	90.6428	83.7988	124.741	106.048	103.178
4477	1	50	50	50	Q8JZQ9	Eif3b	63.8	91.369		115	77	119	127	107	135	46	43	64	32	42	39	56	46	79	41	41	57		102.66	83.6738	102.831	121.637	100.189	112.814	47.7919	47.325	64.1622	34.0414	47.6769	40.7958	57.1322	49.0538	80.733	40.5904	43.9188	56.5496
2521	3	16	16	7	P62962	Pfn1	79.3	14.957		84	53	86	93	83	92	70	45	59	55	43	59	75	78	78	73	56	73		74.9867	57.5937	74.3151	89.0726	77.7163	76.8808	72.7269	49.5261	59.1495	58.5087	48.812	61.7167	76.5164	83.1781	79.7111	72.2707	59.9867	72.4232
2461	1	21	21	21	P62242	Rps8	61.5	24.205		90	63	85	82	80	76	64	52	68	45	51	65	88	45	74	58	95	69		80.3429	68.4604	73.451	78.5372	74.9073	63.5102	66.4931	57.2302	68.1723	47.8707	57.8933	67.993	89.7792	47.9874	75.6233	57.4206	101.763	68.4548
1874	2	19	19	2	P17047-3	Lamp2	31.8	45.655		52	46	40	39	40	47	85	93	107	80	82	77	93	81	69	63	86	60		46.4203	49.9869	34.5652	37.353	37.4537	39.2761	88.3112	102.354	107.271	85.1035	93.0834	80.5456	94.8803	86.3773	70.5137	62.3706	92.1224	59.5259
5803	2	29	29	29	Q9D6R2	Idh3a	52.2	39.638		88	85	89	73	43	78	140	108	124	102	132	136	11	4	10	1	6	7		78.5575	92.3672	76.9075	69.9172	40.2627	65.1815	145.454	118.863	124.314	108.507	149.842	142.262	11.2224	4.26554	10.2194	0.99001	6.42714	6.94469
2185	2	35	35	35	P47911	Rpl6;Gm5428	59.8	33.509		55	42	65	62	68	74	47	45	48	47	40	38	109	72	109	106	106	100		49.0984	45.6403	56.1684	59.3818	63.6712	61.8389	48.8309	49.5261	48.1216	49.9983	45.4065	39.7498	111.204	76.7798	111.391	104.941	113.546	99.2098
1910	2	23	23	23	P19783	Cox4i1;Chka	70.4	19.53		63	46	63	59	48	56	126	107	107	107	133	120	34	47	24	32	42	18		56.24	49.9869	54.4401	56.5085	44.9444	46.797	130.908	117.762	107.271	113.826	150.977	125.526	34.6874	50.1202	24.5265	31.6803	44.99	17.8578
6243	1	15	15	7	Q9QUI0	Rhoa	54.9	21.782		51	32	54	49	56	49	73	62	79	68	84	73	86	83	88	84	85	74		45.5276	34.7735	46.663	46.9307	52.4351	40.9474	75.8437	68.236	79.2002	72.338	95.3537	76.3614	87.7388	88.5101	89.9305	83.1608	91.0512	73.4152
4698	2	35	35	35	Q8R2Y2	Mcam	48.3	71.545		17	30	18	13	25	19	56	69	67	76	55	75	106	123	124	129	88	139		15.1759	32.6002	15.5543	12.451	23.4085	15.8776	58.1815	75.9401	67.1698	80.8484	62.434	78.4535	108.143	131.166	126.72	127.711	94.2648	137.902
5948	1	29	29	29	Q9DBS1	Tmem43	63.8	44.783		27	32	30	31	27	24	86	88	61	102	75	85	95	98	80	100	88	97		24.1029	34.7735	25.9239	29.6909	25.2812	20.0559	89.3501	96.8511	61.1546	108.507	85.1372	88.914	96.9207	104.506	81.755	99.001	94.2648	96.2335
1368	2	29	29	29	O08795-2	Prkcsh	60.6	59.559		36	52	34	36	33	41	84	91	71	102	85	97	76	80	61	92	55	97		32.1372	56.507	29.3804	34.4797	30.8993	34.2621	87.2722	100.153	71.1799	108.507	96.4889	101.467	77.5366	85.3109	62.3382	91.0809	58.9155	96.2335
2629	5	40	40	40	P80315	Cct4	69.4	58.066		118	93	118	140	105	138	38	32	49	37	32	34	44	53	50	48	35	58		105.338	101.061	101.967	134.088	98.3158	115.321	39.4803	35.2186	49.1242	39.3604	36.3252	35.5656	44.8896	56.5185	51.0968	47.5205	37.4917	57.5417
3956	1	27	27	27	Q8BGH2	Samm50	57.1	51.863		72	58	69	52	38	50	123	106	118	93	123	128	30	50	27	25	42	16		64.2743	63.027	59.6249	49.8041	35.581	41.783	127.791	116.662	118.299	98.9329	139.625	133.894	30.6066	53.3193	27.5923	24.7503	44.99	15.8736
3001	2	28	28	28	Q3UER8	Fgg	60	50.349		62	51	54	44	46	54	72	57	71	67	105	102	59	54	74	65	88	93		55.3473	55.4203	46.663	42.1419	43.0717	45.1257	74.8048	62.7331	71.1799	71.2742	119.192	106.697	60.1929	57.5849	75.6233	64.3507	94.2648	92.2651
1761	1	19	19	19	P09528	Fth1	76.4	21.066		56	32	68	44	75	42	53	43	49	46	46	28	119	83	99	129	121	84		49.9911	34.7735	58.7608	42.1419	70.2256	35.0978	55.0646	47.325	49.1242	48.9345	52.2175	29.2893	121.406	88.5101	101.172	127.711	129.614	83.3362
5998	3	29	29	29	Q9DCN2-2	Cyb5r3	75.2	31.549		33	31	33	39	37	31	72	82	66	83	69	82	87	99	89	104	93	86		29.4591	33.6869	28.5163	37.353	34.6446	25.9055	74.8048	90.2476	66.1672	88.2949	78.3263	85.7758	88.759	105.572	90.9524	102.961	99.6207	85.3204
5427	1	48	48	48	Q9CQN1	Trap1	58.1	80.208		100	112	103	78	51	70	115	85	158	90	110	136	1	0	3	2	0	1		89.2699	121.707	89.0053	74.7061	47.7534	58.4963	119.48	93.5494	158.4	95.7415	124.868	142.262	1.02022	0	3.06581	1.98002	0	0.992098
5434	1	25	25	25	Q9CQQ7	Atp5f1	57	28.948		77	73	79	69	44	61	131	110	111	105	134	138	16	16	10	7	20	10		68.7378	79.3271	68.2662	66.0862	41.199	50.9753	136.103	121.064	111.281	111.698	152.112	144.354	16.3235	17.0622	10.2194	6.93007	21.4238	9.92098
2537	4	31	29	1	P63094	Gnas	62.7	45.663		34	15	28	27	22	23	48	54	55	63	57	57	112	124	110	134	124	123		30.3518	16.3001	24.1956	25.8598	20.5995	19.2202	49.8698	59.4314	55.1394	67.019	64.7043	59.6247	114.264	132.232	112.413	132.661	132.828	122.028
401	6	87	87	87	E9QAI5	Cad;Cps1	49.7	236.25		100	59	150	93	129	159	32	35	52	29	32	34	51	26	55	52	58	52		89.2699	64.1137	129.619	89.0726	120.788	132.87	33.2466	38.5203	52.1318	30.85	36.3252	35.5656	52.0311	27.726	56.2065	51.4805	62.1291	51.5891
6039	2	59	59	59	Q9EPU0-2	Upf1	60.3	122.66		92	65	104	93	103	125	46	41	49	47	49	32	53	53	60	54	74	57		82.1283	70.6337	89.8694	89.0726	96.4432	104.458	47.7919	45.1238	49.1242	49.9983	55.623	33.4735	54.0716	56.5185	61.3162	53.4605	79.2681	56.5496
2198	3	58	58	56	P48678	Lmna	72.9	74.237		204	142	166	193	212	229	2	1	6	2	0	3	6	4	16	2	0	3		182.111	154.308	143.445	184.85	198.504	191.366	2.07791	1.10058	6.0152	2.12759	0	3.13814	6.12131	4.26554	16.351	1.98002	0	2.97629
5529	1	38	38	38	Q9CWJ9	Atic	71.3	64.217		108	98	99	104	108	118	50	31	50	32	30	29	56	41	59	62	59	54		96.4115	106.494	85.5488	99.6081	101.125	98.608	51.9478	34.118	50.1267	34.0414	34.0549	30.3354	57.1322	43.7218	60.2943	61.3806	63.2003	53.5733
396	3	33	33	1	B2M1R6	Hnrnpk;Gm7964	70.9	48.562		158	100	167	159	160	163	26	18	35	20	14	21	32	18	32	21	13	23		141.046	108.667	144.31	152.285	149.815	136.213	27.0128	19.8105	35.0887	21.2759	15.8923	21.967	32.647	19.195	32.702	20.7902	13.9255	22.8183
1962	1	56	56	56	P25206	Mcm3	63.3	91.545		128	113	153	154	110	136	24	34	30	23	15	30	39	31	52	48	14	37		114.265	122.794	132.212	147.497	102.998	113.65	24.9349	37.4198	30.076	24.4673	17.0274	31.3814	39.7885	33.058	53.1407	47.5205	14.9967	36.7076
4495	1	28	28	28	Q8K0C4	Cyp51a1	63.4	56.775		39	32	54	48	28	45	56	59	78	88	55	62	73	88	89	111	74	90		34.8153	34.7735	46.663	45.973	26.2176	37.6047	58.1815	64.9343	78.1976	93.6139	62.434	64.8549	74.4759	93.842	90.9524	109.891	79.2681	89.2888
1490	1	48	48	48	O54890	Itgb3	66.3	86.738		9	22	3	9	10	10	55	87	63	76	75	78	87	120	90	121	107	143		8.03429	23.9068	2.59239	8.61993	9.36341	8.35661	57.1425	95.7505	63.1596	80.8484	85.1372	81.5916	88.759	127.966	91.9743	119.791	114.617	141.87
2555	1	29	29	29	P67778	Phb	93.4	29.82		68	41	68	56	38	58	124	112	112	112	112	125	31	21	18	18	33	15		60.7035	44.5536	58.7608	53.6351	35.581	48.4683	128.83	123.265	112.284	119.145	127.138	130.756	31.6268	22.3941	18.3949	17.8202	35.3493	14.8815
5903	2	28	28	28	Q9DB05	Napa;Napb	88.8	33.189		54	49	57	37	43	33	54	60	48	60	48	53	97	100	76	109	94	89		48.2057	53.247	49.2554	35.4375	40.2627	27.5768	56.1036	66.0349	48.1216	63.8277	54.4878	55.4405	98.9612	106.639	77.6672	107.911	100.692	88.2967
5214	1	24	24	24	Q99KV1	Dnajb11	48	40.555		46	58	35	47	36	46	63	85	59	86	69	76	73	69	64	90	63	94		41.0641	63.027	30.2445	45.0152	33.7083	38.4404	65.4542	93.5494	59.1495	91.4863	78.3263	79.4995	74.4759	73.5807	65.404	89.1009	67.485	93.2572
6050	1	49	49	49	Q9EQH2	Erap1	53.9	106.6		42	34	28	16	18	30	96	85	68	90	63	90	88	80	66	102	47	116		37.4934	36.9469	24.1956	15.3243	16.8541	25.0698	99.7397	93.5494	68.1723	95.7415	71.5153	94.1442	89.7792	85.3109	67.4478	100.981	50.346	115.083
1848	2	23	23	23	P14869	Rplp0;Gm8730	62.8	34.216		74	53	83	80	72	90	41	32	47	32	36	43	76	68	82	74	95	79		66.0597	57.5937	71.7227	76.6216	67.4166	75.2095	42.5972	35.2186	47.1191	34.0414	40.8659	44.98	77.5366	72.5143	83.7988	73.2607	101.763	78.3757
4267	1	40	40	40	Q8C129	Lnpep	40.3	117.3		31	32	23	20	13	26	47	57	50	51	44	48	104	134	106	128	130	113		27.6737	34.7735	19.875	19.1554	12.1724	21.7272	48.8309	62.7331	50.1267	54.2535	49.9472	50.2102	106.103	142.896	108.325	126.721	139.255	112.107
5935	1	27	27	27	Q9DBH5	Lman2	63.1	40.429		35	30	26	28	20	25	65	63	47	62	50	56	114	114	100	122	94	101		31.2445	32.6002	22.4674	26.8176	18.7268	20.8915	67.5321	69.3366	47.1191	65.9552	56.7582	58.5786	116.305	121.568	102.194	120.781	100.692	100.202
5179	4	30	30	30	Q99JY9	Actr3;Actr3b	67.9	47.357		98	64	81	89	91	84	55	52	60	40	45	49	59	50	55	44	65	65		87.4845	69.5471	69.9944	85.2416	85.2071	70.1955	57.1425	57.2302	60.152	42.5518	51.0823	51.2563	60.1929	53.3193	56.2065	43.5604	69.6274	64.4864
2949	1	56	56	56	Q3U1J4	Ddb1	50.7	126.85		90	90	112	97	103	99	42	36	44	32	30	32	54	49	70	56	49	51		80.3429	97.8005	96.7824	92.9037	96.4432	82.7304	43.6361	39.6209	44.1115	34.0414	34.0549	33.4735	55.0918	52.2529	71.5356	55.4406	52.4884	50.597
2624	2	29	29	29	P70699	Gaa	26.7	106.25		23	15	30	22	20	26	88	69	70	83	80	67	102	83	75	87	105	89		20.5321	16.3001	25.9239	21.0709	18.7268	21.7272	91.4281	75.9401	70.1774	88.2949	90.8131	70.0851	104.062	88.5101	76.6453	86.1309	112.475	88.2967
2260	1	24	24	24	P51863	Atp6v0d1	49.6	40.301		52	43	50	40	27	36	67	75	66	68	59	55	87	86	78	82	89	73		46.4203	46.7269	43.2065	38.3108	25.2812	30.0838	69.61	82.5436	66.1672	72.338	66.9746	57.5326	88.759	91.7092	79.7111	81.1808	95.336	72.4232
218	2	29	28	4	A2AL12	Hnrnpa3	63.2	34.476		168	93	171	166	171	185	27	12	34	12	7	19	16	8	18	3	2	8		149.973	101.061	147.766	158.99	160.114	154.597	28.0518	13.207	34.0862	12.7655	7.94614	19.8749	16.3235	8.53109	18.3949	2.97003	2.14238	7.93678
2703	2	29	29	29	P97807-2	Fh	66	50.052		80	76	73	73	54	75	106	77	113	91	120	132	14	5	10	5	3	8		71.4159	82.5871	63.0814	69.9172	50.5624	62.6746	110.129	84.7447	113.286	96.8053	136.22	138.078	14.2831	5.33193	10.2194	4.95005	3.21357	7.93678
2243	1	22	22	22	P51150	Rab7a	85	23.489		80	44	77	61	65	63	50	37	48	46	47	36	71	73	68	91	75	80		71.4159	47.8136	66.5379	58.424	60.8622	52.6466	51.9478	40.7215	48.1216	48.9345	53.3527	37.6577	72.4355	77.8462	69.4917	90.0909	80.3393	79.3678
6502	1	57	57	57	Q9Z1Q9	Vars	45	140.21		92	83	117	136	116	146	39	38	45	28	31	30	33	22	43	36	33	42		82.1283	90.1938	101.103	130.257	108.616	122.006	40.5193	41.8221	45.114	29.7862	35.1901	31.3814	33.6672	23.4605	43.9433	35.6404	35.3493	41.6681
5624	1	44	44	44	Q9CZD3	Gars	54.7	81.877		76	74	94	125	99	170	32	25	48	41	32	61	31	29	28	52	26	65		67.8451	80.4138	81.2281	119.721	92.6978	142.062	33.2466	27.5145	48.1216	43.6156	36.3252	63.8088	31.6268	30.9252	28.6142	51.4805	27.851	64.4864
1590	2	36	36	2	O88569	Hnrnpa2b1	77.3	37.402		162	102	159	178	151	175	20	15	26	12	8	12	17	15	18	12	8	16		144.617	110.841	137.397	170.483	141.388	146.241	20.7791	16.5087	26.0659	12.7655	9.08131	12.5526	17.3437	15.9958	18.3949	11.8801	8.56953	15.8736
1266	18	101	101	94	G8JL84	Ank1;Ank3	59.7	204.26		92	367	78	119	201	212	0	0	6	0	19	4	0	0	0	1	1	5		82.1283	398.809	67.4021	113.975	188.205	177.16	0	0	6.0152	0	21.5681	4.18419	0	0	0	0.99001	1.07119	4.96049
2992	3	23	23	23	Q3UAM9	Eng	43.7	69.949		19	12	11	11	10	9	54	74	58	71	57	64	100	113	99	105	101	135		16.9613	13.0401	9.50542	10.5355	9.36341	7.52095	56.1036	81.443	58.147	75.5294	64.7043	66.947	102.022	120.502	101.172	103.951	108.19	133.933
1709	1	28	28	28	P05201	Got1	60.3	46.247		94	66	82	93	67	105	45	42	47	41	33	36	55	59	67	60	47	55		83.9137	71.7204	70.8586	89.0726	62.7349	87.7444	46.753	46.2244	47.1191	43.6156	37.4604	37.6577	56.112	62.9168	68.4698	59.4006	50.346	54.5654
6528	2	40	40	8	Q9Z2G6	Sel1l	57.8	88.339		20	22	20	9	12	16	66	78	56	90	81	70	93	73	85	114	72	117		17.854	23.9068	17.2826	8.61993	11.2361	13.3706	68.571	85.8453	56.1419	95.7415	91.9482	73.2233	94.8803	77.8462	86.8646	112.861	77.1257	116.075
6533	2	32	32	32	Q9Z2I8	Suclg2	69.5	46.839		92	96	85	76	52	76	97	83	138	76	104	103	3	0	4	0	1	2		82.1283	104.321	73.451	72.7905	48.6898	63.5102	100.779	91.3482	138.35	80.8484	118.057	107.743	3.06066	0	4.08775	0	1.07119	1.9842
2022	1	28	28	28	P29416	Hexa	43.4	60.612		54	49	43	30	30	31	72	71	64	74	72	57	76	82	70	71	80	59		48.2057	53.247	37.1575	28.7331	28.0902	25.9055	74.8048	78.1412	64.1622	78.7208	81.7317	59.6247	77.5366	87.4437	71.5356	70.2907	85.6953	58.5338
5671	1	31	31	31	Q9D0F3	Lman1	52.4	57.788		37	37	29	35	23	28	41	51	47	60	41	50	93	112	69	134	76	119		33.0299	40.2069	25.0597	33.522	21.5359	23.3985	42.5972	56.1296	47.1191	63.8277	46.5417	52.3023	94.8803	119.435	70.5137	132.661	81.4105	118.06
4893	2	15	15	15	Q91V55	Rps5	56.4	22.876		65	47	66	49	55	59	45	43	57	45	28	43	83	59	76	92	97	72		58.0254	51.0736	57.0325	46.9307	51.4988	49.304	46.753	47.325	57.1444	47.8707	31.7846	44.98	84.6781	62.9168	77.6672	91.0809	103.906	71.4311
3703	4	26	26	26	Q6ZWN5	Rps9	71.6	22.591		72	52	74	59	55	56	53	37	65	35	39	54	66	63	72	79	80	69		64.2743	56.507	63.9455	56.5085	51.4988	46.797	55.0646	40.7215	65.1647	37.2328	44.2714	56.4865	67.3344	67.1823	73.5795	78.2108	85.6953	68.4548
1928	1	35	35	35	P21614	Gc	62.4	53.6		55	42	64	19	10	35	73	69	83	79	49	76	71	67	74	78	53	81		49.0984	45.6403	55.3043	18.1976	9.36341	29.2481	75.8437	75.9401	83.2103	84.0397	55.623	79.4995	72.4355	71.4479	75.6233	77.2208	56.7731	80.3599
3725	3	33	33	25	Q76MZ3	Ppp2r1a;Ppp2r1b	48.6	65.322		94	82	92	107	95	100	24	31	36	31	26	26	48	57	52	59	62	54		83.9137	89.1072	79.4999	102.481	88.9524	83.5661	24.9349	34.118	36.0912	32.9776	29.5142	27.1972	48.9705	60.784	53.1407	58.4106	66.4138	53.5733
1795	1	20	20	20	P11344	Tyr	43.5	60.606		26	63	24	44	14	39	55	83	42	85	54	77	61	92	59	83	78	91		23.2102	68.4604	20.7391	42.1419	13.1088	32.5908	57.1425	91.3482	42.1064	90.4225	61.2988	80.5456	62.2333	98.1075	60.2943	82.1708	83.5529	90.2809
1947	2	27	27	27	P23780	Glb1;Glb1l	39.7	73.12		40	33	34	25	26	16	75	67	65	77	79	59	96	65	89	72	88	64		35.708	35.8602	29.3804	23.9443	24.3449	13.3706	77.9216	73.7389	65.1647	81.9122	89.6779	61.7167	97.941	69.3151	90.9524	71.2807	94.2648	63.4943
4085	3	21	21	21	Q8BLF1	Nceh1	40.7	45.739		41	33	32	31	24	35	53	74	48	72	66	52	85	89	72	101	87	75		36.6007	35.8602	27.6521	29.6909	22.4722	29.2481	55.0646	81.443	48.1216	76.5932	74.9208	54.3944	86.7186	94.9084	73.5795	99.991	93.1936	74.4073
4242	1	28	28	28	Q8BYW9	Eogt	48.4	61.445		48	44	40	36	31	28	76	75	60	73	64	60	83	81	52	86	61	66		42.8495	47.8136	34.5652	34.4797	29.0266	23.3985	78.9606	82.5436	60.152	77.657	72.6504	62.7628	84.6781	86.3773	53.1407	85.1409	65.3426	65.4785
2746	2	30	30	30	Q01339	Apoh	71.3	38.618		19	19	18	4	6	7	65	83	69	72	50	57	92	115	122	95	78	88		16.9613	20.6468	15.5543	3.83108	5.61805	5.84963	67.5321	91.3482	69.1748	76.5932	56.7582	59.6247	93.8601	122.634	124.676	94.051	83.5529	87.3046
2500	2	20	20	9	P62827	Ran;Rasl2-9	56.9	24.423		88	73	104	104	105	115	40	36	43	35	30	37	39	42	34	45	48	40		78.5575	79.3271	89.8694	99.6081	98.3158	96.101	41.5582	39.6209	43.109	37.2328	34.0549	38.7037	39.7885	44.7882	34.7459	44.5505	51.4172	39.6839
2721	1	33	6	5	P99024	Tubb5	81.1	49.67		99	58	101	83	86	94	43	39	47	41	39	43	48	44	43	49	48	49		88.3772	63.027	87.277	79.4949	80.5254	78.5521	44.6751	42.9227	47.1191	43.6156	44.2714	44.98	48.9705	46.921	43.9433	48.5105	51.4172	48.6128
886	6	47	47	47	G5E8F1	Itgam	38.2	127.4		18	49	9	9	32	17	45	87	55	52	67	41	70	163	72	95	96	75		16.0686	53.247	7.77716	8.61993	29.9629	14.2062	46.753	95.7505	55.1394	55.3173	76.0559	42.8879	71.4153	173.821	73.5795	94.051	102.834	74.4073
2082	2	35	35	35	P35486	Pdha1;Pdha2	71	43.231		67	54	51	44	30	45	126	104	137	116	119	142	4	1	6	1	2	2		59.8108	58.6803	44.0706	42.1419	28.0902	37.6047	130.908	114.46	137.347	123.4	135.084	148.539	4.08087	1.06639	6.13162	0.99001	2.14238	1.9842
1869	1	51	51	51	P16406	Enpep	47	107.96		15	21	14	2	5	6	85	79	79	71	37	69	103	124	89	92	72	87		13.3905	22.8201	12.0978	1.91554	4.68171	5.01396	88.3112	86.9459	79.2002	75.5294	42.001	72.1772	105.082	132.232	90.9524	91.0809	77.1257	86.3125
2608	1	22	22	22	P70404	Idh3g	54.7	42.785		67	50	66	56	32	50	134	99	113	94	137	142	3	0	3	0	1	3		59.8108	54.3336	57.0325	53.6351	29.9629	41.783	139.22	108.958	113.286	99.9967	155.517	148.539	3.06066	0	3.06581	0	1.07119	2.97629
2347	2	22	22	22	P57716	Ncstn	26.3	78.491		37	40	36	42	20	33	64	56	57	58	57	55	71	80	82	89	80	89		33.0299	43.4669	31.1086	40.2264	18.7268	27.5768	66.4931	61.6325	57.1444	61.7001	64.7043	57.5326	72.4355	85.3109	83.7988	88.1109	85.6953	88.2967
5673	2	44	44	44	Q9D0F9	Pgm1;Pgm2	73.1	61.417		93	62	91	101	86	104	39	29	45	34	29	23	59	52	55	48	47	49		83.021	67.3737	78.6357	96.7348	80.5254	86.9087	40.5193	31.9168	45.114	36.169	32.9197	24.0591	60.1929	55.4521	56.2065	47.5205	50.346	48.6128
3019	3	74	74	15	Q3UH60	Dip2b	57.4	171.12		20	12	34	24	24	30	24	31	16	32	23	21	94	136	116	146	132	124		17.854	13.0401	29.3804	22.9865	22.4722	25.0698	24.9349	34.118	16.0405	34.0414	26.1088	21.967	95.9005	145.029	118.545	144.541	141.397	123.02
2925	1	50	50	50	Q3TXS7	Psmd1	56.3	105.73		95	72	122	117	106	142	38	28	48	21	22	25	34	28	42	26	27	42		84.8064	78.2404	105.424	112.059	99.2522	118.664	39.4803	30.8163	48.1216	22.3397	24.9736	26.1512	34.6874	29.8588	42.9214	25.7403	28.9222	41.6681
6336	2	42	42	42	Q9R0H0-2	Acox1	76.9	74.717		26	19	30	30	17	21	79	67	68	98	59	72	81	51	78	98	66	74		23.2102	20.6468	25.9239	28.7331	15.9178	17.5489	82.0775	73.7389	68.1723	104.252	66.9746	75.3154	82.6377	54.3857	79.7111	97.021	70.6986	73.4152
1937	6	14	14	2	Q8CGP6	Hist1h2ah;Hist1h2af;Hist3h2a;Hist1h2ab;Hist1h2ak;Hist1h2aa	57	13.95		87	66	70	77	73	81	38	41	36	20	26	38	78	48	114	33	29	78		77.6648	71.7204	60.489	73.7483	68.3529	67.6885	39.4803	45.1238	36.0912	21.2759	29.5142	39.7498	79.577	51.1865	116.501	32.6703	31.0645	77.3836
3921	1	26	26	26	Q8BFR4	Gns	48.2	61.174		51	38	41	19	35	27	63	61	66	62	91	48	81	56	69	51	95	77		45.5276	41.2936	35.4293	18.1976	32.7719	22.5628	65.4542	67.1354	66.1672	65.9552	103.3	50.2102	82.6377	59.7176	70.5137	50.4905	101.763	76.3915
2900	3	23	23	23	Q80ZP8	Manf	64.8	19.012		27	20	26	28	24	27	80	87	57	89	69	98	75	79	52	76	51	65		24.1029	21.7335	22.4674	26.8176	22.4722	22.5628	83.1164	95.7505	57.1444	94.6777	78.3263	102.513	76.5164	84.2445	53.1407	75.2408	54.6307	64.4864
3377	1	69	69	53	Q61768	Kif5b	68.2	109.55		90	59	96	67	105	115	36	18	41	28	22	15	61	28	70	56	60	59		80.3429	64.1137	82.9564	64.1706	98.3158	96.101	37.4024	19.8105	41.1039	29.7862	24.9736	15.6907	62.2333	29.8588	71.5356	55.4406	64.2714	58.5338
6521	1	29	29	28	Q9Z247	Fkbp9	46.5	62.995		29	34	33	31	33	24	66	67	72	82	88	66	63	60	55	74	63	83		25.8883	36.9469	28.5163	29.6909	30.8993	20.0559	68.571	73.7389	72.1824	87.2311	99.8944	69.0391	64.2738	63.9832	56.2065	73.2607	67.485	82.3441
543	2	48	48	48	D3YVW2	Golim4	60.3	79.904		20	31	22	9	6	19	55	49	54	81	46	74	105	78	88	105	82	98		17.854	33.6869	19.0108	8.61993	5.61805	15.8776	57.1425	53.9285	54.1368	86.1673	52.2175	77.4074	107.123	83.1781	89.9305	103.951	87.8376	97.2256
5328	1	11	11	11	Q9CPQ1	Cox6c	64.5	8.4689		75	51	80	67	76	52	78	81	76	69	108	84	16	29	14	18	36	8		66.9524	55.4203	69.1303	64.1706	71.1619	43.4544	81.0385	89.1471	76.1926	73.4018	122.598	87.8679	16.3235	30.9252	14.3071	17.8202	38.5629	7.93678
6380	2	19	19	19	Q9WTP6-2	Ak2	77.2	25.605		37	34	41	42	37	53	116	106	94	110	61	132	27	21	30	28	22	24		33.0299	36.9469	35.4293	40.2264	34.6446	44.29	120.519	116.662	94.2382	117.017	69.245	138.078	27.5459	22.3941	30.6581	27.7203	23.5662	23.8104
5059	3	21	21	10	Q921H8	Acaa1a	61.1	43.953		41	25	30	31	42	37	65	60	66	92	41	60	97	52	71	78	58	64		36.6007	27.1668	25.9239	29.6909	39.3263	30.9194	67.5321	66.0349	66.1672	97.8691	46.5417	62.7628	98.9612	55.4521	72.5575	77.2208	62.1291	63.4943
6125	1	58	58	58	Q9JHR7	Ide	52.3	117.77		70	62	80	72	73	97	58	42	60	41	47	45	43	38	52	43	42	44		62.4889	67.3737	69.1303	68.9595	68.3529	81.0591	60.2594	46.2244	60.152	43.6156	53.3527	47.0721	43.8694	40.5227	53.1407	42.5704	44.99	43.6523
1921	2	41	41	0	P21107-2	Tpm3;Tpm3-rs7	85.9	29.02		94	79	90	93	121	118	34	44	32	38	39	43	22	35	33	33	29	31		83.9137	85.8471	77.7716	89.0726	113.297	98.608	35.3245	48.4256	32.0811	40.4242	44.2714	44.98	22.4448	37.3235	33.7239	32.6703	31.0645	30.755
5754	2	21	21	21	Q9D2G2	Dlst	42.3	48.994		62	74	53	55	36	43	94	100	94	99	81	122	20	16	22	7	14	16		55.3473	80.4138	45.7988	52.6774	33.7083	35.9334	97.6618	110.058	94.2382	105.316	91.9482	127.618	20.4044	17.0622	22.4826	6.93007	14.9967	15.8736
1380	3	20	20	20	O08992	Sdcbp	82.3	32.379		29	38	27	27	12	26	54	69	39	64	36	60	81	93	87	101	70	93		25.8883	41.2936	23.3315	25.8598	11.2361	21.7272	56.1036	75.9401	39.0988	68.0828	40.8659	62.7628	82.6377	99.1739	88.9085	99.991	74.9834	92.2651
3364	4	48	48	38	Q8BTS0	Ddx5	55.9	69.265		133	100	154	150	144	174	19	12	23	12	3	14	11	9	14	12	7	15		118.729	108.667	133.076	143.666	134.833	145.405	19.7401	13.207	23.0583	12.7655	3.40549	14.6447	11.2224	9.59748	14.3071	11.8801	7.49834	14.8815
6012	2	22	22	22	Q9DCX2	Atp5h;Gm10250	91.3	18.749		62	66	66	48	38	49	92	96	96	90	86	88	27	19	20	18	29	16		55.3473	71.7204	57.0325	45.973	35.581	40.9474	95.5839	105.656	96.2432	95.7415	97.624	92.0521	27.5459	20.2613	20.4387	17.8202	31.0645	15.8736
2825	4	52	52	52	Q11011	Npepps	53.2	103.32		61	45	74	38	54	62	67	56	59	45	48	43	68	53	68	60	47	56		54.4546	48.9003	63.9455	36.3953	50.5624	51.811	69.61	61.6325	59.1495	47.8707	54.4878	44.98	69.3749	56.5185	69.4917	59.4006	50.346	55.5575
4499	1	49	49	49	Q8K0D5	Gfm1	56.7	83.549		48	63	46	37	22	65	97	97	134	89	118	184	2	0	1	0	0	1		42.8495	68.4604	39.7499	35.4375	20.5995	54.3179	100.779	106.756	134.34	94.6777	133.949	192.473	2.04044	0	1.02194	0	0	0.992098
1296	2	36	36	36	H7BX99	F2	48.8	70.211		6	5	8	1	2	1	54	78	87	78	37	74	89	92	126	79	61	121		5.35619	5.43336	6.91303	0.95777	1.87268	0.835661	56.1036	85.8453	87.2204	82.9759	42.001	77.4074	90.7994	98.1075	128.764	78.2108	65.3426	120.044
2802	1	40	40	40	Q08509	Eps8	55.7	91.736		85	34	91	71	82	105	27	28	30	39	23	26	70	60	53	62	49	64		75.8794	36.9469	78.6357	68.0017	76.78	87.7444	28.0518	30.8163	30.076	41.488	26.1088	27.1972	71.4153	63.9832	54.1627	61.3806	52.4884	63.4943
6011	1	26	26	26	Q9DCW4	Etfb	86.7	27.623		71	68	70	78	49	67	100	81	97	89	88	104	6	4	9	2	10	6		63.3816	73.8937	60.489	74.7061	45.8807	55.9893	103.896	89.1471	97.2458	94.6777	99.8944	108.789	6.12131	4.26554	9.19743	1.98002	10.7119	5.95259
3540	5	39	39	39	Q6IQX7	Chpf	61.1	85.533		19	27	25	10	10	25	56	63	57	79	64	65	87	94	67	89	70	84		16.9613	29.3402	21.6032	9.5777	9.36341	20.8915	58.1815	69.3366	57.1444	84.0397	72.6504	67.993	88.759	100.24	68.4698	88.1109	74.9834	83.3362
1441	1	25	25	25	O35604	Npc1	17.9	142.88		26	22	29	20	18	17	88	74	68	73	72	59	70	78	73	60	93	50		23.2102	23.9068	25.0597	19.1554	16.8541	14.2062	91.4281	81.443	68.1723	77.657	81.7317	61.7167	71.4153	83.1781	74.6014	59.4006	99.6207	49.6049
1798	1	13	13	13	P11438	Lamp1	32.8	43.865		53	46	34	77	22	23	71	59	62	57	65	52	66	53	72	54	68	56		47.313	49.9869	29.3804	73.7483	20.5995	19.2202	73.7658	64.9343	62.1571	60.6363	73.7856	54.3944	67.3344	56.5185	73.5795	53.4605	72.841	55.5575
2096	3	17	17	17	P35979	Rpl12;Gm16519	84.2	17.804		57	38	48	39	47	51	41	39	54	32	32	37	87	78	76	82	80	71		50.8838	41.2936	41.4782	37.353	44.008	42.6187	42.5972	42.9227	54.1368	34.0414	36.3252	38.7037	88.759	83.1781	77.6672	81.1808	85.6953	70.439
2525	3	13	12	7	Q3TLP8	Rac1;Rac3	54	23.432		46	31	53	35	40	38	63	46	62	48	55	53	74	69	73	62	63	78		41.0641	33.6869	45.7988	33.522	37.4537	31.7551	65.4542	50.6267	62.1571	51.0621	62.434	55.4405	75.4962	73.5807	74.6014	61.3806	67.485	77.3836
5686	2	17	17	17	Q9D0M3-2	Cyc1	58.6	29.497		55	50	57	45	35	48	74	100	61	76	86	102	37	45	24	31	39	23		49.0984	54.3336	49.2554	43.0997	32.7719	40.1117	76.8827	110.058	61.1546	80.8484	97.624	106.697	37.7481	47.9874	24.5265	30.6903	41.7764	22.8183
3317	1	16	16	16	Q61171	Prdx2	75.3	21.778		92	113	83	84	104	90	38	35	41	31	29	28	34	46	37	35	36	31		82.1283	122.794	71.7227	80.4527	97.3795	75.2095	39.4803	38.5203	41.1039	32.9776	32.9197	29.2893	34.6874	49.0538	37.8117	34.6504	38.5629	30.755
1920	2	51	51	51	P20918	Plg	71.9	90.807		42	33	38	11	5	21	76	76	88	71	87	94	53	59	62	55	57	57		37.4934	35.8602	32.8369	10.5355	4.68171	17.5489	78.9606	83.6442	88.223	75.5294	98.7592	98.3284	54.0716	62.9168	63.3601	54.4506	61.0579	56.5496
2170	4	46	46	41	P46935	Nedd4;Hecw2	44	102.71		72	42	94	72	68	91	36	25	31	27	33	23	62	53	63	61	61	67		64.2743	45.6403	81.2281	68.9595	63.6712	76.0451	37.4024	27.5145	31.0785	28.7224	37.4604	24.0591	63.2535	56.5185	64.382	60.3906	65.3426	66.4706
3781	1	67	67	67	Q7TPV4	Mybbp1a	44.9	152.04		134	96	158	206	131	225	2	3	4	2	2	9	1	1	3	0	1	2		119.622	104.321	136.532	197.301	122.661	188.024	2.07791	3.30174	4.01014	2.12759	2.27033	9.41442	1.02022	1.06639	3.06581	0	1.07119	1.9842
3752	3	59	59	38	Q7TMB8	Cyfip1	44.9	145.24		43	24	52	35	60	48	35	25	28	31	32	18	72	86	96	90	119	81		38.3861	26.0801	44.9347	33.522	56.1805	40.1117	36.3634	27.5145	28.0709	32.9776	36.3252	18.8288	73.4557	91.7092	98.1059	89.1009	127.472	80.3599
4560	1	40	40	33	Q8K2I4	Manba	37.5	100.83		38	33	42	20	24	32	81	56	78	64	58	52	66	54	75	61	75	65		33.9226	35.8602	36.2934	19.1554	22.4722	26.7411	84.1554	61.6325	78.1976	68.0828	65.8395	54.3944	67.3344	57.5849	76.6453	60.3906	80.3393	64.4864
4899	1	34	34	34	Q91VA7	Idh3b	61.7	42.194		74	67	64	50	32	49	124	86	118	80	86	135	3	1	3	0	0	1		66.0597	72.8071	55.3043	47.8885	29.9629	40.9474	128.83	94.65	118.299	85.1035	97.624	141.216	3.06066	1.06639	3.06581	0	0	0.992098
4665	1	46	46	46	Q8R1B4	Eif3c	48.2	105.53		87	55	100	96	110	120	29	28	45	34	35	28	34	29	45	33	30	31		77.6648	59.767	86.4129	91.946	102.998	100.279	30.1297	30.8163	45.114	36.169	39.7307	29.2893	34.6874	30.9252	45.9872	32.6703	32.1357	30.755
2693	3	99	99	97	P97479	Myo7a	48.9	254.94		98	31	121	86	95	120	35	20	45	34	21	26	33	37	45	41	35	44		87.4845	33.6869	104.56	82.3683	88.9524	100.279	36.3634	22.0116	45.114	36.169	23.8384	27.1972	33.6672	39.4563	45.9872	40.5904	37.4917	43.6523
6112	1	29	29	29	Q9ET30	Tm9sf3	31.5	67.544		34	29	29	28	22	30	49	60	42	52	44	45	76	97	77	89	81	76		30.3518	31.5135	25.0597	26.8176	20.5995	25.0698	50.9088	66.0349	42.1064	55.3173	49.9472	47.0721	77.5366	103.439	78.6891	88.1109	86.7665	75.3994
2097	2	16	16	16	P35980	Rpl18	56.9	21.644		55	43	56	61	44	46	37	34	47	40	32	42	66	50	79	73	73	80		49.0984	46.7269	48.3912	58.424	41.199	38.4404	38.4413	37.4198	47.1191	42.5518	36.3252	43.934	67.3344	53.3193	80.733	72.2707	78.1969	79.3678
940	5	63	63	1	E9Q9E1	Eif4g1	38.8	175.33		105	53	137	110	127	165	25	15	26	18	15	14	34	12	31	26	15	28		93.7334	57.5937	118.386	105.355	118.915	137.884	25.9739	16.5087	26.0659	19.1483	17.0274	14.6447	34.6874	12.7966	31.68	25.7403	16.0679	27.7787
6051	1	40	40	40	Q9EQH3	Vps35	45.5	91.712		89	58	96	99	71	81	45	25	59	25	35	31	45	44	50	38	25	40		79.4502	63.027	82.9564	94.8193	66.4802	67.6885	46.753	27.5145	59.1495	26.5949	39.7307	32.4274	45.9098	46.921	51.0968	37.6204	26.7798	39.6839
6445	1	42	42	27	Q9WVK4	Ehd1	77.5	60.602		38	28	40	29	54	47	17	22	32	34	21	20	72	99	98	112	92	99		33.9226	30.4268	34.5652	27.7753	50.5624	39.2761	17.6622	24.2128	32.0811	36.169	23.8384	20.9209	73.4557	105.572	100.15	110.881	98.5496	98.2177
5354	1	27	27	1	Q9CPY7-2	Lap3	58.4	52.75		72	61	54	63	49	69	67	68	59	65	67	72	30	33	29	35	20	38		64.2743	66.287	46.663	60.3395	45.8807	57.6606	69.61	74.8395	59.1495	69.1466	76.0559	75.3154	30.6066	35.1907	29.6362	34.6504	21.4238	37.6997
2489	2	20	20	20	P62717	Rpl18a;Gm17541	68.8	20.732		47	29	59	40	40	43	42	30	53	26	19	45	67	77	74	88	92	79		41.9568	31.5135	50.9836	38.3108	37.4537	35.9334	43.6361	33.0174	53.1343	27.6586	21.5681	47.0721	68.3546	82.1117	75.6233	87.1209	98.5496	78.3757
2520	1	23	23	23	P62918	Rpl8	61.1	28.024		57	45	55	62	48	51	25	31	36	27	18	34	86	50	84	70	79	89		50.8838	48.9003	47.5271	59.3818	44.9444	42.6187	25.9739	34.118	36.0912	28.7224	20.4329	35.5656	87.7388	53.3193	85.8427	69.3007	84.6241	88.2967
3112	1	46	46	46	Q3V3R4	Itga1	30.4	130.81		12	14	9	6	24	6	54	54	55	62	57	50	93	77	101	78	111	78		10.7124	15.2134	7.77716	5.74662	22.4722	5.01396	56.1036	59.4314	55.1394	65.9552	64.7043	52.3023	94.8803	82.1117	103.216	77.2208	118.902	77.3836
3510	6	96	96	95	Q69ZN7	Myof	51.3	233.32		15	29	7	13	41	10	46	63	25	51	38	33	82	137	76	93	91	86		13.3905	31.5135	6.0489	12.451	38.39	8.35661	47.7919	69.3366	25.0633	54.2535	43.1362	34.5195	83.6579	146.095	77.6672	92.0709	97.4784	85.3204
2777	1	19	19	19	Q05816	Fabp5	88.9	15.137		78	33	75	82	59	74	50	35	40	42	36	45	46	52	53	45	39	50		69.6305	35.8602	64.8097	78.5372	55.2441	61.8389	51.9478	38.5203	40.1014	44.6794	40.8659	47.0721	46.93	55.4521	54.1627	44.5505	41.7764	49.6049
2240	2	35	35	35	P50580	Pa2g4	75.6	43.698		106	66	118	101	105	107	29	16	44	18	26	23	23	19	34	17	49	31		94.6261	71.7204	101.967	96.7348	98.3158	89.4157	30.1297	17.6093	44.1115	19.1483	29.5142	24.0591	23.465	20.2613	34.7459	16.8302	52.4884	30.755
6417	1	15	15	15	Q9WUU7	Ctsz	44.8	33.996		35	20	33	33	34	24	55	60	56	70	65	68	68	60	68	59	63	57		31.2445	21.7335	28.5163	31.6064	31.8356	20.0559	57.1425	66.0349	56.1419	74.4656	73.7856	71.1312	69.3749	63.9832	69.4917	58.4106	67.485	56.5496
2118	3	32	32	32	P40124	Cap1;Cap2	60.3	51.564		82	72	79	72	98	79	37	22	38	38	29	26	39	36	50	37	47	46		73.2013	78.2404	68.2662	68.9595	91.7615	66.0172	38.4413	24.2128	38.0963	40.4242	32.9197	27.1972	39.7885	38.3899	51.0968	36.6304	50.346	45.6365
3709	2	20	20	20	Q6ZWV3	Rpl10;Rpl10l	68.2	24.604		60	41	73	68	55	58	43	42	61	36	28	44	53	40	50	64	63	42		53.5619	44.5536	63.0814	65.1284	51.4988	48.4683	44.6751	46.2244	61.1546	38.2966	31.7846	46.026	54.0716	42.6554	51.0968	63.3606	67.485	41.6681
1348	1	29	29	24	O08553	Dpysl2	64.9	62.277		92	64	90	76	92	75	34	26	50	22	24	19	48	34	55	40	40	39		82.1283	69.5471	77.7716	72.7905	86.1434	62.6746	35.3245	28.6151	50.1267	23.4035	27.2439	19.8749	48.9705	36.2571	56.2065	39.6004	42.8476	38.6918
2670	1	23	23	23	P97370	Atp1b3	70.1	31.775		16	7	10	5	15	7	39	43	41	44	42	32	87	106	113	101	125	87		14.2832	7.60671	8.64129	4.78885	14.0451	5.84963	40.5193	47.325	41.1039	46.8069	47.6769	33.4735	88.759	113.037	115.479	99.991	133.899	86.3125
256	3	56	56	54	A2AS98	Nckap1	46.1	129.51		38	18	57	22	51	40	33	27	32	34	34	25	63	77	95	86	102	84		33.9226	19.5601	49.2554	21.0709	47.7534	33.4264	34.2855	29.7157	32.0811	36.169	38.5955	26.1512	64.2738	82.1117	97.084	85.1409	109.261	83.3362
1092	2	65	65	65	F8VQJ3	Lamc1	48.6	177.19		12	26	8	2	20	6	83	78	72	93	80	86	65	48	57	67	53	60		10.7124	28.2535	6.91303	1.91554	18.7268	5.01396	86.2333	85.8453	72.1824	98.9329	90.8131	89.96	66.3142	51.1865	58.2504	66.3307	56.7731	59.5259
1057	3	29	29	29	F6YVP7	Gm10260;Rps18	71.7	17.671		63	37	58	53	48	46	39	31	40	33	30	39	78	36	78	72	68	66		56.24	40.2069	50.1195	50.7618	44.9444	38.4404	40.5193	34.118	40.1014	35.1052	34.0549	40.7958	79.577	38.3899	79.7111	71.2807	72.841	65.4785
5087	2	40	40	40	Q922B2	Dars	76.6	57.147		82	77	103	105	91	108	37	20	47	16	18	27	31	22	37	25	26	41		73.2013	83.6738	89.0053	100.566	85.2071	90.2514	38.4413	22.0116	47.1191	17.0207	20.4329	28.2433	31.6268	23.4605	37.8117	24.7503	27.851	40.676
2561	3	37	13	2	P68134	Acta1;Gm17087;2010300C02Rik	76.1	42.051		82	64	64	107	171	90	25	21	33	27	24	29	31	23	30	29	26	35		73.2013	69.5471	55.3043	102.481	160.114	75.2095	25.9739	23.1122	33.0836	28.7224	27.2439	30.3354	31.6268	24.5269	30.6581	28.7103	27.851	34.7234
2015	2	21	21	21	Q3U9N4	Grn	48.7	65.018		31	21	32	17	14	21	81	65	69	75	59	65	70	58	50	59	60	56		27.6737	22.8201	27.6521	16.2821	13.1088	17.5489	84.1554	71.5378	69.1748	79.7846	66.9746	67.993	71.4153	61.8504	51.0968	58.4106	64.2714	55.5575
3486	2	52	52	52	Q64521	Gpd2	68.2	80.953		45	63	40	34	25	21	90	99	83	79	115	81	15	34	14	18	34	12		40.1714	68.4604	34.5652	32.5642	23.4085	17.5489	93.506	108.958	83.2103	84.0397	130.544	84.7298	15.3033	36.2571	14.3071	17.8202	36.4205	11.9052
220	13	40	40	39	A2AL85	Asph	48.7	81.467		23	23	26	30	23	29	61	71	58	78	43	69	70	51	62	60	51	72		20.5321	24.9935	22.4674	28.7331	21.5359	24.2342	63.3763	78.1412	58.147	82.9759	48.812	72.1772	71.4153	54.3857	63.3601	59.4006	54.6307	71.4311
5669	4	52	52	51	Q9D0E1-2	Hnrnpm	73.5	73.74		148	73	157	135	150	195	5	1	11	0	2	11	2	1	1	1	0	1		132.119	79.3271	135.668	129.299	140.451	162.954	5.19478	1.10058	11.0279	0	2.27033	11.5065	2.04044	1.06639	1.02194	0.99001	0	0.992098
1215	16	49	49	3	G3X9V2	Ctnnd1;Ctnnd2	59.2	104.1		35	20	54	29	48	49	27	18	24	26	18	21	96	65	86	87	89	95		31.2445	21.7335	46.663	27.7753	44.9444	40.9474	28.0518	19.8105	24.0608	27.6586	20.4329	21.967	97.941	69.3151	87.8866	86.1309	95.336	94.2493
2631	4	35	35	35	P80317	Cct6a;Cct6b	51.8	58.004		77	58	83	92	79	102	26	27	39	30	23	26	35	40	32	42	39	37		68.7378	63.027	71.7227	88.1149	73.971	85.2374	27.0128	29.7157	39.0988	31.9138	26.1088	27.1972	35.7076	42.6554	32.702	41.5804	41.7764	36.7076
5320	1	17	17	17	Q99PT1	Arhgdia	76	23.407		78	52	79	71	75	76	39	28	31	38	27	27	48	47	50	39	39	41		69.6305	56.507	68.2662	68.0017	70.2256	63.5102	40.5193	30.8163	31.0785	40.4242	30.6494	28.2433	48.9705	50.1202	51.0968	38.6104	41.7764	40.676
1370	1	21	19	19	O08807	Prdx4	65.3	31.052		54	42	49	38	48	41	48	51	57	65	55	45	47	42	44	47	54	57		48.2057	45.6403	42.3423	36.3953	44.9444	34.2621	49.8698	56.1296	57.1444	69.1466	62.434	47.0721	47.9503	44.7882	44.9652	46.5305	57.8443	56.5496
4100	1	24	24	24	Q8BMF4	Dlat	37.1	67.941		60	67	54	44	35	51	97	78	101	88	80	117	3	1	3	0	2	3		53.5619	72.8071	46.663	42.1419	32.7719	42.6187	100.779	85.8453	101.256	93.6139	90.8131	122.387	3.06066	1.06639	3.06581	0	2.14238	2.97629
5603	1	20	20	20	Q9CYN2	Spcs2	63.7	24.977		23	23	20	14	21	19	61	74	54	72	79	56	64	61	61	61	65	56		20.5321	24.9935	17.2826	13.4088	19.6632	15.8776	63.3763	81.443	54.1368	76.5932	89.6779	58.5786	65.294	65.0496	62.3382	60.3906	69.6274	55.5575
5195	1	19	19	17	Q99KF1	Tmed9	54.9	27.127		38	40	33	29	33	21	44	46	41	48	46	44	68	66	62	80	61	79		33.9226	43.4669	28.5163	27.7753	30.8993	17.5489	45.714	50.6267	41.1039	51.0621	52.2175	46.026	69.3749	70.3815	63.3601	79.2008	65.3426	78.3757
4088	1	35	35	35	Q8BLN5	Lss	54.6	83.14		9	13	21	22	14	19	30	59	28	71	35	42	52	101	61	128	57	116		8.03429	14.1267	18.1467	21.0709	13.1088	15.8776	31.1687	64.9343	28.0709	75.5294	39.7307	43.934	53.0514	107.705	62.3382	126.721	61.0579	115.083
5386	1	25	25	25	Q9CQA3	Sdhb	66.7	31.814		61	39	60	38	32	35	80	80	83	67	95	72	20	21	30	19	34	11		54.4546	42.3802	51.8477	36.3953	29.9629	29.2481	83.1164	88.0465	83.2103	71.2742	107.84	75.3154	20.4044	22.3941	30.6581	18.8102	36.4205	10.9131
5490	1	26	26	26	Q9CR68	Uqcrfs1	74.5	29.367		38	37	40	35	27	34	71	83	79	77	74	93	45	36	28	31	29	20		33.9226	40.2069	34.5652	33.522	25.2812	28.4125	73.7658	91.3482	79.2002	81.9122	84.0021	97.2823	45.9098	38.3899	28.6142	30.6903	31.0645	19.842
1170	2	18	18	18	G3X8T3	Ctsa	40.4	55.726		25	20	31	22	26	27	50	65	49	64	44	50	71	61	58	70	76	67		22.3175	21.7335	26.788	21.0709	24.3449	22.5628	51.9478	71.5378	49.1242	68.0828	49.9472	52.3023	72.4355	65.0496	59.2723	69.3007	81.4105	66.4706
1959	1	18	18	18	P24668	M6pr	56.8	31.172		34	32	30	27	30	27	24	38	31	28	28	19	85	97	91	90	88	77		30.3518	34.7735	25.9239	25.8598	28.0902	22.5628	24.9349	41.8221	31.0785	29.7862	31.7846	19.8749	86.7186	103.439	92.9963	89.1009	94.2648	76.3915
1777	1	15	15	10	P10404		22.5	69.612		30	26	29	21	17	30	41	55	42	52	35	49	66	69	78	87	67	80		26.781	28.2535	25.0597	20.1132	15.9178	25.0698	42.5972	60.532	42.1064	55.3173	39.7307	51.2563	67.3344	73.5807	79.7111	86.1309	71.7698	79.3678
5088	1	53	51	51	Q922D8	Mthfd1	61.9	101.2		80	82	82	114	104	115	22	15	28	17	12	12	34	24	38	37	23	35		71.4159	89.1072	70.8586	109.186	97.3795	96.101	22.857	16.5087	28.0709	18.0845	13.622	12.5526	34.6874	25.5933	38.8336	36.6304	24.6374	34.7234
1833	1	19	19	19	P14131	Rps16	71.9	16.445		61	34	62	47	42	48	42	28	54	35	34	44	49	43	74	63	64	46		54.4546	36.9469	53.576	45.0152	39.3263	40.1117	43.6361	30.8163	54.1368	37.2328	38.5955	46.026	49.9907	45.8546	75.6233	62.3706	68.5562	45.6365
3744	2	39	39	39	Q792F9	Itga4	40.4	115.08		3	3	6	3	5	3	33	50	46	48	39	32	95	103	117	101	91	89		2.6781	3.26002	5.18477	2.87331	4.68171	2.50698	34.2855	55.029	46.1166	51.0621	44.2714	33.4735	96.9207	109.838	119.567	99.991	97.4784	88.2967
5236	1	21	21	21	Q99LC5	Etfa	66.1	35.009		80	70	68	66	48	53	74	63	86	74	75	83	11	1	5	1	6	2		71.4159	76.0671	58.7608	63.2128	44.9444	44.29	76.8827	69.3366	86.2179	78.7208	85.1372	86.8219	11.2224	1.06639	5.10968	0.99001	6.42714	1.9842
1863	1	12	12	12	P16045	Lgals1	76.3	14.866		62	41	70	57	56	68	50	39	40	33	29	41	47	44	43	54	47	43		55.3473	44.5536	60.489	54.5929	52.4351	56.8249	51.9478	42.9227	40.1014	35.1052	32.9197	42.8879	47.9503	46.921	43.9433	53.4605	50.346	42.6602
3865	1	117	110	107	Q80X90	Flnb	57.3	277.82		96	108	88	25	172	55	34	30	33	28	32	28	24	15	38	16	28	13		85.6991	117.361	76.0434	23.9443	161.051	45.9613	35.3245	33.0174	33.0836	29.7862	36.3252	29.2893	24.4852	15.9958	38.8336	15.8402	29.9933	12.8973
1676	1	23	23	6	P01899	H2-D1	49.2	40.836		25	19	15	18	11	27	48	47	31	47	25	55	90	84	71	91	41	117		22.3175	20.6468	12.9619	17.2399	10.2998	22.5628	49.8698	51.7273	31.0785	49.9983	28.3791	57.5326	91.8197	89.5764	72.5575	90.0909	43.9188	116.075
3691	1	61	61	58	Q6ZQ38	Cand1	45.5	136.33		64	63	80	85	86	98	37	20	43	12	24	12	44	27	47	33	50	36		57.1327	68.4604	69.1303	81.4105	80.5254	81.8948	38.4413	22.0116	43.109	12.7655	27.2439	12.5526	44.8896	28.7924	48.031	32.6703	53.5595	35.7155
5408	1	26	26	26	Q9CQF9	Pcyox1	54.5	56.494		29	37	23	26	13	18	48	49	39	56	48	42	70	77	69	84	69	64		25.8883	40.2069	19.875	24.902	12.1724	15.0419	49.8698	53.9285	39.0988	59.5725	54.4878	43.934	71.4153	82.1117	70.5137	83.1608	73.9122	63.4943
1011	2	58	58	2	E9QNN1	Dhx9	45.2	149.69		129	67	152	174	128	160	5	2	6	1	3	8	7	1	7	3	2	3		115.158	72.8071	131.348	166.652	119.852	133.706	5.19478	2.20116	6.0152	1.06379	3.40549	8.36837	7.14153	1.06639	7.15356	2.97003	2.14238	2.97629
1908	2	10	10	10	Q9D881	Cox5b	77.5	13.847		56	42	51	37	28	30	83	72	78	77	86	83	26	30	19	21	23	16		49.9911	45.6403	44.0706	35.4375	26.2176	25.0698	86.2333	79.2418	78.1976	81.9122	97.624	86.8219	26.5257	31.9916	19.4168	20.7902	24.6374	15.8736
5977	1	27	27	27	Q9DCD0	Pgd	54	53.247		64	68	70	94	74	78	31	27	30	29	23	24	41	43	41	45	34	40		57.1327	73.8937	60.489	90.0304	69.2893	65.1815	32.2076	29.7157	30.076	30.85	26.1088	25.1051	41.829	45.8546	41.8994	44.5505	36.4205	39.6839
2863	2	21	21	21	Q3TCN2	Plbd2	47.5	66.289		33	19	28	19	19	20	56	59	53	63	50	44	88	55	67	54	73	55		29.4591	20.6468	24.1956	18.1976	17.7905	16.7132	58.1815	64.9343	53.1343	67.019	56.7582	46.026	89.7792	58.6512	68.4698	53.4605	78.1969	54.5654
4487	2	55	55	50	Q8K009	Aldh1l2	59.7	101.59		28	64	33	43	24	61	70	90	96	107	66	148	4	4	3	5	2	6		24.9956	69.5471	28.5163	41.1841	22.4722	50.9753	72.7269	99.0523	96.2432	113.826	74.9208	154.815	4.08087	4.26554	3.06581	4.95005	2.14238	5.95259
954	2	21	21	21	E9QAZ2	Gm10020;Rpl15	66.2	24.077		44	46	42	46	36	42	36	34	37	24	28	35	71	39	80	61	72	79		39.2788	49.9869	36.2934	44.0574	33.7083	35.0978	37.4024	37.4198	37.0938	25.5311	31.7846	36.6116	72.4355	41.5891	81.755	60.3906	77.1257	78.3757
1649	1	27	27	27	P00920	Ca2	79.6	29.032		83	203	61	118	158	137	5	7	9	7	10	3	4	11	8	4	12	10		74.094	220.595	52.7119	113.017	147.942	114.486	5.19478	7.70407	9.0228	7.44656	11.3516	3.13814	4.08087	11.7302	8.1755	3.96004	12.8543	9.92098
4174	1	60	60	60	Q8BU30	Iars	50	144.27		72	45	76	86	80	111	35	20	42	20	20	32	30	24	45	29	37	44		64.2743	48.9003	65.6738	82.3683	74.9073	92.7583	36.3634	22.0116	42.1064	21.2759	22.7033	33.4735	30.6066	25.5933	45.9872	28.7103	39.6341	43.6523
6372	3	61	61	1	Q9WTI7-3	Myo1c	53.1	119.88		23	31	35	24	50	29	26	32	29	37	24	33	62	78	81	70	88	92		20.5321	33.6869	30.2445	22.9865	46.8171	24.2342	27.0128	35.2186	29.0735	39.3604	27.2439	34.5195	63.2535	83.1781	82.7769	69.3007	94.2648	91.273
6356	1	29	29	29	Q9R1J0	Nsdhl	74.3	40.685		25	24	30	22	21	19	46	50	42	67	48	53	63	73	68	72	58	59		22.3175	26.0801	25.9239	21.0709	19.6632	15.8776	47.7919	55.029	42.1064	71.2742	54.4878	55.4405	64.2738	77.8462	69.4917	71.2807	62.1291	58.5338
2869	1	24	23	23	Q3TDQ1	Stt3b	26.7	93.245		31	35	34	23	26	32	52	49	43	61	67	55	56	57	44	59	62	53		27.6737	38.0335	29.3804	22.0287	24.3449	26.7411	54.0257	53.9285	43.109	64.8914	76.0559	57.5326	57.1322	60.784	44.9652	58.4106	66.4138	52.5812
2684	1	43	43	43	P97449	Anpep	36.7	109.65		14	22	7	10	20	11	54	82	42	53	53	46	60	87	70	76	74	56		12.4978	23.9068	6.0489	9.5777	18.7268	9.19227	56.1036	90.2476	42.1064	56.3811	60.1636	48.1181	61.2131	92.7756	71.5356	75.2408	79.2681	55.5575
4038	3	70	70	58	Q8BI84	Mia3	38.1	213.67		16	29	26	8	12	23	44	38	48	79	25	58	96	37	61	91	42	101		14.2832	31.5135	22.4674	7.66216	11.2361	19.2202	45.714	41.8221	48.1216	84.0397	28.3791	60.6707	97.941	39.4563	62.3382	90.0909	44.99	100.202
2368	2	15	15	15	P58355	Slc45a2	29.6	57.961		36	28	24	26	15	28	52	53	40	54	37	29	73	71	59	83	67	58		32.1372	30.4268	20.7391	24.902	14.0451	23.3985	54.0257	58.3308	40.1014	57.4449	42.001	30.3354	74.4759	75.7134	60.2943	82.1708	71.7698	57.5417
5649	3	22	22	22	Q9CZX8	Rps19	87.6	16.085		56	24	57	51	43	53	39	32	44	39	35	37	49	44	64	62	60	39		49.9911	26.0801	49.2554	48.8463	40.2627	44.29	40.5193	35.2186	44.1115	41.488	39.7307	38.7037	49.9907	46.921	65.404	61.3806	64.2714	38.6918
3375	1	43	43	2	Q61739-2	Itga6	46.9	119.6		7	6	5	1	9	1	39	38	40	50	51	41	77	77	94	71	108	111		6.24889	6.52004	4.32065	0.95777	8.42707	0.835661	40.5193	41.8221	40.1014	53.1897	57.8933	42.8879	78.5568	82.1117	96.0621	70.2907	115.689	110.123
2095	1	35	35	34	P35951	Ldlr	43.9	94.946		8	16	13	2	4	3	46	48	46	54	34	40	80	68	90	99	89	85		7.14159	17.3868	11.2337	1.91554	3.74537	2.50698	47.7919	52.8279	46.1166	57.4449	38.5955	41.8419	81.6175	72.5143	91.9743	98.011	95.336	84.3283
2177	3	27	27	6	P47757-2	Capzb	70.2	30.628		72	45	58	53	69	60	35	28	34	33	30	28	42	43	49	51	45	49		64.2743	48.9003	50.1195	50.7618	64.6076	50.1396	36.3634	30.8163	34.0862	35.1052	34.0549	29.2893	42.8492	45.8546	50.0749	50.4905	48.2036	48.6128
3270	1	54	54	54	Q60864	Stip1	68.9	62.581		82	76	88	93	96	113	12	15	20	15	15	15	33	32	34	29	24	32		73.2013	82.5871	76.0434	89.0726	89.8888	94.4297	12.4675	16.5087	20.0507	15.9569	17.0274	15.6907	33.6672	34.1244	34.7459	28.7103	25.7086	31.7471
531	3	31	31	31	D3YUM1	Ndufv1	68.6	49.913		57	46	53	45	35	33	89	79	86	66	105	70	11	8	11	9	11	7		50.8838	49.9869	45.7988	43.0997	32.7719	27.5768	92.467	86.9459	86.2179	70.2104	119.192	73.2233	11.2224	8.53109	11.2413	8.91009	11.7831	6.94469
3469	1	18	18	2	Q64337	Sqstm1	70.8	48.162		48	39	60	55	45	67	33	39	41	40	36	40	49	44	48	45	39	53		42.8495	42.3802	51.8477	52.6774	42.1354	55.9893	34.2855	42.9227	41.1039	42.5518	40.8659	41.8419	49.9907	46.921	49.053	44.5505	41.7764	52.5812
5658	1	21	21	21	Q9D051	Pdhb	60.7	38.937		58	48	52	50	31	41	89	69	100	74	89	103	4	1	3	2	3	2		51.7765	52.1603	44.9347	47.8885	29.0266	34.2621	92.467	75.9401	100.253	78.7208	101.03	107.743	4.08087	1.06639	3.06581	1.98002	3.21357	1.9842
6424	1	29	29	29	Q9WV54	Asah1	49.5	44.669		30	27	22	22	12	16	67	62	55	66	46	58	71	56	58	52	56	43		26.781	29.3402	19.0108	21.0709	11.2361	13.3706	69.61	68.236	55.1394	70.2104	52.2175	60.6707	72.4355	59.7176	59.2723	51.4805	59.9867	42.6602
4453	2	31	31	31	Q8CIB5	Fermt2;Fermt1	45.4	77.8		27	16	29	23	32	39	27	18	23	26	16	22	69	79	81	94	85	110		24.1029	17.3868	25.0597	22.0287	29.9629	32.5908	28.0518	19.8105	23.0583	27.6586	18.1626	23.013	70.3951	84.2445	82.7769	93.0609	91.0512	109.131
2752	4	33	33	28	Q02248	Ctnnb1	52.1	85.47		34	18	19	25	31	22	28	33	34	41	32	32	72	75	88	76	68	87		30.3518	19.5601	16.4185	23.9443	29.0266	18.3845	29.0907	36.3192	34.0862	43.6156	36.3252	33.4735	73.4557	79.979	89.9305	75.2408	72.841	86.3125
3499	3	45	45	45	Q64737	Gart	49	107.5		77	46	96	66	88	83	20	17	26	24	23	19	27	20	46	40	52	44		68.7378	49.9869	82.9564	63.2128	82.398	69.3598	20.7791	18.7099	26.0659	25.5311	26.1088	19.8749	27.5459	21.3277	47.0091	39.6004	55.7019	43.6523
6252	1	43	43	43	Q9QUR6	Prep	65.6	80.751		58	45	65	73	73	79	31	24	25	30	27	18	37	45	36	51	36	57		51.7765	48.9003	56.1684	69.9172	68.3529	66.0172	32.2076	26.4139	25.0633	31.9138	30.6494	18.8288	37.7481	47.9874	36.7897	50.4905	38.5629	56.5496
2649	1	18	18	2	P84228	Hist1h3b	72.8	15.388		74	54	69	74	66	48	22	39	36	16	21	37	42	32	66	31	17	64		66.0597	58.6803	59.6249	70.875	61.7985	40.1117	22.857	42.9227	36.0912	17.0207	23.8384	38.7037	42.8492	34.1244	67.4478	30.6903	18.2102	63.4943
6361	1	28	28	28	Q9R1P4	Psma1	83.7	29.546		58	38	54	63	53	62	30	27	30	30	19	20	55	57	54	73	38	46		51.7765	41.2936	46.663	60.3395	49.6261	51.811	31.1687	29.7157	30.076	31.9138	21.5681	20.9209	56.112	60.784	55.1846	72.2707	40.7053	45.6365
3306	1	35	35	35	Q61102	Abcb7	39.4	82.58		45	44	40	25	11	36	94	77	118	86	97	117	3	1	4	0	4	2		40.1714	47.8136	34.5652	23.9443	10.2998	30.0838	97.6618	84.7447	118.299	91.4863	110.111	122.387	3.06066	1.06639	4.08775	0	4.28476	1.9842
2400	1	17	17	12	P60335	Pcbp1	72.2	37.497		88	45	97	78	91	87	24	19	27	28	17	20	31	31	31	31	29	29		78.5575	48.9003	83.8205	74.7061	85.2071	72.7025	24.9349	20.911	27.0684	29.7862	19.2978	20.9209	31.6268	33.058	31.68	30.6903	31.0645	28.7708
3368	3	53	50	50	Q61699-2	Hsph1	62.9	91.696		71	50	68	69	63	108	25	21	21	20	14	14	43	40	49	50	35	42		63.3816	54.3336	58.7608	66.0862	58.9895	90.2514	25.9739	23.1122	21.0532	21.2759	15.8923	14.6447	43.8694	42.6554	50.0749	49.5005	37.4917	41.6681
1141	3	22	22	14	G3UWG1	Gm10108;Cycs;Cyct	84.8	11.695		43	22	44	25	43	27	114	63	106	64	81	74	23	9	26	13	18	6		38.3861	23.9068	38.0217	23.9443	40.2627	22.5628	118.441	69.3366	106.269	68.0828	91.9482	77.4074	23.465	9.59748	26.5704	12.8701	19.2814	5.95259
1165	2	49	49	1	G3X9T8	Cp	47.6	121.08		11	31	3	1	3	3	69	73	59	43	40	63	68	74	70	61	53	76		9.81969	33.6869	2.59239	0.95777	2.80902	2.50698	71.6879	80.3424	59.1495	45.7432	45.4065	65.9009	69.3749	78.9126	71.5356	60.3906	56.7731	75.3994
2498	2	29	29	29	P62814	Atp6v1b2;Atp6v1b1	56.6	56.55		83	44	84	62	85	73	30	24	36	19	34	16	47	26	35	30	46	27		74.094	47.8136	72.5868	59.3818	79.589	61.0032	31.1687	26.4139	36.0912	20.2121	38.5955	16.7367	47.9503	27.726	35.7678	29.7003	49.2748	26.7866
3842	2	44	44	44	Q80VP0	Tecpr1	44.2	130.26		54	21	77	46	52	66	34	30	43	24	32	21	58	36	69	45	44	47		48.2057	22.8201	66.5379	44.0574	48.6898	55.1536	35.3245	33.0174	43.109	25.5311	36.3252	21.967	59.1727	38.3899	70.5137	44.5505	47.1324	46.6286
2211	4	30	29	28	Q5EBP8	Hnrnpa1;Gm5269	55	38.833		109	69	107	128	97	116	29	23	20	15	7	15	18	11	13	5	3	13		97.3042	74.9804	92.4618	122.595	90.8251	96.9366	30.1297	25.3134	20.0507	15.9569	7.94614	15.6907	18.3639	11.7302	13.2852	4.95005	3.21357	12.8973
2433	1	15	15	15	P61358	Rpl27	66.2	15.798		57	40	55	46	40	53	38	36	39	26	29	35	53	30	60	62	51	47		50.8838	43.4669	47.5271	44.0574	37.4537	44.29	39.4803	39.6209	39.0988	27.6586	32.9197	36.6116	54.0716	31.9916	61.3162	61.3806	54.6307	46.6286
5907	1	22	22	22	Q9DB20	Atp5o	77.9	23.363		72	47	58	47	34	46	73	73	89	66	69	91	7	2	7	2	7	7		64.2743	51.0736	50.1195	45.0152	31.8356	38.4404	75.8437	80.3424	89.2255	70.2104	78.3263	95.1902	7.14153	2.13277	7.15356	1.98002	7.49834	6.94469
3626	2	42	42	41	Q6PB93	Galnt2	60	64.514		21	24	19	19	13	13	35	43	23	48	29	38	74	102	60	102	51	82		18.7467	26.0801	16.4185	18.1976	12.1724	10.8636	36.3634	47.325	23.0583	51.0621	32.9197	39.7498	75.4962	108.771	61.3162	100.981	54.6307	81.352
2723	1	14	14	14	P99027	Rplp2	85.2	11.651		51	33	51	43	44	50	32	32	41	32	26	34	84	30	65	42	49	56		45.5276	35.8602	44.0706	41.1841	41.199	41.783	33.2466	35.2186	41.1039	34.0414	29.5142	35.5656	85.6983	31.9916	66.4259	41.5804	52.4884	55.5575
526	2	28	28	28	D3YU17	Ncln	38.6	62.779		31	34	29	28	19	24	42	60	39	57	51	41	57	64	47	76	45	50		27.6737	36.9469	25.0597	26.8176	17.7905	20.0559	43.6361	66.0349	39.0988	60.6363	57.8933	42.8879	58.1524	68.2487	48.031	75.2408	48.2036	49.6049
2542	1	26	26	20	P63158	Hmgb1	58.6	24.893		98	65	99	105	105	106	19	23	15	13	15	17	20	18	15	18	26	17		87.4845	70.6337	85.5488	100.566	98.3158	88.58	19.7401	25.3134	15.038	13.8293	17.0274	17.7828	20.4044	19.195	15.3291	17.8202	27.851	16.8657
1745	1	25	25	25	P08226	Apoe	60.8	35.866		39	18	41	23	26	20	49	38	55	50	55	45	60	55	58	56	61	44		34.8153	19.5601	35.4293	22.0287	24.3449	16.7132	50.9088	41.8221	55.1394	53.1897	62.434	47.0721	61.2131	58.6512	59.2723	55.4406	65.3426	43.6523
2189	1	20	20	20	P47963	Rpl13	60.2	24.305		60	42	55	56	51	68	32	22	35	32	30	32	52	28	55	40	52	49		53.5619	45.6403	47.5271	53.6351	47.7534	56.8249	33.2466	24.2128	35.0887	34.0414	34.0549	33.4735	53.0514	29.8588	56.2065	39.6004	55.7019	48.6128
2647	1	18	18	17	P84096	Rhog	75.4	21.308		31	15	37	32	24	20	41	32	39	41	43	41	66	77	59	73	57	62		27.6737	16.3001	31.9728	30.6487	22.4722	16.7132	42.5972	35.2186	39.0988	43.6156	48.812	42.8879	67.3344	82.1117	60.2943	72.2707	61.0579	61.5101
3408	2	42	41	14	Q62167	Ddx3x;D1Pas1	59.7	73.101		84	60	100	112	87	109	14	16	25	18	14	15	26	16	29	19	21	25		74.9867	65.2004	86.4129	107.27	81.4617	91.087	14.5454	17.6093	25.0633	19.1483	15.8923	15.6907	26.5257	17.0622	29.6362	18.8102	22.495	24.8024
5691	1	41	41	39	Q9D0R2	Tars	49.4	83.355		60	58	67	71	65	88	25	25	31	38	22	35	27	29	27	40	22	60		53.5619	63.027	57.8966	68.0017	60.8622	73.5381	25.9739	27.5145	31.0785	40.4242	24.9736	36.6116	27.5459	30.9252	27.5923	39.6004	23.5662	59.5259
322	6	35	35	34	A6PW84	P3h1;Lepre1	52.9	84.472		29	24	24	16	30	26	61	52	70	59	51	70	55	25	49	50	32	65		25.8883	26.0801	20.7391	15.3243	28.0902	21.7272	63.3763	57.2302	70.1774	62.7639	57.8933	73.2233	56.112	26.6597	50.0749	49.5005	34.2781	64.4864
4290	3	20	20	20	Q8C2Q8	Atp5c1	51.1	30.255		61	64	61	59	42	66	71	54	79	57	65	83	4	2	5	4	5	5		54.4546	69.5471	52.7119	56.5085	39.3263	55.1536	73.7658	59.4314	79.2002	60.6363	73.7856	86.8219	4.08087	2.13277	5.10968	3.96004	5.35595	4.96049
570	1	24	24	24	D3YXT0	Ndufs2	46	49.573		50	44	45	40	24	38	80	76	86	72	96	78	12	8	8	5	8	5		44.6349	47.8136	38.8858	38.3108	22.4722	31.7551	83.1164	83.6442	86.2179	76.5932	108.976	81.5916	12.2426	8.53109	8.1755	4.95005	8.56953	4.96049
4637	2	31	31	31	Q8R081	Hnrnpl	61.4	63.963		110	74	131	138	140	141	5	6	12	0	1	5	3	1	2	1	1	3		98.1969	80.4138	113.201	132.172	131.088	117.828	5.19478	6.60349	12.0304	0	1.13516	5.23023	3.06066	1.06639	2.04387	0.99001	1.07119	2.97629
4367	2	96	96	37	Q8CC88	Vwa8	54.2	213.42		34	47	41	22	14	39	91	50	139	65	90	127	2	0	2	3	2	2		30.3518	51.0736	35.4293	21.0709	13.1088	32.5908	94.5449	55.029	139.352	69.1466	102.165	132.848	2.04044	0	2.04387	2.97003	2.14238	1.9842
5943	1	50	50	50	Q9DBM2	Ehhadh	69.4	78.301		4	7	3	5	5	11	36	44	34	76	41	65	49	62	55	85	76	112		3.5708	7.60671	2.59239	4.78885	4.68171	9.19227	37.4024	48.4256	34.0862	80.8484	46.5417	67.993	49.9907	66.1159	56.2065	84.1509	81.4105	111.115
3716	3	21	21	21	Q6ZWZ7	Rpl17;Gm6133	62.5	21.397		61	37	67	67	52	67	26	20	34	19	16	31	56	24	47	35	58	50		54.4546	40.2069	57.8966	64.1706	48.6898	55.9893	27.0128	22.0116	34.0862	20.2121	18.1626	32.4274	57.1322	25.5933	48.031	34.6504	62.1291	49.6049
4880	1	41	41	39	Q8VIJ6	Sfpq	54.8	75.441		109	68	128	136	137	168	3	2	6	0	1	4	1	0	2	0	0	1		97.3042	73.8937	110.609	130.257	128.279	140.391	3.11687	2.20116	6.0152	0	1.13516	4.18419	1.02022	0	2.04387	0	0	0.992098
6450	1	12	12	12	Q9WVT6	Ca14	36.2	37.505		13	10	13	10	10	9	45	46	39	44	31	35	79	79	82	78	80	60		11.6051	10.8667	11.2337	9.5777	9.36341	7.52095	46.753	50.6267	39.0988	46.8069	35.1901	36.6116	80.5973	84.2445	83.7988	77.2208	85.6953	59.5259
5968	2	27	27	27	Q9DC61	Pmpca	50.6	58.278		43	56	40	39	23	49	74	88	79	85	83	100	1	0	0	0	0	1		38.3861	60.8537	34.5652	37.353	21.5359	40.9474	76.8827	96.8511	79.2002	90.4225	94.2185	104.605	1.02022	0	0	0	0	0.992098
5677	1	45	45	45	Q9D0I9	Rars	59.8	75.673		68	52	64	71	63	79	39	25	40	33	18	25	28	34	32	29	23	33		60.7035	56.507	55.3043	68.0017	58.9895	66.0172	40.5193	27.5145	40.1014	35.1052	20.4329	26.1512	28.5661	36.2571	32.702	28.7103	24.6374	32.7392
3387	5	23	23	23	Q61937	Npm1;Gm5611	70.9	32.56		75	100	69	102	68	83	30	26	27	25	12	27	22	18	27	12	10	22		66.9524	108.667	59.6249	97.6926	63.6712	69.3598	31.1687	28.6151	27.0684	26.5949	13.622	28.2433	22.4448	19.195	27.5923	11.8801	10.7119	21.8262
2334	2	35	35	35	Q3U4W8	Usp5	42.4	93.354		86	74	93	71	79	94	25	11	27	7	14	10	35	23	27	26	27	24		76.7721	80.4138	80.364	68.0017	73.971	78.5521	25.9739	12.1064	27.0684	7.44656	15.8923	10.4605	35.7076	24.5269	27.5923	25.7403	28.9222	23.8104
3987	1	27	27	27	Q8BH24	Tm9sf4	34.5	74.692		28	34	28	13	17	23	41	45	35	43	48	38	51	73	52	76	64	44		24.9956	36.9469	24.1956	12.451	15.9178	19.2202	42.5972	49.5261	35.0887	45.7432	54.4878	39.7498	52.0311	77.8462	53.1407	75.2408	68.5562	43.6523
2919	2	33	33	31	Q3TW96	Uap1l1	61.3	56.613		70	33	74	61	68	61	30	15	35	22	28	22	48	29	39	38	41	38		62.4889	35.8602	63.9455	58.424	63.6712	50.9753	31.1687	16.5087	35.0887	23.4035	31.7846	23.013	48.9705	30.9252	39.8555	37.6204	43.9188	37.6997
69	4	56	56	3	A0A0A6YWR8	Map4k4	47.9	140.81		7	6	11	10	7	16	12	18	12	40	13	17	74	75	95	127	91	119		6.24889	6.52004	9.50542	9.5777	6.55439	13.3706	12.4675	19.8105	12.0304	42.5518	14.7571	17.7828	75.4962	79.979	97.084	125.731	97.4784	118.06
2330	1	11	11	11	P56391	Cox6b1	83.7	10.071		45	27	46	30	33	33	65	69	66	67	73	62	27	30	21	23	23	10		40.1714	29.3402	39.7499	28.7331	30.8993	27.5768	67.5321	75.9401	66.1672	71.2742	82.8669	64.8549	27.5459	31.9916	21.4607	22.7702	24.6374	9.92098
1504	1	46	46	46	O55029	Copb2	60.7	102.45		85	54	85	84	96	74	21	22	26	21	23	14	21	22	30	19	24	24		75.8794	58.6803	73.451	80.4527	89.8888	61.8389	21.8181	24.2128	26.0659	22.3397	26.1088	14.6447	21.4246	23.4605	30.6581	18.8102	25.7086	23.8104
1393	1	41	41	41	O09159	Man2b1	40.8	114.65		31	26	30	12	19	10	56	50	44	45	47	27	79	44	65	46	61	52		27.6737	28.2535	25.9239	11.4932	17.7905	8.35661	58.1815	55.029	44.1115	47.8707	53.3527	28.2433	80.5973	46.921	66.4259	45.5405	65.3426	51.5891
2429	2	18	18	18	P61255	Rpl26	63.4	17.258		54	30	55	58	50	65	23	14	26	18	17	23	62	33	52	55	55	54		48.2057	32.6002	47.5271	55.5507	46.8171	54.3179	23.896	15.4081	26.0659	19.1483	19.2978	24.0591	63.2535	35.1907	53.1407	54.4506	58.9155	53.5733
5388	2	18	18	18	Q9CQB4	Uqcrb	74.8	13.561		36	30	35	37	20	28	68	71	57	64	76	78	26	30	22	23	28	14		32.1372	32.6002	30.2445	35.4375	18.7268	23.3985	70.649	78.1412	57.1444	68.0828	86.2724	81.5916	26.5257	31.9916	22.4826	22.7702	29.9933	13.8894
5575	2	21	21	10	Q9CXW4	Rpl11;Gm10036	75.8	20.252		53	32	50	45	41	46	28	28	39	27	26	33	55	33	51	43	59	53		47.313	34.7735	43.2065	43.0997	38.39	38.4404	29.0907	30.8163	39.0988	28.7224	29.5142	34.5195	56.112	35.1907	52.1188	42.5704	63.2003	52.5812
1526	1	33	33	33	O70194	Eif3d	62.8	63.988		58	116	67	123	66	71	23	20	37	19	15	20	16	19	23	16	13	19		51.7765	126.054	57.8966	117.806	61.7985	59.3319	23.896	22.0116	37.0938	20.2121	17.0274	20.9209	16.3235	20.2613	23.5046	15.8402	13.9255	18.8499
390	2	87	87	87	B1B0C7	Hspg2	28.7	469.02		18	42	17	7	8	7	60	62	55	73	52	53	40	46	45	63	36	53		16.0686	45.6403	14.6902	6.70439	7.49073	5.84963	62.3373	68.236	55.1394	77.657	59.0285	55.4405	40.8087	49.0538	45.9872	62.3706	38.5629	52.5812
1616	1	32	30	30	O88844	Idh1	66.7	46.674		67	39	72	66	59	77	23	28	35	22	24	14	31	36	38	34	38	34		59.8108	42.3802	62.2173	63.2128	55.2441	64.3459	23.896	30.8163	35.0887	23.4035	27.2439	14.6447	31.6268	38.3899	38.8336	33.6603	40.7053	33.7313
2168	5	49	49	46	Q7TQD7	Myo1b	45.2	132.05		18	18	31	7	39	26	21	30	39	39	30	39	51	70	73	59	78	68		16.0686	19.5601	26.788	6.70439	36.5173	21.7272	21.8181	33.0174	39.0988	41.488	34.0549	40.7958	52.0311	74.647	74.6014	58.4106	83.5529	67.4627
1140	2	35	35	32	G3UWC2	Naalad2	46.3	87.198		3	8	4	0	5	0	60	49	53	39	52	37	78	70	71	66	87	50		2.6781	8.69338	3.45652	0	4.68171	0	62.3373	53.9285	53.1343	41.488	59.0285	38.7037	79.577	74.647	72.5575	65.3407	93.1936	49.6049
2546	3	16	16	16	P63242	Eif5a;Eif5a2	57.8	16.832		58	32	58	59	66	73	34	24	34	30	26	29	38	34	36	35	32	31		51.7765	34.7735	50.1195	56.5085	61.7985	61.0032	35.3245	26.4139	34.0862	31.9138	29.5142	30.3354	38.7683	36.2571	36.7897	34.6504	34.2781	30.755
368	2	28	28	28	B1AU25	Aifm1	46.9	66.113		37	26	36	36	32	35	87	71	100	75	62	100	7	3	5	5	9	1		33.0299	28.2535	31.1086	34.4797	29.9629	29.2481	90.3891	78.1412	100.253	79.7846	70.3801	104.605	7.14153	3.19916	5.10968	4.95005	9.64072	0.992098
2152	1	22	22	22	P45376	Akr1b1	60.1	35.732		65	37	68	70	52	56	40	18	38	32	20	25	35	36	35	42	27	31		58.0254	40.2069	58.7608	67.0439	48.6898	46.797	41.5582	19.8105	38.0963	34.0414	22.7033	26.1512	35.7076	38.3899	35.7678	41.5804	28.9222	30.755
2563	2	23	17	17	P68254	Ywhaq	64.1	27.778		53	30	56	54	45	49	34	29	42	32	27	27	40	43	41	45	43	37		47.313	32.6002	48.3912	51.7196	42.1354	40.9474	35.3245	31.9168	42.1064	34.0414	30.6494	28.2433	40.8087	45.8546	41.8994	44.5505	46.0612	36.7076
5261	4	24	24	24	Q99LR1	Abhd12	65.6	45.269		39	23	38	29	28	24	54	45	33	49	43	42	57	50	47	48	39	31		34.8153	24.9935	32.8369	27.7753	26.2176	20.0559	56.1036	49.5261	33.0836	52.1259	48.812	43.934	58.1524	53.3193	48.031	47.5205	41.7764	30.755
6249	3	24	24	24	Q9QUM9	Psma6	75.2	27.372		49	37	46	46	42	42	26	19	22	20	17	18	52	62	59	73	40	49		43.7422	40.2069	39.7499	44.0574	39.3263	35.0978	27.0128	20.911	22.0557	21.2759	19.2978	18.8288	53.0514	66.1159	60.2943	72.2707	42.8476	48.6128
6146	1	55	55	55	Q9JIF7	Copb1	57.5	107.06		85	49	109	81	98	126	15	8	18	9	9	9	17	14	22	17	14	18		75.8794	53.247	94.1901	77.5794	91.7615	105.293	15.5843	8.80465	18.0456	9.57415	10.2165	9.41442	17.3437	14.9294	22.4826	16.8302	14.9967	17.8578
2351	4	17	17	17	P57759	Erp29	48.9	28.823		32	26	23	26	20	30	53	58	43	54	36	52	47	52	39	55	35	36		28.5664	28.2535	19.875	24.902	18.7268	25.0698	55.0646	63.8337	43.109	57.4449	40.8659	54.3944	47.9503	55.4521	39.8555	54.4506	37.4917	35.7155
1913	1	31	31	31	P20060	Hexb	42.9	61.115		32	26	27	15	18	12	48	46	53	49	45	32	58	50	56	47	57	43		28.5664	28.2535	23.3315	14.3666	16.8541	10.0279	49.8698	50.6267	53.1343	52.1259	51.0823	33.4735	59.1727	53.3193	57.2285	46.5305	61.0579	42.6602
2734	2	23	23	23	Q00623	Apoa1	58.7	30.615		18	9	16	16	15	13	40	50	41	61	37	51	57	47	47	61	69	65		16.0686	9.78005	13.8261	15.3243	14.0451	10.8636	41.5582	55.029	41.1039	64.8914	42.001	53.3484	58.1524	50.1202	48.031	60.3906	73.9122	64.4864
5995	2	34	34	34	Q9DCL9	Paics	62.4	47.006		66	33	85	64	64	70	26	16	38	19	20	16	31	28	38	32	34	33		58.9181	35.8602	73.451	61.2973	59.9258	58.4963	27.0128	17.6093	38.0963	20.2121	22.7033	16.7367	31.6268	29.8588	38.8336	31.6803	36.4205	32.7392
3300	2	28	28	28	Q61072	Adam9	35.6	92.079		15	15	19	7	6	11	38	52	45	51	34	34	67	64	67	64	54	68		13.3905	16.3001	16.4185	6.70439	5.61805	9.19227	39.4803	57.2302	45.114	54.2535	38.5955	35.5656	68.3546	68.2487	68.4698	63.3606	57.8443	67.4627
1973	2	43	43	33	P26231	Ctnna1;Ctnna3	54.3	100.11		29	25	31	17	38	24	27	21	23	35	20	22	65	55	76	72	67	61		25.8883	27.1668	26.788	16.2821	35.581	20.0559	28.0518	23.1122	23.0583	37.2328	22.7033	23.013	66.3142	58.6512	77.6672	71.2807	71.7698	60.518
4102	1	69	69	69	Q8BMJ2	Lars	52.5	134.19		56	49	83	64	75	95	23	11	35	17	8	16	25	14	40	30	25	42		49.9911	53.247	71.7227	61.2973	70.2256	79.3878	23.896	12.1064	35.0887	18.0845	9.08131	16.7367	25.5055	14.9294	40.8775	29.7003	26.7798	41.6681
1887	2	13	13	13	P17809	Slc2a1	18.9	53.984		21	22	16	7	9	16	39	42	37	39	30	37	58	77	66	69	49	69		18.7467	23.9068	13.8261	6.70439	8.42707	13.3706	40.5193	46.2244	37.0938	41.488	34.0549	38.7037	59.1727	82.1117	67.4478	68.3107	52.4884	68.4548
5895	1	8	8	8	Q9DAS9	Gng12	80.6	7.9972		16	14	21	20	29	21	35	39	40	45	30	35	57	63	56	66	67	48		14.2832	15.2134	18.1467	19.1554	27.1539	17.5489	36.3634	42.9227	40.1014	47.8707	34.0549	36.6116	58.1524	67.1823	57.2285	65.3407	71.7698	47.6207
2465	1	12	12	12	P62264	Rps14	48.3	16.273		46	27	48	49	45	40	35	27	35	27	29	34	49	28	58	40	48	36		41.0641	29.3402	41.4782	46.9307	42.1354	33.4264	36.3634	29.7157	35.0887	28.7224	32.9197	35.5656	49.9907	29.8588	59.2723	39.6004	51.4172	35.7155
3376	1	25	25	25	Q61753	Phgdh	41.7	56.585		50	38	67	80	62	99	16	16	23	25	13	24	24	29	33	37	24	41		44.6349	41.2936	57.8966	76.6216	58.0532	82.7304	16.6233	17.6093	23.0583	26.5949	14.7571	25.1051	24.4852	30.9252	33.7239	36.6304	25.7086	40.676
1646	1	10	10	10	P00405	Mtco2	63.9	25.976		39	41	45	34	27	34	52	58	47	48	59	56	25	35	18	26	38	16		34.8153	44.5536	38.8858	32.5642	25.2812	28.4125	54.0257	63.8337	47.1191	51.0621	66.9746	58.5786	25.5055	37.3235	18.3949	25.7403	40.7053	15.8736
2462	1	16	16	16	P62245	Rps15a	76.9	14.839		43	27	44	42	38	40	30	23	36	19	25	30	48	35	57	60	53	48		38.3861	29.3402	38.0217	40.2264	35.581	33.4264	31.1687	25.3134	36.0912	20.2121	28.3791	31.3814	48.9705	37.3235	58.2504	59.4006	56.7731	47.6207
3254	2	27	27	3	Q60715-2	P4ha1	50.9	60.885		33	35	21	24	30	21	37	44	46	49	35	40	58	35	43	72	23	51		29.4591	38.0335	18.1467	22.9865	28.0902	17.5489	38.4413	48.4256	46.1166	52.1259	39.7307	41.8419	59.1727	37.3235	43.9433	71.2807	24.6374	50.597
4450	1	58	58	49	Q8CI94	Pygb	60.5	96.729		64	35	68	46	73	77	35	8	31	16	14	15	37	27	48	36	35	32		57.1327	38.0335	58.7608	44.0574	68.3529	64.3459	36.3634	8.80465	31.0785	17.0207	15.8923	15.6907	37.7481	28.7924	49.053	35.6404	37.4917	31.7471
6334	1	33	32	32	Q9R0E1	Plod3	47.2	84.921		24	24	27	11	22	8	51	56	66	66	63	58	47	37	30	32	23	52		21.4248	26.0801	23.3315	10.5355	20.5995	6.68529	52.9867	61.6325	66.1672	70.2104	71.5153	60.6707	47.9503	39.4563	30.6581	31.6803	24.6374	51.5891
2291	1	17	17	17	P53986	Slc16a1	24.3	53.267		10	16	11	14	9	24	36	38	39	41	33	37	55	62	69	70	66	66		8.92699	17.3868	9.50542	13.4088	8.42707	20.0559	37.4024	41.8221	39.0988	43.6156	37.4604	38.7037	56.112	66.1159	70.5137	69.3007	70.6986	65.4785
5312	3	17	17	5	Q99P72	Rtn4	22.5	126.61		53	32	45	34	39	35	25	20	27	18	18	21	58	49	59	48	59	56		47.313	34.7735	38.8858	32.5642	36.5173	29.2481	25.9739	22.0116	27.0684	19.1483	20.4329	21.967	59.1727	52.2529	60.2943	47.5205	63.2003	55.5575
5044	1	20	20	20	Q920A5	Scpep1	35.6	50.964		26	17	24	20	22	22	47	40	41	45	51	37	61	32	50	38	69	52		23.2102	18.4734	20.7391	19.1554	20.5995	18.3845	48.8309	44.0232	41.1039	47.8707	57.8933	38.7037	62.2333	34.1244	51.0968	37.6204	73.9122	51.5891
1861	3	32	30	30	P15920	Atp6v0a2	34.7	98.144		16	19	18	6	9	10	29	30	24	29	28	24	68	86	71	69	80	75		14.2832	20.6468	15.5543	5.74662	8.42707	8.35661	30.1297	33.0174	24.0608	30.85	31.7846	25.1051	69.3749	91.7092	72.5575	68.3107	85.6953	74.4073
1482	1	30	30	30	O54782	Man2b2	31.7	115.61		23	19	18	12	20	13	60	45	41	54	54	33	64	39	47	48	65	35		20.5321	20.6468	15.5543	11.4932	18.7268	10.8636	62.3373	49.5261	41.1039	57.4449	61.2988	34.5195	65.294	41.5891	48.031	47.5205	69.6274	34.7234
2469	1	21	21	21	P62301	Rps13	66.9	17.222		45	23	49	34	41	42	34	27	41	32	38	31	49	27	55	41	42	37		40.1714	24.9935	42.3423	32.5642	38.39	35.0978	35.3245	29.7157	41.1039	34.0414	43.1362	32.4274	49.9907	28.7924	56.2065	40.5904	44.99	36.7076
2499	3	20	20	1	P62821	Rab1A;Rab15	81.5	22.677		47	28	43	40	45	43	35	26	30	31	26	21	40	49	35	50	46	51		41.9568	30.4268	37.1575	38.3108	42.1354	35.9334	36.3634	28.6151	30.076	32.9776	29.5142	21.967	40.8087	52.2529	35.7678	49.5005	49.2748	50.597
6410	1	20	20	20	Q9WUM5	Suclg1	42.8	36.154		51	43	53	38	27	37	65	67	76	63	66	74	7	3	4	3	5	4		45.5276	46.7269	45.7988	36.3953	25.2812	30.9194	67.5321	73.7389	76.1926	67.019	74.9208	77.4074	7.14153	3.19916	4.08775	2.97003	5.35595	3.96839
2943	1	39	39	36	Q3U0V1	Khsrp	61.2	76.775		91	67	120	125	120	146	1	1	1	0	0	1	4	0	2	1	0	3		81.2356	72.8071	103.695	119.721	112.361	122.006	1.03896	1.10058	1.00253	0	0	1.04605	4.08087	0	2.04387	0.99001	0	2.97629
1817	1	10	10	10	P12787	Cox5a	50	16.101		42	36	41	39	31	36	53	52	58	56	57	56	22	23	21	22	22	14		37.4934	39.1202	35.4293	37.353	29.0266	30.0838	55.0646	57.2302	58.147	59.5725	64.7043	58.5786	22.4448	24.5269	21.4607	21.7802	23.5662	13.8894
230	5	113	113	113	A2AN08-3	Ubr4	27.1	570.29		59	35	95	53	105	101	26	9	39	10	16	10	23	2	33	11	23	28		52.6692	38.0335	82.0923	50.7618	98.3158	84.4017	27.0128	9.90523	39.0988	10.6379	18.1626	10.4605	23.465	2.13277	33.7239	10.8901	24.6374	27.7787
3715	2	15	15	15	Q6ZWZ6	Rps12	71.2	14.515		48	31	53	55	40	53	33	23	40	24	22	36	51	16	51	39	24	39		42.8495	33.6869	45.7988	52.6774	37.4537	44.29	34.2855	25.3134	40.1014	25.5311	24.9736	37.6577	52.0311	17.0622	52.1188	38.6104	25.7086	38.6918
146	2	36	36	36	A2A7A7	H6pd	43.9	89.909		10	18	18	10	18	13	43	46	48	63	50	52	48	42	43	57	40	56		8.92699	19.5601	15.5543	9.5777	16.8541	10.8636	44.6751	50.6267	48.1216	67.019	56.7582	54.3944	48.9705	44.7882	43.9433	56.4306	42.8476	55.5575
273	12	91	91	83	A2AVJ7	Rrbp1	65.2	158.39		85	79	94	97	151	122	3	4	8	6	4	8	3	1	3	1	2	3		75.8794	85.8471	81.2281	92.9037	141.388	101.951	3.11687	4.40232	8.02027	6.38277	4.54065	8.36837	3.06066	1.06639	3.06581	0.99001	2.14238	2.97629
2901	3	32	32	32	Q3TMX7	Qsox2	44.2	77.774		17	23	20	8	11	8	34	33	34	41	39	34	60	55	56	72	58	71		15.1759	24.9935	17.2826	7.66216	10.2998	6.68529	35.3245	36.3192	34.0862	43.6156	44.2714	35.5656	61.2131	58.6512	57.2285	71.2807	62.1291	70.439
2468	1	25	25	25	P62281	Rps11	73.4	18.431		55	33	54	52	57	63	27	19	40	21	18	19	39	16	42	31	45	42		49.0984	35.8602	46.663	49.8041	53.3715	52.6466	28.0518	20.911	40.1014	22.3397	20.4329	19.8749	39.7885	17.0622	42.9214	30.6903	48.2036	41.6681
1865	1	19	17	17	P16125	Ldhb	49.7	36.572		55	27	49	40	43	44	42	25	35	29	25	23	45	36	45	31	41	31		49.0984	29.3402	42.3423	38.3108	40.2627	36.7691	43.6361	27.5145	35.0887	30.85	28.3791	24.0591	45.9098	38.3899	45.9872	30.6903	43.9188	30.755
5323	1	105	105	105	Q99PV0	Prpf8	45.2	273.61		89	50	127	97	105	144	2	4	9	1	1	4	5	5	8	4	3	8		79.4502	54.3336	109.744	92.9037	98.3158	120.335	2.07791	4.40232	9.0228	1.06379	1.13516	4.18419	5.10109	5.33193	8.1755	3.96004	3.21357	7.93678
442	2	34	34	34	B8JK39	Itga9	35.4	114.41		3	1	2	1	1	3	35	40	37	36	30	33	63	78	84	74	71	73		2.6781	1.08667	1.72826	0.95777	0.936341	2.50698	36.3634	44.0232	37.0938	38.2966	34.0549	34.5195	64.2738	83.1781	85.8427	73.2607	76.0545	72.4232
4474	2	35	35	35	Q8JZN5	Acad9	49	68.721		32	44	34	35	21	31	66	78	79	55	86	87	9	2	5	0	0	0		28.5664	47.8136	29.3804	33.522	19.6632	25.9055	68.571	85.8453	79.2002	58.5087	97.624	91.0061	9.18197	2.13277	5.10968	0	0	0
6083	3	41	41	41	Q9ERK4	Cse1l	37.7	110.45		64	44	77	84	59	96	19	11	27	11	10	18	23	21	34	26	21	16		57.1327	47.8136	66.5379	80.4527	55.2441	80.2234	19.7401	12.1064	27.0684	11.7017	11.3516	18.8288	23.465	22.3941	34.7459	25.7403	22.495	15.8736
4476	1	50	50	46	Q8JZQ2	Afg3l2	57.4	89.518		46	40	36	33	21	48	70	46	103	62	48	89	5	2	3	2	5	1		41.0641	43.4669	31.1086	31.6064	19.6632	40.1117	72.7269	50.6267	103.261	65.9552	54.4878	93.0981	5.10109	2.13277	3.06581	1.98002	5.35595	0.992098
1914	1	15	15	15	P20108	Prdx3	59.1	28.127		48	37	47	33	33	44	62	60	67	66	58	66	14	8	5	2	3	3		42.8495	40.2069	40.6141	31.6064	30.8993	36.7691	64.4152	66.0349	67.1698	70.2104	65.8395	69.0391	14.2831	8.53109	5.10968	1.98002	3.21357	2.97629
6151	1	60	60	60	Q9JIK5	Ddx21	62.9	93.55		76	57	118	120	109	165	1	2	2	1	0	1	1	1	1	1	0	0		67.8451	61.9403	101.967	114.932	102.061	137.884	1.03896	2.20116	2.00507	1.06379	0	1.04605	1.02022	1.06639	1.02194	0.99001	0	0
4069	1	30	30	30	Q8BK67	Rcc2	71.2	55.983		69	53	84	103	78	109	7	9	15	10	1	8	17	17	19	26	10	20		61.5962	57.5937	72.5868	98.6503	73.0346	91.087	7.27269	9.90523	15.038	10.6379	1.13516	8.36837	17.3437	18.1286	19.4168	25.7403	10.7119	19.842
6541	2	19	19	19	Q9Z2U0	Psma7;Psma8	67.7	27.855		44	31	43	44	41	43	25	20	27	17	18	18	46	50	56	65	32	34		39.2788	33.6869	37.1575	42.1419	38.39	35.9334	25.9739	22.0116	27.0684	18.0845	20.4329	18.8288	46.93	53.3193	57.2285	64.3507	34.2781	33.7313
2456	1	20	20	6	P62137	Ppp1ca	52.4	37.54		51	42	52	51	48	57	29	25	27	27	19	27	30	36	33	35	32	32		45.5276	45.6403	44.9347	48.8463	44.9444	47.6327	30.1297	27.5145	27.0684	28.7224	21.5681	28.2433	30.6066	38.3899	33.7239	34.6504	34.2781	31.7471
2494	2	16	16	16	P62751	Rpl23a;Gm6096	52.6	17.695		56	48	64	54	61	63	26	8	23	17	16	13	42	18	38	35	31	39		49.9911	52.1603	55.3043	51.7196	57.1168	52.6466	27.0128	8.80465	23.0583	18.0845	18.1626	13.5986	42.8492	19.195	38.8336	34.6504	33.2069	38.6918
2514	1	15	15	15	P62889	Rpl30	82.6	12.784		46	32	53	38	32	32	32	30	38	24	23	31	39	31	50	39	40	42		41.0641	34.7735	45.7988	36.3953	29.9629	26.7411	33.2466	33.0174	38.0963	25.5311	26.1088	32.4274	39.7885	33.058	51.0968	38.6104	42.8476	41.6681
1634	1	13	13	13	O89023	Tpp1	31.7	61.341		20	24	23	24	19	18	41	40	36	54	41	32	59	50	41	43	49	37		17.854	26.0801	19.875	22.9865	17.7905	15.0419	42.5972	44.0232	36.0912	57.4449	46.5417	33.4735	60.1929	53.3193	41.8994	42.5704	52.4884	36.7076
2227	1	32	32	32	P50247	Ahcy	56.5	47.688		65	52	60	76	61	79	21	11	17	22	13	15	25	20	33	37	18	22		58.0254	56.507	51.8477	72.7905	57.1168	66.0172	21.8181	12.1064	17.0431	23.4035	14.7571	15.6907	25.5055	21.3277	33.7239	36.6304	19.2814	21.8262
5163	1	20	20	6	Q99JI6	Rap1b	87	20.825		20	14	25	19	24	15	28	28	26	31	34	26	55	61	56	66	66	52		17.854	15.2134	21.6032	18.1976	22.4722	12.5349	29.0907	30.8163	26.0659	32.9776	38.5955	27.1972	56.112	65.0496	57.2285	65.3407	70.6986	51.5891
3609	2	31	31	31	Q6P9J9	Ano6	35.9	106.25		5	7	9	2	1	5	38	33	35	37	29	31	61	77	68	75	70	61		4.46349	7.60671	7.77716	1.91554	0.936341	4.1783	39.4803	36.3192	35.0887	39.3604	32.9197	32.4274	62.2333	82.1117	69.4917	74.2508	74.9834	60.518
5024	2	29	29	28	Q91Z25	Arpc1b	69.9	41.498		51	37	48	41	60	42	26	31	33	23	24	30	30	26	41	30	35	36		45.5276	40.2069	41.4782	39.2686	56.1805	35.0978	27.0128	34.118	33.0836	24.4673	27.2439	31.3814	30.6066	27.726	41.8994	29.7003	37.4917	35.7155
5419	1	17	17	17	Q9CQJ8	Ndufb9	82.1	21.984		39	32	43	29	26	25	58	66	54	51	69	60	12	23	11	11	22	11		34.8153	34.7735	37.1575	27.7753	24.3449	20.8915	60.2594	72.6383	54.1368	54.2535	78.3263	62.7628	12.2426	24.5269	11.2413	10.8901	23.5662	10.9131
4892	2	21	21	21	Q91V41	Rab14	86.5	23.897		56	35	53	40	53	40	29	17	30	20	21	21	36	40	43	33	34	39		49.9911	38.0335	45.7988	38.3108	49.6261	33.4264	30.1297	18.7099	30.076	21.2759	23.8384	21.967	36.7279	42.6554	43.9433	32.6703	36.4205	38.6918
5266	2	17	17	17	Q99LX0	Park7	85.2	20.021		67	37	61	49	67	70	29	16	29	15	19	22	29	20	32	23	28	27		59.8108	40.2069	52.7119	46.9307	62.7349	58.4963	30.1297	17.6093	29.0735	15.9569	21.5681	23.013	29.5863	21.3277	32.702	22.7702	29.9933	26.7866
593	2	12	12	12	D3YZZ5	Tmed7	49.6	25.2		22	24	23	18	16	19	31	42	36	39	25	27	53	47	43	67	52	54		19.6394	26.0801	19.875	17.2399	14.9815	15.8776	32.2076	46.2244	36.0912	41.488	28.3791	28.2433	54.0716	50.1202	43.9433	66.3307	55.7019	53.5733
6283	1	18	18	18	Q9QYA2	Tomm40	59.8	37.895		38	37	35	37	21	28	53	59	53	57	63	62	20	26	13	14	17	5		33.9226	40.2069	30.2445	35.4375	19.6632	23.3985	55.0646	64.9343	53.1343	60.6363	71.5153	64.8549	20.4044	27.726	13.2852	13.8601	18.2102	4.96049
6532	1	31	31	31	Q9Z2I0	Letm1	40.4	82.988		43	53	37	27	17	37	77	52	76	55	61	98	1	0	2	0	2	0		38.3861	57.5937	31.9728	25.8598	15.9178	30.9194	79.9995	57.2302	76.1926	58.5087	69.245	102.513	1.02022	0	2.04387	0	2.14238	0
5455	1	13	13	7	Q9CQW2	Arl8b	65.6	21.539		29	14	26	17	18	18	37	33	40	41	34	24	55	57	51	52	48	43		25.8883	15.2134	22.4674	16.2821	16.8541	15.0419	38.4413	36.3192	40.1014	43.6156	38.5955	25.1051	56.112	60.784	52.1188	51.4805	51.4172	42.6602
2518	2	15	15	15	P62911	Rpl32;Rpl32-ps	60.7	15.86		38	19	38	31	29	32	36	20	34	28	24	30	71	23	57	31	48	45		33.9226	20.6468	32.8369	29.6909	27.1539	26.7411	37.4024	22.0116	34.0862	29.7862	27.2439	31.3814	72.4355	24.5269	58.2504	30.6903	51.4172	44.6444
2366	4	60	60	59	P58281-2	Opa1	55.9	115.59		26	26	33	15	31	36	71	21	149	47	35	113	12	1	6	3	2	5		23.2102	28.2535	28.5163	14.3666	29.0266	30.0838	73.7658	23.1122	149.378	49.9983	39.7307	118.203	12.2426	1.06639	6.13162	2.97003	2.14238	4.96049
5435	1	12	12	12	Q9CQR2	Rps21	90.4	9.1413		42	18	44	30	39	29	21	17	27	24	23	23	48	42	44	64	48	47		37.4934	19.5601	38.0217	28.7331	36.5173	24.2342	21.8181	18.7099	27.0684	25.5311	26.1088	24.0591	48.9705	44.7882	44.9652	63.3606	51.4172	46.6286
4623	1	30	30	30	Q8QZY1	Eif3l	53.4	66.612		62	37	53	60	58	62	23	24	34	20	20	17	24	29	33	24	21	27		55.3473	40.2069	45.7988	57.4662	54.3078	51.811	23.896	26.4139	34.0862	21.2759	22.7033	17.7828	24.4852	30.9252	33.7239	23.7602	22.495	26.7866
6459	1	13	13	13	Q9Z0J0	Npc2	49.7	16.442		25	22	20	19	17	19	46	44	38	58	42	34	44	43	39	38	46	33		22.3175	23.9068	17.2826	18.1976	15.9178	15.8776	47.7919	48.4256	38.0963	61.7001	47.6769	35.5656	44.8896	45.8546	39.8555	37.6204	49.2748	32.7392
1390	2	11	11	11	O09114	Ptgds	59.8	21.066		31	16	21	12	23	13	50	46	36	48	46	36	56	44	39	38	39	32		27.6737	17.3868	18.1467	11.4932	21.5359	10.8636	51.9478	50.6267	36.0912	51.0621	52.2175	37.6577	57.1322	46.921	39.8555	37.6204	41.7764	31.7471
5284	1	29	29	1	Q99MN1	Kars	44	67.839		58	43	54	54	41	64	28	23	40	29	19	27	24	21	31	27	18	24		51.7765	46.7269	46.663	51.7196	38.39	53.4823	29.0907	25.3134	40.1014	30.85	21.5681	28.2433	24.4852	22.3941	31.68	26.7303	19.2814	23.8104
6498	1	29	29	14	Q9Z1N5	Ddx39b	62.6	49.035		83	50	85	92	77	99	15	9	22	8	6	12	9	12	16	14	5	11		74.094	54.3336	73.451	88.1149	72.0983	82.7304	15.5843	9.90523	22.0557	8.51035	6.81098	12.5526	9.18197	12.7966	16.351	13.8601	5.35595	10.9131
5219	1	19	19	19	Q99L13	Hibadh	60.3	35.44		39	35	35	29	22	27	74	74	63	59	77	72	2	3	2	2	5	3		34.8153	38.0335	30.2445	27.7753	20.5995	22.5628	76.8827	81.443	63.1596	62.7639	87.4076	75.3154	2.04044	3.19916	2.04387	1.98002	5.35595	2.97629
4765	1	24	24	24	Q8VBZ3	Clptm1	38.9	75.29		24	29	35	30	28	33	32	31	31	38	36	27	40	35	39	48	44	42		21.4248	31.5135	30.2445	28.7331	26.2176	27.5768	33.2466	34.118	31.0785	40.4242	40.8659	28.2433	40.8087	37.3235	39.8555	47.5205	47.1324	41.6681
3806	5	17	17	4	Q80T06	Eef1d	75.8	31.292		56	32	59	55	51	55	24	25	31	27	17	20	34	25	30	27	21	31		49.9911	34.7735	50.9836	52.6774	47.7534	45.9613	24.9349	27.5145	31.0785	28.7224	19.2978	20.9209	34.6874	26.6597	30.6581	26.7303	22.495	30.755
157	3	52	52	52	A2A9Q2	Nrd1	41.7	140.62		34	108	31	86	51	44	16	16	16	21	10	17	16	27	32	32	21	40		30.3518	117.361	26.788	82.3683	47.7534	36.7691	16.6233	17.6093	16.0405	22.3397	11.3516	17.7828	16.3235	28.7924	32.702	31.6803	22.495	39.6839
4797	1	33	33	33	Q8VCW8	Acsf2	48.1	67.95		31	46	41	39	22	31	58	54	77	53	76	90	0	0	0	0	0	0		27.6737	49.9869	35.4293	37.353	20.5995	25.9055	60.2594	59.4314	77.1951	56.3811	86.2724	94.1442	0	0	0	0	0	0
1836	1	21	21	21	P14152	Mdh1	51.2	36.511		49	32	39	50	39	51	28	28	31	30	25	30	29	35	40	29	23	28		43.7422	34.7735	33.701	47.8885	36.5173	42.6187	29.0907	30.8163	31.0785	31.9138	28.3791	31.3814	29.5863	37.3235	40.8775	28.7103	24.6374	27.7787
5233	1	45	45	45	Q99LB7	Sardh	53.5	101.68		21	30	32	14	18	13	87	70	80	66	98	85	1	1	0	0	0	0		18.7467	32.6002	27.6521	13.4088	16.8541	10.8636	90.3891	77.0407	80.2027	70.2104	111.246	88.914	1.02022	1.06639	0	0	0	0
1413	3	43	43	42	O35286	Dhx15	49.9	91.006		94	49	93	101	97	133	6	3	8	4	5	4	4	2	4	1	3	3		83.9137	53.247	80.364	96.7348	90.8251	111.143	6.23373	3.30174	8.02027	4.25518	5.67582	4.18419	4.08087	2.13277	4.08775	0.99001	3.21357	2.97629
3874	1	23	23	23	Q80XN0	Bdh1	55.1	38.299		32	39	30	35	15	31	66	70	62	73	69	77	4	0	3	1	3	2		28.5664	42.3802	25.9239	33.522	14.0451	25.9055	68.571	77.0407	62.1571	77.657	78.3263	80.5456	4.08087	0	3.06581	0.99001	3.21357	1.9842
1881	1	46	30	30	P17427	Ap2a2	46.9	104.02		47	37	44	37	44	44	25	25	19	19	15	19	37	46	41	42	34	36		41.9568	40.2069	38.0217	35.4375	41.199	36.7691	25.9739	27.5145	19.0481	20.2121	17.0274	19.8749	37.7481	49.0538	41.8994	41.5804	36.4205	35.7155
4105	3	48	47	47	Q8BML9	Qars	61.5	87.676		56	28	78	56	69	91	18	9	32	11	11	16	25	12	26	22	23	28		49.9911	30.4268	67.4021	53.6351	64.6076	76.0451	18.7012	9.90523	32.0811	11.7017	12.4868	16.7367	25.5055	12.7966	26.5704	21.7802	24.6374	27.7787
2425	2	12	12	2	P84078	Arf1;Arf3	55.8	20.697		39	21	35	26	29	35	21	23	25	16	14	20	52	48	52	55	45	53		34.8153	22.8201	30.2445	24.902	27.1539	29.2481	21.8181	25.3134	25.0633	17.0207	15.8923	20.9209	53.0514	51.1865	53.1407	54.4506	48.2036	52.5812
3326	1	36	36	30	Q61233	Lcp1	60.6	70.148		51	69	38	53	82	53	16	11	7	13	18	13	28	42	18	42	23	32		45.5276	74.9804	32.8369	50.7618	76.78	44.29	16.6233	12.1064	7.01774	13.8293	20.4329	13.5986	28.5661	44.7882	18.3949	41.5804	24.6374	31.7471
713	1	51	51	2	E2JF22	Piezo1	25	292		13	13	16	3	9	11	37	24	42	34	27	30	67	48	62	53	70	49		11.6051	14.1267	13.8261	2.87331	8.42707	9.19227	38.4413	26.4139	42.1064	36.169	30.6494	31.3814	68.3546	51.1865	63.3601	52.4705	74.9834	48.6128
2554	1	18	18	2	P63330	Ppp2ca	66.3	35.608		55	31	52	45	44	49	24	22	26	25	16	23	28	36	33	39	27	33		49.0984	33.6869	44.9347	43.0997	41.199	40.9474	24.9349	24.2128	26.0659	26.5949	18.1626	24.0591	28.5661	38.3899	33.7239	38.6104	28.9222	32.7392
2593	6	17	17	17	P70296	Pebp1;Pbp2	83.4	20.83		51	33	59	48	53	56	28	16	24	20	18	14	34	27	30	29	34	34		45.5276	35.8602	50.9836	45.973	49.6261	46.797	29.0907	17.6093	24.0608	21.2759	20.4329	14.6447	34.6874	28.7924	30.6581	28.7103	36.4205	33.7313
2194	2	45	43	1	P48193	Epb41;Epb4.1	52.2	95.91		25	107	23	42	54	56	5	9	4	5	5	5	38	29	50	49	46	54		22.3175	116.274	19.875	40.2264	50.5624	46.797	5.19478	9.90523	4.01014	5.31897	5.67582	5.23023	38.7683	30.9252	51.0968	48.5105	49.2748	53.5733
6480	1	9	8	8	Q9Z127	Slc7a5	15.2	55.872		11	12	9	24	7	12	32	35	33	35	34	32	42	54	71	53	51	59		9.81969	13.0401	7.77716	22.9865	6.55439	10.0279	33.2466	38.5203	33.0836	37.2328	38.5955	33.4735	42.8492	57.5849	72.5575	52.4705	54.6307	58.5338
678	1	33	33	7	D3Z7P3-2	Gls	56.2	65.994		48	53	42	37	29	38	51	40	86	48	45	87	0	0	0	0	1	0		42.8495	57.5937	36.2934	35.4375	27.1539	31.7551	52.9867	44.0232	86.2179	51.0621	51.0823	91.0061	0	0	0	0	1.07119	0
238	21	11	11	11	Q3U8S1	Cd44	36.2	40.263		4	4	8	1	4	1	27	26	36	38	35	22	86	51	79	58	68	56		3.5708	4.34669	6.91303	0.95777	3.74537	0.835661	28.0518	28.6151	36.0912	40.4242	39.7307	23.013	87.7388	54.3857	80.733	57.4206	72.841	55.5575
836	3	34	34	33	E9Q1G8	Sept7	58.4	50.648		62	39	51	55	64	52	18	14	20	24	21	17	25	23	31	30	29	28		55.3473	42.3802	44.0706	52.6774	59.9258	43.4544	18.7012	15.4081	20.0507	25.5311	23.8384	17.7828	25.5055	24.5269	31.68	29.7003	31.0645	27.7787
2428	1	15	15	10	P61226	Rap2b	65.6	20.504		23	7	17	10	16	9	26	27	31	39	21	25	61	62	56	60	60	53		20.5321	7.60671	14.6902	9.5777	14.9815	7.52095	27.0128	29.7157	31.0785	41.488	23.8384	26.1512	62.2333	66.1159	57.2285	59.4006	64.2714	52.5812
2460	2	13	13	5	P62204	Calm1	67.1	16.837		39	26	32	34	42	31	25	30	28	32	21	26	36	41	43	39	41	36		34.8153	28.2535	27.6521	32.5642	39.3263	25.9055	25.9739	33.0174	28.0709	34.0414	23.8384	27.1972	36.7279	43.7218	43.9433	38.6104	43.9188	35.7155
1343	2	50	46	44	O08528	Hk2	53.1	102.53		85	57	88	91	73	113	6	4	15	3	8	10	8	3	13	7	5	12		75.8794	61.9403	76.0434	87.1571	68.3529	94.4297	6.23373	4.40232	15.038	3.19138	9.08131	10.4605	8.16175	3.19916	13.2852	6.93007	5.35595	11.9052
1905	3	18	18	18	P19253	Rpl13a	58.6	23.464		36	26	33	39	29	41	26	17	27	20	21	25	54	21	43	41	56	46		32.1372	28.2535	28.5163	37.353	27.1539	34.2621	27.0128	18.7099	27.0684	21.2759	23.8384	26.1512	55.0918	22.3941	43.9433	40.5904	59.9867	45.6365
3633	1	18	18	18	Q6PD26	Pigs	39.3	61.71		19	21	15	14	10	8	36	43	31	40	35	31	45	55	43	59	52	44		16.9613	22.8201	12.9619	13.4088	9.36341	6.68529	37.4024	47.325	31.0785	42.5518	39.7307	32.4274	45.9098	58.6512	43.9433	58.4106	55.7019	43.6523
3916	1	20	20	20	Q812F8	Mgat4b	39.1	63.301		22	30	20	23	5	14	24	37	19	41	22	25	46	66	37	68	33	67		19.6394	32.6002	17.2826	22.0287	4.68171	11.6993	24.9349	40.7215	19.0481	43.6156	24.9736	26.1512	46.93	70.3815	37.8117	67.3207	35.3493	66.4706
1455	1	10	10	10	O35682	Myadm	31.6	35.284		27	13	20	18	8	10	35	28	39	26	26	20	60	45	66	41	61	55		24.1029	14.1267	17.2826	17.2399	7.49073	8.35661	36.3634	30.8163	39.0988	27.6586	29.5142	20.9209	61.2131	47.9874	67.4478	40.5904	65.3426	54.5654
2674	3	23	23	22	P97377	Cdk2;Cdk3	69.1	38.978		57	30	66	48	42	51	23	12	24	24	17	16	31	25	35	34	36	27		50.8838	32.6002	57.0325	45.973	39.3263	42.6187	23.896	13.207	24.0608	25.5311	19.2978	16.7367	31.6268	26.6597	35.7678	33.6603	38.5629	26.7866
4817	2	64	64	64	Q8VDJ3	Hdlbp	53	141.74		76	50	101	82	102	107	8	8	10	4	8	5	6	5	8	3	8	7		67.8451	54.3336	87.277	78.5372	95.5068	89.4157	8.31164	8.80465	10.0253	4.25518	9.08131	5.23023	6.12131	5.33193	8.1755	2.97003	8.56953	6.94469
1949	7	20	20	12	P23953	Ces1c;Ces1;Ces1h;Ces1f;Ces1e;Ces1a	43	61.055		15	19	10	3	4	4	43	51	40	39	24	37	56	63	55	49	37	47		13.3905	20.6468	8.64129	2.87331	3.74537	3.34264	44.6751	56.1296	40.1014	41.488	27.2439	38.7037	57.1322	67.1823	56.2065	48.5105	39.6341	46.6286
2495	1	19	19	19	P62754	Rps6	45	28.68		55	30	51	53	49	53	22	17	30	18	22	26	47	10	29	25	32	27		49.0984	32.6002	44.0706	50.7618	45.8807	44.29	22.857	18.7099	30.076	19.1483	24.9736	27.1972	47.9503	10.6639	29.6362	24.7503	34.2781	26.7866
3756	3	33	33	2	Q7TMK9	Syncrip	54.3	69.632		78	45	77	80	69	79	19	14	22	11	12	9	13	15	17	11	12	13		69.6305	48.9003	66.5379	76.6216	64.6076	66.0172	19.7401	15.4081	22.0557	11.7017	13.622	9.41442	13.2628	15.9958	17.3729	10.8901	12.8543	12.8973
1930	2	21	21	21	P21956-2	Mfge8	57.5	47.169		6	11	9	7	3	4	23	29	27	30	15	23	58	75	82	67	49	77		5.35619	11.9534	7.77716	6.70439	2.80902	3.34264	23.896	31.9168	27.0684	31.9138	17.0274	24.0591	59.1727	79.979	83.7988	66.3307	52.4884	76.3915
1980	2	27	27	27	Q8C483	Sars	48.9	61.166		53	35	51	51	44	66	20	17	23	23	19	18	26	27	28	29	29	36		47.313	38.0335	44.0706	48.8463	41.199	55.1536	20.7791	18.7099	23.0583	24.4673	21.5681	18.8288	26.5257	28.7924	28.6142	28.7103	31.0645	35.7155
3681	2	20	20	20	Q6YGZ1	Hpse	36.3	60.065		30	15	25	12	20	8	56	28	36	24	55	17	58	39	48	44	63	17		26.781	16.3001	21.6032	11.4932	18.7268	6.68529	58.1815	30.8163	36.0912	25.5311	62.434	17.7828	59.1727	41.5891	49.053	43.5604	67.485	16.8657
5235	1	25	25	25	Q99LC3	Ndufa10	58	40.603		37	34	34	28	24	18	70	52	63	53	70	70	7	8	8	6	7	4		33.0299	36.9469	29.3804	26.8176	22.4722	15.0419	72.7269	57.2302	63.1596	56.3811	79.4614	73.2233	7.14153	8.53109	8.1755	5.94006	7.49834	3.96839
2657	1	47	47	1	P97311	Mcm6	53.5	92.866		86	48	100	113	95	134	1	0	3	1	0	2	1	1	3	0	1	2		76.7721	52.1603	86.4129	108.228	88.9524	111.979	1.03896	0	3.0076	1.06379	0	2.09209	1.02022	1.06639	3.06581	0	1.07119	1.9842
2531	1	26	26	26	P63037	Dnaja1	64	44.868		44	27	41	45	34	41	20	22	18	21	12	21	32	55	38	53	21	45		39.2788	29.3402	35.4293	43.0997	31.8356	34.2621	20.7791	24.2128	18.0456	22.3397	13.622	21.967	32.647	58.6512	38.8336	52.4705	22.495	44.6444
5569	1	25	24	24	Q9CXT8	Pmpcb	50.1	54.614		42	37	31	29	13	36	54	75	66	57	70	77	0	0	1	0	1	1		37.4934	40.2069	26.788	27.7753	12.1724	30.0838	56.1036	82.5436	66.1672	60.6363	79.4614	80.5456	0	0	1.02194	0	1.07119	0.992098
4227	2	23	23	23	Q8BXQ2	Pigt	35.7	65.704		15	26	16	15	8	10	29	50	33	41	31	33	45	54	36	62	40	44		13.3905	28.2535	13.8261	14.3666	7.49073	8.35661	30.1297	55.029	33.0836	43.6156	35.1901	34.5195	45.9098	57.5849	36.7897	61.3806	42.8476	43.6523
5062	1	81	3	2	Q921I1	Tf	74.9	76.723		20	25	25	20	14	24	29	36	33	39	21	34	39	48	37	47	39	57		17.854	27.1668	21.6032	19.1554	13.1088	20.0559	30.1297	39.6209	33.0836	41.488	23.8384	35.5656	39.7885	51.1865	37.8117	46.5305	41.7764	56.5496
2144	2	5	5	5	Q9DCW5	Cox6a1	43.8	12.483		24	15	22	12	16	13	59	55	54	59	93	84	17	16	11	10	19	7		21.4248	16.3001	19.0108	11.4932	14.9815	10.8636	61.2984	60.532	54.1368	62.7639	105.57	87.8679	17.3437	17.0622	11.2413	9.9001	20.3526	6.94469
4819	3	19	19	19	Q8VDL4-3	Adpgk	49.9	53.774		20	21	25	21	14	17	38	38	35	43	31	36	45	42	33	54	36	37		17.854	22.8201	21.6032	20.1132	13.1088	14.2062	39.4803	41.8221	35.0887	45.7432	35.1901	37.6577	45.9098	44.7882	33.7239	53.4605	38.5629	36.7076
1971	2	51	35	34	P26043	Rdx	62.6	68.542		29	21	31	32	36	33	20	22	16	15	12	14	59	47	45	55	42	56		25.8883	22.8201	26.788	30.6487	33.7083	27.5768	20.7791	24.2128	16.0405	15.9569	13.622	14.6447	60.1929	50.1202	45.9872	54.4506	44.99	55.5575
1796	3	13	13	13	P11352	Gpx1	70.1	22.329		46	72	44	52	58	52	25	24	25	23	24	21	24	17	16	18	21	22		41.0641	78.2404	38.0217	49.8041	54.3078	43.4544	25.9739	26.4139	25.0633	24.4673	27.2439	21.967	24.4852	18.1286	16.351	17.8202	22.495	21.8262
2654	7	12	12	12	P97300-1	Nptn	32.7	31.277		14	19	17	9	12	13	28	45	33	34	38	30	44	51	45	50	53	46		12.4978	20.6468	14.6902	8.61993	11.2361	10.8636	29.0907	49.5261	33.0836	36.169	43.1362	31.3814	44.8896	54.3857	45.9872	49.5005	56.7731	45.6365
3848	1	20	20	20	Q80W54	Zmpste24	34.3	54.734		19	20	14	14	12	20	31	31	27	39	41	27	42	49	46	48	53	47		16.9613	21.7335	12.0978	13.4088	11.2361	16.7132	32.2076	34.118	27.0684	41.488	46.5417	28.2433	42.8492	52.2529	47.0091	47.5205	56.7731	46.6286
740	2	104	104	104	E9PVA8	Gcn1l1	40.2	293.02		62	30	92	65	75	100	10	13	22	9	3	11	13	9	22	13	14	16		55.3473	32.6002	79.4999	62.2551	70.2256	83.5661	10.3896	14.3076	22.0557	9.57415	3.40549	11.5065	13.2628	9.59748	22.4826	12.8701	14.9967	15.8736
1228	3	64	64	64	G5E866	Sf3b1	52.7	145.83		70	24	103	91	89	121	7	5	13	5	2	10	5	2	17	4	1	10		62.4889	26.0801	89.0053	87.1571	83.3344	101.115	7.27269	5.5029	13.0329	5.31897	2.27033	10.4605	5.10109	2.13277	17.3729	3.96004	1.07119	9.92098
1846	1	50	48	41	P14733	Lmnb1	66.3	66.785		86	68	90	95	109	105	3	1	2	1	2	1	6	1	3	3	0	3		76.7721	73.8937	77.7716	90.9882	102.061	87.7444	3.11687	1.10058	2.00507	1.06379	2.27033	1.04605	6.12131	1.06639	3.06581	2.97003	0	2.97629
1723	6	47	47	47	S4R1M0	Ptprc	37.1	128.57		9	30	8	8	10	11	29	44	17	36	35	31	40	67	36	61	60	46		8.03429	32.6002	6.91303	7.66216	9.36341	9.19227	30.1297	48.4256	17.0431	38.2966	39.7307	32.4274	40.8087	71.4479	36.7897	60.3906	64.2714	45.6365
2045	4	11	11	11	P31786	Dbi	83.9	10		45	23	48	49	44	49	30	21	29	24	26	25	32	27	29	31	22	24		40.1714	24.9935	41.4782	46.9307	41.199	40.9474	31.1687	23.1122	29.0735	25.5311	29.5142	26.1512	32.647	28.7924	29.6362	30.6903	23.5662	23.8104
3833	1	22	22	22	Q80V26	Impad1	60.7	38.616		17	25	20	13	12	13	23	30	25	46	38	31	52	45	35	55	41	57		15.1759	27.1668	17.2826	12.451	11.2361	10.8636	23.896	33.0174	25.0633	48.9345	43.1362	32.4274	53.0514	47.9874	35.7678	54.4506	43.9188	56.5496
2247	4	15	15	15	P51410	Rpl9;Rpl9-ps1	74	21.881		41	28	42	41	42	43	21	15	29	20	19	25	36	20	36	36	44	39		36.6007	30.4268	36.2934	39.2686	39.3263	35.9334	21.8181	16.5087	29.0735	21.2759	21.5681	26.1512	36.7279	21.3277	36.7897	35.6404	47.1324	38.6918
2646	1	26	26	1	P84091	Ap2m1	58.6	49.654		33	20	32	25	17	23	28	33	27	18	9	24	50	50	54	39	40	54		29.4591	21.7335	27.6521	23.9443	15.9178	19.2202	29.0907	36.3192	27.0684	19.1483	10.2165	25.1051	51.0109	53.3193	55.1846	38.6104	42.8476	53.5733
2878	1	21	17	7	Q3TH01	H2-K1	52.8	40.285		14	14	6	9	5	11	29	40	15	38	17	36	56	66	40	67	38	74		12.4978	15.2134	5.18477	8.61993	4.68171	9.19227	30.1297	44.0232	15.038	40.4242	19.2978	37.6577	57.1322	70.3815	40.8775	66.3307	40.7053	73.4152
1845	1	35	35	35	P14685	Psmd3	55.1	60.718		65	44	51	58	51	60	20	19	22	14	19	19	21	20	24	18	24	25		58.0254	47.8136	44.0706	55.5507	47.7534	50.1396	20.7791	20.911	22.0557	14.8931	21.5681	19.8749	21.4246	21.3277	24.5265	17.8202	25.7086	24.8024
2164	4	16	16	2	P46638	Rab11b;Rab11a	67.4	24.489		51	25	42	32	34	34	20	19	32	24	18	16	41	34	33	41	42	36		45.5276	27.1668	36.2934	30.6487	31.8356	28.4125	20.7791	20.911	32.0811	25.5311	20.4329	16.7367	41.829	36.2571	33.7239	40.5904	44.99	35.7155
3960	7	17	17	13	Q8BGJ5	Ptbp1;Ptprb	38.4	56.891		86	42	84	80	88	87	10	9	21	10	4	10	10	6	11	8	1	7		76.7721	45.6403	72.5868	76.6216	82.398	72.7025	10.3896	9.90523	21.0532	10.6379	4.54065	10.4605	10.2022	6.39832	11.2413	7.92008	1.07119	6.94469
4530	2	53	53	53	Q8K1R3	Pnpt1	53.4	85.682		18	38	17	16	8	39	48	62	84	65	46	132	0	0	0	0	0	0		16.0686	41.2936	14.6902	15.3243	7.49073	32.5908	49.8698	68.236	84.2128	69.1466	52.2175	138.078	0	0	0	0	0	0
5959	1	15	15	15	Q9DC16	Ergic1	49.7	32.562		18	17	18	14	17	14	26	35	22	33	30	29	45	48	43	58	50	56		16.0686	18.4734	15.5543	13.4088	15.9178	11.6993	27.0128	38.5203	22.0557	35.1052	34.0549	30.3354	45.9098	51.1865	43.9433	57.4206	53.5595	55.5575
2450	1	20	14	12	P61982	Ywhag	67.6	28.302		52	35	45	37	49	42	32	27	26	23	21	21	32	26	26	28	25	24		46.4203	38.0335	38.8858	35.4375	45.8807	35.0978	33.2466	29.7157	26.0659	24.4673	23.8384	21.967	32.647	27.726	26.5704	27.7203	26.7798	23.8104
6463	2	27	27	8	Q9Z0N1	Eif2s3x	57	51.065		66	40	61	57	56	61	25	19	30	16	13	12	16	20	24	15	14	24		58.9181	43.4669	52.7119	54.5929	52.4351	50.9753	25.9739	20.911	30.076	17.0207	14.7571	12.5526	16.3235	21.3277	24.5265	14.8502	14.9967	23.8104
6222	2	28	28	28	Q9JLJ2	Aldh9a1	62.6	53.514		46	43	47	43	32	39	48	25	44	29	38	43	15	13	20	15	15	11		41.0641	46.7269	40.6141	41.1841	29.9629	32.5908	49.8698	27.5145	44.1115	30.85	43.1362	44.98	15.3033	13.863	20.4387	14.8502	16.0679	10.9131
2210	1	47	47	40	P49290	Epx	52.2	81.379		9	133	7	13	19	29	23	112	12	10	19	40	13	58	15	13	12	28		8.03429	144.527	6.0489	12.451	17.7905	24.2342	23.896	123.265	12.0304	10.6379	21.5681	41.8419	13.2628	61.8504	15.3291	12.8701	12.8543	27.7787
5162	1	34	34	34	Q99JI4	Psmd6	63.2	45.536		50	29	50	38	47	53	31	25	39	26	18	27	28	19	24	17	22	22		44.6349	31.5135	43.2065	36.3953	44.008	44.29	32.2076	27.5145	39.0988	27.6586	20.4329	28.2433	28.5661	20.2613	24.5265	16.8302	23.5662	21.8262
1375	3	27	27	27	O08912	Galnt1;Galnt13	48.3	64.254		16	18	13	7	8	9	23	33	20	33	32	21	53	62	49	60	54	53		14.2832	19.5601	11.2337	6.70439	7.49073	7.52095	23.896	36.3192	20.0507	35.1052	36.3252	21.967	54.0716	66.1159	50.0749	59.4006	57.8443	52.5812
6102	1	14	14	14	Q9ESP1	Sdf2l1	80.5	23.648		19	21	16	20	15	24	31	40	26	40	31	38	42	43	38	50	28	42		16.9613	22.8201	13.8261	19.1554	14.0451	20.0559	32.2076	44.0232	26.0659	42.5518	35.1901	39.7498	42.8492	45.8546	38.8336	49.5005	29.9933	41.6681
1672	2	27	27	27	P01872	Ighm	48	49.971		6	24	0	0	6	5	21	58	17	25	37	43	27	96	29	51	42	76		5.35619	26.0801	0	0	5.61805	4.1783	21.8181	63.8337	17.0431	26.5949	42.001	44.98	27.5459	102.373	29.6362	50.4905	44.99	75.3994
4919	1	45	45	45	Q91VR5	Ddx1	63.6	82.499		61	45	84	80	92	99	7	5	13	5	5	8	8	5	12	8	7	19		54.4546	48.9003	72.5868	76.6216	86.1434	82.7304	7.27269	5.5029	13.0329	5.31897	5.67582	8.36837	8.16175	5.33193	12.2632	7.92008	7.49834	18.8499
2027	2	12	12	12	P29788	Vtn	22.4	54.848		27	23	31	22	24	22	33	40	45	37	46	42	24	32	26	25	32	31		24.1029	24.9935	26.788	21.0709	22.4722	18.3845	34.2855	44.0232	45.114	39.3604	52.2175	43.934	24.4852	34.1244	26.5704	24.7503	34.2781	30.755
2569	1	22	17	16	P68510	Ywhah	64.2	28.211		44	29	44	39	42	32	25	21	27	25	25	17	38	29	32	28	37	28		39.2788	31.5135	38.0217	37.353	39.3263	26.7411	25.9739	23.1122	27.0684	26.5949	28.3791	17.7828	38.7683	30.9252	32.702	27.7203	39.6341	27.7787
2784	2	13	13	13	Q06185	Atp5i;Atp5k	91.5	8.2355		26	23	35	22	25	22	53	54	52	55	57	61	11	21	7	14	13	9		23.2102	24.9935	30.2445	21.0709	23.4085	18.3845	55.0646	59.4314	52.1318	58.5087	64.7043	63.8088	11.2224	22.3941	7.15356	13.8601	13.9255	8.92888
3256	1	19	19	19	Q60737	Csnk2a1	53.7	45.133		38	55	38	63	28	34	28	29	30	20	10	26	23	21	48	20	19	29		33.9226	59.767	32.8369	60.3395	26.2176	28.4125	29.0907	31.9168	30.076	21.2759	11.3516	27.1972	23.465	22.3941	49.053	19.8002	20.3526	28.7708
3598	9	21	21	21	Q6P6I8	Sirpa;SIRP-beta;Sirpb1a	46.2	55.986		12	10	11	6	7	8	27	20	22	28	25	16	69	45	66	63	76	48		10.7124	10.8667	9.50542	5.74662	6.55439	6.68529	28.0518	22.0116	22.0557	29.7862	28.3791	16.7367	70.3951	47.9874	67.4478	62.3706	81.4105	47.6207
5592	1	18	18	18	Q9CYA0	Creld2	42.3	38.219		18	22	12	12	13	18	34	41	31	55	33	41	43	37	29	50	20	50		16.0686	23.9068	10.3695	11.4932	12.1724	15.0419	35.3245	45.1238	31.0785	58.5087	37.4604	42.8879	43.8694	39.4563	29.6362	49.5005	21.4238	49.6049
354	9	137	136	29	B1ARU4	Macf1	22.6	831.64		21	14	47	23	52	64	17	15	10	14	16	11	43	28	51	45	48	39		18.7467	15.2134	40.6141	22.0287	48.6898	53.4823	17.6622	16.5087	10.0253	14.8931	18.1626	11.5065	43.8694	29.8588	52.1188	44.5505	51.4172	38.6918
2792	1	22	22	22	Q07417	Acads	48.8	44.889		33	30	30	33	20	34	70	46	73	50	57	80	0	0	0	0	0	0		29.4591	32.6002	25.9239	31.6064	18.7268	28.4125	72.7269	50.6267	73.185	53.1897	64.7043	83.6837	0	0	0	0	0	0
4653	1	54	49	49	Q8R0Y6	Aldh1l1	66	98.708		39	36	40	29	3	57	33	32	35	25	2	23	37	43	36	33	8	44		34.8153	39.1202	34.5652	27.7753	2.80902	47.6327	34.2855	35.2186	35.0887	26.5949	2.27033	24.0591	37.7481	45.8546	36.7897	32.6703	8.56953	43.6523
1329	3	10	10	10	K3W4Q8	Bsg	39	24.116		4	18	6	10	5	13	25	46	29	37	24	28	45	61	49	55	45	54		3.5708	19.5601	5.18477	9.5777	4.68171	10.8636	25.9739	50.6267	29.0735	39.3604	27.2439	29.2893	45.9098	65.0496	50.0749	54.4506	48.2036	53.5733
6302	1	58	56	55	Q9QZC2	Plxnc1	42.1	176.47		11	1	15	0	4	0	50	12	39	7	27	5	119	28	92	30	91	20		9.81969	1.08667	12.9619	0	3.74537	0	51.9478	13.207	39.0988	7.44656	30.6494	5.23023	121.406	29.8588	94.0182	29.7003	97.4784	19.842
3995	2	37	31	31	Q8BH59	Slc25a12	52	74.569		30	20	28	31	23	23	58	55	70	43	62	79	6	4	3	3	12	0		26.781	21.7335	24.1956	29.6909	21.5359	19.2202	60.2594	60.532	70.1774	45.7432	70.3801	82.6377	6.12131	4.26554	3.06581	2.97003	12.8543	0
4272	4	26	25	25	Q8C166	Cpne1	35.4	58.886		19	20	18	14	13	15	29	37	26	24	18	24	49	67	51	51	35	40		16.9613	21.7335	15.5543	13.4088	12.1724	12.5349	30.1297	40.7215	26.0659	25.5311	20.4329	25.1051	49.9907	71.4479	52.1188	50.4905	37.4917	39.6839
4879	1	18	18	18	Q8VIB3	St3gal6	49.8	37.854		16	19	20	10	12	12	27	28	30	34	34	23	42	50	45	50	51	43		14.2832	20.6468	17.2826	9.5777	11.2361	10.0279	28.0518	30.8163	30.076	36.169	38.5955	24.0591	42.8492	53.3193	45.9872	49.5005	54.6307	42.6602
5072	2	51	51	51	Q921M3	Sf3b3	44.1	135.55		78	46	88	80	81	92	12	5	14	4	2	7	5	7	15	3	2	5		69.6305	49.9869	76.0434	76.6216	75.8436	76.8808	12.4675	5.5029	14.0355	4.25518	2.27033	7.32233	5.10109	7.4647	15.3291	2.97003	2.14238	4.96049
2163	2	31	31	31	P46471	Psmc2	68.8	48.647		65	47	65	62	56	66	15	12	21	10	10	19	15	13	23	12	14	20		58.0254	51.0736	56.1684	59.3818	52.4351	55.1536	15.5843	13.207	21.0532	10.6379	11.3516	19.8749	15.3033	13.863	23.5046	11.8801	14.9967	19.842
1018	4	192	192	145	E9QP46	Syne2	33.6	782.13		76	28	136	42	101	128	2	4	7	3	3	3	4	0	2	2	2	1		67.8451	30.4268	117.522	40.2264	94.5705	106.965	2.07791	4.40232	7.01774	3.19138	3.40549	3.13814	4.08087	0	2.04387	1.98002	2.14238	0.992098
1981	1	19	19	19	P26645	Marcks	73.1	29.661		23	16	19	28	22	24	18	11	19	23	13	17	40	45	56	55	52	63		20.5321	17.3868	16.4185	26.8176	20.5995	20.0559	18.7012	12.1064	19.0481	24.4673	14.7571	17.7828	40.8087	47.9874	57.2285	54.4506	55.7019	62.5022
2134	2	23	23	23	P42208	Sept2	75.3	41.525		52	23	47	41	52	42	24	17	31	21	14	15	30	27	30	28	25	25		46.4203	24.9935	40.6141	39.2686	48.6898	35.0978	24.9349	18.7099	31.0785	22.3397	15.8923	15.6907	30.6066	28.7924	30.6581	27.7203	26.7798	24.8024
2656	1	43	43	43	P97310	Mcm2	55.3	102.08		62	44	111	103	90	124	1	0	1	0	0	3	0	1	1	1	0	1		55.3473	47.8136	95.9183	98.6503	84.2707	103.622	1.03896	0	1.00253	0	0	3.13814	0	1.06639	1.02194	0.99001	0	0.992098
5082	1	32	32	32	Q921X9	Pdia5	54.2	59.266		16	15	12	14	17	15	30	48	26	56	43	35	39	30	28	45	37	37		14.2832	16.3001	10.3695	13.4088	15.9178	12.5349	31.1687	52.8279	26.0659	59.5725	48.812	36.6116	39.7885	31.9916	28.6142	44.5505	39.6341	36.7076
2421	1	22	22	22	P61161	Actr2	56.3	44.76		51	27	46	40	51	47	24	18	27	20	23	19	25	23	28	22	27	24		45.5276	29.3402	39.7499	38.3108	47.7534	39.2761	24.9349	19.8105	27.0684	21.2759	26.1088	19.8749	25.5055	24.5269	28.6142	21.7802	28.9222	23.8104
5835	1	27	27	27	Q9D7N9	Apmap	60.2	46.434		14	10	8	10	8	8	31	42	33	50	41	28	43	47	37	57	37	38		12.4978	10.8667	6.91303	9.5777	7.49073	6.68529	32.2076	46.2244	33.0836	53.1897	46.5417	29.2893	43.8694	50.1202	37.8117	56.4306	39.6341	37.6997
1990	2	27	27	26	P27601	Gna13	62.9	44.054		5	2	6	4	6	4	26	31	20	33	22	19	59	70	59	55	71	48		4.46349	2.17335	5.18477	3.83108	5.61805	3.34264	27.0128	34.118	20.0507	35.1052	24.9736	19.8749	60.1929	74.647	60.2943	54.4506	76.0545	47.6207
2320	2	9	9	9	P56135	Atp5j2	53.4	10.344		38	30	35	27	18	24	53	43	44	42	62	62	10	16	8	9	14	5		33.9226	32.6002	30.2445	25.8598	16.8541	20.0559	55.0646	47.325	44.1115	44.6794	70.3801	64.8549	10.2022	17.0622	8.1755	8.91009	14.9967	4.96049
3985	2	30	30	30	Q8BH04	Pck2;Pck1	53	70.527		19	52	25	37	23	36	39	53	51	62	64	79	0	0	0	0	0	0		16.9613	56.507	21.6032	35.4375	21.5359	30.0838	40.5193	58.3308	51.1292	65.9552	72.6504	82.6377	0	0	0	0	0	0
6344	1	10	10	10	Q9R0Q3	Tmed2	41.3	22.705		15	7	13	12	10	8	31	29	23	28	30	23	54	56	36	71	46	47		13.3905	7.60671	11.2337	11.4932	9.36341	6.68529	32.2076	31.9168	23.0583	29.7862	34.0549	24.0591	55.0918	59.7176	36.7897	70.2907	49.2748	46.6286
1371	3	51	51	51	O08810	Eftud2	55.9	109.36		61	42	75	92	80	99	7	6	13	3	6	9	8	5	12	4	8	8		54.4546	45.6403	64.8097	88.1149	74.9073	82.7304	7.27269	6.60349	13.0329	3.19138	6.81098	9.41442	8.16175	5.33193	12.2632	3.96004	8.56953	7.93678
2437	1	13	13	6	P61620	Sec61a1	21.4	52.264		21	26	28	32	22	22	28	29	29	41	34	30	28	35	26	35	39	33		18.7467	28.2535	24.1956	30.6487	20.5995	18.3845	29.0907	31.9168	29.0735	43.6156	38.5955	31.3814	28.5661	37.3235	26.5704	34.6504	41.7764	32.7392
3800	2	81	81	75	Q7TT50	Cdc42bpb;Cdc42bpg	46.2	194.75		34	17	56	18	48	39	20	16	16	7	15	10	40	28	46	30	64	32		30.3518	18.4734	48.3912	17.2399	44.9444	32.5908	20.7791	17.6093	16.0405	7.44656	17.0274	10.4605	40.8087	29.8588	47.0091	29.7003	68.5562	31.7471
2513	4	21	11	2	P62880	Gnb2;Gnb4	62.6	37.331		19	9	21	19	22	20	20	26	26	28	18	23	45	52	44	59	40	44		16.9613	9.78005	18.1467	18.1976	20.5995	16.7132	20.7791	28.6151	26.0659	29.7862	20.4329	24.0591	45.9098	55.4521	44.9652	58.4106	42.8476	43.6523
3910	5	38	38	38	Q810U4-2	Nrcam	42.7	131.27		2	4	2	1	1	1	42	31	28	34	24	21	73	49	64	59	62	34		1.7854	4.34669	1.72826	0.95777	0.936341	0.835661	43.6361	34.118	28.0709	36.169	27.2439	21.967	74.4759	52.2529	65.404	58.4106	66.4138	33.7313
3423	2	36	36	36	Q62318	Trim28	56.1	88.846		83	42	97	75	97	117	2	0	4	1	3	3	0	0	2	1	4	0		74.094	45.6403	83.8205	71.8328	90.8251	97.7723	2.07791	0	4.01014	1.06379	3.40549	3.13814	0	0	2.04387	0.99001	4.28476	0
5057	2	35	35	35	Q921G7	Etfdh	53.7	68.09		29	42	24	21	8	18	63	56	62	63	62	74	1	0	4	0	3	1		25.8883	45.6403	20.7391	20.1132	7.49073	15.0419	65.4542	61.6325	62.1571	67.019	70.3801	77.4074	1.02022	0	4.08775	0	3.21357	0.992098
858	5	51	51	51	E9Q586	Dctn1	48.3	136.85		43	23	57	23	62	56	34	19	40	22	23	14	18	13	30	17	16	20		38.3861	24.9935	49.2554	22.0287	58.0532	46.797	35.3245	20.911	40.1014	23.4035	26.1088	14.6447	18.3639	13.863	30.6581	16.8302	17.1391	19.842
2607	2	73	73	59	Q4FE56	Usp9x	31.5	290.21		43	25	55	37	54	74	23	11	34	12	16	12	25	12	25	17	29	26		38.3861	27.1668	47.5271	35.4375	50.5624	61.8389	23.896	12.1064	34.0862	12.7655	18.1626	12.5526	25.5055	12.7966	25.5484	16.8302	31.0645	25.7945
6032	1	32	32	31	Q9EPL8	Ipo7	30.5	119.49		49	38	55	52	37	64	12	13	16	16	12	14	19	25	33	25	24	26		43.7422	41.2936	47.5271	49.8041	34.6446	53.4823	12.4675	14.3076	16.0405	17.0207	13.622	14.6447	19.3841	26.6597	33.7239	24.7503	25.7086	25.7945
2549	1	13	13	13	P63276	Rps17	74.1	15.524		38	25	39	35	27	27	28	19	28	20	25	24	34	22	35	40	37	25		33.9226	27.1668	33.701	33.522	25.2812	22.5628	29.0907	20.911	28.0709	21.2759	28.3791	25.1051	34.6874	23.4605	35.7678	39.6004	39.6341	24.8024
3938	3	27	27	27	Q8BG32	Psmd11	54.5	47.436		59	34	65	54	55	67	20	14	24	12	16	7	15	16	20	12	15	23		52.6692	36.9469	56.1684	51.7196	51.4988	55.9893	20.7791	15.4081	24.0608	12.7655	18.1626	7.32233	15.3033	17.0622	20.4387	11.8801	16.0679	22.8183
6545	2	19	19	18	Q9Z2X1	Hnrnpf	47.2	45.729		90	51	91	78	79	82	7	2	11	2	1	5	5	6	8	4	1	4		80.3429	55.4203	78.6357	74.7061	73.971	68.5242	7.27269	2.20116	11.0279	2.12759	1.13516	5.23023	5.10109	6.39832	8.1755	3.96004	1.07119	3.96839
2455	2	18	18	18	P62082	Rps7;Gm9493	58.2	22.127		45	26	49	47	36	35	19	17	31	19	18	19	32	14	30	25	35	28		40.1714	28.2535	42.3423	45.0152	33.7083	29.2481	19.7401	18.7099	31.0785	20.2121	20.4329	19.8749	32.647	14.9294	30.6581	24.7503	37.4917	27.7787
5488	1	23	23	23	Q9CR62	Slc25a11	63.7	34.155		31	27	27	27	19	20	65	53	48	45	58	57	9	12	6	8	7	6		27.6737	29.3402	23.3315	25.8598	17.7905	16.7132	67.5321	58.3308	48.1216	47.8707	65.8395	59.6247	9.18197	12.7966	6.13162	7.92008	7.49834	5.95259
6390	1	43	43	43	Q9WTX6	Cul1	53.7	89.69		41	31	38	54	46	49	21	16	26	17	15	12	26	29	36	21	19	28		36.6007	33.6869	32.8369	51.7196	43.0717	40.9474	21.8181	17.6093	26.0659	18.0845	17.0274	12.5526	26.5257	30.9252	36.7897	20.7902	20.3526	27.7787
855	3	48	48	42	E9Q3G7	Atp11a	41.2	130.68		6	3	10	4	2	5	26	22	24	35	25	24	62	43	61	47	64	60		5.35619	3.26002	8.64129	3.83108	1.87268	4.1783	27.0128	24.2128	24.0608	37.2328	28.3791	25.1051	63.2535	45.8546	62.3382	46.5305	68.5562	59.5259
1746	1	17	17	17	P08228	Sod1	67.5	15.942		32	27	38	24	40	35	37	36	33	34	23	34	24	26	24	23	18	15		28.5664	29.3402	32.8369	22.9865	37.4537	29.2481	38.4413	39.6209	33.0836	36.169	26.1088	35.5656	24.4852	27.726	24.5265	22.7702	19.2814	14.8815
3215	2	20	20	1	Q5SX75	P4ha2	42.6	61.014		31	32	20	22	22	19	34	42	39	42	23	40	21	27	28	36	10	35		27.6737	34.7735	17.2826	21.0709	20.5995	15.8776	35.3245	46.2244	39.0988	44.6794	26.1088	41.8419	21.4246	28.7924	28.6142	35.6404	10.7119	34.7234
5031	1	49	49	49	Q91ZA3	Pcca	65.1	79.921		23	34	27	17	11	18	66	53	67	46	79	79	1	0	1	0	1	0		20.5321	36.9469	23.3315	16.2821	10.2998	15.0419	68.571	58.3308	67.1698	48.9345	89.6779	82.6377	1.02022	0	1.02194	0	1.07119	0
4229	1	25	25	25	Q8BXZ1	Tmx3	40.8	51.847		15	14	13	10	11	11	32	35	23	38	38	24	51	38	39	46	43	41		13.3905	15.2134	11.2337	9.5777	10.2998	9.19227	33.2466	38.5203	23.0583	40.4242	43.1362	25.1051	52.0311	40.5227	39.8555	45.5405	46.0612	40.676
1797	3	11	6	6	P11370	Fv4;BC035947;Gm14226	16.2	74.452		19	18	19	15	8	13	23	33	27	36	23	29	38	43	42	47	35	52		16.9613	19.5601	16.4185	14.3666	7.49073	10.8636	23.896	36.3192	27.0684	38.2966	26.1088	30.3354	38.7683	45.8546	42.9214	46.5305	37.4917	51.5891
2051	2	34	34	34	P32067	Ssb	55.4	47.756		83	51	78	94	71	77	10	6	5	6	3	5	5	2	5	7	4	6		74.094	55.4203	67.4021	90.0304	66.4802	64.3459	10.3896	6.60349	5.01267	6.38277	3.40549	5.23023	5.10109	2.13277	5.10968	6.93007	4.28476	5.95259
2459	2	28	28	28	P62196	Psmc5	75.1	45.626		51	37	65	57	53	65	20	14	23	10	10	15	21	14	22	17	10	14		45.5276	40.2069	56.1684	54.5929	49.6261	54.3179	20.7791	15.4081	23.0583	10.6379	11.3516	15.6907	21.4246	14.9294	22.4826	16.8302	10.7119	13.8894
2668	1	32	32	32	P97363	Sptlc2	58.8	62.981		21	20	22	16	15	13	31	21	27	25	26	20	47	37	48	46	40	43		18.7467	21.7335	19.0108	15.3243	14.0451	10.8636	32.2076	23.1122	27.0684	26.5949	29.5142	20.9209	47.9503	39.4563	49.053	45.5405	42.8476	42.6602
1446	2	34	34	34	O35639	Anxa3	78	36.384		13	17	7	7	16	5	30	45	24	28	32	34	47	63	44	39	36	30		11.6051	18.4734	6.0489	6.70439	14.9815	4.1783	31.1687	49.5261	24.0608	29.7862	36.3252	35.5656	47.9503	67.1823	44.9652	38.6104	38.5629	29.7629
2133	1	16	16	16	P42125	Eci1	51.6	32.25		46	29	39	28	22	28	62	50	57	39	57	48	5	1	2	0	2	1		41.0641	31.5135	33.701	26.8176	20.5995	23.3985	64.4152	55.029	57.1444	41.488	64.7043	50.2102	5.10109	1.06639	2.04387	0	2.14238	0.992098
4759	2	12	12	12	Q8R5L1	C1qbp	47.7	31.025		31	33	40	21	16	28	61	56	58	43	46	59	2	5	3	1	6	5		27.6737	35.8602	34.5652	20.1132	14.9815	23.3985	63.3763	61.6325	58.147	45.7432	52.2175	61.7167	2.04044	5.33193	3.06581	0.99001	6.42714	4.96049
5585	3	25	25	4	Q9CY58	Serbp1	56	44.714		58	35	65	76	78	95	3	4	8	12	4	7	12	10	12	9	8	18		51.7765	38.0335	56.1684	72.7905	73.0346	79.3878	3.11687	4.40232	8.02027	12.7655	4.54065	7.32233	12.2426	10.6639	12.2632	8.91009	8.56953	17.8578
3711	1	38	38	38	Q6ZWX6	Eif2s1	80.3	36.108		51	32	43	46	48	45	25	18	21	21	15	19	23	24	26	19	13	24		45.5276	34.7735	37.1575	44.0574	44.9444	37.6047	25.9739	19.8105	21.0532	22.3397	17.0274	19.8749	23.465	25.5933	26.5704	18.8102	13.9255	23.8104
6319	5	68	68	68	Q9QZQ1-2	Mllt4	45.8	204.55		10	7	30	9	15	18	16	14	17	18	13	10	50	43	65	48	75	55		8.92699	7.60671	25.9239	8.61993	14.0451	15.0419	16.6233	15.4081	17.0431	19.1483	14.7571	10.4605	51.0109	45.8546	66.4259	47.5205	80.3393	54.5654
1076	1	39	39	38	F8VPU2	Farp1	42.6	118.87		5	0	4	3	4	3	13	10	14	24	11	15	56	54	68	83	81	64		4.46349	0	3.45652	2.87331	3.74537	2.50698	13.5064	11.0058	14.0355	25.5311	12.4868	15.6907	57.1322	57.5849	69.4917	82.1708	86.7665	63.4943
2175	2	19	19	15	P47754	Capza2	81.1	32.967		38	27	35	27	38	29	27	23	26	23	24	19	30	29	34	27	30	26		33.9226	29.3402	30.2445	25.8598	35.581	24.2342	28.0518	25.3134	26.0659	24.4673	27.2439	19.8749	30.6066	30.9252	34.7459	26.7303	32.1357	25.7945
5151	3	19	19	19	Q99J47	Dhrs7b	55.1	34.986		23	17	23	23	7	19	27	41	29	43	30	38	23	32	19	44	40	34		20.5321	18.4734	19.875	22.0287	6.55439	15.8776	28.0518	45.1238	29.0735	45.7432	34.0549	39.7498	23.465	34.1244	19.4168	43.5604	42.8476	33.7313
6123	4	25	25	25	Q9JHP7	Kdelc1	52.8	57.985		11	12	12	13	7	12	35	40	29	53	30	41	36	37	29	47	21	47		9.81969	13.0401	10.3695	12.451	6.55439	10.0279	36.3634	44.0232	29.0735	56.3811	34.0549	42.8879	36.7279	39.4563	29.6362	46.5305	22.495	46.6286
1440	2	34	34	34	O35598	Adam10	58.7	83.967		2	4	0	1	1	1	16	31	16	40	18	30	58	55	50	60	52	76		1.7854	4.34669	0	0.95777	0.936341	0.835661	16.6233	34.118	16.0405	42.5518	20.4329	31.3814	59.1727	58.6512	51.0968	59.4006	55.7019	75.3994
5656	3	17	17	17	Q9D024-2	Ccdc47	40.5	54.865		24	24	30	27	18	28	29	30	34	34	24	33	37	30	26	29	21	33		21.4248	26.0801	25.9239	25.8598	16.8541	23.3985	30.1297	33.0174	34.0862	36.169	27.2439	34.5195	37.7481	31.9916	26.5704	28.7103	22.495	32.7392
1424	2	52	52	50	O35379	Abcc1	38.1	171.18		3	2	5	0	5	5	19	15	27	23	22	22	45	53	81	53	69	61		2.6781	2.17335	4.32065	0	4.68171	4.1783	19.7401	16.5087	27.0684	24.4673	24.9736	23.013	45.9098	56.5185	82.7769	52.4705	73.9122	60.518
3698	2	23	23	23	Q6ZQI3	Mlec	58.1	32.342		13	17	10	11	14	13	35	30	24	35	31	31	41	39	43	40	45	37		11.6051	18.4734	8.64129	10.5355	13.1088	10.8636	36.3634	33.0174	24.0608	37.2328	35.1901	32.4274	41.829	41.5891	43.9433	39.6004	48.2036	36.7076
145	4	35	35	35	A2A6U3	Sept9	66.7	63.772		50	30	53	48	53	49	19	11	25	14	13	11	20	15	26	18	24	29		44.6349	32.6002	45.7988	45.973	49.6261	40.9474	19.7401	12.1064	25.0633	14.8931	14.7571	11.5065	20.4044	15.9958	26.5704	17.8202	25.7086	28.7708
5520	2	26	26	26	Q9CVB6	Arpc2	63.3	34.357		34	23	28	36	38	29	28	26	28	23	15	23	39	28	31	23	30	26		30.3518	24.9935	24.1956	34.4797	35.581	24.2342	29.0907	28.6151	28.0709	24.4673	17.0274	24.0591	39.7885	29.8588	31.68	22.7702	32.1357	25.7945
6270	1	15	15	15	Q9QXT0	Cnpy2	67.6	20.767		14	11	15	9	14	10	34	41	34	43	36	48	44	24	33	36	26	36		12.4978	11.9534	12.9619	8.61993	13.1088	8.35661	35.3245	45.1238	34.0862	45.7432	40.8659	50.2102	44.8896	25.5933	33.7239	35.6404	27.851	35.7155
2033	1	11	11	11	P30412	Ppic	59.4	22.794		19	16	17	14	17	11	31	36	31	40	26	30	38	37	29	43	23	49		16.9613	17.3868	14.6902	13.4088	15.9178	9.19227	32.2076	39.6209	31.0785	42.5518	29.5142	31.3814	38.7683	39.4563	29.6362	42.5704	24.6374	48.6128
2292	3	17	17	9	P53994	Rab2a;Rab2b	76.4	23.547		39	19	38	32	30	38	19	16	19	16	17	18	32	32	36	40	28	37		34.8153	20.6468	32.8369	30.6487	28.0902	31.7551	19.7401	17.6093	19.0481	17.0207	19.2978	18.8288	32.647	34.1244	36.7897	39.6004	29.9933	36.7076
3235	1	30	30	30	Q5XJY5	Arcn1	55.2	57.229		71	38	62	68	60	65	11	8	11	13	6	10	12	13	18	12	12	16		63.3816	41.2936	53.576	65.1284	56.1805	54.3179	11.4285	8.80465	11.0279	13.8293	6.81098	10.4605	12.2426	13.863	18.3949	11.8801	12.8543	15.8736
5425	2	13	13	13	Q9CQM8	Rpl21	54.4	18.579		36	27	36	39	34	42	28	13	27	16	15	20	33	20	33	27	33	27		32.1372	29.3402	31.1086	37.353	31.8356	35.0978	29.0907	14.3076	27.0684	17.0207	17.0274	20.9209	33.6672	21.3277	33.7239	26.7303	35.3493	26.7866
6248	1	32	32	32	Q9QUM0	Itga2b	38.3	112.68		2	7	0	0	7	5	22	24	40	23	48	40	25	36	54	34	83	55		1.7854	7.60671	0	0	6.55439	4.1783	22.857	26.4139	40.1014	24.4673	54.4878	41.8419	25.5055	38.3899	55.1846	33.6603	88.9088	54.5654
3584	1	91	91	91	Q6P4T2	Snrnp200	44.2	244.54		65	62	92	104	82	91	1	1	3	0	1	1	0	0	1	0	0	0		58.0254	67.3737	79.4999	99.6081	76.78	76.0451	1.03896	1.10058	3.0076	0	1.13516	1.04605	0	0	1.02194	0	0	0
5225	2	17	17	17	Q99L47	St13	35.8	41.655		46	29	49	48	41	51	23	25	23	20	8	16	24	23	30	18	13	16		41.0641	31.5135	42.3423	45.973	38.39	42.6187	23.896	27.5145	23.0583	21.2759	9.08131	16.7367	24.4852	24.5269	30.6581	17.8202	13.9255	15.8736
2508	2	9	9	9	P62858	Rps28;Gm10263	72.5	7.8409		48	18	43	28	47	28	18	16	26	20	17	19	40	12	29	36	30	27		42.8495	19.5601	37.1575	26.8176	44.008	23.3985	18.7012	17.6093	26.0659	21.2759	19.2978	19.8749	40.8087	12.7966	29.6362	35.6404	32.1357	26.7866
3727	1	5	5	5	Q78IK2	Usmg5	44.8	6.3814		27	19	28	23	17	20	44	47	48	43	47	51	16	19	10	16	19	8		24.1029	20.6468	24.1956	22.0287	15.9178	16.7132	45.714	51.7273	48.1216	45.7432	53.3527	53.3484	16.3235	20.2613	10.2194	15.8402	20.3526	7.93678
4864	1	38	38	38	Q8VHE0	Sec63	45.4	87.869		19	16	21	15	15	30	26	30	26	36	19	37	37	27	30	40	33	43		16.9613	17.3868	18.1467	14.3666	14.0451	25.0698	27.0128	33.0174	26.0659	38.2966	21.5681	38.7037	37.7481	28.7924	30.6581	39.6004	35.3493	42.6602
2053	3	27	27	19	P32261	Serpinc1	49	52.003		23	24	22	15	9	14	30	28	34	29	24	22	35	38	41	37	35	39		20.5321	26.0801	19.0108	14.3666	8.42707	11.6993	31.1687	30.8163	34.0862	30.85	27.2439	23.013	35.7076	40.5227	41.8994	36.6304	37.4917	38.6918
3211	2	80	80	70	Q5SWU9	Acaca	40	265.25		44	15	60	38	64	62	23	10	29	10	12	4	29	7	32	13	29	18		39.2788	16.3001	51.8477	36.3953	59.9258	51.811	23.896	11.0058	29.0735	10.6379	13.622	4.18419	29.5863	7.4647	32.702	12.8701	31.0645	17.8578
363	4	28	28	28	B1AV77	Aldh3a2;Aldh3a1	44.4	54.33		16	20	10	12	8	9	28	38	24	37	36	33	37	44	30	46	32	38		14.2832	21.7335	8.64129	11.4932	7.49073	7.52095	29.0907	41.8221	24.0608	39.3604	40.8659	34.5195	37.7481	46.921	30.6581	45.5405	34.2781	37.6997
735	3	21	21	21	E9PV24-2	Fga	37	61.325		17	11	17	7	14	21	26	30	33	30	38	48	33	29	33	31	38	42		15.1759	11.9534	14.6902	6.70439	13.1088	17.5489	27.0128	33.0174	33.0836	31.9138	43.1362	50.2102	33.6672	30.9252	33.7239	30.6903	40.7053	41.6681
1295	4	20	20	20	H7BX95	Srsf1	49.4	28.329		68	71	57	65	59	58	20	16	27	2	1	17	7	1	20	1	1	7		60.7035	77.1538	49.2554	62.2551	55.2441	48.4683	20.7791	17.6093	27.0684	2.12759	1.13516	17.7828	7.14153	1.06639	20.4387	0.99001	1.07119	6.94469
4551	1	32	32	3	Q8K2C7	Os9	56.1	76.107		11	8	8	13	11	18	30	23	30	41	17	43	56	21	34	46	16	72		9.81969	8.69338	6.91303	12.451	10.2998	15.0419	31.1687	25.3134	30.076	43.6156	19.2978	44.98	57.1322	22.3941	34.7459	45.5405	17.1391	71.4311
2708	1	16	16	15	P97855	G3bp1	45.4	51.828		51	37	66	64	61	78	11	10	18	13	8	13	12	7	14	11	11	12		45.5276	40.2069	57.0325	61.2973	57.1168	65.1815	11.4285	11.0058	18.0456	13.8293	9.08131	13.5986	12.2426	7.4647	14.3071	10.8901	11.7831	11.9052
6150	1	25	25	25	Q9JII6	Akr1a1	73.5	36.586		48	18	50	46	57	45	22	16	17	13	26	13	22	19	23	17	27	17		42.8495	19.5601	43.2065	44.0574	53.3715	37.6047	22.857	17.6093	17.0431	13.8293	29.5142	13.5986	22.4448	20.2613	23.5046	16.8302	28.9222	16.8657
1864	2	9	9	9	Q8C253	Lgals3	31.4	27.414		29	35	18	43	33	47	12	30	9	32	11	30	22	40	17	37	15	34		25.8883	38.0335	15.5543	41.1841	30.8993	39.2761	12.4675	33.0174	9.0228	34.0414	12.4868	31.3814	22.4448	42.6554	17.3729	36.6304	16.0679	33.7313
4510	3	27	27	27	Z4YK56	AU040320;Kiaa0319l	22.8	119.43		4	8	6	1	0	1	19	25	17	23	16	16	52	63	58	75	54	56		3.5708	8.69338	5.18477	0.95777	0	0.835661	19.7401	27.5145	17.0431	24.4673	18.1626	16.7367	53.0514	67.1823	59.2723	74.2508	57.8443	55.5575
5967	4	25	15	15	Q9DC51	Gnai3;Gnat2;Gnat1;Gnat3	59.9	40.538		10	7	13	9	10	7	27	29	27	24	20	24	38	50	47	55	49	47		8.92699	7.60671	11.2337	8.61993	9.36341	5.84963	28.0518	31.9168	27.0684	25.5311	22.7033	25.1051	38.7683	53.3193	48.031	54.4506	52.4884	46.6286
1544	5	18	18	18	O70435	Psma3	62	28.405		35	28	31	34	27	36	22	15	19	14	11	18	32	41	32	43	24	29		31.2445	30.4268	26.788	32.5642	25.2812	30.0838	22.857	16.5087	19.0481	14.8931	12.4868	18.8288	32.647	43.7218	32.702	42.5704	25.7086	28.7708
1794	1	39	33	33	P11247	Mpo	50	81.181		7	34	6	13	35	7	20	47	15	17	54	16	23	54	32	28	44	37		6.24889	36.9469	5.18477	12.451	32.7719	5.84963	20.7791	51.7273	15.038	18.0845	61.2988	16.7367	23.465	57.5849	32.702	27.7203	47.1324	36.7076
2998	4	31	31	31	Q3UE92	Xpnpep1;Ice1	55.9	74.559		42	25	40	44	40	42	19	12	19	17	17	16	26	27	33	27	20	23		37.4934	27.1668	34.5652	42.1419	37.4537	35.0978	19.7401	13.207	19.0481	18.0845	19.2978	16.7367	26.5257	28.7924	33.7239	26.7303	21.4238	22.8183
5185	2	37	35	34	Q99K48	Nono	62.4	54.54		72	50	93	80	87	89	2	2	4	1	1	2	1	1	1	1	1	1		64.2743	54.3336	80.364	76.6216	81.4617	74.3738	2.07791	2.20116	4.01014	1.06379	1.13516	2.09209	1.02022	1.06639	1.02194	0.99001	1.07119	0.992098
6381	1	21	21	21	Q9WTP7	Ak3	73.6	25.426		37	28	35	19	16	26	63	41	61	40	61	56	1	0	1	0	1	2		33.0299	30.4268	30.2445	18.1976	14.9815	21.7272	65.4542	45.1238	61.1546	42.5518	69.245	58.5786	1.02022	0	1.02194	0	1.07119	1.9842
1860	1	23	23	8	P15864	Hist1h1c	50.9	21.266		62	42	69	93	106	90	4	1	4	1	1	1	4	2	4	2	0	1		55.3473	45.6403	59.6249	89.0726	99.2522	75.2095	4.15582	1.10058	4.01014	1.06379	1.13516	1.04605	4.08087	2.13277	4.08775	1.98002	0	0.992098
2617	1	33	33	33	P70663	Sparcl1	55.2	72.286		10	4	10	3	2	4	43	27	36	36	19	34	60	26	58	40	29	46		8.92699	4.34669	8.64129	2.87331	1.87268	3.34264	44.6751	29.7157	36.0912	38.2966	21.5681	35.5656	61.2131	27.726	59.2723	39.6004	31.0645	45.6365
5374	1	22	22	22	Q9CQ62	Decr1	56.4	36.213		31	32	28	29	13	34	51	48	39	49	49	66	2	4	3	2	4	3		27.6737	34.7735	24.1956	27.7753	12.1724	28.4125	52.9867	52.8279	39.0988	52.1259	55.623	69.0391	2.04044	4.26554	3.06581	1.98002	4.28476	2.97629
1180	3	53	53	46	G3X8Y3	Naa15	58.8	101.09		51	31	72	63	51	82	10	5	28	6	5	10	15	7	14	11	10	15		45.5276	33.6869	62.2173	60.3395	47.7534	68.5242	10.3896	5.5029	28.0709	6.38277	5.67582	10.4605	15.3033	7.4647	14.3071	10.8901	10.7119	14.8815
1955	1	29	29	27	P24547	Impdh2	58	55.814		46	31	53	53	59	62	16	8	20	13	8	10	20	18	22	15	15	17		41.0641	33.6869	45.7988	50.7618	55.2441	51.811	16.6233	8.80465	20.0507	13.8293	9.08131	10.4605	20.4044	19.195	22.4826	14.8502	16.0679	16.8657
3162	3	51	51	51	Q5FWI3	Tmem2;Cemip	38.3	153.8		1	4	1	1	2	0	22	31	23	26	24	30	45	52	55	52	62	55		0.892699	4.34669	0.864129	0.95777	1.87268	0	22.857	34.118	23.0583	27.6586	27.2439	31.3814	45.9098	55.4521	56.2065	51.4805	66.4138	54.5654
3164	5	51	51	1	Q5I012-3	Slc38a10	50.7	116.34		5	15	6	1	0	5	29	23	25	47	16	35	63	35	40	49	32	60		4.46349	16.3001	5.18477	0.95777	0	4.1783	30.1297	25.3134	25.0633	49.9983	18.1626	36.6116	64.2738	37.3235	40.8775	48.5105	34.2781	59.5259
1401	1	15	15	15	O35114	Scarb2	32.4	54.043		12	8	15	9	10	13	27	33	30	41	29	29	38	36	35	28	37	55		10.7124	8.69338	12.9619	8.61993	9.36341	10.8636	28.0518	36.3192	30.076	43.6156	32.9197	30.3354	38.7683	38.3899	35.7678	27.7203	39.6341	54.5654
4140	3	43	43	36	Q8BRB1	Epha3	48.7	110.04		4	1	4	1	0	0	19	15	21	24	13	14	68	49	81	53	54	64		3.5708	1.08667	3.45652	0.95777	0	0	19.7401	16.5087	21.0532	25.5311	14.7571	14.6447	69.3749	52.2529	82.7769	52.4705	57.8443	63.4943
1576	1	14	14	14	O88441	Mtx2	49.8	29.758		28	25	22	23	11	24	50	53	53	50	42	53	8	18	6	7	8	3		24.9956	27.1668	19.0108	22.0287	10.2998	20.0559	51.9478	58.3308	53.1343	53.1897	47.6769	55.4405	8.16175	19.195	6.13162	6.93007	8.56953	2.97629
4907	1	26	26	26	Q91VI7	Rnh1	68	49.816		65	36	59	46	57	45	13	7	17	7	11	6	31	15	17	13	22	16		58.0254	39.1202	50.9836	44.0574	53.3715	37.6047	13.5064	7.70407	17.0431	7.44656	12.4868	6.27628	31.6268	15.9958	17.3729	12.8701	23.5662	15.8736
6157	1	15	15	8	Q9JIW9	Ralb	50.5	23.349		13	10	11	15	12	14	26	20	20	25	20	21	42	49	46	47	46	45		11.6051	10.8667	9.50542	14.3666	11.2361	11.6993	27.0128	22.0116	20.0507	26.5949	22.7033	21.967	42.8492	52.2529	47.0091	46.5305	49.2748	44.6444
6383	1	30	30	30	Q9WTR1	Trpv2	40.7	85.964		4	5	1	4	4	4	26	36	27	32	19	34	47	52	56	42	44	45		3.5708	5.43336	0.864129	3.83108	3.74537	3.34264	27.0128	39.6209	27.0684	34.0414	21.5681	35.5656	47.9503	55.4521	57.2285	41.5804	47.1324	44.6444
1197	1	72	72	2	G3X973	Stab1	37	276.47		2	2	0	0	1	3	37	33	20	26	32	27	50	51	38	47	58	54		1.7854	2.17335	0	0	0.936341	2.50698	38.4413	36.3192	20.0507	27.6586	36.3252	28.2433	51.0109	54.3857	38.8336	46.5305	62.1291	53.5733
5503	3	25	25	25	Q9CRB9	Chchd3	67.4	26.334		24	15	26	20	24	27	59	36	62	52	41	74	4	2	3	2	7	3		21.4248	16.3001	22.4674	19.1554	22.4722	22.5628	61.2984	39.6209	62.1571	55.3173	46.5417	77.4074	4.08087	2.13277	3.06581	1.98002	7.49834	2.97629
5489	2	11	11	11	Q9CR67	Tmem33	44.5	28.031		18	16	21	10	8	13	28	30	24	32	24	28	38	38	36	42	31	43		16.0686	17.3868	18.1467	9.5777	7.49073	10.8636	29.0907	33.0174	24.0608	34.0414	27.2439	29.2893	38.7683	40.5227	36.7897	41.5804	33.2069	42.6602
440	5	45	45	26	B8JJN0	Gm20547;Cfb	38.5	142.32		2	2	1	0	1	3	41	33	30	35	26	49	48	33	41	39	45	50		1.7854	2.17335	0.864129	0	0.936341	2.50698	42.5972	36.3192	30.076	37.2328	29.5142	51.2563	48.9705	35.1907	41.8994	38.6104	48.2036	49.6049
6542	2	15	15	15	Q9Z2U1	Psma5;Gm8394	67.2	26.411		38	23	34	26	27	35	19	16	18	16	13	11	29	38	32	55	23	25		33.9226	24.9935	29.3804	24.902	25.2812	29.2481	19.7401	17.6093	18.0456	17.0207	14.7571	11.5065	29.5863	40.5227	32.702	54.4506	24.6374	24.8024
2501	1	13	13	13	P62830	Rpl23	75.7	14.865		32	16	32	32	29	30	20	21	26	17	18	24	37	14	35	30	29	35		28.5664	17.3868	27.6521	30.6487	27.1539	25.0698	20.7791	23.1122	26.0659	18.0845	20.4329	25.1051	37.7481	14.9294	35.7678	29.7003	31.0645	34.7234
6468	2	19	19	19	Q9Z0S1	Bpnt1	70.5	33.196		38	18	42	33	38	42	25	17	22	21	23	22	25	17	26	23	26	19		33.9226	19.5601	36.2934	31.6064	35.581	35.0978	25.9739	18.7099	22.0557	22.3397	26.1088	23.013	25.5055	18.1286	26.5704	22.7702	27.851	18.8499
276	4	33	33	33	A2AWF8	Ptprj	27.2	128.71		5	6	8	0	6	4	25	32	24	33	24	25	42	39	54	46	53	50		4.46349	6.52004	6.91303	0	5.61805	3.34264	25.9739	35.2186	24.0608	35.1052	27.2439	26.1512	42.8492	41.5891	55.1846	45.5405	56.7731	49.6049
2535	5	19	19	15	P63085	Mapk1;Mapk4;Mapk6	56.1	41.275		41	28	40	35	30	40	22	15	22	19	12	14	22	26	34	30	19	27		36.6007	30.4268	34.5652	33.522	28.0902	33.4264	22.857	16.5087	22.0557	20.2121	13.622	14.6447	22.4448	27.726	34.7459	29.7003	20.3526	26.7866
6409	7	25	25	25	Q9WUM4	Coro1c;Coro6	44.9	53.12		42	29	45	39	55	42	16	20	15	22	13	17	19	18	23	16	23	22		37.4934	31.5135	38.8858	37.353	51.4988	35.0978	16.6233	22.0116	15.038	23.4035	14.7571	17.7828	19.3841	19.195	23.5046	15.8402	24.6374	21.8262
60	3	22	8	7	A0A0A0MQA3	Serpina1a;Serpina1c	47	48.795		11	12	10	13	9	12	33	27	32	41	34	40	26	34	25	38	40	37		9.81969	13.0401	8.64129	12.451	8.42707	10.0279	34.2855	29.7157	32.0811	43.6156	38.5955	41.8419	26.5257	36.2571	25.5484	37.6204	42.8476	36.7076
3434	1	11	11	11	Q62425	Ndufa4	65.9	9.3267		28	17	26	25	22	24	44	42	44	41	52	48	9	7	7	12	19	6		24.9956	18.4734	22.4674	23.9443	20.5995	20.0559	45.714	46.2244	44.1115	43.6156	59.0285	50.2102	9.18197	7.4647	7.15356	11.8801	20.3526	5.95259
4816	2	21	21	21	Q8VDI9	Alg9	33.2	69.56		15	14	11	3	3	10	37	35	32	38	33	35	34	35	31	39	32	36		13.3905	15.2134	9.50542	2.87331	2.80902	8.35661	38.4413	38.5203	32.0811	40.4242	37.4604	36.6116	34.6874	37.3235	31.68	38.6104	34.2781	35.7155
3199	1	40	40	40	Q5SUR0	Pfas	47.9	144.63		47	37	52	52	67	77	12	11	7	8	12	6	15	10	17	14	13	15		41.9568	40.2069	44.9347	49.8041	62.7349	64.3459	12.4675	12.1064	7.01774	8.51035	13.622	6.27628	15.3033	10.6639	17.3729	13.8601	13.9255	14.8815
5375	1	20	20	20	Q9CQ65	Mtap	76.7	31.062		34	25	39	45	39	51	14	19	21	21	11	15	18	23	19	26	22	30		30.3518	27.1668	33.701	43.0997	36.5173	42.6187	14.5454	20.911	21.0532	22.3397	12.4868	15.6907	18.3639	24.5269	19.4168	25.7403	23.5662	29.7629
3341	1	23	23	23	Q61425	Hadh	61.5	34.463		26	24	28	29	16	16	54	53	47	48	54	63	6	2	1	1	1	2		23.2102	26.0801	24.1956	27.7753	14.9815	13.3706	56.1036	58.3308	47.1191	51.0621	61.2988	65.9009	6.12131	2.13277	1.02194	0.99001	1.07119	1.9842
5341	6	25	25	25	Q9CPV4	Glod4	71.1	33.316		32	25	35	36	31	37	34	30	27	23	25	27	19	19	18	16	17	20		28.5664	27.1668	30.2445	34.4797	29.0266	30.9194	35.3245	33.0174	27.0684	24.4673	28.3791	28.2433	19.3841	20.2613	18.3949	15.8402	18.2102	19.842
173	4	14	14	13	A2ADH1	Magt1	27.7	41.637		11	16	12	15	10	11	33	38	27	39	38	30	33	28	30	37	36	26		9.81969	17.3868	10.3695	14.3666	9.36341	9.19227	34.2855	41.8221	27.0684	41.488	43.1362	31.3814	33.6672	29.8588	30.6581	36.6304	38.5629	25.7945
876	3	122	122	122	F7A6H4	Rnf213	29	584.78		72	34	73	33	49	97	15	2	24	4	7	10	13	5	13	4	7	8		64.2743	36.9469	63.0814	31.6064	45.8807	81.0591	15.5843	2.20116	24.0608	4.25518	7.94614	10.4605	13.2628	5.33193	13.2852	3.96004	7.49834	7.93678
2441	1	4	4	4	P61804	Dad1	35.4	12.497		24	21	28	26	17	21	25	28	28	31	31	28	25	29	26	27	30	25		21.4248	22.8201	24.1956	24.902	15.9178	17.5489	25.9739	30.8163	28.0709	32.9776	35.1901	29.2893	25.5055	30.9252	26.5704	26.7303	32.1357	24.8024
2534	1	3	3	3	P63082	Atp6v0c	16.1	15.808		15	16	8	5	7	11	29	25	14	27	22	17	40	55	38	49	46	46		13.3905	17.3868	6.91303	4.78885	6.55439	9.19227	30.1297	27.5145	14.0355	28.7224	24.9736	17.7828	40.8087	58.6512	38.8336	48.5105	49.2748	45.6365
5041	2	57	57	41	Q91ZW3	Smarca5;Smarca1	59.3	121.63		67	45	90	82	79	105	0	0	0	0	1	0	0	0	0	0	0	1		59.8108	48.9003	77.7716	78.5372	73.971	87.7444	0	0	0	0	1.13516	0	0	0	0	0	0	0.992098
5989	1	15	15	15	Q9DCJ5	Ndufa8	82	19.992		24	14	26	18	15	21	49	45	53	44	46	44	14	10	12	11	16	8		21.4248	15.2134	22.4674	17.2399	14.0451	17.5489	50.9088	49.5261	53.1343	46.8069	52.2175	46.026	14.2831	10.6639	12.2632	10.8901	17.1391	7.93678
336	3	51	51	14	B0V2N1-2	Ptprs	38.1	211.58		1	0	1	0	2	0	31	24	21	29	30	23	62	33	40	53	71	48		0.892699	0	0.864129	0	1.87268	0	32.2076	26.4139	21.0532	30.85	34.0549	24.0591	63.2535	35.1907	40.8775	52.4705	76.0545	47.6207
2530	2	10	10	10	P63028	Tpt1	39	19.462		33	23	36	27	34	37	19	17	19	27	16	19	30	26	28	24	24	30		29.4591	24.9935	31.1086	25.8598	31.8356	30.9194	19.7401	18.7099	19.0481	28.7224	18.1626	19.8749	30.6066	27.726	28.6142	23.7602	25.7086	29.7629
1923	1	24	23	17	P21278	Gna11	60.4	42.024		4	4	8	3	8	6	17	23	18	28	15	26	44	42	51	58	61	51		3.5708	4.34669	6.91303	2.87331	7.49073	5.01396	17.6622	25.3134	18.0456	29.7862	17.0274	27.1972	44.8896	44.7882	52.1188	57.4206	65.3426	50.597
2161	1	44	44	44	P46460	Nsf	54.2	82.613		43	39	41	42	44	63	9	5	9	10	7	4	22	18	26	18	22	45		38.3861	42.3802	35.4293	40.2264	41.199	52.6466	9.3506	5.5029	9.0228	10.6379	7.94614	4.18419	22.4448	19.195	26.5704	17.8202	23.5662	44.6444
4983	4	16	16	16	Q91XH5	Spr	75.2	27.928		47	27	48	48	36	50	12	10	18	13	11	14	24	20	20	23	21	25		41.9568	29.3402	41.4782	45.973	33.7083	41.783	12.4675	11.0058	18.0456	13.8293	12.4868	14.6447	24.4852	21.3277	20.4387	22.7702	22.495	24.8024
6258	1	18	18	18	Q9QWR8	Naga	41.7	47.234		13	15	16	9	14	9	36	30	36	32	37	17	42	26	48	31	37	19		11.6051	16.3001	13.8261	8.61993	13.1088	7.52095	37.4024	33.0174	36.0912	34.0414	42.001	17.7828	42.8492	27.726	49.053	30.6903	39.6341	18.8499
1554	2	18	18	18	O70503	Hsd17b12	51.3	34.741		41	34	50	36	23	32	21	18	30	11	26	16	19	20	22	12	39	15		36.6007	36.9469	43.2065	34.4797	21.5359	26.7411	21.8181	19.8105	30.076	11.7017	29.5142	16.7367	19.3841	21.3277	22.4826	11.8801	41.7764	14.8815
1828	3	75	75	75	P13864	Dnmt1	52.2	183.19		33	36	72	88	66	106	3	0	2	0	0	2	11	1	16	13	1	15		29.4591	39.1202	62.2173	84.2838	61.7985	88.58	3.11687	0	2.00507	0	0	2.09209	11.2224	1.06639	16.351	12.8701	1.07119	14.8815
2407	2	12	11	11	P60766	Cdc42	50.3	21.258		26	17	29	18	23	15	25	17	24	23	28	20	31	30	34	35	37	33		23.2102	18.4734	25.0597	17.2399	21.5359	12.5349	25.9739	18.7099	24.0608	24.4673	31.7846	20.9209	31.6268	31.9916	34.7459	34.6504	39.6341	32.7392
3457	1	22	22	22	Q64133	Maoa	47.3	59.601		37	24	30	34	26	22	43	37	48	29	44	37	13	11	12	7	4	6		33.0299	26.0801	25.9239	32.5642	24.3449	18.3845	44.6751	40.7215	48.1216	30.85	49.9472	38.7037	13.2628	11.7302	12.2632	6.93007	4.28476	5.95259
4629	2	33	33	33	Q8R016	Blmh	66.2	52.511		30	28	25	31	30	34	17	13	19	19	11	16	30	35	32	40	18	34		26.781	30.4268	21.6032	29.6909	28.0902	28.4125	17.6622	14.3076	19.0481	20.2121	12.4868	16.7367	30.6066	37.3235	32.702	39.6004	19.2814	33.7313
5330	2	10	10	10	Q9CPQ8	Atp5l;Gm5426	70.9	11.424		34	22	35	27	16	21	40	37	38	37	39	39	8	10	12	23	16	8		30.3518	23.9068	30.2445	25.8598	14.9815	17.5489	41.5582	40.7215	38.0963	39.3604	44.2714	40.7958	8.16175	10.6639	12.2632	22.7702	17.1391	7.93678
1515	1	19	19	19	O55142	Rpl35a	73.6	12.554		19	15	19	16	16	15	22	25	23	24	11	22	34	35	38	56	32	39		16.9613	16.3001	16.4185	15.3243	14.9815	12.5349	22.857	27.5145	23.0583	25.5311	12.4868	23.013	34.6874	37.3235	38.8336	55.4406	34.2781	38.6918
4626	3	14	11	11	Q8QZZ8	Rab38;Rab29	82.9	23.776		33	14	42	25	27	24	21	23	23	19	18	19	26	26	28	38	26	29		29.4591	15.2134	36.2934	23.9443	25.2812	20.0559	21.8181	25.3134	23.0583	20.2121	20.4329	19.8749	26.5257	27.726	28.6142	37.6204	27.851	28.7708
193	2	25	25	25	A2AH25	Arhgap1	51.4	54.437		33	12	25	19	31	22	21	20	33	25	19	23	34	26	35	34	26	22		29.4591	13.0401	21.6032	18.1976	29.0266	18.3845	21.8181	22.0116	33.0836	26.5949	21.5681	24.0591	34.6874	27.726	35.7678	33.6603	27.851	21.8262
2745	1	71	71	54	Q01320	Top2a	40.5	172.79		54	47	82	83	60	123	2	2	3	1	0	2	0	0	1	0	0	0		48.2057	51.0736	70.8586	79.4949	56.1805	102.786	2.07791	2.20116	3.0076	1.06379	0	2.09209	0	0	1.02194	0	0	0
1122	2	24	24	21	F8WIV2	Serpinb6a;Serpinb6	58.6	44.774		36	33	32	32	48	33	26	19	19	18	17	13	24	22	22	17	29	18		32.1372	35.8602	27.6521	30.6487	44.9444	27.5768	27.0128	20.911	19.0481	19.1483	19.2978	13.5986	24.4852	23.4605	22.4826	16.8302	31.0645	17.8578
1883	4	33	33	33	P17563	Selenbp1;Selenbp2	88.3	52.513		37	38	48	37	46	48	15	11	25	12	16	9	17	24	32	14	16	13		33.0299	41.2936	41.4782	35.4375	43.0717	40.1117	15.5843	12.1064	25.0633	12.7655	18.1626	9.41442	17.3437	25.5933	32.702	13.8601	17.1391	12.8973
2279	2	35	35	35	P52825	Cpt2	55.6	73.98		32	38	20	30	10	19	51	53	44	53	44	63	0	0	0	0	0	1		28.5664	41.2936	17.2826	28.7331	9.36341	15.8776	52.9867	58.3308	44.1115	56.3811	49.9472	65.9009	0	0	0	0	0	0.992098
2399	1	27	27	27	P60229	Eif3e	52.1	52.22		43	25	44	48	40	45	15	15	22	13	13	16	20	17	23	17	21	21		38.3861	27.1668	38.0217	45.973	37.4537	37.6047	15.5843	16.5087	22.0557	13.8293	14.7571	16.7367	20.4044	18.1286	23.5046	16.8302	22.495	20.8341
5376	2	11	11	11	Q9CQ69	Uqcrq	62.2	9.7681		30	14	27	23	19	20	41	39	35	43	37	45	18	18	13	16	14	6		26.781	15.2134	23.3315	22.0287	17.7905	16.7132	42.5972	42.9227	35.0887	45.7432	42.001	47.0721	18.3639	19.195	13.2852	15.8402	14.9967	5.95259
5483	1	11	11	11	Q9CR57	Rpl14	43.3	23.564		26	18	27	27	27	24	19	9	19	15	20	16	44	25	40	32	36	34		23.2102	19.5601	23.3315	25.8598	25.2812	20.0559	19.7401	9.90523	19.0481	15.9569	22.7033	16.7367	44.8896	26.6597	40.8775	31.6803	38.5629	33.7313
2355	1	13	13	13	P57787	Slc16a3	25.7	50.373		4	6	4	3	4	11	17	32	16	33	7	25	33	64	50	60	25	63		3.5708	6.52004	3.45652	2.87331	3.74537	9.19227	17.6622	35.2186	16.0405	35.1052	7.94614	26.1512	33.6672	68.2487	51.0968	59.4006	26.7798	62.5022
5451	1	18	9	1	Q9CQV8	Ywhab	56.9	28.086		38	26	36	42	42	29	21	19	21	23	19	18	21	19	19	20	22	22		33.9226	28.2535	31.1086	40.2264	39.3263	24.2342	21.8181	20.911	21.0532	24.4673	21.5681	18.8288	21.4246	20.2613	19.4168	19.8002	23.5662	21.8262
3537	5	19	19	19	Q6GT24	Prdx6;Prdx6b	70.5	24.826		42	40	39	37	38	40	12	10	15	12	16	10	27	20	26	28	21	23		37.4934	43.4669	33.701	35.4375	35.581	33.4264	12.4675	11.0058	15.038	12.7655	18.1626	10.4605	27.5459	21.3277	26.5704	27.7203	22.495	22.8183
3872	2	42	42	42	Q80XL6	Acad11	56	87.365		4	5	9	6	3	7	25	34	28	62	29	45	40	18	27	29	37	48		3.5708	5.43336	7.77716	5.74662	2.80902	5.84963	25.9739	37.4198	28.0709	65.9552	32.9197	47.0721	40.8087	19.195	27.5923	28.7103	39.6341	47.6207
5140	1	29	29	29	Q93092	Taldo1	61.7	37.387		47	42	39	50	43	52	20	19	18	17	8	15	16	14	14	16	11	15		41.9568	45.6403	33.701	47.8885	40.2627	43.4544	20.7791	20.911	18.0456	18.0845	9.08131	15.6907	16.3235	14.9294	14.3071	15.8402	11.7831	14.8815
2996	2	13	13	13	Q3UDW8-2	Hgsnat	14.4	69.099		25	9	29	14	24	16	26	26	31	19	38	17	36	30	34	26	42	13		22.3175	9.78005	25.0597	13.4088	22.4722	13.3706	27.0128	28.6151	31.0785	20.2121	43.1362	17.7828	36.7279	31.9916	34.7459	25.7403	44.99	12.8973
1519	1	20	20	20	O55234	Psmb5	66.7	28.532		28	19	31	26	38	27	10	10	11	9	9	5	25	46	39	59	29	33		24.9956	20.6468	26.788	24.902	35.581	22.5628	10.3896	11.0058	11.0279	9.57415	10.2165	5.23023	25.5055	49.0538	39.8555	58.4106	31.0645	32.7392
2479	1	31	31	31	P62334	Psmc6	74.8	44.172		53	38	58	54	56	61	16	9	17	10	10	13	12	8	15	7	6	11		47.313	41.2936	50.1195	51.7196	52.4351	50.9753	16.6233	9.90523	17.0431	10.6379	11.3516	13.5986	12.2426	8.53109	15.3291	6.93007	6.42714	10.9131
2239	2	36	36	36	P50544	Acadvl	55.6	70.875		22	34	19	32	15	37	39	46	47	50	41	69	0	0	0	0	1	0		19.6394	36.9469	16.4185	30.6487	14.0451	30.9194	40.5193	50.6267	47.1191	53.1897	46.5417	72.1772	0	0	0	0	1.07119	0
2397	2	27	27	27	P60122	Ruvbl1;Gm3086	64.3	50.213		55	31	46	47	42	56	11	16	23	9	11	6	15	19	19	13	17	16		49.0984	33.6869	39.7499	45.0152	39.3263	46.797	11.4285	17.6093	23.0583	9.57415	12.4868	6.27628	15.3033	20.2613	19.4168	12.8701	18.2102	15.8736
2600	2	13	13	13	P70349	Hint1	79.4	13.777		40	28	50	37	42	45	17	14	19	13	8	17	26	18	20	21	12	25		35.708	30.4268	43.2065	35.4375	39.3263	37.6047	17.6622	15.4081	19.0481	13.8293	9.08131	17.7828	26.5257	19.195	20.4387	20.7902	12.8543	24.8024
1728	1	9	9	9	P07309	Ttr	51	15.776		14	8	14	9	5	8	36	39	33	43	31	32	31	37	27	31	28	25		12.4978	8.69338	12.0978	8.61993	4.68171	6.68529	37.4024	42.9227	33.0836	45.7432	35.1901	33.4735	31.6268	39.4563	27.5923	30.6903	29.9933	24.8024
2126	1	16	16	16	P41105	Rpl28	56.2	15.733		28	14	28	27	26	31	23	15	27	12	17	19	46	20	32	23	35	28		24.9956	15.2134	24.1956	25.8598	24.3449	25.9055	23.896	16.5087	27.0684	12.7655	19.2978	19.8749	46.93	21.3277	32.702	22.7702	37.4917	27.7787
3160	1	49	49	44	Q5F2E8	Taok1	45.7	116.05		4	3	1	2	3	8	9	14	6	21	10	8	57	56	43	84	49	73		3.5708	3.26002	0.864129	1.91554	2.80902	6.68529	9.3506	15.4081	6.0152	22.3397	11.3516	8.36837	58.1524	59.7176	43.9433	83.1608	52.4884	72.4232
6003	1	16	16	16	Q9DCS9	Ndufb10	71	21.024		25	24	21	20	17	22	30	42	44	43	41	47	13	12	10	11	21	8		22.3175	26.0801	18.1467	19.1554	15.9178	18.3845	31.1687	46.2244	44.1115	45.7432	46.5417	49.1642	13.2628	12.7966	10.2194	10.8901	22.495	7.93678
1356	3	24	24	24	Q3UI33	Metap2	52.7	54.117		44	31	46	36	53	44	17	10	16	9	16	12	22	9	30	15	29	11		39.2788	33.6869	39.7499	34.4797	49.6261	36.7691	17.6622	11.0058	16.0405	9.57415	18.1626	12.5526	22.4448	9.59748	30.6581	14.8502	31.0645	10.9131
2181	4	33	33	26	P47856-2	Gfpt1	57.1	76.722		38	23	39	60	50	63	9	6	10	9	4	8	16	16	22	25	25	26		33.9226	24.9935	33.701	57.4662	46.8171	52.6466	9.3506	6.60349	10.0253	9.57415	4.54065	8.36837	16.3235	17.0622	22.4826	24.7503	26.7798	25.7945
3385	2	39	39	39	Q61881	Mcm7	52.7	81.21		54	32	84	82	83	105	2	0	2	0	1	3	0	0	1	0	0	0		48.2057	34.7735	72.5868	78.5372	77.7163	87.7444	2.07791	0	2.00507	0	1.13516	3.13814	0	0	1.02194	0	0	0
929	5	50	50	42	E9Q8I0	Cfh	52.3	141.27		0	0	1	0	0	0	42	35	44	29	36	48	28	25	45	28	39	48		0	0	0.864129	0	0	0	43.6361	38.5203	44.1115	30.85	40.8659	50.2102	28.5661	26.6597	45.9872	27.7203	41.7764	47.6207
6041	5	19	19	19	Q9EQ06	Hsd17b11;Hsd17b13	55.7	32.88		28	14	27	13	24	14	30	21	22	18	20	12	45	35	38	34	33	20		24.9956	15.2134	23.3315	12.451	22.4722	11.6993	31.1687	23.1122	22.0557	19.1483	22.7033	12.5526	45.9098	37.3235	38.8336	33.6603	35.3493	19.842
2071	1	11	11	11	P34884	Mif	100	12.504		38	18	37	23	29	26	22	21	25	21	23	22	32	17	32	20	22	19		33.9226	19.5601	31.9728	22.0287	27.1539	21.7272	22.857	23.1122	25.0633	22.3397	26.1088	23.013	32.647	18.1286	32.702	19.8002	23.5662	18.8499
2838	2	37	37	37	Q2VLH6	Cd163	37.9	120.92		0	3	1	0	0	3	23	56	21	19	12	25	40	80	49	34	35	46		0	3.26002	0.864129	0	0	2.50698	23.896	61.6325	21.0532	20.2121	13.622	26.1512	40.8087	85.3109	50.0749	33.6603	37.4917	45.6365
4678	1	19	17	17	Q8R1V4	Tmed4	60.8	26.022		14	18	15	16	6	13	22	25	19	32	19	24	39	41	33	40	35	35		12.4978	19.5601	12.9619	15.3243	5.61805	10.8636	22.857	27.5145	19.0481	34.0414	21.5681	25.1051	39.7885	43.7218	33.7239	39.6004	37.4917	34.7234
1543	4	24	24	24	O70423	Aoc3;Aoc2	32.5	84.533		6	7	3	0	4	1	40	36	20	28	15	16	60	55	56	37	30	31		5.35619	7.60671	2.59239	0	3.74537	0.835661	41.5582	39.6209	20.0507	29.7862	17.0274	16.7367	61.2131	58.6512	57.2285	36.6304	32.1357	30.755
1739	2	52	52	51	P08071	Ltf	70.9	77.837		10	46	10	0	73	11	13	45	25	19	91	29	3	24	4	5	16	20		8.92699	49.9869	8.64129	0	68.3529	9.19227	13.5064	49.5261	25.0633	20.2121	103.3	30.3354	3.06066	25.5933	4.08775	4.95005	17.1391	19.842
3249	2	19	19	2	Q60668-3	Hnrnpd	54.2	32.754		60	39	58	64	61	71	8	7	15	7	4	5	9	8	12	5	4	7		53.5619	42.3802	50.1195	61.2973	57.1168	59.3319	8.31164	7.70407	15.038	7.44656	4.54065	5.23023	9.18197	8.53109	12.2632	4.95005	4.28476	6.94469
3743	3	14	14	14	Q791V5	Mtch2	46.2	33.499		32	19	31	23	15	21	41	37	46	35	42	42	9	10	10	8	13	10		28.5664	20.6468	26.788	22.0287	14.0451	17.5489	42.5972	40.7215	46.1166	37.2328	47.6769	43.934	9.18197	10.6639	10.2194	7.92008	13.9255	9.92098
4078	3	12	12	12	Q8BKU8	Tmem87b	18.9	62.898		6	6	8	5	5	9	23	21	25	24	26	17	51	36	46	45	45	45		5.35619	6.52004	6.91303	4.78885	4.68171	7.52095	23.896	23.1122	25.0633	25.5311	29.5142	17.7828	52.0311	38.3899	47.0091	44.5505	48.2036	44.6444
1464	3	21	21	21	O35855	Bcat2	55.5	44.127		21	30	21	25	16	22	50	52	37	44	53	62	0	3	1	0	3	2		18.7467	32.6002	18.1467	23.9443	14.9815	18.3845	51.9478	57.2302	37.0938	46.8069	60.1636	64.8549	0	3.19916	1.02194	0	3.21357	1.9842
2733	3	26	26	25	Q00612	G6pdx;G6pd2	50.7	59.262		27	34	30	36	47	37	16	14	18	20	18	17	19	18	23	23	21	24		24.1029	36.9469	25.9239	34.4797	44.008	30.9194	16.6233	15.4081	18.0456	21.2759	20.4329	17.7828	19.3841	19.195	23.5046	22.7702	22.495	23.8104
5473	1	31	31	31	Q9CR16	Ppid	60.5	40.742		30	28	36	55	25	62	14	12	15	19	6	17	19	17	18	26	13	30		26.781	30.4268	31.1086	52.6774	23.4085	51.811	14.5454	13.207	15.038	20.2121	6.81098	17.7828	19.3841	18.1286	18.3949	25.7403	13.9255	29.7629
6025	1	47	47	47	Q9EPE9	Atp13a1	45.8	132.39		30	16	37	16	28	33	29	11	18	13	34	23	32	12	34	15	35	26		26.781	17.3868	31.9728	15.3243	26.2176	27.5768	30.1297	12.1064	18.0456	13.8293	38.5955	24.0591	32.647	12.7966	34.7459	14.8502	37.4917	25.7945
1438	1	16	16	16	O35566	Cd151	39.9	28.246		1	2	4	2	2	3	22	25	19	32	21	19	31	54	47	59	44	54		0.892699	2.17335	3.45652	1.91554	1.87268	2.50698	22.857	27.5145	19.0481	34.0414	23.8384	19.8749	31.6268	57.5849	48.031	58.4106	47.1324	53.5733
248	4	37	37	31	Q8C4G3	Atp9a	34	116.42		7	6	10	1	4	3	21	14	23	23	24	18	49	40	52	48	52	45		6.24889	6.52004	8.64129	0.95777	3.74537	2.50698	21.8181	15.4081	23.0583	24.4673	27.2439	18.8288	49.9907	42.6554	53.1407	47.5205	55.7019	44.6444
973	4	30	30	30	E9QKZ2	Ipo9	33.8	115.95		24	14	33	20	32	36	33	22	25	18	15	18	23	14	29	27	27	30		21.4248	15.2134	28.5163	19.1554	29.9629	30.0838	34.2855	24.2128	25.0633	19.1483	17.0274	18.8288	23.465	14.9294	29.6362	26.7303	28.9222	29.7629
2290	1	27	27	2	P53810	Pitpna	75.3	31.893		24	18	20	23	22	20	26	24	19	22	20	21	39	35	36	28	22	21		21.4248	19.5601	17.2826	22.0287	20.5995	16.7132	27.0128	26.4139	19.0481	23.4035	22.7033	21.967	39.7885	37.3235	36.7897	27.7203	23.5662	20.8341
204	1	31	31	31	A2AJ15	Man1b1	48.2	75.149		9	15	5	6	6	4	18	19	13	25	23	17	47	54	31	62	29	56		8.03429	16.3001	4.32065	5.74662	5.61805	3.34264	18.7012	20.911	13.0329	26.5949	26.1088	17.7828	47.9503	57.5849	31.68	61.3806	31.0645	55.5575
1539	4	12	12	12	O70378	Emc8;Gm27021	66.2	23.348		24	23	25	18	15	15	27	26	33	30	29	28	31	13	27	24	25	26		21.4248	24.9935	21.6032	17.2399	14.0451	12.5349	28.0518	28.6151	33.0836	31.9138	32.9197	29.2893	31.6268	13.863	27.5923	23.7602	26.7798	25.7945
1933	1	17	17	17	P21995	Emb	40	37.064		4	9	8	5	5	7	22	26	21	25	22	30	37	51	38	38	39	51		3.5708	9.78005	6.91303	4.78885	4.68171	5.84963	22.857	28.6151	21.0532	26.5949	24.9736	31.3814	37.7481	54.3857	38.8336	37.6204	41.7764	50.597
913	1	110	110	110	E9Q7G0	Numa1	56.7	235.63		67	49	99	38	91	91	0	0	1	0	0	0	0	0	1	0	0	0		59.8108	53.247	85.5488	36.3953	85.2071	76.0451	0	0	1.00253	0	0	0	0	0	1.02194	0	0	0
1068	3	66	66	58	F8VPK5	Rock2	49.1	160.61		16	12	38	13	36	25	16	16	19	23	25	16	30	26	34	27	32	33		14.2832	13.0401	32.8369	12.451	33.7083	20.8915	16.6233	17.6093	19.0481	24.4673	28.3791	16.7367	30.6066	27.726	34.7459	26.7303	34.2781	32.7392
5944	4	37	37	36	Q9DBN5	Lonp2	46	94.525		5	4	7	1	1	3	33	24	42	34	20	21	44	19	49	41	52	37		4.46349	4.34669	6.0489	0.95777	0.936341	2.50698	34.2855	26.4139	42.1064	36.169	22.7033	21.967	44.8896	20.2613	50.0749	40.5904	55.7019	36.7076
2660	1	12	12	12	P97315	Csrp1	64.8	20.583		36	24	39	35	47	37	13	8	14	17	17	17	20	19	17	24	25	27		32.1372	26.0801	33.701	33.522	44.008	30.9194	13.5064	8.80465	14.0355	18.0845	19.2978	17.7828	20.4044	20.2613	17.3729	23.7602	26.7798	26.7866
5067	4	44	44	44	Q921K2	Parp1	54.1	112.72		54	28	86	65	71	116	2	1	3	1	1	0	1	1	2	1	1	2		48.2057	30.4268	74.3151	62.2551	66.4802	96.9366	2.07791	1.10058	3.0076	1.06379	1.13516	0	1.02022	1.06639	2.04387	0.99001	1.07119	1.9842
3810	5	66	66	63	Q80TH2-2	Erbb2ip	52.7	162.18		1	1	4	1	3	1	9	3	8	14	9	4	80	34	79	54	68	62		0.892699	1.08667	3.45652	0.95777	2.80902	0.835661	9.3506	3.30174	8.02027	14.8931	10.2165	4.18419	81.6175	36.2571	80.733	53.4605	72.841	61.5101
6105	2	15	15	15	Q9ESU7	Slc1a5	27.2	58.422		4	6	8	6	8	6	17	23	21	28	18	21	43	40	44	55	45	42		3.5708	6.52004	6.91303	5.74662	7.49073	5.01396	17.6622	25.3134	21.0532	29.7862	20.4329	21.967	43.8694	42.6554	44.9652	54.4506	48.2036	41.6681
189	4	45	45	45	A2AG68	Atp7a;Atp7b	36.9	162.03		10	5	21	6	13	18	8	15	14	11	18	14	47	33	41	49	57	54		8.92699	5.43336	18.1467	5.74662	12.1724	15.0419	8.31164	16.5087	14.0355	11.7017	20.4329	14.6447	47.9503	35.1907	41.8994	48.5105	61.0579	53.5733
1465	1	30	30	30	O35857	Timm44	54.2	51.091		40	38	28	28	22	27	54	21	62	35	25	53	1	0	0	0	0	0		35.708	41.2936	24.1956	26.8176	20.5995	22.5628	56.1036	23.1122	62.1571	37.2328	28.3791	55.4405	1.02022	0	0	0	0	0
3088	3	23	23	23	Q3UVK0	Ermp1	23.6	100.15		10	20	15	5	9	13	26	33	25	35	34	33	30	29	27	29	28	33		8.92699	21.7335	12.9619	4.78885	8.42707	10.8636	27.0128	36.3192	25.0633	37.2328	38.5955	34.5195	30.6066	30.9252	27.5923	28.7103	29.9933	32.7392
833	7	58	58	58	E9Q175	Myo6	53.1	144.77		50	9	61	18	48	42	21	10	20	13	27	16	18	5	28	11	22	14		44.6349	9.78005	52.7119	17.2399	44.9444	35.0978	21.8181	11.0058	20.0507	13.8293	30.6494	16.7367	18.3639	5.33193	28.6142	10.8901	23.5662	13.8894
2526	2	25	25	25	P63005	Pafah1b1	68	46.67		38	28	32	40	39	30	18	15	19	18	12	11	13	18	23	28	21	30		33.9226	30.4268	27.6521	38.3108	36.5173	25.0698	18.7012	16.5087	19.0481	19.1483	13.622	11.5065	13.2628	19.195	23.5046	27.7203	22.495	29.7629
5230	1	19	19	19	Q99LB2	Dhrs4	54.1	29.884		16	14	12	8	8	7	25	29	29	35	30	24	29	31	32	38	43	23		14.2832	15.2134	10.3695	7.66216	7.49073	5.84963	25.9739	31.9168	29.0735	37.2328	34.0549	25.1051	29.5863	33.058	32.702	37.6204	46.0612	22.8183
3411	2	9	9	9	Q9D8L3	Ssr4	45.1	19.007		17	7	16	13	11	11	35	37	29	31	32	27	22	32	27	31	34	20		15.1759	7.60671	13.8261	12.451	10.2998	9.19227	36.3634	40.7215	29.0735	32.9776	36.3252	28.2433	22.4448	34.1244	27.5923	30.6903	36.4205	19.842
598	7	19	19	19	D3Z0A2	Prmt1;Prmt8	64.2	36.567		34	23	38	33	35	43	17	9	21	19	8	7	21	20	32	27	19	24		30.3518	24.9935	32.8369	31.6064	32.7719	35.9334	17.6622	9.90523	21.0532	20.2121	9.08131	7.32233	21.4246	21.3277	32.702	26.7303	20.3526	23.8104
3836	3	31	31	31	Q80VA0-2	Galnt7	49.5	75.499		10	14	7	4	1	2	17	17	17	30	17	15	43	52	38	64	39	43		8.92699	15.2134	6.0489	3.83108	0.936341	1.67132	17.6622	18.7099	17.0431	31.9138	19.2978	15.6907	43.8694	55.4521	38.8336	63.3606	41.7764	42.6602
4545	1	27	27	27	Q8K297	Colgalt1	48.1	71.06		13	19	15	14	15	10	28	21	26	28	33	27	35	22	29	33	22	40		11.6051	20.6468	12.9619	13.4088	14.0451	8.35661	29.0907	23.1122	26.0659	29.7862	37.4604	28.2433	35.7076	23.4605	29.6362	32.6703	23.5662	39.6839
5577	5	19	19	19	Q9CXY9	Pigk	56.2	44.895		13	15	6	7	6	8	20	33	21	40	28	32	38	36	33	42	21	31		11.6051	16.3001	5.18477	6.70439	5.61805	6.68529	20.7791	36.3192	21.0532	42.5518	31.7846	33.4735	38.7683	38.3899	33.7239	41.5804	22.495	30.755
4007	1	17	17	17	Q8BH95	Echs1	51	31.474		30	26	30	27	24	26	41	40	54	42	39	47	0	0	1	1	1	0		26.781	28.2535	25.9239	25.8598	22.4722	21.7272	42.5972	44.0232	54.1368	44.6794	44.2714	49.1642	0	0	1.02194	0.99001	1.07119	0
5101	1	13	13	13	Q922Q8	Lrrc59	47.9	34.877		42	28	37	53	33	42	21	17	17	16	23	18	16	12	14	13	11	16		37.4934	30.4268	31.9728	50.7618	30.8993	35.0978	21.8181	18.7099	17.0431	17.0207	26.1088	18.8288	16.3235	12.7966	14.3071	12.8701	11.7831	15.8736
2552	2	17	16	16	P63325	Rps10	68.5	18.916		36	13	42	28	35	37	14	7	16	10	7	13	33	14	27	34	30	32		32.1372	14.1267	36.2934	26.8176	32.7719	30.9194	14.5454	7.70407	16.0405	10.6379	7.94614	13.5986	33.6672	14.9294	27.5923	33.6603	32.1357	31.7471
5215	1	14	14	14	Q99KW9	Itfg1	31.3	67.464		10	10	14	2	7	5	26	19	27	25	24	21	39	38	37	46	41	37		8.92699	10.8667	12.0978	1.91554	6.55439	4.1783	27.0128	20.911	27.0684	26.5949	27.2439	21.967	39.7885	40.5227	37.8117	45.5405	43.9188	36.7076
6534	1	29	29	29	Q9Z2I9	Sucla2	57.5	50.113		43	42	38	38	24	30	36	22	59	26	27	42	0	0	0	0	0	1		38.3861	45.6403	32.8369	36.3953	22.4722	25.0698	37.4024	24.2128	59.1495	27.6586	30.6494	43.934	0	0	0	0	0	0.992098
1386	1	13	13	13	O09061	Psmb1	46.7	26.372		34	22	29	25	32	30	18	15	16	11	12	16	26	35	29	30	24	23		30.3518	23.9068	25.0597	23.9443	29.9629	25.0698	18.7012	16.5087	16.0405	11.7017	13.622	16.7367	26.5257	37.3235	29.6362	29.7003	25.7086	22.8183
3624	2	47	47	46	Q6PB44-2	Ptpn23	33.8	184.96		22	13	34	21	30	35	13	11	17	16	11	13	26	29	36	34	15	51		19.6394	14.1267	29.3804	20.1132	28.0902	29.2481	13.5064	12.1064	17.0431	17.0207	12.4868	13.5986	26.5257	30.9252	36.7897	33.6603	16.0679	50.597
1602	1	13	13	13	O88696	Clpp	40.8	29.8		20	26	24	27	14	15	44	45	48	46	50	65	0	0	1	0	0	0		17.854	28.2535	20.7391	25.8598	13.1088	12.5349	45.714	49.5261	48.1216	48.9345	56.7582	67.993	0	0	1.02194	0	0	0
3214	1	109	108	23	Q5SX40	Myh1	59.5	223.34		0	0	0	58	222	65	0	0	0	3	35	3	0	0	0	7	3	29		0	0	0	55.5507	207.868	54.3179	0	0	0	3.19138	39.7307	3.13814	0	0	0	6.93007	3.21357	28.7708
5931	1	22	22	22	Q9DBG5	Plin3	59.5	47.262		54	25	61	47	68	61	7	4	5	5	5	4	19	10	9	13	11	17		48.2057	27.1668	52.7119	45.0152	63.6712	50.9753	7.27269	4.40232	5.01267	5.31897	5.67582	4.18419	19.3841	10.6639	9.19743	12.8701	11.7831	16.8657
5079	1	21	21	21	Q921V5	Mgat2	47.3	51.029		9	21	5	13	7	6	15	23	14	31	20	21	32	45	37	45	37	42		8.03429	22.8201	4.32065	12.451	6.55439	5.01396	15.5843	25.3134	14.0355	32.9776	22.7033	21.967	32.647	47.9874	37.8117	44.5505	39.6341	41.6681
750	2	14	12	12	E9PW66	Nap1l1	33.3	48.542		39	38	52	49	50	50	16	7	17	7	10	9	18	11	11	11	14	13		34.8153	41.2936	44.9347	46.9307	46.8171	41.783	16.6233	7.70407	17.0431	7.44656	11.3516	9.41442	18.3639	11.7302	11.2413	10.8901	14.9967	12.8973
2059	2	30	30	30	P32921-2	Wars	62.3	53.64		40	24	42	61	40	72	8	5	17	12	3	9	14	13	14	19	9	20		35.708	26.0801	36.2934	58.424	37.4537	60.1676	8.31164	5.5029	17.0431	12.7655	3.40549	9.41442	14.2831	13.863	14.3071	18.8102	9.64072	19.842
5167	1	13	13	13	Q99JR1	Sfxn1	39.4	35.649		20	10	21	15	17	18	54	43	47	40	47	51	8	5	5	4	12	5		17.854	10.8667	18.1467	14.3666	15.9178	15.0419	56.1036	47.325	47.1191	42.5518	53.3527	53.3484	8.16175	5.33193	5.10968	3.96004	12.8543	4.96049
953	8	71	71	71	E9QAS4	Chd4;Chd5;Chd3	44.2	216.37		54	24	77	58	81	126	0	0	0	0	0	0	0	0	0	0	0	0		48.2057	26.0801	66.5379	55.5507	75.8436	105.293	0	0	0	0	0	0	0	0	0	0	0	0
1493	1	14	14	14	O54962	Banf1	80.9	10.102		30	16	40	27	27	29	12	15	8	11	7	9	26	36	39	22	14	52		26.781	17.3868	34.5652	25.8598	25.2812	24.2342	12.4675	16.5087	8.02027	11.7017	7.94614	9.41442	26.5257	38.3899	39.8555	21.7802	14.9967	51.5891
3456	3	36	36	36	Q640N1	Aebp1;Cpxm2	37.5	128.36		6	9	3	2	4	5	27	24	22	39	17	33	39	16	33	58	22	60		5.35619	9.78005	2.59239	1.91554	3.74537	4.1783	28.0518	26.4139	22.0557	41.488	19.2978	34.5195	39.7885	17.0622	33.7239	57.4206	23.5662	59.5259
4405	1	62	62	62	Q8CG48	Smc2	48.4	134.24		30	33	54	37	51	71	8	13	12	14	19	14	7	8	10	12	10	16		26.781	35.8602	46.663	35.4375	47.7534	59.3319	8.31164	14.3076	12.0304	14.8931	21.5681	14.6447	7.14153	8.53109	10.2194	11.8801	10.7119	15.8736
5141	3	24	24	24	Q99020	Hnrnpab	57.5	30.831		50	40	49	55	51	66	10	11	11	7	4	11	10	9	14	9	4	8		44.6349	43.4669	42.3423	52.6774	47.7534	55.1536	10.3896	12.1064	11.0279	7.44656	4.54065	11.5065	10.2022	9.59748	14.3071	8.91009	4.28476	7.93678
2812	2	15	15	15	Q09143	Slc7a1;Slc7a2	21.5	67.091		5	6	9	4	8	8	12	20	17	20	20	21	29	43	44	54	45	53		4.46349	6.52004	7.77716	3.83108	7.49073	6.68529	12.4675	22.0116	17.0431	21.2759	22.7033	21.967	29.5863	45.8546	44.9652	53.4605	48.2036	52.5812
3295	1	37	37	26	Q61033	Tmpo	62.6	75.167		64	43	81	64	70	92	1	1	1	0	0	1	0	0	0	0	0	0		57.1327	46.7269	69.9944	61.2973	65.5439	76.8808	1.03896	1.10058	1.00253	0	0	1.04605	0	0	0	0	0	0
3931	2	32	32	25	Q8BFY9-2	Tnpo1	39.2	101.31		45	24	62	50	46	81	10	5	7	7	7	6	14	7	13	9	13	12		40.1714	26.0801	53.576	47.8885	43.0717	67.6885	10.3896	5.5029	7.01774	7.44656	7.94614	6.27628	14.2831	7.4647	13.2852	8.91009	13.9255	11.9052
1496	2	49	49	47	O54988-2	Slk	52.3	137.71		23	12	40	31	53	50	5	6	4	9	11	3	33	13	33	27	33	31		20.5321	13.0401	34.5652	29.6909	49.6261	41.783	5.19478	6.60349	4.01014	9.57415	12.4868	3.13814	33.6672	13.863	33.7239	26.7303	35.3493	30.755
6194	1	18	18	1	Q9JKB3-2	Ybx3	77.7	30.764		50	23	51	53	55	68	7	7	6	7	9	7	13	11	12	14	11	13		44.6349	24.9935	44.0706	50.7618	51.4988	56.8249	7.27269	7.70407	6.0152	7.44656	10.2165	7.32233	13.2628	11.7302	12.2632	13.8601	11.7831	12.8973
3996	1	34	33	33	Q8BH61	F13a1	41.7	83.206		55	55	47	28	68	40	9	12	10	9	9	12	11	15	10	4	13	9		49.0984	59.767	40.6141	26.8176	63.6712	33.4264	9.3506	13.207	10.0253	9.57415	10.2165	12.5526	11.2224	15.9958	10.2194	3.96004	13.9255	8.92888
6163	1	13	13	13	Q9JJ00	Plscr1	33.2	35.914		8	8	8	3	6	4	24	26	19	29	20	24	30	46	38	43	42	38		7.14159	8.69338	6.91303	2.87331	5.61805	3.34264	24.9349	28.6151	19.0481	30.85	22.7033	25.1051	30.6066	49.0538	38.8336	42.5704	44.99	37.6997
4123	2	12	12	12	Q8BP67	Rpl24;Gm17430	45.2	17.779		34	22	38	34	26	34	21	17	28	14	15	23	21	15	19	21	19	14		30.3518	23.9068	32.8369	32.5642	24.3449	28.4125	21.8181	18.7099	28.0709	14.8931	17.0274	24.0591	21.4246	15.9958	19.4168	20.7902	20.3526	13.8894
1882	2	23	23	23	P17439	Gba	49.3	57.621		14	22	7	8	5	9	18	31	21	31	27	22	27	34	28	32	35	43		12.4978	23.9068	6.0489	7.66216	4.68171	7.52095	18.7012	34.118	21.0532	32.9776	30.6494	23.013	27.5459	36.2571	28.6142	31.6803	37.4917	42.6602
4480	1	18	18	18	Q8JZU2	Slc25a1	41.8	33.931		20	16	25	14	11	11	49	35	44	35	57	40	10	11	9	10	13	4		17.854	17.3868	21.6032	13.4088	10.2998	9.19227	50.9088	38.5203	44.1115	37.2328	64.7043	41.8419	10.2022	11.7302	9.19743	9.9001	13.9255	3.96839
6306	1	18	18	18	Q9QZD9	Eif3i	71.4	36.46		34	20	39	40	35	35	20	16	22	16	14	16	25	14	20	18	14	16		30.3518	21.7335	33.701	38.3108	32.7719	29.2481	20.7791	17.6093	22.0557	17.0207	15.8923	16.7367	25.5055	14.9294	20.4387	17.8202	14.9967	15.8736
3750	2	107	107	107	Q7M739	Tpr	48.7	266.92		58	35	97	41	81	100	0	0	0	0	0	0	1	0	0	0	0	0		51.7765	38.0335	83.8205	39.2686	75.8436	83.5661	0	0	0	0	0	0	1.02022	0	0	0	0	0
5870	3	27	27	27	Q9D8W5	Psmd12	51.3	52.895		39	31	36	45	34	38	15	12	22	9	12	11	20	16	18	19	17	19		34.8153	33.6869	31.1086	43.0997	31.8356	31.7551	15.5843	13.207	22.0557	9.57415	13.622	11.5065	20.4044	17.0622	18.3949	18.8102	18.2102	18.8499
1459	1	20	20	20	O35704	Sptlc1	46.7	52.534		22	18	25	15	15	13	24	20	24	20	16	22	34	25	32	34	23	30		19.6394	19.5601	21.6032	14.3666	14.0451	10.8636	24.9349	22.0116	24.0608	21.2759	18.1626	23.013	34.6874	26.6597	32.702	33.6603	24.6374	29.7629
2075	2	15	15	12	P35278	Rab5c	81.5	23.412		33	17	30	30	23	22	13	18	17	15	10	7	27	29	30	33	27	30		29.4591	18.4734	25.9239	28.7331	21.5359	18.3845	13.5064	19.8105	17.0431	15.9569	11.3516	7.32233	27.5459	30.9252	30.6581	32.6703	28.9222	29.7629
2582	1	4	4	4	P70245	Ebp	15.7	26.215		13	11	18	7	9	10	29	30	26	30	29	30	27	30	24	31	29	28		11.6051	11.9534	15.5543	6.70439	8.42707	8.35661	30.1297	33.0174	26.0659	31.9138	32.9197	31.3814	27.5459	31.9916	24.5265	30.6903	31.0645	27.7787
6501	1	17	17	17	Q9Z1Q5	Clic1	78.8	27.013		35	28	30	37	39	27	19	9	19	15	14	10	27	21	22	19	21	19		31.2445	30.4268	25.9239	35.4375	36.5173	22.5628	19.7401	9.90523	19.0481	15.9569	15.8923	10.4605	27.5459	22.3941	22.4826	18.8102	22.495	18.8499
6442	4	29	29	29	Q9WVJ2	Psmd13	69.4	42.809		37	21	48	47	41	46	11	15	18	15	15	15	15	11	17	12	13	13		33.0299	22.8201	41.4782	45.0152	38.39	38.4404	11.4285	16.5087	18.0456	15.9569	17.0274	15.6907	15.3033	11.7302	17.3729	11.8801	13.9255	12.8973
1205	4	15	15	15	G3X9I1	Fam3c	74.1	21.486		13	10	13	7	8	7	18	26	24	30	26	20	33	34	34	33	40	33		11.6051	10.8667	11.2337	6.70439	7.49073	5.84963	18.7012	28.6151	24.0608	31.9138	29.5142	20.9209	33.6672	36.2571	34.7459	32.6703	42.8476	32.7392
1461	2	18	17	9	Q8C2Q7	Hnrnph1	47.9	51.217		56	41	62	58	53	67	8	7	11	4	3	6	5	7	7	3	4	7		49.9911	44.5536	53.576	55.5507	49.6261	55.9893	8.31164	7.70407	11.0279	4.25518	3.40549	6.27628	5.10109	7.4647	7.15356	2.97003	4.28476	6.94469
2781	1	56	56	55	Q05D44	Eif5b	43.3	137.61		41	18	50	51	61	81	7	3	9	8	7	7	8	8	10	11	9	20		36.6007	19.5601	43.2065	48.8463	57.1168	67.6885	7.27269	3.30174	9.0228	8.51035	7.94614	7.32233	8.16175	8.53109	10.2194	10.8901	9.64072	19.842
4980	1	22	22	22	Q91XD7	Creld1	44.3	45.717		15	17	8	3	4	4	35	28	24	26	27	23	39	26	30	33	30	37		13.3905	18.4734	6.91303	2.87331	3.74537	3.34264	36.3634	30.8163	24.0608	27.6586	30.6494	24.0591	39.7885	27.726	30.6581	32.6703	32.1357	36.7076
5046	1	17	17	4	Q920E5	Fdps	39.1	40.581		32	21	34	46	30	48	19	13	12	21	9	15	17	23	18	19	13	19		28.5664	22.8201	29.3804	44.0574	28.0902	40.1117	19.7401	14.3076	12.0304	22.3397	10.2165	15.6907	17.3437	24.5269	18.3949	18.8102	13.9255	18.8499
2049	2	25	25	25	P32020	Scp2	38.8	59.125		13	7	13	16	18	16	23	21	26	39	17	29	37	23	24	30	21	35		11.6051	7.60671	11.2337	15.3243	16.8541	13.3706	23.896	23.1122	26.0659	41.488	19.2978	30.3354	37.7481	24.5269	24.5265	29.7003	22.495	34.7234
3026	10	34	34	32	Q3UHN9	Ndst1;Ndst3;Ndst4	46.8	100.72		1	8	8	1	2	5	19	21	20	32	22	26	33	50	35	48	32	44		0.892699	8.69338	6.91303	0.95777	1.87268	4.1783	19.7401	23.1122	20.0507	34.0414	24.9736	27.1972	33.6672	53.3193	35.7678	47.5205	34.2781	43.6523
3360	1	18	18	18	Q61599	Arhgdib	89	22.851		37	24	36	31	36	40	14	9	10	16	9	11	28	21	21	26	17	21		33.0299	26.0801	31.1086	29.6909	33.7083	33.4264	14.5454	9.90523	10.0253	17.0207	10.2165	11.5065	28.5661	22.3941	21.4607	25.7403	18.2102	20.8341
1733	1	31	31	31	P07742	Rrm1	41.2	90.209		33	16	51	31	58	50	12	6	11	12	10	10	21	9	20	15	17	24		29.4591	17.3868	44.0706	29.6909	54.3078	41.783	12.4675	6.60349	11.0279	12.7655	11.3516	10.4605	21.4246	9.59748	20.4387	14.8502	18.2102	23.8104
2218	1	14	14	14	P49722	Psma2	68.4	25.926		30	18	31	29	34	30	10	13	14	11	8	11	25	31	29	32	23	27		26.781	19.5601	26.788	27.7753	31.8356	25.0698	10.3896	14.3076	14.0355	11.7017	9.08131	11.5065	25.5055	33.058	29.6362	31.6803	24.6374	26.7866
4211	1	24	24	24	Q8BWT1	Acaa2	64.5	41.829		35	40	33	31	25	34	34	18	63	26	14	52	0	0	0	0	0	0		31.2445	43.4669	28.5163	29.6909	23.4085	28.4125	35.3245	19.8105	63.1596	27.6586	15.8923	54.3944	0	0	0	0	0	0
47	4	38	38	38	Q8C3V4	Stat1	52.2	87.314		65	23	32	21	26	68	16	6	8	12	5	22	27	13	12	14	4	30		58.0254	24.9935	27.6521	20.1132	24.3449	56.8249	16.6233	6.60349	8.02027	12.7655	5.67582	23.013	27.5459	13.863	12.2632	13.8601	4.28476	29.7629
2076	3	15	15	7	P35279-2	Rab6a	53.8	23.545		36	20	31	35	32	31	13	12	23	11	13	13	19	22	27	20	23	22		32.1372	21.7335	26.788	33.522	29.9629	25.9055	13.5064	13.207	23.0583	11.7017	14.7571	13.5986	19.3841	23.4605	27.5923	19.8002	24.6374	21.8262
2299	1	17	17	17	P54116	Stom	58.8	31.375		11	31	10	9	15	17	19	24	16	18	26	15	28	41	34	24	37	27		9.81969	33.6869	8.64129	8.61993	14.0451	14.2062	19.7401	26.4139	16.0405	19.1483	29.5142	15.6907	28.5661	43.7218	34.7459	23.7602	39.6341	26.7866
3596	1	38	38	38	Q6P5F9	Xpo1	35.9	123.09		48	33	51	62	54	76	6	6	14	3	2	5	7	4	13	7	3	8		42.8495	35.8602	44.0706	59.3818	50.5624	63.5102	6.23373	6.60349	14.0355	3.19138	2.27033	5.23023	7.14153	4.26554	13.2852	6.93007	3.21357	7.93678
5208	1	27	27	27	Q99KQ4	Nampt	54.6	55.446		50	28	48	52	41	48	6	3	9	7	9	2	20	10	24	12	16	17		44.6349	30.4268	41.4782	49.8041	38.39	40.1117	6.23373	3.30174	9.0228	7.44656	10.2165	2.09209	20.4044	10.6639	24.5265	11.8801	17.1391	16.8657
5458	1	13	13	13	Q9CQX2	Cyb5b	76	16.318		25	13	26	14	16	19	35	23	29	19	29	32	27	17	20	17	19	22		22.3175	14.1267	22.4674	13.4088	14.9815	15.8776	36.3634	25.3134	29.0735	20.2121	32.9197	33.4735	27.5459	18.1286	20.4387	16.8302	20.3526	21.8262
5594	2	22	22	22	Q9CYD3	Crtap;Leprel4	59.5	46.169		10	12	11	9	11	7	27	21	27	24	33	34	33	18	29	36	27	33		8.92699	13.0401	9.50542	8.61993	10.2998	5.84963	28.0518	23.1122	27.0684	25.5311	37.4604	35.5656	33.6672	19.195	29.6362	35.6404	28.9222	32.7392
6087	1	16	16	16	Q9ERS2	Ndufa13	72.2	16.859		18	15	19	12	12	10	47	46	33	41	63	44	8	13	5	6	9	1		16.0686	16.3001	16.4185	11.4932	11.2361	8.35661	48.8309	50.6267	33.0836	43.6156	71.5153	46.026	8.16175	13.863	5.10968	5.94006	9.64072	0.992098
1239	4	30	30	29	G5E8C4	Tmtc3;Tmtc4	33.2	104.21		7	9	8	5	8	12	26	21	23	29	23	28	39	26	27	30	31	47		6.24889	9.78005	6.91303	4.78885	7.49073	10.0279	27.0128	23.1122	23.0583	30.85	26.1088	29.2893	39.7885	27.726	27.5923	29.7003	33.2069	46.6286
5580	3	18	18	18	Q9CY27	Tecr	41.2	36.09		25	14	38	8	21	22	18	17	19	18	28	15	24	23	28	26	34	21		22.3175	15.2134	32.8369	7.66216	19.6632	18.3845	18.7012	18.7099	19.0481	19.1483	31.7846	15.6907	24.4852	24.5269	28.6142	25.7403	36.4205	20.8341
4128	4	61	61	54	Q8BPM0-2	Daam1;Daam2	48.4	122.27		1	3	0	1	1	4	8	15	9	22	6	10	45	47	43	72	49	62		0.892699	3.26002	0	0.95777	0.936341	3.34264	8.31164	16.5087	9.0228	23.4035	6.81098	10.4605	45.9098	50.1202	43.9433	71.2807	52.4884	61.5101
6378	1	33	33	33	Q9WTM5	Ruvbl2	67.2	51.112		49	27	54	58	39	60	9	11	12	6	5	8	11	8	9	11	10	11		43.7422	29.3402	46.663	55.5507	36.5173	50.1396	9.3506	12.1064	12.0304	6.38277	5.67582	8.36837	11.2224	8.53109	9.19743	10.8901	10.7119	10.9131
6512	1	25	25	25	Q9Z1Z2	Strap	67.4	38.442		38	24	43	38	45	40	13	11	17	16	9	13	13	13	15	16	17	17		33.9226	26.0801	37.1575	36.3953	42.1354	33.4264	13.5064	12.1064	17.0431	17.0207	10.2165	13.5986	13.2628	13.863	15.3291	15.8402	18.2102	16.8657
2865	3	16	16	16	Q3TCU5	Tapbp	32.6	49.835		24	7	8	9	6	12	29	30	21	20	10	32	41	35	21	38	9	45		21.4248	7.60671	6.91303	8.61993	5.61805	10.0279	30.1297	33.0174	21.0532	21.2759	11.3516	33.4735	41.829	37.3235	21.4607	37.6204	9.64072	44.6444
3066	3	42	42	42	Q3UPL0	Sec31a	34.6	133.57		41	28	60	38	58	57	13	4	14	4	8	5	13	4	25	6	9	10		36.6007	30.4268	51.8477	36.3953	54.3078	47.6327	13.5064	4.40232	14.0355	4.25518	9.08131	5.23023	13.2628	4.26554	25.5484	5.94006	9.64072	9.92098
5157	1	24	24	24	Q99JB2	Stoml2	44.8	38.384		19	24	18	21	12	13	45	44	41	35	31	60	6	6	4	5	9	4		16.9613	26.0801	15.5543	20.1132	11.2361	10.8636	46.753	48.4256	41.1039	37.2328	35.1901	62.7628	6.12131	6.39832	4.08775	4.95005	9.64072	3.96839
4885	2	15	15	15	Q91V01	Lpcat3	27.1	56.146		8	13	11	9	7	8	29	26	23	30	18	26	28	31	35	32	29	32		7.14159	14.1267	9.50542	8.61993	6.55439	6.68529	30.1297	28.6151	23.0583	31.9138	20.4329	27.1972	28.5661	33.058	35.7678	31.6803	31.0645	31.7471
5970	1	22	22	22	Q9DC69	Ndufa9	47.2	42.525		25	17	22	19	14	13	46	39	42	38	48	41	8	4	5	3	7	3		22.3175	18.4734	19.0108	18.1976	13.1088	10.8636	47.7919	42.9227	42.1064	40.4242	54.4878	42.8879	8.16175	4.26554	5.10968	2.97003	7.49834	2.97629
6360	1	19	19	19	Q9R1P3	Psmb2	51.2	22.906		25	13	25	17	23	20	10	10	15	9	7	9	33	42	34	47	22	33		22.3175	14.1267	21.6032	16.2821	21.5359	16.7132	10.3896	11.0058	15.038	9.57415	7.94614	9.41442	33.6672	44.7882	34.7459	46.5305	23.5662	32.7392
792	2	26	26	26	E9PYI8	Usp14	44.8	52.318		38	31	41	52	42	57	6	6	15	8	5	7	13	9	17	16	11	19		33.9226	33.6869	35.4293	49.8041	39.3263	47.6327	6.23373	6.60349	15.038	8.51035	5.67582	7.32233	13.2628	9.59748	17.3729	15.8402	11.7831	18.8499
1706	1	34	24	24	P05063	Aldoc	85.4	39.394		34	14	47	25	23	28	26	15	26	11	9	7	24	18	31	19	17	19		30.3518	15.2134	40.6141	23.9443	21.5359	23.3985	27.0128	16.5087	26.0659	11.7017	10.2165	7.32233	24.4852	19.195	31.68	18.8102	18.2102	18.8499
1891	2	24	24	24	P18155	Mthfd2;Mthfd2l	72.3	37.863		16	33	15	27	9	28	28	45	47	45	37	62	1	0	0	0	0	0		14.2832	35.8602	12.9619	25.8598	8.42707	23.3985	29.0907	49.5261	47.1191	47.8707	42.001	64.8549	1.02022	0	0	0	0	0
3754	1	20	20	20	Q7TMF3	Ndufa12	89.7	17.086		29	11	25	14	15	12	54	35	51	38	46	52	5	0	3	3	0	0		25.8883	11.9534	21.6032	13.4088	14.0451	10.0279	56.1036	38.5203	51.1292	40.4242	52.2175	54.3944	5.10109	0	3.06581	2.97003	0	0
3523	3	44	44	44	Q6A0A9	FAM120A;Fam120c	51.1	121.64		66	20	68	49	48	67	5	2	13	2	7	4	9	2	10	5	5	9		58.9181	21.7335	58.7608	46.9307	44.9444	55.9893	5.19478	2.20116	13.0329	2.12759	7.94614	4.18419	9.18197	2.13277	10.2194	4.95005	5.35595	8.92888
2506	1	12	12	12	P62852	Rps25	52.8	13.742		31	14	26	23	26	26	20	14	20	16	16	22	29	15	28	21	22	21		27.6737	15.2134	22.4674	22.0287	24.3449	21.7272	20.7791	15.4081	20.0507	17.0207	18.1626	23.013	29.5863	15.9958	28.6142	20.7902	23.5662	20.8341
3817	4	48	48	45	Q80U72	Scrib	40.2	174.06		7	0	8	5	5	12	12	11	8	23	8	7	49	42	49	50	44	49		6.24889	0	6.91303	4.78885	4.68171	10.0279	12.4675	12.1064	8.02027	24.4673	9.08131	7.32233	49.9907	44.7882	50.0749	49.5005	47.1324	48.6128
4580	3	37	37	36	Q8K310	Matr3	48	94.629		62	36	87	65	54	83	0	0	2	0	0	0	0	0	0	0	0	0		55.3473	39.1202	75.1792	62.2551	50.5624	69.3598	0	0	2.00507	0	0	0	0	0	0	0	0	0
1025	3	50	50	50	G5E8R3	Pcx;Pc	46.9	129.7		11	31	16	2	9	11	62	36	84	38	18	70	0	0	0	0	0	0		9.81969	33.6869	13.8261	1.91554	8.42707	9.19227	64.4152	39.6209	84.2128	40.4242	20.4329	73.2233	0	0	0	0	0	0
1433	1	19	19	19	O35459	Ech1	59.9	36.118		12	9	12	4	9	9	41	37	40	33	41	42	17	16	15	14	23	14		10.7124	9.78005	10.3695	3.83108	8.42707	7.52095	42.5972	40.7215	40.1014	35.1052	46.5417	43.934	17.3437	17.0622	15.3291	13.8601	24.6374	13.8894
2458	1	28	28	28	P62192	Psmc1	63	49.184		47	29	41	42	41	54	15	7	16	6	6	11	13	9	15	14	9	13		41.9568	31.5135	35.4293	40.2264	38.39	45.1257	15.5843	7.70407	16.0405	6.38277	6.81098	11.5065	13.2628	9.59748	15.3291	13.8601	9.64072	12.8973
5194	1	25	25	24	Q99KE1	Me2	48.6	65.798		21	33	23	21	10	16	38	42	39	43	53	48	0	0	0	0	0	0		18.7467	35.8602	19.875	20.1132	9.36341	13.3706	39.4803	46.2244	39.0988	45.7432	60.1636	50.2102	0	0	0	0	0	0
2317	1	28	28	28	P55302	Lrpap1	63.6	42.215		13	15	12	12	18	11	24	22	29	30	19	31	27	14	24	33	17	35		11.6051	16.3001	10.3695	11.4932	16.8541	9.19227	24.9349	24.2128	29.0735	31.9138	21.5681	32.4274	27.5459	14.9294	24.5265	32.6703	18.2102	34.7234
4524	2	22	22	22	Q8K1J6	Trnt1	52.8	49.895		31	22	36	29	15	27	39	37	32	30	37	43	1	0	1	2	3	1		27.6737	23.9068	31.1086	27.7753	14.0451	22.5628	40.5193	40.7215	32.0811	31.9138	42.001	44.98	1.02022	0	1.02194	1.98002	3.21357	0.992098
6358	1	18	18	18	Q9R1P0	Psma4	59.8	29.47		28	25	23	21	20	24	11	8	17	11	8	9	27	37	29	36	24	28		24.9956	27.1668	19.875	20.1132	18.7268	20.0559	11.4285	8.80465	17.0431	11.7017	9.08131	9.41442	27.5459	39.4563	29.6362	35.6404	25.7086	27.7787
5574	1	29	29	29	Q9CXW2	Mrps22	60.4	41.192		17	16	19	17	5	9	44	52	46	44	43	61	2	2	4	0	2	2		15.1759	17.3868	16.4185	16.2821	4.68171	7.52095	45.714	57.2302	46.1166	46.8069	48.812	63.8088	2.04044	2.13277	4.08775	0	2.14238	1.9842
5966	1	23	23	23	Q9DC50	Crot	46.6	70.264		7	10	7	10	8	7	25	24	17	25	21	21	34	30	28	37	41	33		6.24889	10.8667	6.0489	9.5777	7.49073	5.84963	25.9739	26.4139	17.0431	26.5949	23.8384	21.967	34.6874	31.9916	28.6142	36.6304	43.9188	32.7392
6471	1	44	44	43	Q9Z0U1	Tjp2	40.6	131.28		31	13	40	25	22	39	12	6	11	15	5	8	25	15	35	22	28	33		27.6737	14.1267	34.5652	23.9443	20.5995	32.5908	12.4675	6.60349	11.0279	15.9569	5.67582	8.36837	25.5055	15.9958	35.7678	21.7802	29.9933	32.7392
249	6	17	17	17	A2AQJ5	Tmem87a	24.3	63.809		7	17	10	4	2	12	16	19	14	26	15	11	28	48	35	47	34	38		6.24889	18.4734	8.64129	3.83108	1.87268	10.0279	16.6233	20.911	14.0355	27.6586	17.0274	11.5065	28.5661	51.1865	35.7678	46.5305	36.4205	37.6997
1855	1	18	18	18	P15327	Bpgm	53.7	29.978		37	95	35	67	63	72	0	1	4	1	3	0	0	1	1	1	2	0		33.0299	103.234	30.2445	64.1706	58.9895	60.1676	0	1.10058	4.01014	1.06379	3.40549	0	0	1.06639	1.02194	0.99001	2.14238	0
2132	1	8	8	8	P41731	Cd63	29	25.766		16	6	5	7	4	5	19	18	18	23	23	18	37	30	38	36	47	33		14.2832	6.52004	4.32065	6.70439	3.74537	4.1783	19.7401	19.8105	18.0456	24.4673	26.1088	18.8288	37.7481	31.9916	38.8336	35.6404	50.346	32.7392
2308	5	23	23	23	P54822	Adsl	49.4	54.866		32	29	45	54	35	49	9	6	14	8	11	6	15	11	17	11	16	15		28.5664	31.5135	38.8858	51.7196	32.7719	40.9474	9.3506	6.60349	14.0355	8.51035	12.4868	6.27628	15.3033	11.7302	17.3729	10.8901	17.1391	14.8815
3245	3	10	10	10	Q60605-2	Myl6;Myl6b	78.1	16.961		29	16	20	23	32	23	21	17	22	18	14	18	22	18	24	17	25	24		25.8883	17.3868	17.2826	22.0287	29.9629	19.2202	21.8181	18.7099	22.0557	19.1483	15.8923	18.8288	22.4448	19.195	24.5265	16.8302	26.7798	23.8104
379	6	13	13	13	B1AWE0	Clta	38	23.478		26	11	18	19	21	27	18	24	25	20	16	18	27	25	23	19	20	25		23.2102	11.9534	15.5543	18.1976	19.6632	22.5628	18.7012	26.4139	25.0633	21.2759	18.1626	18.8288	27.5459	26.6597	23.5046	18.8102	21.4238	24.8024
781	2	33	33	33	E9PXU2	Adam17	42	95.231		2	4	4	1	1	2	22	26	21	37	21	30	39	27	36	47	23	39		1.7854	4.34669	3.45652	0.95777	0.936341	1.67132	22.857	28.6151	21.0532	39.3604	23.8384	31.3814	39.7885	28.7924	36.7897	46.5305	24.6374	38.6918
5166	1	16	16	16	Q99JP7	Ggt7	25.2	70.251		6	11	11	3	2	11	21	29	17	31	21	29	32	37	24	35	23	39		5.35619	11.9534	9.50542	2.87331	1.87268	9.19227	21.8181	31.9168	17.0431	32.9776	23.8384	30.3354	32.647	39.4563	24.5265	34.6504	24.6374	38.6918
5202	1	28	28	28	Q99KK7	Dpp3	46.2	82.897		26	24	27	33	40	45	8	16	12	14	9	13	12	19	18	21	14	31		23.2102	26.0801	23.3315	31.6064	37.4537	37.6047	8.31164	17.6093	12.0304	14.8931	10.2165	13.5986	12.2426	20.2613	18.3949	20.7902	14.9967	30.755
5322	3	58	58	1	Q99PU8-3	Dhx30	54.9	136.49		21	15	29	15	11	34	35	23	51	25	53	69	1	0	0	0	0	0		18.7467	16.3001	25.0597	14.3666	10.2998	28.4125	36.3634	25.3134	51.1292	26.5949	60.1636	72.1772	1.02022	0	0	0	0	0
6042	2	15	15	15	Q9EQ08	Sgsh	37.5	56.722		14	9	12	9	6	10	32	20	29	25	24	17	41	23	37	22	34	18		12.4978	9.78005	10.3695	8.61993	5.61805	8.35661	33.2466	22.0116	29.0735	26.5949	27.2439	17.7828	41.829	24.5269	37.8117	21.7802	36.4205	17.8578
1781	1	12	12	12	P10639	Txn	73.3	11.675		26	15	23	41	27	28	18	16	17	20	13	19	20	25	14	21	17	21		23.2102	16.3001	19.875	39.2686	25.2812	23.3985	18.7012	17.6093	17.0431	21.2759	14.7571	19.8749	20.4044	26.6597	14.3071	20.7902	18.2102	20.8341
1832	1	9	9	9	P14115	Rpl27a	41.2	16.605		23	7	23	18	17	22	25	17	25	14	12	19	32	15	30	21	27	34		20.5321	7.60671	19.875	17.2399	15.9178	18.3845	25.9739	18.7099	25.0633	14.8931	13.622	19.8749	32.647	15.9958	30.6581	20.7902	28.9222	33.7313
2040	1	12	12	12	P31254	Uba1y	10.9	118.04		39	27	34	39	29	35	11	10	14	9	14	10	18	18	22	17	16	19		34.8153	29.3402	29.3804	37.353	27.1539	29.2481	11.4285	11.0058	14.0355	9.57415	15.8923	10.4605	18.3639	19.195	22.4826	16.8302	17.1391	18.8499
2309	1	27	27	27	P54823	Ddx6	66	54.191		34	14	36	45	35	38	11	9	11	9	8	10	21	16	30	17	7	30		30.3518	15.2134	31.1086	43.0997	32.7719	31.7551	11.4285	9.90523	11.0279	9.57415	9.08131	10.4605	21.4246	17.0622	30.6581	16.8302	7.49834	29.7629
3355	2	21	20	20	Q61576	Fkbp10	38.2	64.697		12	16	13	10	16	8	24	29	26	35	25	31	24	16	23	29	10	34		10.7124	17.3868	11.2337	9.5777	14.9815	6.68529	24.9349	31.9168	26.0659	37.2328	28.3791	32.4274	24.4852	17.0622	23.5046	28.7103	10.7119	33.7313
3708	2	6	6	3	Q6ZWU9	Rps27	41.7	9.461		24	15	29	32	32	35	15	14	16	14	7	14	22	13	32	23	17	27		21.4248	16.3001	25.0597	30.6487	29.9629	29.2481	15.5843	15.4081	16.0405	14.8931	7.94614	14.6447	22.4448	13.863	32.702	22.7702	18.2102	26.7866
5849	2	14	14	14	Q9D8B3	Chmp4b;Chmp4c	39.3	24.936		12	9	10	12	10	13	24	27	24	19	16	18	32	41	27	28	27	32		10.7124	9.78005	8.64129	11.4932	9.36341	10.8636	24.9349	29.7157	24.0608	20.2121	18.1626	18.8288	32.647	43.7218	27.5923	27.7203	28.9222	31.7471
955	2	45	45	45	E9QB02	Mars	51.3	102.37		40	20	51	35	51	59	18	8	20	9	9	10	10	6	13	6	5	10		35.708	21.7335	44.0706	33.522	47.7534	49.304	18.7012	8.80465	20.0507	9.57415	10.2165	10.4605	10.2022	6.39832	13.2852	5.94006	5.35595	9.92098
2467	2	5	5	5	P62274	Rps29;Gm10126	60.7	6.6767		21	14	26	19	31	26	19	17	20	21	21	22	16	13	16	33	27	18		18.7467	15.2134	22.4674	18.1976	29.0266	21.7272	19.7401	18.7099	20.0507	22.3397	23.8384	23.013	16.3235	13.863	16.351	32.6703	28.9222	17.8578
3271	1	20	20	20	Q60865	Caprin1	30.7	78.168		42	20	52	64	50	56	7	9	10	10	7	7	7	5	11	7	6	10		37.4934	21.7335	44.9347	61.2973	46.8171	46.797	7.27269	9.90523	10.0253	10.6379	7.94614	7.32233	7.14153	5.33193	11.2413	6.93007	6.42714	9.92098
4733	1	35	35	35	Q8R422	Cd109	28.8	161.66		1	4	1	2	4	6	19	34	22	47	21	39	18	32	20	45	21	44		0.892699	4.34669	0.864129	1.91554	3.74537	5.01396	19.7401	37.4198	22.0557	49.9983	23.8384	40.7958	18.3639	34.1244	20.4387	44.5505	22.495	43.6523
848	2	61	61	61	E9Q2X6	Smc4	45	144.21		30	20	42	43	40	70	9	13	13	12	12	8	7	8	13	12	13	14		26.781	21.7335	36.2934	41.1841	37.4537	58.4963	9.3506	14.3076	13.0329	12.7655	13.622	8.36837	7.14153	8.53109	13.2852	11.8801	13.9255	13.8894
1713	4	25	24	17	Q80XU2	Src;Lck	52.5	59.89		9	3	11	8	12	5	10	11	14	15	8	8	38	44	35	58	44	46		8.03429	3.26002	9.50542	7.66216	11.2361	4.1783	10.3896	12.1064	14.0355	15.9569	9.08131	8.36837	38.7683	46.921	35.7678	57.4206	47.1324	45.6365
2830	1	28	28	28	Q14C51	Ptcd3	45.7	77.795		19	22	20	20	6	19	36	27	59	36	54	58	0	1	1	0	1	0		16.9613	23.9068	17.2826	19.1554	5.61805	15.8776	37.4024	29.7157	59.1495	38.2966	61.2988	60.6707	0	1.06639	1.02194	0	1.07119	0
2237	2	17	17	17	P50518	Atp6v1e1;Atp6v1e2	51.3	26.157		41	22	30	26	28	36	15	16	17	9	18	13	23	17	19	12	23	13		36.6007	23.9068	25.9239	24.902	26.2176	30.0838	15.5843	17.6093	17.0431	9.57415	20.4329	13.5986	23.465	18.1286	19.4168	11.8801	24.6374	12.8973
5841	1	24	24	24	Q9D819	Ppa1	80.6	32.667		34	24	33	38	33	42	13	11	12	11	10	10	18	16	20	18	16	19		30.3518	26.0801	28.5163	36.3953	30.8993	35.0978	13.5064	12.1064	12.0304	11.7017	11.3516	10.4605	18.3639	17.0622	20.4387	17.8202	17.1391	18.8499
6063	2	16	16	3	Q9EQU5	Set	48.1	33.377		46	52	40	57	44	37	7	9	9	7	5	9	12	7	12	11	6	8		41.0641	56.507	34.5652	54.5929	41.199	30.9194	7.27269	9.90523	9.0228	7.44656	5.67582	9.41442	12.2426	7.4647	12.2632	10.8901	6.42714	7.93678
1210	3	22	22	22	G3X9M0	Dap3	59.1	45.287		19	22	19	13	11	22	41	41	40	39	44	66	0	0	0	0	0	0		16.9613	23.9068	16.4185	12.451	10.2998	18.3845	42.5972	45.1238	40.1014	41.488	49.9472	69.0391	0	0	0	0	0	0
3437	1	20	20	20	Q62446	Fkbp3	60.3	25.147		45	23	46	42	44	50	10	12	11	8	2	7	17	12	17	11	10	10		40.1714	24.9935	39.7499	40.2264	41.199	41.783	10.3896	13.207	11.0279	8.51035	2.27033	7.32233	17.3437	12.7966	17.3729	10.8901	10.7119	9.92098
4716	1	14	14	14	Q8R3H7	Hs2st1	36.2	41.813		10	17	10	14	6	10	16	24	14	22	23	15	31	39	31	35	26	34		8.92699	18.4734	8.64129	13.4088	5.61805	8.35661	16.6233	26.4139	14.0355	23.4035	26.1088	15.6907	31.6268	41.5891	31.68	34.6504	27.851	33.7313
5443	1	12	12	12	Q9CQU0	Txndc12	56.5	19.048		18	9	15	11	16	14	24	28	26	29	24	28	17	25	22	29	20	21		16.0686	9.78005	12.9619	10.5355	14.9815	11.6993	24.9349	30.8163	26.0659	30.85	27.2439	29.2893	17.3437	26.6597	22.4826	28.7103	21.4238	20.8341
89	9	51	51	51	A0A0B4J1F2	Map4	51.8	117.23		65	31	61	40	69	54	4	1	1	4	2	1	14	2	12	4	5	5		58.0254	33.6869	52.7119	38.3108	64.6076	45.1257	4.15582	1.10058	1.00253	4.25518	2.27033	1.04605	14.2831	2.13277	12.2632	3.96004	5.35595	4.96049
1868	1	31	31	31	P16332	Mut	46.9	82.843		15	24	21	10	13	20	41	38	52	26	50	65	0	0	0	0	0	0		13.3905	26.0801	18.1467	9.5777	12.1724	16.7132	42.5972	41.8221	52.1318	27.6586	56.7582	67.993	0	0	0	0	0	0
3178	2	19	15	15	Q5RKN9	Capza1	80.4	32.953		24	16	21	15	24	25	19	17	17	21	16	18	26	27	26	20	23	20		21.4248	17.3868	18.1467	14.3666	22.4722	20.8915	19.7401	18.7099	17.0431	22.3397	18.1626	18.8288	26.5257	28.7924	26.5704	19.8002	24.6374	19.842
2651	2	14	14	14	P86046	Kcnj13	33.9	40.564		13	0	5	0	2	1	45	13	22	8	16	13	71	24	56	19	48	18		11.6051	0	4.32065	0	1.87268	0.835661	46.753	14.3076	22.0557	8.51035	18.1626	13.5986	72.4355	25.5933	57.2285	18.8102	51.4172	17.8578
2722	1	9	9	9	P99026	Psmb4	42.8	29.116		23	19	22	22	25	30	15	13	15	12	7	14	22	26	23	35	23	28		20.5321	20.6468	19.0108	21.0709	23.4085	25.0698	15.5843	14.3076	15.038	12.7655	7.94614	14.6447	22.4448	27.726	23.5046	34.6504	24.6374	27.7787
4386	1	17	17	17	Q8CDN6	Txnl1	69.2	32.237		34	28	36	33	31	41	15	9	18	13	9	12	17	14	17	15	16	16		30.3518	30.4268	31.1086	31.6064	29.0266	34.2621	15.5843	9.90523	18.0456	13.8293	10.2165	12.5526	17.3437	14.9294	17.3729	14.8502	17.1391	15.8736
2002	1	32	32	31	P28271	Aco1	39.8	98.124		21	24	34	28	36	43	18	9	17	19	11	11	18	13	18	20	14	19		18.7467	26.0801	29.3804	26.8176	33.7083	35.9334	18.7012	9.90523	17.0431	20.2121	12.4868	11.5065	18.3639	13.863	18.3949	19.8002	14.9967	18.8499
4901	4	28	24	24	Q91VC3	Eif4a3;Gm8994;Eif4a2	57.9	46.839		43	30	60	49	33	42	16	3	18	7	7	6	13	2	16	4	9	13		38.3861	32.6002	51.8477	46.9307	30.8993	35.0978	16.6233	3.30174	18.0456	7.44656	7.94614	6.27628	13.2628	2.13277	16.351	3.96004	9.64072	12.8973
6415	4	20	20	20	Q9WUR2-2	Eci2;Eci3	49.7	39.503		22	13	16	6	9	5	35	27	36	25	31	41	19	13	15	14	28	16		19.6394	14.1267	13.8261	5.74662	8.42707	4.1783	36.3634	29.7157	36.0912	26.5949	35.1901	42.8879	19.3841	13.863	15.3291	13.8601	29.9933	15.8736
3099	2	33	33	26	Q3UZ39	Lrrfip1	61.6	79.248		48	19	55	28	51	53	9	2	8	6	5	6	19	4	23	8	17	9		42.8495	20.6468	47.5271	26.8176	47.7534	44.29	9.3506	2.20116	8.02027	6.38277	5.67582	6.27628	19.3841	4.26554	23.5046	7.92008	18.2102	8.92888
3251	1	9	9	9	Q60692	Psmb6	45.8	25.378		29	14	26	23	28	28	11	12	14	14	10	8	26	29	26	33	21	18		25.8883	15.2134	22.4674	22.0287	26.2176	23.3985	11.4285	13.207	14.0355	14.8931	11.3516	8.36837	26.5257	30.9252	26.5704	32.6703	22.495	17.8578
5077	1	37	37	37	Q921S7	Mrpl37	70.2	48.34		16	16	15	13	5	14	47	45	44	43	50	62	0	0	0	0	0	0		14.2832	17.3868	12.9619	12.451	4.68171	11.6993	48.8309	49.5261	44.1115	45.7432	56.7582	64.8549	0	0	0	0	0	0
3509	3	40	40	40	Q69ZN6	Gnptab	35.5	140.98		3	4	6	2	3	6	19	14	21	22	19	20	43	35	32	46	37	37		2.6781	4.34669	5.18477	1.91554	2.80902	5.01396	19.7401	15.4081	21.0532	23.4035	21.5681	20.9209	43.8694	37.3235	32.702	45.5405	39.6341	36.7076
4632	3	28	28	28	Q8R050-2	Gspt1;Gspt2	43.9	68.526		37	30	42	43	48	50	9	3	12	5	5	7	14	7	12	15	14	15		33.0299	32.6002	36.2934	41.1841	44.9444	41.783	9.3506	3.30174	12.0304	5.31897	5.67582	7.32233	14.2831	7.4647	12.2632	14.8502	14.9967	14.8815
3356	1	25	25	25	Q61578	Fdxr	55.3	54.201		16	21	17	15	11	14	50	43	46	38	43	53	0	0	0	0	0	0		14.2832	22.8201	14.6902	14.3666	10.2998	11.6993	51.9478	47.325	46.1166	40.4242	48.812	55.4405	0	0	0	0	0	0
3532	3	17	17	17	Q6DID7	Wls	22.7	62.188		7	5	8	5	7	7	21	20	18	29	20	23	35	28	24	45	28	37		6.24889	5.43336	6.91303	4.78885	6.55439	5.84963	21.8181	22.0116	18.0456	30.85	22.7033	24.0591	35.7076	29.8588	24.5265	44.5505	29.9933	36.7076
4913	1	27	27	8	Q91VM5	Rbmxl1	57.5	42.161		60	32	65	57	64	70	2	1	3	2	0	2	2	1	3	0	0	3		53.5619	34.7735	56.1684	54.5929	59.9258	58.4963	2.07791	1.10058	3.0076	2.12759	0	2.09209	2.04044	1.06639	3.06581	0	0	2.97629
4966	2	13	13	13	Q91X21	Kiaa2013	26.2	69.424		9	14	10	8	3	6	23	22	17	22	19	19	32	41	27	34	29	32		8.03429	15.2134	8.64129	7.66216	2.80902	5.01396	23.896	24.2128	17.0431	23.4035	21.5681	19.8749	32.647	43.7218	27.5923	33.6603	31.0645	31.7471
6400	2	24	24	24	Q9WUA2	Farsb	43.3	65.696		39	31	39	48	28	36	16	10	24	10	11	17	10	10	12	8	8	10		34.8153	33.6869	33.701	45.973	26.2176	30.0838	16.6233	11.0058	24.0608	10.6379	12.4868	17.7828	10.2022	10.6639	12.2632	7.92008	8.56953	9.92098
2217	1	47	47	46	P49717	Mcm4	55.3	96.735		43	26	66	64	71	92	0	0	0	0	0	0	0	0	1	1	0	2		38.3861	28.2535	57.0325	61.2973	66.4802	76.8808	0	0	0	0	0	0	0	0	1.02194	0.99001	0	1.9842
3043	1	27	27	27	Q3ULD5	Mccc2	56.3	61.378		19	21	19	11	11	9	47	37	46	37	61	48	0	0	0	0	0	0		16.9613	22.8201	16.4185	10.5355	10.2998	7.52095	48.8309	40.7215	46.1166	39.3604	69.245	50.2102	0	0	0	0	0	0
6058	1	28	23	21	Q9EQP2	Ehd4	58.6	61.48		22	22	18	30	29	23	2	6	4	11	11	4	22	29	27	39	34	33		19.6394	23.9068	15.5543	28.7331	27.1539	19.2202	2.07791	6.60349	4.01014	11.7017	12.4868	4.18419	22.4448	30.9252	27.5923	38.6104	36.4205	32.7392
1899	2	14	14	14	P18761	Ca6;Car6	41	36.494		4	11	10	8	5	13	16	18	20	33	20	35	15	29	32	32	29	35		3.5708	11.9534	8.64129	7.66216	4.68171	10.8636	16.6233	19.8105	20.0507	35.1052	22.7033	36.6116	15.3033	30.9252	32.702	31.6803	31.0645	34.7234
4356	4	19	19	19	Q8CAY6	Acat2;Acat3	66.8	41.297		25	20	33	38	27	42	14	14	15	9	7	9	16	18	20	18	17	23		22.3175	21.7335	28.5163	36.3953	25.2812	35.0978	14.5454	15.4081	15.038	9.57415	7.94614	9.41442	16.3235	19.195	20.4387	17.8202	18.2102	22.8183
4121	1	25	25	25	Q8BP47	Nars	39.7	64.279		31	33	36	50	34	49	4	5	12	12	4	6	12	12	18	16	11	19		27.6737	35.8602	31.1086	47.8885	31.8356	40.9474	4.15582	5.5029	12.0304	12.7655	4.54065	6.27628	12.2426	12.7966	18.3949	15.8402	11.7831	18.8499
1938	2	29	29	28	Q8CBB7	Ap1g1	39.3	91.721		28	19	36	19	24	25	14	12	11	10	8	6	32	24	30	20	18	26		24.9956	20.6468	31.1086	18.1976	22.4722	20.8915	14.5454	13.207	11.0279	10.6379	9.08131	6.27628	32.647	25.5933	30.6581	19.8002	19.2814	25.7945
2766	1	20	20	20	Q04519	Smpd1	30.5	69.926		9	6	9	8	4	6	29	19	19	24	26	17	44	26	29	30	35	22		8.03429	6.52004	7.77716	7.66216	3.74537	5.01396	30.1297	20.911	19.0481	25.5311	29.5142	17.7828	44.8896	27.726	29.6362	29.7003	37.4917	21.8262
3021	1	57	54	54	Q3UH93	Plxnd1	34.3	211.61		0	1	2	1	2	0	17	22	19	21	18	15	36	33	42	45	50	38		0	1.08667	1.72826	0.95777	1.87268	0	17.6622	24.2128	19.0481	22.3397	20.4329	15.6907	36.7279	35.1907	42.9214	44.5505	53.5595	37.6997
5813	2	16	16	16	Q9D710	Tmx2	43.1	33.942		4	4	6	3	5	7	24	20	16	23	21	21	34	40	31	38	33	32		3.5708	4.34669	5.18477	2.87331	4.68171	5.84963	24.9349	22.0116	16.0405	24.4673	23.8384	21.967	34.6874	42.6554	31.68	37.6204	35.3493	31.7471
6462	4	18	18	18	Q9Z0M6	Cd97;Adgre5	25.8	90.412		6	1	4	4	4	2	19	11	17	18	16	10	46	31	45	35	49	44		5.35619	1.08667	3.45652	3.83108	3.74537	1.67132	19.7401	12.1064	17.0431	19.1483	18.1626	10.4605	46.93	33.058	45.9872	34.6504	52.4884	43.6523
4345	3	48	48	46	Q8C8U0	Ppfibp1	62.3	108.54		17	8	25	9	22	13	9	7	6	9	10	6	41	20	43	37	44	35		15.1759	8.69338	21.6032	8.61993	20.5995	10.8636	9.3506	7.70407	6.0152	9.57415	11.3516	6.27628	41.829	21.3277	43.9433	36.6304	47.1324	34.7234
5474	1	6	6	6	Q9CR21	Ndufab1	23.7	17.37		22	21	22	19	14	20	33	38	36	30	29	42	6	6	3	8	10	2		19.6394	22.8201	19.0108	18.1976	13.1088	16.7132	34.2855	41.8221	36.0912	31.9138	32.9197	43.934	6.12131	6.39832	3.06581	7.92008	10.7119	1.9842
5761	3	32	32	32	Q9D2V7	Coro7	53.1	100.81		28	19	41	21	53	33	15	5	13	8	14	4	18	13	16	15	31	14		24.9956	20.6468	35.4293	20.1132	49.6261	27.5768	15.5843	5.5029	13.0329	8.51035	15.8923	4.18419	18.3639	13.863	16.351	14.8502	33.2069	13.8894
2343	3	13	13	11	Q8CFQ9	Fus	20.3	52.601		54	37	47	53	48	61	9	7	8	3	4	6	8	2	5	2	3	3		48.2057	40.2069	40.6141	50.7618	44.9444	50.9753	9.3506	7.70407	8.02027	3.19138	4.54065	6.27628	8.16175	2.13277	5.10968	1.98002	3.21357	2.97629
5807	1	11	11	11	Q9D6U8	Fam162a	44.5	17.725		22	16	25	18	12	13	32	25	45	36	38	41	9	5	8	3	6	6		19.6394	17.3868	21.6032	17.2399	11.2361	10.8636	33.2466	27.5145	45.114	38.2966	43.1362	42.8879	9.18197	5.33193	8.1755	2.97003	6.42714	5.95259
746	1	99	99	99	E9PVX6	Mki67	41.2	350.86		39	19	75	64	48	109	0	0	1	1	0	0	0	1	0	0	0	2		34.8153	20.6468	64.8097	61.2973	44.9444	91.087	0	0	1.00253	1.06379	0	0	0	1.06639	0	0	0	1.9842
1858	5	27	27	16	P15626	Gstm2;Gstm4;Gm6665	81.2	25.716		35	18	33	31	41	29	13	6	8	8	12	8	17	16	25	17	24	17		31.2445	19.5601	28.5163	29.6909	38.39	24.2342	13.5064	6.60349	8.02027	8.51035	13.622	8.36837	17.3437	17.0622	25.5484	16.8302	25.7086	16.8657
4761	1	14	14	14	Q8VBT0	Tmx1	25.2	31.395		12	14	18	13	12	14	18	22	16	21	17	13	22	33	24	35	28	26		10.7124	15.2134	15.5543	12.451	11.2361	11.6993	18.7012	24.2128	16.0405	22.3397	19.2978	13.5986	22.4448	35.1907	24.5265	34.6504	29.9933	25.7945
3543	1	34	32	31	Q6IRU2	Tpm4	82.3	28.467		39	32	36	36	51	32	15	14	11	12	19	16	10	6	7	5	9	7		34.8153	34.7735	31.1086	34.4797	47.7534	26.7411	15.5843	15.4081	11.0279	12.7655	21.5681	16.7367	10.2022	6.39832	7.15356	4.95005	9.64072	6.94469
3250	1	30	30	30	Q60676	Ppp5c	59.1	56.876		25	15	39	35	42	39	12	4	17	13	5	5	18	17	19	16	17	18		22.3175	16.3001	33.701	33.522	39.3263	32.5908	12.4675	4.40232	17.0431	13.8293	5.67582	5.23023	18.3639	18.1286	19.4168	15.8402	18.2102	17.8578
2736	1	22	9	9	Q00898	Serpina1e	43.3	45.891		3	0	3	20	14	22	4	0	6	49	36	49	8	1	8	44	41	47		2.6781	0	2.59239	19.1554	13.1088	18.3845	4.15582	0	6.0152	52.1259	40.8659	51.2563	8.16175	1.06639	8.1755	43.5604	43.9188	46.6286
4836	3	17	17	17	Q8VE22	Mrps23	75.7	20.348		20	18	25	18	10	17	36	36	46	39	33	51	2	0	1	0	1	2		17.854	19.5601	21.6032	17.2399	9.36341	14.2062	37.4024	39.6209	46.1166	41.488	37.4604	53.3484	2.04044	0	1.02194	0	1.07119	1.9842
2233	2	17	17	5	P50429	Arsb;Arsi	34.3	59.646		17	14	17	6	10	10	25	24	23	27	31	18	24	24	17	17	29	21		15.1759	15.2134	14.6902	5.74662	9.36341	8.35661	25.9739	26.4139	23.0583	28.7224	35.1901	18.8288	24.4852	25.5933	17.3729	16.8302	31.0645	20.8341
5175	2	17	17	17	Q99JX4	Eif3m	44.1	42.516		25	16	31	34	26	30	15	12	19	12	13	13	17	18	22	18	14	19		22.3175	17.3868	26.788	32.5642	24.3449	25.0698	15.5843	13.207	19.0481	12.7655	14.7571	13.5986	17.3437	19.195	22.4826	17.8202	14.9967	18.8499
6440	1	20	20	20	Q9WVE8	Pacsin2	45.9	55.832		17	12	15	18	25	20	6	10	8	8	6	6	35	36	33	37	28	34		15.1759	13.0401	12.9619	17.2399	23.4085	16.7132	6.23373	11.0058	8.02027	8.51035	6.81098	6.27628	35.7076	38.3899	33.7239	36.6304	29.9933	33.7313
1344	1	30	30	30	O08529	Capn2	49.7	79.871		42	20	26	34	52	27	12	5	15	7	16	7	15	13	21	10	14	16		37.4934	21.7335	22.4674	32.5642	48.6898	22.5628	12.4675	5.5029	15.038	7.44656	18.1626	7.32233	15.3033	13.863	21.4607	9.9001	14.9967	15.8736
5546	1	21	21	21	Q9CWZ7	Napg	56.1	34.732		12	13	10	5	7	5	20	21	14	21	12	14	30	32	31	43	33	29		10.7124	14.1267	8.64129	4.78885	6.55439	4.1783	20.7791	23.1122	14.0355	22.3397	13.622	14.6447	30.6066	34.1244	31.68	42.5704	35.3493	28.7708
6295	1	18	18	18	Q9QYJ0	Dnaja2	44.4	45.745		25	13	30	24	15	21	9	6	11	5	4	8	21	39	35	39	17	30		22.3175	14.1267	25.9239	22.9865	14.0451	17.5489	9.3506	6.60349	11.0279	5.31897	4.54065	8.36837	21.4246	41.5891	35.7678	38.6104	18.2102	29.7629
3714	3	9	9	9	Q6ZWZ4	Rpl36;Gm8973	43.8	12.254		16	11	19	17	20	20	17	9	15	14	11	17	37	17	36	21	26	28		14.2832	11.9534	16.4185	16.2821	18.7268	16.7132	17.6622	9.90523	15.038	14.8931	12.4868	17.7828	37.7481	18.1286	36.7897	20.7902	27.851	27.7787
4666	1	27	27	27	Q8R1F1	Fam129b	40.1	84.818		21	9	19	13	25	10	8	5	7	14	13	4	33	26	42	34	32	36		18.7467	9.78005	16.4185	12.451	23.4085	8.35661	8.31164	5.5029	7.01774	14.8931	14.7571	4.18419	33.6672	27.726	42.9214	33.6603	34.2781	35.7155
5190	2	20	20	20	Q99K85	Psat1	51.1	40.472		24	11	29	37	23	34	18	11	16	15	7	7	16	20	18	25	19	21		21.4248	11.9534	25.0597	35.4375	21.5359	28.4125	18.7012	12.1064	16.0405	15.9569	7.94614	7.32233	16.3235	21.3277	18.3949	24.7503	20.3526	20.8341
357	6	26	26	26	B1ASZ3	Gyk;Gk;Gk2;Gykl1	48	59.832		19	16	17	10	8	9	39	30	39	25	46	38	8	8	9	5	15	8		16.9613	17.3868	14.6902	9.5777	7.49073	7.52095	40.5193	33.0174	39.0988	26.5949	52.2175	39.7498	8.16175	8.53109	9.19743	4.95005	16.0679	7.93678
1150	2	22	22	10	G3UXL2	Prps1l3;Prps1	55.7	34.824		30	19	33	26	27	25	13	7	19	7	9	6	23	18	23	19	19	26		26.781	20.6468	28.5163	24.902	25.2812	20.8915	13.5064	7.70407	19.0481	7.44656	10.2165	6.27628	23.465	19.195	23.5046	18.8102	20.3526	25.7945
1203	3	40	40	1	Q3TCR7	Dnm2	52.2	97.986		50	30	39	17	52	46	5	5	6	3	1	7	11	7	24	16	7	22		44.6349	32.6002	33.701	16.2821	48.6898	38.4404	5.19478	5.5029	6.0152	3.19138	1.13516	7.32233	11.2224	7.4647	24.5265	15.8402	7.49834	21.8262
1650	1	51	51	48	P01029	C4b	34.2	192.91		7	1	5	0	3	1	38	18	32	20	19	26	43	19	31	25	27	33		6.24889	1.08667	4.32065	0	2.80902	0.835661	39.4803	19.8105	32.0811	21.2759	21.5681	27.1972	43.8694	20.2613	31.68	24.7503	28.9222	32.7392
3400	1	13	13	13	Q62087	Pon3	46.9	39.351		8	11	4	7	4	7	29	32	20	30	21	31	26	21	24	25	23	25		7.14159	11.9534	3.45652	6.70439	3.74537	5.84963	30.1297	35.2186	20.0507	31.9138	23.8384	32.4274	26.5257	22.3941	24.5265	24.7503	24.6374	24.8024
4070	1	21	21	21	Q8BK72	Mrps27	57.8	47.778		13	16	16	14	9	18	44	43	42	37	45	51	0	0	0	0	0	0		11.6051	17.3868	13.8261	13.4088	8.42707	15.0419	45.714	47.325	42.1064	39.3604	51.0823	53.3484	0	0	0	0	0	0
6240	2	23	23	22	Q9JMH6-2	Txnrd1	50.7	54.544		20	20	26	33	24	23	12	17	13	13	13	10	14	23	19	31	17	20		17.854	21.7335	22.4674	31.6064	22.4722	19.2202	12.4675	18.7099	13.0329	13.8293	14.7571	10.4605	14.2831	24.5269	19.4168	30.6903	18.2102	19.842
580	5	18	18	18	E9Q3B9	Mgll	59.2	35.256		63	4	18	8	31	10	34	2	12	5	12	3	56	6	31	12	30	10		56.24	4.34669	15.5543	7.66216	29.0266	8.35661	35.3245	2.20116	12.0304	5.31897	13.622	3.13814	57.1322	6.39832	31.68	11.8801	32.1357	9.92098
3460	1	13	13	13	Q64191	Aga	45.4	37.022		19	16	19	10	11	7	29	24	24	23	21	18	25	16	24	13	33	15		16.9613	17.3868	16.4185	9.5777	10.2998	5.84963	30.1297	26.4139	24.0608	24.4673	23.8384	18.8288	25.5055	17.0622	24.5265	12.8701	35.3493	14.8815
4661	2	31	31	31	Q8R146-2	Apeh	59	79.964		25	66	22	32	47	50	2	6	8	3	8	2	14	10	15	9	12	16		22.3175	71.7204	19.0108	30.6487	44.008	41.783	2.07791	6.60349	8.02027	3.19138	9.08131	2.09209	14.2831	10.6639	15.3291	8.91009	12.8543	15.8736
5922	2	24	24	18	Q9DBC7	Prkar1a	49.1	43.185		30	24	30	31	23	35	6	8	8	13	3	7	20	23	16	28	12	30		26.781	26.0801	25.9239	29.6909	21.5359	29.2481	6.23373	8.80465	8.02027	13.8293	3.40549	7.32233	20.4044	24.5269	16.351	27.7203	12.8543	29.7629
6107	1	26	26	26	Q9ESX5	Dkc1	57.6	57.401		24	27	29	31	25	28	10	10	11	4	2	12	21	17	42	18	7	29		21.4248	29.3402	25.0597	29.6909	23.4085	23.3985	10.3896	11.0058	11.0279	4.25518	2.27033	12.5526	21.4246	18.1286	42.9214	17.8202	7.49834	28.7708
698	2	22	22	20	E0CXN5	Gpd1	60.4	35.231		22	9	26	29	27	22	13	13	11	16	10	16	23	18	17	28	24	22		19.6394	9.78005	22.4674	27.7753	25.2812	18.3845	13.5064	14.3076	11.0279	17.0207	11.3516	16.7367	23.465	19.195	17.3729	27.7203	25.7086	21.8262
2704	1	10	10	10	P97821	Ctsc	34.6	52.376		21	10	19	12	13	11	20	22	14	25	21	20	24	18	26	17	27	26		18.7467	10.8667	16.4185	11.4932	12.1724	9.19227	20.7791	24.2128	14.0355	26.5949	23.8384	20.9209	24.4852	19.195	26.5704	16.8302	28.9222	25.7945
4914	3	26	26	26	Q91VM9	Ppa2	71.5	38.114		27	22	23	19	14	20	38	31	45	29	37	41	0	0	0	0	0	0		24.1029	23.9068	19.875	18.1976	13.1088	16.7132	39.4803	34.118	45.114	30.85	42.001	42.8879	0	0	0	0	0	0
6327	2	11	11	11	Q9R062	Gyg1;Gyg	31.2	37.402		43	9	37	23	38	27	17	4	13	3	17	3	30	9	23	13	26	11		38.3861	9.78005	31.9728	22.0287	35.581	22.5628	17.6622	4.40232	13.0329	3.19138	19.2978	3.13814	30.6066	9.59748	23.5046	12.8701	27.851	10.9131
1347	4	14	14	14	O08547	Sec22b	61.4	24.74		30	17	30	29	30	37	13	15	14	17	11	17	14	11	8	22	18	12		26.781	18.4734	25.9239	27.7753	28.0902	30.9194	13.5064	16.5087	14.0355	18.0845	12.4868	17.7828	14.2831	11.7302	8.1755	21.7802	19.2814	11.9052
2306	1	26	26	26	P54775	Psmc4	51.4	47.408		43	30	50	41	40	56	11	5	11	5	3	4	14	4	13	4	5	6		38.3861	32.6002	43.2065	39.2686	37.4537	46.797	11.4285	5.5029	11.0279	5.31897	3.40549	4.18419	14.2831	4.26554	13.2852	3.96004	5.35595	5.95259
2770	2	44	44	44	Q04750	Top1;Top1mt	48.9	90.875		50	34	55	68	56	72	1	1	1	0	1	0	1	0	3	0	0	2		44.6349	36.9469	47.5271	65.1284	52.4351	60.1676	1.03896	1.10058	1.00253	0	1.13516	0	1.02022	0	3.06581	0	0	1.9842
3296	1	27	27	24	Q61035	Hars	51.1	57.432		27	19	23	26	23	29	15	9	15	11	11	11	21	19	22	24	15	25		24.1029	20.6468	19.875	24.902	21.5359	24.2342	15.5843	9.90523	15.038	11.7017	12.4868	11.5065	21.4246	20.2613	22.4826	23.7602	16.0679	24.8024
3302	1	23	23	23	Q61081	Cdc37	46.2	44.593		31	17	31	28	41	42	9	3	4	6	2	5	21	13	23	22	23	24		27.6737	18.4734	26.788	26.8176	38.39	35.0978	9.3506	3.30174	4.01014	6.38277	2.27033	5.23023	21.4246	13.863	23.5046	21.7802	24.6374	23.8104
5224	1	25	25	25	Q99L45	Eif2s2	61.6	38.092		44	26	48	43	33	48	11	5	12	5	5	8	9	9	10	8	8	13		39.2788	28.2535	41.4782	41.1841	30.8993	40.1117	11.4285	5.5029	12.0304	5.31897	5.67582	8.36837	9.18197	9.59748	10.2194	7.92008	8.56953	12.8973
3458	1	26	26	26	Q64151	Sema4c	26.4	92.555		2	5	3	0	1	3	18	13	15	18	13	16	34	26	34	44	55	44		1.7854	5.43336	2.59239	0	0.936341	2.50698	18.7012	14.3076	15.038	19.1483	14.7571	16.7367	34.6874	27.726	34.7459	43.5604	58.9155	43.6523
3704	2	11	11	11	Q6ZWQ7	Spcs3	36.7	20.313		16	8	16	11	10	9	16	25	20	27	24	20	21	26	24	22	27	22		14.2832	8.69338	13.8261	10.5355	9.36341	7.52095	16.6233	27.5145	20.0507	28.7224	27.2439	20.9209	21.4246	27.726	24.5265	21.7802	28.9222	21.8262
2157	2	30	30	30	P45952	Acadm	56.8	46.481		25	21	17	15	14	18	37	29	47	30	42	48	0	0	0	0	0	0		22.3175	22.8201	14.6902	14.3666	13.1088	15.0419	38.4413	31.9168	47.1191	31.9138	47.6769	50.2102	0	0	0	0	0	0
3438	2	40	40	1	Q62448	Eif4g2	50.3	102.1		41	25	63	44	42	65	5	1	4	2	2	3	10	5	11	9	4	7		36.6007	27.1668	54.4401	42.1419	39.3263	54.3179	5.19478	1.10058	4.01014	2.12759	2.27033	3.13814	10.2022	5.33193	11.2413	8.91009	4.28476	6.94469
4142	2	39	35	35	Q8BRK9	Man2a2	37.8	130.65		2	7	5	1	2	2	23	19	14	20	27	16	35	29	33	44	31	33		1.7854	7.60671	4.32065	0.95777	1.87268	1.67132	23.896	20.911	14.0355	21.2759	30.6494	16.7367	35.7076	30.9252	33.7239	43.5604	33.2069	32.7392
5389	2	16	16	16	Q9CQB5	Cisd2	71.1	15.242		16	7	9	7	6	8	28	23	25	20	27	26	26	23	22	25	27	18		14.2832	7.60671	7.77716	6.70439	5.61805	6.68529	29.0907	25.3134	25.0633	21.2759	30.6494	27.1972	26.5257	24.5269	22.4826	24.7503	28.9222	17.8578
5414	1	17	17	17	Q9CQI6	Cotl1	77.5	15.944		28	16	30	29	29	16	20	12	12	13	11	13	21	19	19	15	23	16		24.9956	17.3868	25.9239	27.7753	27.1539	13.3706	20.7791	13.207	12.0304	13.8293	12.4868	13.5986	21.4246	20.2613	19.4168	14.8502	24.6374	15.8736
6305	1	18	18	18	Q9QZD8	Slc25a10	57.5	31.715		18	22	18	19	11	12	38	39	35	35	39	42	3	1	3	0	5	2		16.0686	23.9068	15.5543	18.1976	10.2998	10.0279	39.4803	42.9227	35.0887	37.2328	44.2714	43.934	3.06066	1.06639	3.06581	0	5.35595	1.9842
6436	2	18	18	18	Q9WVA4	Tagln2;Tagln3	70.9	22.395		57	35	36	26	48	23	12	9	8	7	8	12	13	12	13	7	10	6		50.8838	38.0335	31.1086	24.902	44.9444	19.2202	12.4675	9.90523	8.02027	7.44656	9.08131	12.5526	13.2628	12.7966	13.2852	6.93007	10.7119	5.95259
133	2	16	16	16	A2A547	Rpl19	48.5	23.247		31	18	27	30	31	30	9	5	13	11	10	6	23	9	24	16	27	20		27.6737	19.5601	23.3315	28.7331	29.0266	25.0698	9.3506	5.5029	13.0329	11.7017	11.3516	6.27628	23.465	9.59748	24.5265	15.8402	28.9222	19.842
1600	3	27	27	27	O88685	Psmc3	61.5	49.548		37	26	39	41	41	47	8	4	14	7	7	9	14	5	17	8	5	11		33.0299	28.2535	33.701	39.2686	38.39	39.2761	8.31164	4.40232	14.0355	7.44656	7.94614	9.41442	14.2831	5.33193	17.3729	7.92008	5.35595	10.9131
4052	2	48	48	48	Q8BJ71	Nup93	58.4	93.28		52	20	75	61	43	66	1	0	3	2	1	0	2	2	7	1	2	1		46.4203	21.7335	64.8097	58.424	40.2627	55.1536	1.03896	0	3.0076	2.12759	1.13516	0	2.04044	2.13277	7.15356	0.99001	2.14238	0.992098
6235	4	9	9	9	Q9JM76	Arpc3	48.9	20.524		33	22	25	17	28	26	14	15	15	11	10	14	19	19	17	21	14	19		29.4591	23.9068	21.6032	16.2821	26.2176	21.7272	14.5454	16.5087	15.038	11.7017	11.3516	14.6447	19.3841	20.2613	17.3729	20.7902	14.9967	18.8499
3081	1	32	32	32	Q3UU43	Chpf2	49.1	85.655		8	11	10	2	2	1	17	10	16	19	21	21	30	27	36	40	28	39		7.14159	11.9534	8.64129	1.91554	1.87268	0.835661	17.6622	11.0058	16.0405	20.2121	23.8384	21.967	30.6066	28.7924	36.7897	39.6004	29.9933	38.6918
3399	1	12	12	12	Q62086	Pon2	35.6	39.617		9	11	4	5	4	6	19	26	20	26	27	18	33	29	27	28	26	20		8.03429	11.9534	3.45652	4.78885	3.74537	5.01396	19.7401	28.6151	20.0507	27.6586	30.6494	18.8288	33.6672	30.9252	27.5923	27.7203	27.851	19.842
4232	2	21	21	21	Q8BY89-2	Slc44a2	28.8	79.923		2	2	5	0	2	2	16	10	20	19	15	9	43	35	47	33	42	36		1.7854	2.17335	4.32065	0	1.87268	1.67132	16.6233	11.0058	20.0507	20.2121	17.0274	9.41442	43.8694	37.3235	48.031	32.6703	44.99	35.7155
6056	2	33	33	33	Q9EQK5	Mvp	44.6	95.923		22	17	18	9	32	14	16	12	13	8	18	11	38	8	32	8	37	25		19.6394	18.4734	15.5543	8.61993	29.9629	11.6993	16.6233	13.207	13.0329	8.51035	20.4329	11.5065	38.7683	8.53109	32.702	7.92008	39.6341	24.8024
6394	1	44	44	44	Q9WU60	Atrn	35.3	158.06		1	3	2	0	1	1	22	18	16	22	15	15	37	40	35	41	41	28		0.892699	3.26002	1.72826	0	0.936341	0.835661	22.857	19.8105	16.0405	23.4035	17.0274	15.6907	37.7481	42.6554	35.7678	40.5904	43.9188	27.7787
3566	2	29	29	26	Q6NZD2	Snx1	47.8	58.878		48	18	37	19	50	31	12	4	14	6	4	1	20	13	18	13	12	17		42.8495	19.5601	31.9728	18.1976	46.8171	25.9055	12.4675	4.40232	14.0355	6.38277	4.54065	1.04605	20.4044	13.863	18.3949	12.8701	12.8543	16.8657
4301	1	12	12	12	Q8C3X8	Lmf2	19.8	79.996		5	15	12	3	4	9	22	26	23	33	24	24	26	25	17	20	21	28		4.46349	16.3001	10.3695	2.87331	3.74537	7.52095	22.857	28.6151	23.0583	35.1052	27.2439	25.1051	26.5257	26.6597	17.3729	19.8002	22.495	27.7787
1049	1	3	3	3	F6UR10	Spcs1	13.4	15.447		10	10	13	3	5	10	23	27	22	28	26	23	18	27	21	26	21	23		8.92699	10.8667	11.2337	2.87331	4.68171	8.35661	23.896	29.7157	22.0557	29.7862	29.5142	24.0591	18.3639	28.7924	21.4607	25.7403	22.495	22.8183
1842	6	15	15	14	P14483	H2-Ab1	55.1	30.128		8	11	1	7	10	6	17	30	11	27	13	18	24	46	19	32	27	29		7.14159	11.9534	0.864129	6.70439	9.36341	5.01396	17.6622	33.0174	11.0279	28.7224	14.7571	18.8288	24.4852	49.0538	19.4168	31.6803	28.9222	28.7708
3436	5	12	12	12	Q62433	Ndrg1	54.8	43.008		12	3	11	4	15	3	14	11	20	8	9	5	43	27	54	31	34	32		10.7124	3.26002	9.50542	3.83108	14.0451	2.50698	14.5454	12.1064	20.0507	8.51035	10.2165	5.23023	43.8694	28.7924	55.1846	30.6903	36.4205	31.7471
1279	3	35	35	35	H3BKN0	Nsun2	56.1	81.373		50	28	65	51	51	69	3	1	6	0	2	2	3	0	2	0	0	2		44.6349	30.4268	56.1684	48.8463	47.7534	57.6606	3.11687	1.10058	6.0152	0	2.27033	2.09209	3.06066	0	2.04387	0	0	1.9842
2774	1	19	19	19	Q05186	Rcn1	57.8	38.113		10	7	6	5	7	9	20	19	23	27	19	23	37	16	30	26	16	35		8.92699	7.60671	5.18477	4.78885	6.55439	7.52095	20.7791	20.911	23.0583	28.7224	21.5681	24.0591	37.7481	17.0622	30.6581	25.7403	17.1391	34.7234
5073	1	16	16	14	Q921M7	Fam49b	64.2	36.776		14	13	20	17	20	23	9	12	4	17	9	7	24	34	22	31	25	34		12.4978	14.1267	17.2826	16.2821	18.7268	19.2202	9.3506	13.207	4.01014	18.0845	10.2165	7.32233	24.4852	36.2571	22.4826	30.6903	26.7798	33.7313
6307	2	36	36	33	Q9QZE5	Copg1	45.4	97.512		40	27	47	39	57	50	5	3	5	5	1	2	6	7	12	9	10	10		35.708	29.3402	40.6141	37.353	53.3715	41.783	5.19478	3.30174	5.01267	5.31897	1.13516	2.09209	6.12131	7.4647	12.2632	8.91009	10.7119	9.92098
3740	1	17	17	15	Q78ZA7	Nap1l4	43.5	42.679		36	37	35	35	34	36	13	11	13	10	7	9	9	9	10	12	7	11		32.1372	40.2069	30.2445	33.522	31.8356	30.0838	13.5064	12.1064	13.0329	10.6379	7.94614	9.41442	9.18197	9.59748	10.2194	11.8801	7.49834	10.9131
4668	1	6	6	6	Q8R1I1	Uqcr10	56.2	7.4454		17	14	19	11	16	13	25	27	33	30	21	30	15	17	11	15	13	7		15.1759	15.2134	16.4185	10.5355	14.9815	10.8636	25.9739	29.7157	33.0836	31.9138	23.8384	31.3814	15.3033	18.1286	11.2413	14.8502	13.9255	6.94469
4865	1	24	24	24	Q8VHI3	Pofut2	49	49.429		9	9	4	6	7	5	26	32	18	37	20	26	20	23	21	34	14	23		8.03429	9.78005	3.45652	5.74662	6.55439	4.1783	27.0128	35.2186	18.0456	39.3604	22.7033	27.1972	20.4044	24.5269	21.4607	33.6603	14.9967	22.8183
5137	3	40	40	40	Q925I1	Atad3;Atad3a	60.1	66.741		26	19	27	20	10	14	37	28	48	27	29	47	0	0	0	0	2	0		23.2102	20.6468	23.3315	19.1554	9.36341	11.6993	38.4413	30.8163	48.1216	28.7224	32.9197	49.1642	0	0	0	0	2.14238	0
6108	1	11	11	11	Q9ESY9	Ifi30	43.5	27.784		12	10	12	6	9	4	30	21	27	25	30	18	27	20	19	15	36	13		10.7124	10.8667	10.3695	5.74662	8.42707	3.34264	31.1687	23.1122	27.0684	26.5949	34.0549	18.8288	27.5459	21.3277	19.4168	14.8502	38.5629	12.8973
6397	2	32	32	32	Q9WU79	Prodh	53.8	68.035		24	28	19	13	12	11	35	18	51	26	51	46	0	0	0	0	0	0		21.4248	30.4268	16.4185	12.451	11.2361	9.19227	36.3634	19.8105	51.1292	27.6586	57.8933	48.1181	0	0	0	0	0	0
5400	2	20	20	20	Q9CQE7	Ergic3	33.4	43.208		11	6	8	6	3	5	15	12	12	17	13	11	35	37	30	40	28	44		9.81969	6.52004	6.91303	5.74662	2.80902	4.1783	15.5843	13.207	12.0304	18.0845	14.7571	11.5065	35.7076	39.4563	30.6581	39.6004	29.9933	43.6523
5705	1	17	17	17	Q9D172	D10Jhu81e	78.6	28.09		18	22	17	15	17	19	38	34	36	33	28	51	2	0	0	0	0	3		16.0686	23.9068	14.6902	14.3666	15.9178	15.8776	39.4803	37.4198	36.0912	35.1052	31.7846	53.3484	2.04044	0	0	0	0	2.97629
2307	1	17	17	17	P54818	Galc	30.7	77.256		7	14	6	8	2	3	16	24	15	31	20	18	20	28	22	38	33	27		6.24889	15.2134	5.18477	7.66216	1.87268	2.50698	16.6233	26.4139	15.038	32.9776	22.7033	18.8288	20.4044	29.8588	22.4826	37.6204	35.3493	26.7866
5285	2	28	28	28	Q99MN9	Pccb	61.4	58.408		21	18	19	18	11	9	43	35	32	32	44	47	1	0	1	0	1	0		18.7467	19.5601	16.4185	17.2399	10.2998	7.52095	44.6751	38.5203	32.0811	34.0414	49.9472	49.1642	1.02022	0	1.02194	0	1.07119	0
5710	1	25	25	25	Q9D1A2	Cndp2	48.6	52.767		32	31	28	28	36	33	11	15	6	11	9	6	9	19	15	18	13	12		28.5664	33.6869	24.1956	26.8176	33.7083	27.5768	11.4285	16.5087	6.0152	11.7017	10.2165	6.27628	9.18197	20.2613	15.3291	17.8202	13.9255	11.9052
5846	1	18	18	18	Q9D880	Timm50	43.9	39.776		22	12	18	14	13	14	37	32	37	34	34	46	5	2	2	2	6	2		19.6394	13.0401	15.5543	13.4088	12.1724	11.6993	38.4413	35.2186	37.0938	36.169	38.5955	48.1181	5.10109	2.13277	2.04387	1.98002	6.42714	1.9842
6118	1	18	18	18	Q9JHI5	Ivd	40.1	46.325		16	21	14	18	14	12	33	39	38	37	45	45	0	0	0	0	0	0		14.2832	22.8201	12.0978	17.2399	13.1088	10.0279	34.2855	42.9227	38.0963	39.3604	51.0823	47.0721	0	0	0	0	0	0
4858	3	18	18	18	Q8VEK0	Tmem30a;Tmem30b	39	41.06		13	9	10	5	6	5	18	21	20	20	21	16	29	29	26	25	30	28		11.6051	9.78005	8.64129	4.78885	5.61805	4.1783	18.7012	23.1122	20.0507	21.2759	23.8384	16.7367	29.5863	30.9252	26.5704	24.7503	32.1357	27.7787
4934	3	38	38	38	Q91W50	Csde1	47.1	88.79		29	18	57	51	46	58	5	5	6	7	3	6	8	3	6	10	4	9		25.8883	19.5601	49.2554	48.8463	43.0717	48.4683	5.19478	5.5029	6.0152	7.44656	3.40549	6.27628	8.16175	3.19916	6.13162	9.9001	4.28476	8.92888
5623	1	17	17	17	Q9CZC8	Scrn1	45.9	46.325		36	13	21	27	27	29	11	13	15	9	12	11	20	20	17	20	16	14		32.1372	14.1267	18.1467	25.8598	25.2812	24.2342	11.4285	14.3076	15.038	9.57415	13.622	11.5065	20.4044	21.3277	17.3729	19.8002	17.1391	13.8894
1722	2	19	19	19	P06797	Ctsl;Cts8	50.3	37.547		15	7	15	6	10	8	28	24	20	25	21	22	21	23	20	20	32	13		13.3905	7.60671	12.9619	5.74662	9.36341	6.68529	29.0907	26.4139	20.0507	26.5949	23.8384	23.013	21.4246	24.5269	20.4387	19.8002	34.2781	12.8973
2068	2	10	10	10	P34022	Ranbp1	65.5	23.596		28	19	24	27	28	33	10	14	12	13	10	11	17	15	18	16	18	17		24.9956	20.6468	20.7391	25.8598	26.2176	27.5768	10.3896	15.4081	12.0304	13.8293	11.3516	11.5065	17.3437	15.9958	18.3949	15.8402	19.2814	16.8657
4276	1	30	30	30	Q8C1A5	Thop1	44.8	78.025		27	23	26	38	36	47	8	10	6	10	6	12	13	12	13	14	11	18		24.1029	24.9935	22.4674	36.3953	33.7083	39.2761	8.31164	11.0058	6.0152	10.6379	6.81098	12.5526	13.2628	12.7966	13.2852	13.8601	11.7831	17.8578
6359	1	16	16	12	Q9R1P1	Psmb3	54.1	22.965		27	15	22	19	24	23	9	6	10	9	5	2	24	29	24	33	22	27		24.1029	16.3001	19.0108	18.1976	22.4722	19.2202	9.3506	6.60349	10.0253	9.57415	5.67582	2.09209	24.4852	30.9252	24.5265	32.6703	23.5662	26.7866
2412	2	9	9	9	P60904	Dnajc5	59.1	22.101		5	2	2	3	2	2	12	13	15	16	9	14	32	41	35	44	35	47		4.46349	2.17335	1.72826	2.87331	1.87268	1.67132	12.4675	14.3076	15.038	17.0207	10.2165	14.6447	32.647	43.7218	35.7678	43.5604	37.4917	46.6286
6190	1	23	23	23	Q9JK81	Myg1	72.1	42.722		22	21	29	30	23	32	14	14	12	12	9	10	14	18	13	26	14	16		19.6394	22.8201	25.0597	28.7331	21.5359	26.7411	14.5454	15.4081	12.0304	12.7655	10.2165	10.4605	14.2831	19.195	13.2852	25.7403	14.9967	15.8736
2929	2	9	9	9	Q3TYS2	BC017643	40.1	20.921		9	11	6	4	5	6	23	20	17	24	23	20	28	31	26	26	25	24		8.03429	11.9534	5.18477	3.83108	4.68171	5.01396	23.896	22.0116	17.0431	25.5311	26.1088	20.9209	28.5661	33.058	26.5704	25.7403	26.7798	23.8104
5111	3	14	14	14	Q923D2	Blvrb	68.9	22.197		34	82	27	42	50	50	4	7	4	2	2	3	5	4	4	2	3	3		30.3518	89.1072	23.3315	40.2264	46.8171	41.783	4.15582	7.70407	4.01014	2.12759	2.27033	3.13814	5.10109	4.26554	4.08775	1.98002	3.21357	2.97629
5613	4	21	21	21	Q9CZ44	Nsfl1c	64.9	40.709		38	29	42	42	37	44	5	2	9	6	4	3	14	10	12	7	10	14		33.9226	31.5135	36.2934	40.2264	34.6446	36.7691	5.19478	2.20116	9.0228	6.38277	4.54065	3.13814	14.2831	10.6639	12.2632	6.93007	10.7119	13.8894
1674	1	6	6	6	P01887	B2m	55.5	13.779		13	4	11	5	6	8	28	20	21	28	18	26	35	20	22	17	15	30		11.6051	4.34669	9.50542	4.78885	5.61805	6.68529	29.0907	22.0116	21.0532	29.7862	20.4329	27.1972	35.7076	21.3277	22.4826	16.8302	16.0679	29.7629
1945	2	18	18	9	Q543K9	Pnp	77.2	32.263		33	72	28	35	46	45	4	3	3	9	4	3	5	8	7	8	7	7		29.4591	78.2404	24.1956	33.522	43.0717	37.6047	4.15582	3.30174	3.0076	9.57415	4.54065	3.13814	5.10109	8.53109	7.15356	7.92008	7.49834	6.94469
2945	2	16	16	16	Q3U125	Fam213a	48	25.682		11	9	10	8	5	7	28	23	22	23	19	23	27	20	19	23	24	26		9.81969	9.78005	8.64129	7.66216	4.68171	5.84963	29.0907	25.3134	22.0557	24.4673	21.5681	24.0591	27.5459	21.3277	19.4168	22.7702	25.7086	25.7945
3329	2	14	14	14	Q61247	Serpinf2	29.5	54.971		17	16	13	9	2	9	25	27	29	24	7	22	30	17	21	20	18	21		15.1759	17.3868	11.2337	8.61993	1.87268	7.52095	25.9739	29.7157	29.0735	25.5311	7.94614	23.013	30.6066	18.1286	21.4607	19.8002	19.2814	20.8341
3431	3	19	19	19	Q62418-3	Dbnl	46.1	48.341		38	22	36	29	30	33	16	8	9	9	5	10	16	8	16	13	10	19		33.9226	23.9068	31.1086	27.7753	28.0902	27.5768	16.6233	8.80465	9.0228	9.57415	5.67582	10.4605	16.3235	8.53109	16.351	12.8701	10.7119	18.8499
5794	2	9	9	9	Q9D6J5	Ndufb8	58.6	21.876		16	8	14	13	5	6	39	36	31	29	44	39	10	9	6	8	10	4		14.2832	8.69338	12.0978	12.451	4.68171	5.01396	40.5193	39.6209	31.0785	30.85	49.9472	40.7958	10.2022	9.59748	6.13162	7.92008	10.7119	3.96839
942	3	21	21	21	G3X9J6	Nt5c2	40	67.764		19	13	22	22	24	17	13	11	14	4	8	13	22	21	30	19	24	30		16.9613	14.1267	19.0108	21.0709	22.4722	14.2062	13.5064	12.1064	14.0355	4.25518	9.08131	13.5986	22.4448	22.3941	30.6581	18.8102	25.7086	29.7629
1196	1	25	25	25	G3X972	Sec24c	29.6	118.58		27	16	27	19	26	28	12	12	18	12	11	11	21	12	26	11	17	20		24.1029	17.3868	23.3315	18.1976	24.3449	23.3985	12.4675	13.207	18.0456	12.7655	12.4868	11.5065	21.4246	12.7966	26.5704	10.8901	18.2102	19.842
2203	1	5	5	5	P48771	Cox7a2	41	9.2908		22	13	22	17	18	18	26	28	30	28	25	26	11	13	5	13	7	4		19.6394	14.1267	19.0108	16.2821	16.8541	15.0419	27.0128	30.8163	30.076	29.7862	28.3791	27.1972	11.2224	13.863	5.10968	12.8701	7.49834	3.96839
2238	1	6	6	6	P50543	S100a11	51	11.083		23	12	19	16	17	9	15	24	17	17	18	17	20	23	24	21	18	16		20.5321	13.0401	16.4185	15.3243	15.9178	7.52095	15.5843	26.4139	17.0431	18.0845	20.4329	17.7828	20.4044	24.5269	24.5265	20.7902	19.2814	15.8736
519	4	13	13	13	D3YWT0	Sec11a	42.4	19.569		13	8	12	12	9	10	18	19	18	25	24	24	26	26	21	23	21	16		11.6051	8.69338	10.3695	11.4932	8.42707	8.35661	18.7012	20.911	18.0456	26.5949	27.2439	25.1051	26.5257	27.726	21.4607	22.7702	22.495	15.8736
2427	1	29	29	29	P61222	Abce1	46.1	67.314		31	24	41	43	37	30	13	5	16	4	7	5	10	10	13	10	13	13		27.6737	26.0801	35.4293	41.1841	34.6446	25.0698	13.5064	5.5029	16.0405	4.25518	7.94614	5.23023	10.2022	10.6639	13.2852	9.9001	13.9255	12.8973
645	9	14	14	14	D3Z5U5	P2rx4	45.1	41.323		11	9	10	8	6	4	19	21	15	19	18	15	27	32	24	30	29	27		9.81969	9.78005	8.64129	7.66216	5.61805	3.34264	19.7401	23.1122	15.038	20.2121	20.4329	15.6907	27.5459	34.1244	24.5265	29.7003	31.0645	26.7866
3137	2	42	42	42	Q52KC3	Mcm5	53.5	82.406		41	24	69	56	51	74	2	0	4	0	0	2	0	0	0	0	0	1		36.6007	26.0801	59.6249	53.6351	47.7534	61.8389	2.07791	0	4.01014	0	0	2.09209	0	0	0	0	0	0.992098
4833	3	29	29	29	Q8VDZ4	Zdhhc5;Zdhhc8	49.9	77.5		2	1	2	1	1	1	9	9	3	13	5	6	47	29	53	47	45	50		1.7854	1.08667	1.72826	0.95777	0.936341	0.835661	9.3506	9.90523	3.0076	13.8293	5.67582	6.27628	47.9503	30.9252	54.1627	46.5305	48.2036	49.6049
6441	1	13	13	13	Q9WVH9	Fbln5	36.8	50.193		13	16	21	4	1	2	17	21	20	30	8	17	23	29	30	27	16	29		11.6051	17.3868	18.1467	3.83108	0.936341	1.67132	17.6622	23.1122	20.0507	31.9138	9.08131	17.7828	23.465	30.9252	30.6581	26.7303	17.1391	28.7708
1457	1	24	24	24	O35685	Nudc	61.4	38.358		26	14	36	31	29	37	10	10	7	12	6	5	16	16	14	21	13	20		23.2102	15.2134	31.1086	29.6909	27.1539	30.9194	10.3896	11.0058	7.01774	12.7655	6.81098	5.23023	16.3235	17.0622	14.3071	20.7902	13.9255	19.842
2725	4	11	11	11	P99029-2	Prdx5	51.2	17.015		19	15	22	20	19	21	24	24	20	23	22	24	12	15	12	11	10	10		16.9613	16.3001	19.0108	19.1554	17.7905	17.5489	24.9349	26.4139	20.0507	24.4673	24.9736	25.1051	12.2426	15.9958	12.2632	10.8901	10.7119	9.92098
4486	2	25	23	23	Q8JZZ5	Pitpnb	82.7	31.616		16	11	12	13	14	14	18	14	19	15	12	14	28	20	37	25	20	21		14.2832	11.9534	10.3695	12.451	13.1088	11.6993	18.7012	15.4081	19.0481	15.9569	13.622	14.6447	28.5661	21.3277	37.8117	24.7503	21.4238	20.8341
1192	2	49	49	49	G3X956	Supt16;Supt16h	41.8	119.84		41	48	52	55	54	62	1	2	0	0	0	0	1	0	2	1	0	3		36.6007	52.1603	44.9347	52.6774	50.5624	51.811	1.03896	2.20116	0	0	0	0	1.02022	0	2.04387	0.99001	0	2.97629
1226	3	11	11	11	G5E850	Cyb5a	87.8	11.142		26	19	34	24	30	26	21	11	18	12	19	11	13	8	19	10	14	7		23.2102	20.6468	29.3804	22.9865	28.0902	21.7272	21.8181	12.1064	18.0456	12.7655	21.5681	11.5065	13.2628	8.53109	19.4168	9.9001	14.9967	6.94469
4526	3	28	28	2	Q8K1M6-3	Dnm1l	44.9	78.01		28	21	41	33	37	43	7	12	11	8	5	9	11	13	8	8	9	18		24.9956	22.8201	35.4293	31.6064	34.6446	35.9334	7.27269	13.207	11.0279	8.51035	5.67582	9.41442	11.2224	13.863	8.1755	7.92008	9.64072	17.8578
6425	1	19	19	18	Q9WV55	Vapa	57	27.855		34	24	35	40	41	46	9	6	9	8	5	6	13	9	12	10	8	7		30.3518	26.0801	30.2445	38.3108	38.39	38.4404	9.3506	6.60349	9.0228	8.51035	5.67582	6.27628	13.2628	9.59748	12.2632	9.9001	8.56953	6.94469
2504	2	7	7	7	P62843	Rps15	54.5	17.04		17	10	21	14	15	19	17	8	8	10	9	9	29	14	38	27	31	25		15.1759	10.8667	18.1467	13.4088	14.0451	15.8776	17.6622	8.80465	8.02027	10.6379	10.2165	9.41442	29.5863	14.9294	38.8336	26.7303	33.2069	24.8024
5258	1	17	17	17	Q99LP6	Grpel1	70	24.307		20	21	18	15	16	19	28	26	35	32	41	46	0	0	0	0	3	1		17.854	22.8201	15.5543	14.3666	14.9815	15.8776	29.0907	28.6151	35.0887	34.0414	46.5417	48.1181	0	0	0	0	3.21357	0.992098
5638	3	21	21	21	Q9CZR8	Tsfm	58	35.334		26	21	25	21	12	13	35	25	37	33	34	38	1	0	0	0	0	0		23.2102	22.8201	21.6032	20.1132	11.2361	10.8636	36.3634	27.5145	37.0938	35.1052	38.5955	39.7498	1.02022	0	0	0	0	0
3333	1	48	48	48	Q61292	Lamb2	34.6	196.58		1	0	0	0	0	1	25	37	22	50	34	35	14	15	14	30	15	26		0.892699	0	0	0	0	0.835661	25.9739	40.7215	22.0557	53.1897	38.5955	36.6116	14.2831	15.9958	14.3071	29.7003	16.0679	25.7945
4975	1	20	20	20	Q91XA2	Golm1	44.3	44.326		10	11	8	2	3	7	11	15	14	19	19	19	28	35	25	35	27	31		8.92699	11.9534	6.91303	1.91554	2.80902	5.84963	11.4285	16.5087	14.0355	20.2121	21.5681	19.8749	28.5661	37.3235	25.5484	34.6504	28.9222	30.755
5120	3	41	41	41	Q924C1	Xpo5	38.6	136.97		28	17	47	44	42	59	6	5	9	6	3	9	6	2	14	5	9	8		24.9956	18.4734	40.6141	42.1419	39.3263	49.304	6.23373	5.5029	9.0228	6.38277	3.40549	9.41442	6.12131	2.13277	14.3071	4.95005	9.64072	7.93678
6198	1	22	22	22	Q9JKF7	Mrpl39	67.6	38.549		20	20	21	12	8	16	40	34	30	31	35	52	0	0	0	0	0	0		17.854	21.7335	18.1467	11.4932	7.49073	13.3706	41.5582	37.4198	30.076	32.9776	39.7307	54.3944	0	0	0	0	0	0
1826	1	14	14	14	P13634	Ca1	80.1	28.33		31	79	22	56	58	64	1	0	1	0	2	0	0	0	0	0	3	1		27.6737	85.8471	19.0108	53.6351	54.3078	53.4823	1.03896	0	1.00253	0	2.27033	0	0	0	0	0	3.21357	0.992098
3035	1	38	38	38	Q3UJB0	Sf3b2	47.9	98.197		47	23	65	43	55	85	0	0	0	0	0	0	0	0	0	0	0	0		41.9568	24.9935	56.1684	41.1841	51.4988	71.0312	0	0	0	0	0	0	0	0	0	0	0	0
1391	3	5	5	5	O09117-2	Sypl1;Sypl	28	26.751		12	7	12	7	8	10	17	18	16	14	14	12	25	27	31	27	35	25		10.7124	7.60671	10.3695	6.70439	7.49073	8.35661	17.6622	19.8105	16.0405	14.8931	15.8923	12.5526	25.5055	28.7924	31.68	26.7303	37.4917	24.8024
3422	2	19	19	19	Q62313	Tgoln1;Tgoln2	45.3	37.848		9	7	6	4	4	8	9	6	13	13	9	12	37	29	35	41	31	44		8.03429	7.60671	5.18477	3.83108	3.74537	6.68529	9.3506	6.60349	13.0329	13.8293	10.2165	12.5526	37.7481	30.9252	35.7678	40.5904	33.2069	43.6523
4891	3	34	34	30	Q91V35	Ptpra	45.5	89.841		0	0	1	1	0	2	10	9	10	10	6	7	53	39	38	55	34	42		0	0	0.864129	0.95777	0	1.67132	10.3896	9.90523	10.0253	10.6379	6.81098	7.32233	54.0716	41.5891	38.8336	54.4506	36.4205	41.6681
3316	1	17	17	16	Q61166	Mapre1	64.6	30.016		31	23	33	25	30	37	10	11	9	10	8	9	17	9	15	16	10	13		27.6737	24.9935	28.5163	23.9443	28.0902	30.9194	10.3896	12.1064	9.0228	10.6379	9.08131	9.41442	17.3437	9.59748	15.3291	15.8402	10.7119	12.8973
1890	1	17	17	17	P17918	Pcna	79.3	28.785		32	32	45	47	50	52	6	1	5	3	2	5	7	5	3	10	3	7		28.5664	34.7735	38.8858	45.0152	46.8171	43.4544	6.23373	1.10058	5.01267	3.19138	2.27033	5.23023	7.14153	5.33193	3.06581	9.9001	3.21357	6.94469
2410	1	10	10	10	P60867	Rps20	50.4	13.373		26	12	28	25	24	29	19	11	19	13	13	11	16	7	16	13	20	13		23.2102	13.0401	24.1956	23.9443	22.4722	24.2342	19.7401	12.1064	19.0481	13.8293	14.7571	11.5065	16.3235	7.4647	16.351	12.8701	21.4238	12.8973
2416	1	13	12	11	P61027	Rab10	52.5	22.541		22	8	20	19	16	12	9	10	13	12	11	7	22	31	22	29	27	25		19.6394	8.69338	17.2826	18.1976	14.9815	10.0279	9.3506	11.0058	13.0329	12.7655	12.4868	7.32233	22.4448	33.058	22.4826	28.7103	28.9222	24.8024
3912	2	32	32	1	Q811D0-2	Dlg1	49.3	99.629		5	4	5	2	2	3	5	6	6	11	9	4	42	36	45	44	43	43		4.46349	4.34669	4.32065	1.91554	1.87268	2.50698	5.19478	6.60349	6.0152	11.7017	10.2165	4.18419	42.8492	38.3899	45.9872	43.5604	46.0612	42.6602
6081	1	15	15	13	Q9ERI2	Rab27a	67.4	25.017		29	13	33	20	19	19	17	10	18	6	13	7	18	24	21	15	16	17		25.8883	14.1267	28.5163	19.1554	17.7905	15.8776	17.6622	11.0058	18.0456	6.38277	14.7571	7.32233	18.3639	25.5933	21.4607	14.8502	17.1391	16.8657
4467	4	33	33	26	Q8CJG0	Ago2;Ago3;Ago4	52.2	97.303		25	24	35	24	34	27	14	9	17	8	8	7	16	6	20	11	16	13		22.3175	26.0801	30.2445	22.9865	31.8356	22.5628	14.5454	9.90523	17.0431	8.51035	9.08131	7.32233	16.3235	6.39832	20.4387	10.8901	17.1391	12.8973
4493	1	14	14	14	Q8K094	Pvr	33.8	44.667		3	5	4	0	3	4	19	25	24	16	13	18	33	32	30	24	26	35		2.6781	5.43336	3.45652	0	2.80902	3.34264	19.7401	27.5145	24.0608	17.0207	14.7571	18.8288	33.6672	34.1244	30.6581	23.7602	27.851	34.7234
5742	3	9	9	9	Q9D1R9	Rpl34;Gm2178	42.7	13.293		23	12	23	19	20	21	13	10	21	14	14	13	24	14	23	20	14	16		20.5321	13.0401	19.875	18.1976	18.7268	17.5489	13.5064	11.0058	21.0532	14.8931	15.8923	13.5986	24.4852	14.9294	23.5046	19.8002	14.9967	15.8736
5833	1	20	20	20	Q9D7N3	Mrps9	54.6	44.929		15	16	14	14	4	12	43	34	35	34	45	48	0	0	0	0	0	0		13.3905	17.3868	12.0978	13.4088	3.74537	10.0279	44.6751	37.4198	35.0887	36.169	51.0823	50.2102	0	0	0	0	0	0
6385	1	34	34	34	Q9WTS2	Fut8	53.4	66.556		4	6	5	2	1	2	14	25	12	26	17	15	33	39	23	37	25	28		3.5708	6.52004	4.32065	1.91554	0.936341	1.67132	14.5454	27.5145	12.0304	27.6586	19.2978	15.6907	33.6672	41.5891	23.5046	36.6304	26.7798	27.7787
6511	4	34	34	34	Q9Z1Z0	Uso1	45.8	106.98		39	25	42	42	42	54	9	0	6	3	1	4	10	3	15	5	3	11		34.8153	27.1668	36.2934	40.2264	39.3263	45.1257	9.3506	0	6.0152	3.19138	1.13516	4.18419	10.2022	3.19916	15.3291	4.95005	3.21357	10.9131
2005	3	20	20	20	P28474	Adh5;Adh7	47.6	39.547		27	21	31	26	28	32	11	10	13	12	8	8	14	16	13	14	14	15		24.1029	22.8201	26.788	24.902	26.2176	26.7411	11.4285	11.0058	13.0329	12.7655	9.08131	8.36837	14.2831	17.0622	13.2852	13.8601	14.9967	14.8815
3635	4	61	61	61	Q6PDI5	Ecm29;AI314180	42.6	203.7		25	29	47	35	39	72	5	6	8	4	4	5	5	5	8	6	3	7		22.3175	31.5135	40.6141	33.522	36.5173	60.1676	5.19478	6.60349	8.02027	4.25518	4.54065	5.23023	5.10109	5.33193	8.1755	5.94006	3.21357	6.94469
5371	1	13	13	13	Q9CQ54	Ndufc2	76.7	14.164		16	9	14	9	10	10	36	28	32	27	44	34	8	11	6	5	9	5		14.2832	9.78005	12.0978	8.61993	9.36341	8.35661	37.4024	30.8163	32.0811	28.7224	49.9472	35.5656	8.16175	11.7302	6.13162	4.95005	9.64072	4.96049
5626	1	15	15	12	Q9CZE3	Rab32	69.1	25.068		25	9	28	13	18	12	13	11	16	13	16	12	26	15	21	21	26	18		22.3175	9.78005	24.1956	12.451	16.8541	10.0279	13.5064	12.1064	16.0405	13.8293	18.1626	12.5526	26.5257	15.9958	21.4607	20.7902	27.851	17.8578
6489	1	20	20	19	Q9Z1G3	Atp6v1c1	52.1	43.887		18	16	17	21	23	23	18	9	19	7	17	9	23	19	19	9	24	21		16.0686	17.3868	14.6902	20.1132	21.5359	19.2202	18.7012	9.90523	19.0481	7.44656	19.2978	9.41442	23.465	20.2613	19.4168	8.91009	25.7086	20.8341
33	34	62	62	62	A0A087WQQ5	Ktn1	55.1	146.43		45	27	66	35	55	73	1	1	1	0	0	0	1	0	6	0	0	0		40.1714	29.3402	57.0325	33.522	51.4988	61.0032	1.03896	1.10058	1.00253	0	0	0	1.02022	0	6.13162	0	0	0
1979	1	15	15	15	P26516	Psmd7	49.2	36.539		25	18	28	32	26	36	16	11	20	9	9	11	12	12	14	9	13	10		22.3175	19.5601	24.1956	30.6487	24.3449	30.0838	16.6233	12.1064	20.0507	9.57415	10.2165	11.5065	12.2426	12.7966	14.3071	8.91009	13.9255	9.92098
34	3	28	28	27	A0A087WQS2	Bzw1	41	51.209		34	19	38	36	29	30	11	5	17	4	8	6	12	10	14	13	10	14		30.3518	20.6468	32.8369	34.4797	27.1539	25.0698	11.4285	5.5029	17.0431	4.25518	9.08131	6.27628	12.2426	10.6639	14.3071	12.8701	10.7119	13.8894
186	3	19	19	19	Q99N15	Hsd17b10	73.6	27.273		26	23	26	24	16	14	34	20	42	27	20	37	1	0	0	0	0	0		23.2102	24.9935	22.4674	22.9865	14.9815	11.6993	35.3245	22.0116	42.1064	28.7224	22.7033	38.7037	1.02022	0	0	0	0	0
4855	1	22	22	22	Q8VEH8	Erlec1	59.4	54.906		7	10	5	3	3	7	19	22	17	28	16	19	27	21	23	26	20	36		6.24889	10.8667	4.32065	2.87331	2.80902	5.84963	19.7401	24.2128	17.0431	29.7862	18.1626	19.8749	27.5459	22.3941	23.5046	25.7403	21.4238	35.7155
5211	1	22	22	22	Q99KR8	Fuca2	43.2	53.645		9	6	10	4	7	5	14	14	19	25	28	14	25	23	23	22	38	23		8.03429	6.52004	8.64129	3.83108	6.55439	4.1783	14.5454	15.4081	19.0481	26.5949	31.7846	14.6447	25.5055	24.5269	23.5046	21.7802	40.7053	22.8183
5788	1	29	29	26	Q9D662	Sec23b	44.7	86.436		28	18	38	24	35	50	2	8	12	11	7	8	11	9	12	8	6	22		24.9956	19.5601	32.8369	22.9865	32.7719	41.783	2.07791	8.80465	12.0304	11.7017	7.94614	8.36837	11.2224	9.59748	12.2632	7.92008	6.42714	21.8262
5507	1	16	16	16	Q9CRD2	Emc2	48.8	34.934		16	16	14	18	9	12	15	17	19	21	17	20	24	13	19	17	22	18		14.2832	17.3868	12.0978	17.2399	8.42707	10.0279	15.5843	18.7099	19.0481	22.3397	19.2978	20.9209	24.4852	13.863	19.4168	16.8302	23.5662	17.8578
2089	1	4	4	4	P35762	Cd81	30.9	25.814		7	6	10	0	4	5	12	11	20	14	14	16	32	32	34	29	30	30		6.24889	6.52004	8.64129	0	3.74537	4.1783	12.4675	12.1064	20.0507	14.8931	15.8923	16.7367	32.647	34.1244	34.7459	28.7103	32.1357	29.7629
6350	2	28	28	28	Q9R111	Gda	54.8	51.012		31	69	23	43	45	36	4	5	4	3	5	6	4	9	4	3	8	4		27.6737	74.9804	19.875	41.1841	42.1354	30.0838	4.15582	5.5029	4.01014	3.19138	5.67582	6.27628	4.08087	9.59748	4.08775	2.97003	8.56953	3.96839
2980	3	36	26	26	Q3U741	Ddx17	51.5	72.584		49	26	42	50	48	55	3	5	7	2	0	0	2	3	4	5	0	4		43.7422	28.2535	36.2934	47.8885	44.9444	45.9613	3.11687	5.5029	7.01774	2.12759	0	0	2.04044	3.19916	4.08775	4.95005	0	3.96839
3576	2	36	36	36	Q6P1H4	Extl3	40.8	104.54		1	3	2	0	1	3	14	16	13	20	11	16	39	32	29	42	25	38		0.892699	3.26002	1.72826	0	0.936341	2.50698	14.5454	17.6093	13.0329	21.2759	12.4868	16.7367	39.7885	34.1244	29.6362	41.5804	26.7798	37.6997
5410	3	12	12	12	Q9CQH3	Ndufb5	38.1	21.71		14	6	17	8	8	10	37	27	31	27	37	36	8	12	8	6	10	3		12.4978	6.52004	14.6902	7.66216	7.49073	8.35661	38.4413	29.7157	31.0785	28.7224	42.001	37.6577	8.16175	12.7966	8.1755	5.94006	10.7119	2.97629
5908	2	16	16	16	Q9DB25	Alg5	42.6	36.79		8	3	8	4	7	5	19	18	18	25	15	25	30	17	24	31	19	29		7.14159	3.26002	6.91303	3.83108	6.55439	4.1783	19.7401	19.8105	18.0456	26.5949	17.0274	26.1512	30.6066	18.1286	24.5265	30.6903	20.3526	28.7708
6514	1	22	22	0	Q9Z204-2	Hnrnpc	57	33.056		52	32	54	47	50	50	5	0	6	1	1	2	1	0	1	1	0	2		46.4203	34.7735	46.663	45.0152	46.8171	41.783	5.19478	0	6.0152	1.06379	1.13516	2.09209	1.02022	0	1.02194	0.99001	0	1.9842
191	5	62	62	62	K3W4R5	Ckap5	36.2	225.63		30	16	49	26	30	50	5	0	4	5	1	3	13	7	20	14	15	16		26.781	17.3868	42.3423	24.902	28.0902	41.783	5.19478	0	4.01014	5.31897	1.13516	3.13814	13.2628	7.4647	20.4387	13.8601	16.0679	15.8736
857	2	62	62	62	E9Q3L2	Pi4ka	33.7	231.35		1	2	6	3	6	5	5	5	4	8	4	5	36	32	44	43	52	43		0.892699	2.17335	5.18477	2.87331	5.61805	4.1783	5.19478	5.5029	4.01014	8.51035	4.54065	5.23023	36.7279	34.1244	44.9652	42.5704	55.7019	42.6602
1397	1	20	20	20	O09174	Amacr	52.2	41.704		4	4	1	3	3	3	22	34	16	34	16	26	19	26	18	28	26	21		3.5708	4.34669	0.864129	2.87331	2.80902	2.50698	22.857	37.4198	16.0405	36.169	18.1626	27.1972	19.3841	27.726	18.3949	27.7203	27.851	20.8341
2394	2	12	12	12	P59999	Arpc4	63.1	19.667		25	11	23	14	14	17	20	16	16	16	13	13	16	21	21	16	15	17		22.3175	11.9534	19.875	13.4088	13.1088	14.2062	20.7791	17.6093	16.0405	17.0207	14.7571	13.5986	16.3235	22.3941	21.4607	15.8402	16.0679	16.8657
5951	3	18	18	18	Q9DBU0	Tm9sf1	27.7	68.927		3	7	7	3	5	5	16	19	12	26	17	13	26	33	28	33	28	23		2.6781	7.60671	6.0489	2.87331	4.68171	4.1783	16.6233	20.911	12.0304	27.6586	19.2978	13.5986	26.5257	35.1907	28.6142	32.6703	29.9933	22.8183
2158	1	31	31	31	P46061	Rangap1	50.4	63.53		17	34	24	53	28	56	2	4	4	9	3	3	5	10	10	16	7	17		15.1759	36.9469	20.7391	50.7618	26.2176	46.797	2.07791	4.40232	4.01014	9.57415	3.40549	3.13814	5.10109	10.6639	10.2194	15.8402	7.49834	16.8657
2557	1	10	10	8	P67984	Rpl22	49.2	14.759		26	9	29	19	15	16	15	12	18	11	14	16	19	11	18	17	21	16		23.2102	9.78005	25.0597	18.1976	14.0451	13.3706	15.5843	13.207	18.0456	11.7017	15.8923	16.7367	19.3841	11.7302	18.3949	16.8302	22.495	15.8736
2720	3	33	33	33	P98192	Gnpat	48.5	76.869		2	1	7	2	1	4	12	18	17	18	14	17	21	29	27	36	45	31		1.7854	1.08667	6.0489	1.91554	0.936341	3.34264	12.4675	19.8105	17.0431	19.1483	15.8923	17.7828	21.4246	30.9252	27.5923	35.6404	48.2036	30.755
4159	4	14	14	14	Q8BTJ4-2	Enpp4;Enpp7	35.9	47.903		9	6	7	5	1	4	23	17	15	15	12	12	19	31	29	41	20	36		8.03429	6.52004	6.0489	4.78885	0.936341	3.34264	23.896	18.7099	15.038	15.9569	13.622	12.5526	19.3841	33.058	29.6362	40.5904	21.4238	35.7155
1512	3	19	19	19	Q7TMG8	Gbas	52	32.898		22	23	24	12	13	21	26	29	31	23	24	40	2	3	1	0	5	2		19.6394	24.9935	20.7391	11.4932	12.1724	17.5489	27.0128	31.9168	31.0785	24.4673	27.2439	41.8419	2.04044	3.19916	1.02194	0	5.35595	1.9842
2505	3	6	6	6	P62849-2	Rps24	33.1	15.069		23	13	31	22	16	23	13	11	18	12	10	14	23	8	21	11	14	18		20.5321	14.1267	26.788	21.0709	14.9815	19.2202	13.5064	12.1064	18.0456	12.7655	11.3516	14.6447	23.465	8.53109	21.4607	10.8901	14.9967	17.8578
5521	1	59	59	59	Q9CW03	Smc3	48.3	141.55		32	24	55	43	52	72	1	1	1	1	4	2	2	2	4	0	2	3		28.5664	26.0801	47.5271	41.1841	48.6898	60.1676	1.03896	1.10058	1.00253	1.06379	4.54065	2.09209	2.04044	2.13277	4.08775	0	2.14238	2.97629
4214	1	17	17	17	Q8BWY3	Etf1	36.4	49.03		29	22	31	29	34	31	10	5	11	10	8	6	10	13	16	14	12	9		25.8883	23.9068	26.788	27.7753	31.8356	25.9055	10.3896	5.5029	11.0279	10.6379	9.08131	6.27628	10.2022	13.863	16.351	13.8601	12.8543	8.92888
790	4	15	15	1	E9PYH2	Acot7	40.9	42.826		26	14	25	18	19	24	28	13	30	14	21	22	11	5	7	9	5	8		23.2102	15.2134	21.6032	17.2399	17.7905	20.0559	29.0907	14.3076	30.076	14.8931	23.8384	23.013	11.2224	5.33193	7.15356	8.91009	5.35595	7.93678
1041	1	73	73	72	F2Z4A3	Fat1	20.3	506.26		1	0	0	0	0	0	23	24	21	28	11	21	36	21	39	24	24	26		0.892699	0	0	0	0	0	23.896	26.4139	21.0532	29.7862	12.4868	21.967	36.7279	22.3941	39.8555	23.7602	25.7086	25.7945
2744	2	25	25	24	Q01279	Egfr	24	134.85		0	0	0	0	2	0	25	17	16	30	23	28	24	23	20	30	33	28		0	0	0	0	1.87268	0	25.9739	18.7099	16.0405	31.9138	26.1088	29.2893	24.4852	24.5269	20.4387	29.7003	35.3493	27.7787
5674	1	22	22	22	Q9D0G0	Mrps30	49.1	49.939		11	21	13	13	7	11	40	30	33	33	38	49	0	0	0	0	0	0		9.81969	22.8201	11.2337	12.451	6.55439	9.19227	41.5582	33.0174	33.0836	35.1052	43.1362	51.2563	0	0	0	0	0	0
6166	1	42	42	42	Q9JJ28	Flii	40.8	144.8		42	21	43	29	41	38	12	1	15	3	2	3	12	7	9	8	6	7		37.4934	22.8201	37.1575	27.7753	38.39	31.7551	12.4675	1.10058	15.038	3.19138	2.27033	3.13814	12.2426	7.4647	9.19743	7.92008	6.42714	6.94469
1090	3	34	34	30	F8VQC9	Slc4a7	30.1	127.22		9	3	9	8	5	8	9	8	15	18	5	10	24	33	40	35	30	29		8.03429	3.26002	7.77716	7.66216	4.68171	6.68529	9.3506	8.80465	15.038	19.1483	5.67582	10.4605	24.4852	35.1907	40.8775	34.6504	32.1357	28.7708
3261	4	26	26	25	Q60770	Stxbp3	42.6	67.942		0	0	2	1	0	1	4	8	4	12	5	2	36	42	48	40	48	45		0	0	1.72826	0.95777	0	0.835661	4.15582	8.80465	4.01014	12.7655	5.67582	2.09209	36.7279	44.7882	49.053	39.6004	51.4172	44.6444
2741	1	38	38	38	Q00PI9	Hnrnpul2	39.6	84.939		44	39	64	38	57	52	0	0	0	0	0	0	0	0	0	0	1	1		39.2788	42.3802	55.3043	36.3953	53.3715	43.4544	0	0	0	0	0	0	0	0	0	0	1.07119	0.992098
4234	1	21	21	21	Q8BYB9	Poglut1	42.1	46.379		6	6	4	5	8	5	23	17	18	28	22	19	30	16	23	27	13	26		5.35619	6.52004	3.45652	4.78885	7.49073	4.1783	23.896	18.7099	18.0456	29.7862	24.9736	19.8749	30.6066	17.0622	23.5046	26.7303	13.9255	25.7945
6374	3	16	16	16	Q9WTK3	Gpaa1	22.7	67.948		9	10	7	6	2	1	18	21	16	30	24	21	15	27	24	24	21	20		8.03429	10.8667	6.0489	5.74662	1.87268	0.835661	18.7012	23.1122	16.0405	31.9138	27.2439	21.967	15.3033	28.7924	24.5265	23.7602	22.495	19.842
1545	2	11	11	11	Q8BH40	Stx7	49.8	29.736		26	13	30	20	30	23	11	10	14	8	10	6	17	13	23	12	18	11		23.2102	14.1267	25.9239	19.1554	28.0902	19.2202	11.4285	11.0058	14.0355	8.51035	11.3516	6.27628	17.3437	13.863	23.5046	11.8801	19.2814	10.9131
3367	2	65	65	65	Q61687	Atrx	32.8	278.58		40	20	60	31	57	86	0	0	0	0	0	0	0	1	0	0	0	0		35.708	21.7335	51.8477	29.6909	53.3715	71.8668	0	0	0	0	0	0	0	1.06639	0	0	0	0
1385	4	18	18	18	Q9D3L3	Snap23;Snap25	78.3	24.55		4	2	5	1	3	0	10	10	10	19	9	8	41	33	35	35	39	30		3.5708	2.17335	4.32065	0.95777	2.80902	0	10.3896	11.0058	10.0253	20.2121	10.2165	8.36837	41.829	35.1907	35.7678	34.6504	41.7764	29.7629
5275	2	10	10	10	Q99M71	Epdr1	46.9	25.485		15	11	13	8	8	7	20	18	20	19	16	15	23	16	31	13	23	18		13.3905	11.9534	11.2337	7.66216	7.49073	5.84963	20.7791	19.8105	20.0507	20.2121	18.1626	15.6907	23.465	17.0622	31.68	12.8701	24.6374	17.8578
5551	1	20	20	20	Q9CX86	Hnrnpa0	57.7	30.53		45	25	57	39	42	44	6	5	7	3	3	8	4	2	1	1	0	2		40.1714	27.1668	49.2554	37.353	39.3263	36.7691	6.23373	5.5029	7.01774	3.19138	3.40549	8.36837	4.08087	2.13277	1.02194	0.99001	0	1.9842
4953	1	19	19	19	Q91WK2	Eif3h	58.2	39.832		31	14	31	27	36	32	12	9	13	11	14	8	8	7	12	5	10	13		27.6737	15.2134	26.788	25.8598	33.7083	26.7411	12.4675	9.90523	13.0329	11.7017	15.8923	8.36837	8.16175	7.4647	12.2632	4.95005	10.7119	12.8973
2420	2	15	15	15	P61089	Ube2n;Ube2t	68.4	17.138		25	15	28	20	33	24	8	10	13	10	11	10	16	15	13	12	12	17		22.3175	16.3001	24.1956	19.1554	30.8993	20.0559	8.31164	11.0058	13.0329	10.6379	12.4868	10.4605	16.3235	15.9958	13.2852	11.8801	12.8543	16.8657
3290	2	14	14	14	Q61009	Scarb1	27.7	56.753		3	3	3	2	1	3	9	16	17	21	9	14	19	34	30	35	30	43		2.6781	3.26002	2.59239	1.91554	0.936341	2.50698	9.3506	17.6093	17.0431	22.3397	10.2165	14.6447	19.3841	36.2571	30.6581	34.6504	32.1357	42.6602
6005	1	16	16	16	Q9DCT2	Ndufs3	43.7	30.149		21	15	18	15	10	12	32	28	28	27	32	33	2	5	3	4	7	0		18.7467	16.3001	15.5543	14.3666	9.36341	10.0279	33.2466	30.8163	28.0709	28.7224	36.3252	34.5195	2.04044	5.33193	3.06581	3.96004	7.49834	0
3773	5	24	24	24	Q7TNG5	Eml2	45.1	70.733		26	13	29	23	35	16	13	6	16	10	9	5	14	13	20	8	18	17		23.2102	14.1267	25.0597	22.0287	32.7719	13.3706	13.5064	6.60349	16.0405	10.6379	10.2165	5.23023	14.2831	13.863	20.4387	7.92008	19.2814	16.8657
4898	1	24	24	24	Q91VA6	Poldip2	65.5	41.87		13	18	18	13	6	13	32	33	31	35	32	40	1	0	0	1	2	3		11.6051	19.5601	15.5543	12.451	5.61805	10.8636	33.2466	36.3192	31.0785	37.2328	36.3252	41.8419	1.02022	0	0	0.99001	2.14238	2.97629
5390	1	9	9	9	Q9CQC7	Ndufb4	55	15.081		19	13	22	12	10	16	25	26	30	24	22	24	9	10	7	5	10	7		16.9613	14.1267	19.0108	11.4932	9.36341	13.3706	25.9739	28.6151	30.076	25.5311	24.9736	25.1051	9.18197	10.6639	7.15356	4.95005	10.7119	6.94469
1511	1	18	18	18	O55125	Nipsnap1	46.8	33.363		15	24	17	13	8	16	29	31	32	28	30	39	1	3	2	0	2	0		13.3905	26.0801	14.6902	12.451	7.49073	13.3706	30.1297	34.118	32.0811	29.7862	34.0549	40.7958	1.02022	3.19916	2.04387	0	2.14238	0
2036	1	26	20	20	P30681	Hmgb2	68.6	24.162		40	34	36	39	44	41	10	6	6	4	2	2	4	3	6	4	6	3		35.708	36.9469	31.1086	37.353	41.199	34.2621	10.3896	6.60349	6.0152	4.25518	2.27033	2.09209	4.08087	3.19916	6.13162	3.96004	6.42714	2.97629
1389	1	9	9	9	O09111	Ndufb11	51.7	17.444		16	16	20	5	8	10	36	25	31	27	27	32	9	6	4	6	8	3		14.2832	17.3868	17.2826	4.78885	7.49073	8.35661	37.4024	27.5145	31.0785	28.7224	30.6494	33.4735	9.18197	6.39832	4.08775	5.94006	8.56953	2.97629
5100	1	19	19	16	Q922Q4	Pycr2	59.4	33.659		27	25	29	23	18	18	31	9	35	24	10	40	0	0	0	0	0	0		24.1029	27.1668	25.0597	22.0287	16.8541	15.0419	32.2076	9.90523	35.0887	25.5311	11.3516	41.8419	0	0	0	0	0	0
5327	2	11	11	11	Q9CPP6	Ndufa5	78.4	13.36		12	12	12	9	7	9	34	28	35	29	37	35	7	6	5	3	5	4		10.7124	13.0401	10.3695	8.61993	6.55439	7.52095	35.3245	30.8163	35.0887	30.85	42.001	36.6116	7.14153	6.39832	5.10968	2.97003	5.35595	3.96839
1047	2	9	9	8	F6TQW2	Ighg2c	30.3	44.095		5	7	1	0	3	0	16	29	18	10	8	11	30	43	34	24	24	25		4.46349	7.60671	0.864129	0	2.80902	0	16.6233	31.9168	18.0456	10.6379	9.08131	11.5065	30.6066	45.8546	34.7459	23.7602	25.7086	24.8024
1232	3	14	14	6	G5E895	Akr1b10	53.2	35.848		25	15	18	20	15	19	22	16	24	16	18	18	13	8	12	10	11	7		22.3175	16.3001	15.5543	19.1554	14.0451	15.8776	22.857	17.6093	24.0608	17.0207	20.4329	18.8288	13.2628	8.53109	12.2632	9.9001	11.7831	6.94469
1529	5	11	11	11	O70251	Eef1b;Eef1b2	46.7	24.693		27	14	29	27	26	29	5	8	14	12	8	10	10	14	17	12	9	16		24.1029	15.2134	25.0597	25.8598	24.3449	24.2342	5.19478	8.80465	14.0355	12.7655	9.08131	10.4605	10.2022	14.9294	17.3729	11.8801	9.64072	15.8736
4807	1	31	31	31	Q8VDC0	Lars2	33.6	101.48		9	19	14	12	2	10	39	28	30	34	37	53	0	0	0	0	0	0		8.03429	20.6468	12.0978	11.4932	1.87268	8.35661	40.5193	30.8163	30.076	36.169	42.001	55.4405	0	0	0	0	0	0
6509	4	41	41	37	Q9Z1X4	Ilf3	56.3	96.02		41	13	57	43	51	68	3	0	2	2	0	1	1	0	4	1	0	0		36.6007	14.1267	49.2554	41.1841	47.7534	56.8249	3.11687	0	2.00507	2.12759	0	1.04605	1.02022	0	4.08775	0.99001	0	0
1648	1	12	12	12	P00493	Hprt1	54.1	24.57		15	14	21	22	23	28	12	12	12	11	10	13	16	18	16	17	12	14		13.3905	15.2134	18.1467	21.0709	21.5359	23.3985	12.4675	13.207	12.0304	11.7017	11.3516	13.5986	16.3235	19.195	16.351	16.8302	12.8543	13.8894
2767	4	59	59	59	Q04690-2	Nf1	24.3	317.22		7	1	9	2	3	10	4	4	7	7	1	5	33	21	58	32	39	43		6.24889	1.08667	7.77716	1.91554	2.80902	8.35661	4.15582	4.40232	7.01774	7.44656	1.13516	5.23023	33.6672	22.3941	59.2723	31.6803	41.7764	42.6602
3091	2	15	15	15	Q3UW66	Mpst	59.3	33.097		19	20	19	25	18	18	31	24	30	27	22	28	1	0	1	0	1	2		16.9613	21.7335	16.4185	23.9443	16.8541	15.0419	32.2076	26.4139	30.076	28.7224	24.9736	29.2893	1.02022	0	1.02194	0	1.07119	1.9842
5078	6	20	20	19	Q921T2-2	Tor1aip1	38.7	64.844		15	12	8	5	9	11	17	19	16	19	18	14	18	18	26	16	23	22		13.3905	13.0401	6.91303	4.78885	8.42707	9.19227	17.6622	20.911	16.0405	20.2121	20.4329	14.6447	18.3639	19.195	26.5704	15.8402	24.6374	21.8262
400	3	44	42	33	B2RQ71	Dip2c	34.7	170.92		2	1	5	3	2	7	5	10	4	12	6	6	26	39	32	45	37	43		1.7854	1.08667	4.32065	2.87331	1.87268	5.84963	5.19478	11.0058	4.01014	12.7655	6.81098	6.27628	26.5257	41.5891	32.702	44.5505	39.6341	42.6602
1588	2	23	23	23	O88544	Cops4	73.9	46.284		32	19	37	39	34	43	4	6	9	1	8	1	10	5	9	7	8	13		28.5664	20.6468	31.9728	37.353	31.8356	35.9334	4.15582	6.60349	9.0228	1.06379	9.08131	1.04605	10.2022	5.33193	9.19743	6.93007	8.56953	12.8973
1853	1	40	40	38	P15208	Insr	30.2	155.61		0	0	4	0	1	1	14	22	21	18	14	14	28	30	35	25	33	25		0	0	3.45652	0	0.936341	0.835661	14.5454	24.2128	21.0532	19.1483	15.8923	14.6447	28.5661	31.9916	35.7678	24.7503	35.3493	24.8024
1958	1	15	15	15	P24638	Acp2	25.3	48.508		5	7	6	6	3	5	19	23	14	20	20	17	24	25	19	26	19	27		4.46349	7.60671	5.18477	5.74662	2.80902	4.1783	19.7401	25.3134	14.0355	21.2759	22.7033	17.7828	24.4852	26.6597	19.4168	25.7403	20.3526	26.7866
2295	3	11	11	2	P53996-2	Cnbp	65.9	18.742		22	14	29	39	28	37	9	10	9	12	6	11	8	10	11	11	7	12		19.6394	15.2134	25.0597	37.353	26.2176	30.9194	9.3506	11.0058	9.0228	12.7655	6.81098	11.5065	8.16175	10.6639	11.2413	10.8901	7.49834	11.9052
5186	2	27	22	20	Q99K51	Pls3	48.6	70.741		32	12	19	13	28	18	15	12	15	16	14	14	10	13	13	10	16	15		28.5664	13.0401	16.4185	12.451	26.2176	15.0419	15.5843	13.207	15.038	17.0207	15.8923	14.6447	10.2022	13.863	13.2852	9.9001	17.1391	14.8815
5207	3	21	21	21	Q99KP6	Prpf19	66.3	55.238		42	28	51	48	41	50	1	1	1	4	0	0	3	4	2	3	3	3		37.4934	30.4268	44.0706	45.973	38.39	41.783	1.03896	1.10058	1.00253	4.25518	0	0	3.06066	4.26554	2.04387	2.97003	3.21357	2.97629
1423	6	30	30	30	O35375-2	Nrp2	43.2	102.2		0	5	0	0	1	5	3	30	7	38	4	38	8	34	8	47	14	42		0	5.43336	0	0	0.936341	4.1783	3.11687	33.0174	7.01774	40.4242	4.54065	39.7498	8.16175	36.2571	8.1755	46.5305	14.9967	41.6681
2017	1	30	30	30	P28843	Dpp4	36.4	87.436		0	4	1	0	5	0	18	24	13	15	19	15	22	40	26	21	44	17		0	4.34669	0.864129	0	4.68171	0	18.7012	26.4139	13.0329	15.9569	21.5681	15.6907	22.4448	42.6554	26.5704	20.7902	47.1324	16.8657
2044	3	26	26	2	P31750	Akt1;Akt3	63.5	55.707		19	7	30	12	20	17	6	7	13	8	8	6	19	23	16	18	28	27		16.9613	7.60671	25.9239	11.4932	18.7268	14.2062	6.23373	7.70407	13.0329	8.51035	9.08131	6.27628	19.3841	24.5269	16.351	17.8202	29.9933	26.7866
2603	17	21	21	21	P70372	Elavl1;Elavl2;Elavl4	62.6	36.169		47	23	46	48	50	48	2	3	6	1	2	1	3	2	1	1	0	0		41.9568	24.9935	39.7499	45.973	46.8171	40.1117	2.07791	3.30174	6.0152	1.06379	2.27033	1.04605	3.06066	2.13277	1.02194	0.99001	0	0
4997	2	26	26	26	Q91YI0	Asl	49.6	51.739		30	18	26	27	28	33	10	7	10	7	7	3	18	10	15	12	10	13		26.781	19.5601	22.4674	25.8598	26.2176	27.5768	10.3896	7.70407	10.0253	7.44656	7.94614	3.13814	18.3639	10.6639	15.3291	11.8801	10.7119	12.8973
6043	1	24	24	24	Q9EQ20	Aldh6a1	52	57.915		24	17	20	14	13	9	47	16	51	22	20	31	0	0	0	0	0	0		21.4248	18.4734	17.2826	13.4088	12.1724	7.52095	48.8309	17.6093	51.1292	23.4035	22.7033	32.4274	0	0	0	0	0	0
6216	1	59	59	59	Q9JLB4	Cubn	20.3	399.09		0	0	1	0	0	0	56	25	28	26	32	15	35	10	17	18	15	6		0	0	0.864129	0	0	0	58.1815	27.5145	28.0709	27.6586	36.3252	15.6907	35.7076	10.6639	17.3729	17.8202	16.0679	5.95259
587	7	23	23	23	D3YZ54	Hacl1	45.3	60.995		7	1	7	4	6	2	19	16	19	22	17	18	25	25	25	21	34	14		6.24889	1.08667	6.0489	3.83108	5.61805	1.67132	19.7401	17.6093	19.0481	23.4035	19.2978	18.8288	25.5055	26.6597	25.5484	20.7902	36.4205	13.8894
3085	1	20	20	20	Q3UUQ7	Pgap1	23.5	104.58		1	4	5	2	5	2	24	31	14	28	23	22	16	25	17	24	18	21		0.892699	4.34669	4.32065	1.91554	4.68171	1.67132	24.9349	34.118	14.0355	29.7862	26.1088	23.013	16.3235	26.6597	17.3729	23.7602	19.2814	20.8341
5454	1	14	14	14	Q9CQW1	Ykt6	68.7	22.314		19	17	18	12	12	15	7	15	12	14	5	11	22	19	17	26	20	21		16.9613	18.4734	15.5543	11.4932	11.2361	12.5349	7.27269	16.5087	12.0304	14.8931	5.67582	11.5065	22.4448	20.2613	17.3729	25.7403	21.4238	20.8341
448	2	43	43	43	B9EJ54	Nup205	24.9	227.46		34	20	48	53	41	62	4	1	3	1	1	2	2	0	5	1	1	2		30.3518	21.7335	41.4782	50.7618	38.39	51.811	4.15582	1.10058	3.0076	1.06379	1.13516	2.09209	2.04044	0	5.10968	0.99001	1.07119	1.9842
1382	1	6	6	6	O09005	Degs1	26.3	38.241		9	8	9	2	6	10	19	15	15	17	19	17	26	21	18	24	28	18		8.03429	8.69338	7.77716	1.91554	5.61805	8.35661	19.7401	16.5087	15.038	18.0845	21.5681	17.7828	26.5257	22.3941	18.3949	23.7602	29.9933	17.8578
2123	2	15	15	14	P40336	Vps26a	59.6	38.113		22	16	26	20	19	16	16	12	17	11	11	8	14	13	25	11	10	14		19.6394	17.3868	22.4674	19.1554	17.7905	13.3706	16.6233	13.207	17.0431	11.7017	12.4868	8.36837	14.2831	13.863	25.5484	10.8901	10.7119	13.8894
2648	3	11	11	10	P84104-2	Srsf3;Gm12355	61.3	14.203		39	29	34	28	38	33	11	10	13	5	3	9	10	3	8	3	2	3		34.8153	31.5135	29.3804	26.8176	35.581	27.5768	11.4285	11.0058	13.0329	5.31897	3.40549	9.41442	10.2022	3.19916	8.1755	2.97003	2.14238	2.97629
3585	1	37	37	36	Q6P542	Abcf1	46.6	94.944		34	16	36	46	34	61	5	3	6	3	2	8	5	2	7	4	4	5		30.3518	17.3868	31.1086	44.0574	31.8356	50.9753	5.19478	3.30174	6.0152	3.19138	2.27033	8.36837	5.10109	2.13277	7.15356	3.96004	4.28476	4.96049
3608	1	23	23	21	Q6P8X1	Snx6	47.3	46.648		41	21	44	26	35	25	8	2	11	3	6	2	14	7	13	6	9	7		36.6007	22.8201	38.0217	24.902	32.7719	20.8915	8.31164	2.20116	11.0279	3.19138	6.81098	2.09209	14.2831	7.4647	13.2852	5.94006	9.64072	6.94469
3941	3	33	33	32	Q8BG67	Efr3a	43.5	92.612		0	0	2	0	0	1	6	4	5	8	5	2	36	39	48	42	46	36		0	0	1.72826	0	0	0.835661	6.23373	4.40232	5.01267	8.51035	5.67582	2.09209	36.7279	41.5891	49.053	41.5804	49.2748	35.7155
4183	1	13	13	13	Q8BUV8	Gpr107	21.6	62.055		4	5	6	3	3	6	13	15	8	20	11	10	23	28	27	34	33	31		3.5708	5.43336	5.18477	2.87331	2.80902	5.01396	13.5064	16.5087	8.02027	21.2759	12.4868	10.4605	23.465	29.8588	27.5923	33.6603	35.3493	30.755
5588	2	19	19	19	Q9CY64	Blvra	64.7	33.524		27	19	30	28	28	26	7	8	7	7	8	7	12	10	13	13	17	13		24.1029	20.6468	25.9239	26.8176	26.2176	21.7272	7.27269	8.80465	7.01774	7.44656	9.08131	7.32233	12.2426	10.6639	13.2852	12.8701	18.2102	12.8973
226	5	15	15	15	A2AMC3	Pofut1	52	40.02		7	6	5	6	6	7	17	12	14	29	22	15	23	18	20	27	14	31		6.24889	6.52004	4.32065	5.74662	5.61805	5.84963	17.6622	13.207	14.0355	30.85	24.9736	15.6907	23.465	19.195	20.4387	26.7303	14.9967	30.755
2230	1	25	18	18	P50396	Gdi1	53.5	50.521		22	13	24	22	25	26	14	8	13	8	6	6	15	16	18	15	14	14		19.6394	14.1267	20.7391	21.0709	23.4085	21.7272	14.5454	8.80465	13.0329	8.51035	6.81098	6.27628	15.3033	17.0622	18.3949	14.8502	14.9967	13.8894
3292	1	28	28	28	Q61024	Asns	54	64.282		15	15	19	48	19	42	4	4	6	10	4	8	7	12	10	22	14	20		13.3905	16.3001	16.4185	45.973	17.7905	35.0978	4.15582	4.40232	6.0152	10.6379	4.54065	8.36837	7.14153	12.7966	10.2194	21.7802	14.9967	19.842
1524	2	16	16	16	O70152	Dpm1	51.5	29.174		11	10	12	7	7	7	18	17	21	14	14	23	25	14	19	19	14	26		9.81969	10.8667	10.3695	6.70439	6.55439	5.84963	18.7012	18.7099	21.0532	14.8931	15.8923	24.0591	25.5055	14.9294	19.4168	18.8102	14.9967	25.7945
1727	2	11	11	11	Q5NCU4	Sparc	44.2	34.322		5	7	4	4	5	6	20	26	13	26	20	23	20	24	13	24	17	21		4.46349	7.60671	3.45652	3.83108	4.68171	5.01396	20.7791	28.6151	13.0329	27.6586	22.7033	24.0591	20.4044	25.5933	13.2852	23.7602	18.2102	20.8341
2315	3	14	12	9	P55258	Rab8a;Rab3b	54.6	23.668		17	9	11	8	15	10	8	12	20	10	14	9	21	29	21	18	28	18		15.1759	9.78005	9.50542	7.66216	14.0451	8.35661	8.31164	13.207	20.0507	10.6379	15.8923	9.41442	21.4246	30.9252	21.4607	17.8202	29.9933	17.8578
5028	2	34	34	32	Q91Z67	Srgap2	43	120.8		10	4	6	1	4	8	10	11	1	11	6	4	34	26	27	46	37	32		8.92699	4.34669	5.18477	0.95777	3.74537	6.68529	10.3896	12.1064	1.00253	11.7017	6.81098	4.18419	34.6874	27.726	27.5923	45.5405	39.6341	31.7471
795	9	11	11	11	E9PYN1	Cadm1	32.1	51.688		3	0	8	4	4	1	15	12	14	11	17	12	38	24	38	22	26	28		2.6781	0	6.91303	3.83108	3.74537	0.835661	15.5843	13.207	14.0355	11.7017	19.2978	12.5526	38.7683	25.5933	38.8336	21.7802	27.851	27.7787
1172	1	12	12	12	G3X8U3	2210016F16Rik	38.2	38.615		20	19	20	27	20	19	13	11	10	14	10	10	15	14	12	12	16	15		17.854	20.6468	17.2826	25.8598	18.7268	15.8776	13.5064	12.1064	10.0253	14.8931	11.3516	10.4605	15.3033	14.9294	12.2632	11.8801	17.1391	14.8815
1670	2	9	9	9	P01867-2	Igh-3	32.8	36.587		2	9	2	1	1	2	22	31	22	14	10	19	25	33	33	15	15	21		1.7854	9.78005	1.72826	0.95777	0.936341	1.67132	22.857	34.118	22.0557	14.8931	11.3516	19.8749	25.5055	35.1907	33.7239	14.8502	16.0679	20.8341
3286	3	18	18	10	Q60973	Rbbp7	58.4	47.789		36	23	35	46	47	46	4	1	2	5	0	1	7	4	4	4	4	8		32.1372	24.9935	30.2445	44.0574	44.008	38.4404	4.15582	1.10058	2.00507	5.31897	0	1.04605	7.14153	4.26554	4.08775	3.96004	4.28476	7.93678
5547	1	9	9	9	Q9CX00	Ist1	19.9	39.468		8	6	10	7	7	9	9	14	11	16	12	11	23	26	25	31	26	26		7.14159	6.52004	8.64129	6.70439	6.55439	7.52095	9.3506	15.4081	11.0279	17.0207	13.622	11.5065	23.465	27.726	25.5484	30.6903	27.851	25.7945
355	2	53	53	50	B1ASP2	Jak1	49.3	133.35		0	0	1	0	2	1	3	5	2	11	8	2	37	31	37	53	42	41		0	0	0.864129	0	1.87268	0.835661	3.11687	5.5029	2.00507	11.7017	9.08131	2.09209	37.7481	33.058	37.8117	52.4705	44.99	40.676
1357	4	18	18	14	O08677-2	Kng1	47.9	47.898		3	2	1	0	2	1	20	18	21	16	12	17	32	21	33	18	22	37		2.6781	2.17335	0.864129	0	1.87268	0.835661	20.7791	19.8105	21.0532	17.0207	13.622	17.7828	32.647	22.3941	33.7239	17.8202	23.5662	36.7076
2496	1	10	10	10	P62774	Mtpn	68.6	12.861		18	13	31	16	20	17	15	12	17	13	10	12	16	14	13	13	14	12		16.0686	14.1267	26.788	15.3243	18.7268	14.2062	15.5843	13.207	17.0431	13.8293	11.3516	12.5526	16.3235	14.9294	13.2852	12.8701	14.9967	11.9052
6505	2	47	47	40	Q9Z1T1	Ap3b1;Ap3b2	38.9	122.74		36	16	44	29	40	50	4	3	11	4	6	3	4	3	7	3	7	6		32.1372	17.3868	38.0217	27.7753	37.4537	41.783	4.15582	3.30174	11.0279	4.25518	6.81098	3.13814	4.08087	3.19916	7.15356	2.97003	7.49834	5.95259
1495	1	12	12	12	O54984	Asna1	43.4	38.822		31	14	32	23	21	17	10	5	15	8	7	7	18	12	15	12	13	15		27.6737	15.2134	27.6521	22.0287	19.6632	14.2062	10.3896	5.5029	15.038	8.51035	7.94614	7.32233	18.3639	12.7966	15.3291	11.8801	13.9255	14.8815
1744	1	9	9	9	P08207	S100a10	58.8	11.186		20	10	14	12	15	9	12	16	12	15	13	13	25	22	15	14	23	15		17.854	10.8667	12.0978	11.4932	14.0451	7.52095	12.4675	17.6093	12.0304	15.9569	14.7571	13.5986	25.5055	23.4605	15.3291	13.8601	24.6374	14.8815
3413	1	20	20	20	Q62192	Cd180	29.5	74.302		2	5	2	0	4	4	16	17	12	16	17	12	22	43	21	37	23	22		1.7854	5.43336	1.72826	0	3.74537	3.34264	16.6233	18.7099	12.0304	17.0207	19.2978	12.5526	22.4448	45.8546	21.4607	36.6304	24.6374	21.8262
4663	1	17	17	17	Q8R164	Bphl	64.6	32.851		16	13	16	7	7	8	32	36	32	28	35	31	5	1	2	1	4	1		14.2832	14.1267	13.8261	6.70439	6.55439	6.68529	33.2466	39.6209	32.0811	29.7862	39.7307	32.4274	5.10109	1.06639	2.04387	0.99001	4.28476	0.992098
6284	1	15	15	15	Q9QYB1	Clic4	66.4	28.729		19	13	18	20	25	25	6	5	8	10	10	4	17	17	18	16	26	18		16.9613	14.1267	15.5543	19.1554	23.4085	20.8915	6.23373	5.5029	8.02027	10.6379	11.3516	4.18419	17.3437	18.1286	18.3949	15.8402	27.851	17.8578
3572	2	10	10	10	Q6P069-2	Sri	54.6	20.296		13	7	15	11	17	14	9	8	12	10	11	6	24	28	22	23	21	23		11.6051	7.60671	12.9619	10.5355	15.9178	11.6993	9.3506	8.80465	12.0304	10.6379	12.4868	6.27628	24.4852	29.8588	22.4826	22.7702	22.495	22.8183
5192	2	28	28	28	Q99KC8	Vwa5a;AW551984	41.1	87.142		36	17	29	15	40	29	11	5	6	5	8	5	16	12	12	7	12	9		32.1372	18.4734	25.0597	14.3666	37.4537	24.2342	11.4285	5.5029	6.0152	5.31897	9.08131	5.23023	16.3235	12.7966	12.2632	6.93007	12.8543	8.92888
4652	2	26	26	26	Q8R0X7	Sgpl1	46.1	63.676		30	22	28	28	35	28	8	3	7	7	9	7	9	8	15	5	13	11		26.781	23.9068	24.1956	26.8176	32.7719	23.3985	8.31164	3.30174	7.01774	7.44656	10.2165	7.32233	9.18197	8.53109	15.3291	4.95005	13.9255	10.9131
6033	7	24	24	24	Q9EPL9	Acox3	42.7	78.403		0	3	2	3	2	1	13	25	6	22	18	15	24	25	22	34	35	23		0	3.26002	1.72826	2.87331	1.87268	0.835661	13.5064	27.5145	6.0152	23.4035	20.4329	15.6907	24.4852	26.6597	22.4826	33.6603	37.4917	22.8183
6215	4	32	32	30	Q9JLB0-2	Mpp6	56.2	60.924		4	1	7	4	2	4	4	4	5	7	10	2	30	35	34	39	40	40		3.5708	1.08667	6.0489	3.83108	1.87268	3.34264	4.15582	4.40232	5.01267	7.44656	11.3516	2.09209	30.6066	37.3235	34.7459	38.6104	42.8476	39.6839
841	2	44	43	43	E9Q236	Abcc4	31.7	148.89		2	1	4	0	3	4	12	10	15	19	9	9	22	20	40	34	35	32		1.7854	1.08667	3.45652	0	2.80902	3.34264	12.4675	11.0058	15.038	20.2121	10.2165	9.41442	22.4448	21.3277	40.8775	33.6603	37.4917	31.7471
3338	2	13	13	5	Q61411	Hras	65.1	21.298		5	2	3	2	2	5	7	14	7	15	10	10	32	30	31	28	31	37		4.46349	2.17335	2.59239	1.91554	1.87268	4.1783	7.27269	15.4081	7.01774	15.9569	11.3516	10.4605	32.647	31.9916	31.68	27.7203	33.2069	36.7076
5487	1	13	13	13	Q9CR61	Ndufb7	73	16.331		10	7	11	9	4	6	31	28	24	27	34	26	9	12	8	9	13	3		8.92699	7.60671	9.50542	8.61993	3.74537	5.01396	32.2076	30.8163	24.0608	28.7224	38.5955	27.1972	9.18197	12.7966	8.1755	8.91009	13.9255	2.97629
1075	4	43	43	1	F8VPR2	Fmnl2	40.1	122.91		6	1	10	2	6	8	4	2	2	3	3	1	36	20	40	41	42	43		5.35619	1.08667	8.64129	1.91554	5.61805	6.68529	4.15582	2.20116	2.00507	3.19138	3.40549	1.04605	36.7279	21.3277	40.8775	40.5904	44.99	42.6602
2100	1	31	31	31	P36552	Cpox	68.8	49.714		6	10	5	13	9	10	34	36	28	35	18	45	5	3	4	4	2	3		5.35619	10.8667	4.32065	12.451	8.42707	8.35661	35.3245	39.6209	28.0709	37.2328	20.4329	47.0721	5.10109	3.19916	4.08775	3.96004	2.14238	2.97629
2156	1	9	9	9	P45878	Fkbp2	58.6	15.344		9	7	7	9	8	7	18	17	14	21	20	23	24	18	16	18	12	22		8.03429	7.60671	6.0489	8.61993	7.49073	5.84963	18.7012	18.7099	14.0355	22.3397	22.7033	24.0591	24.4852	19.195	16.351	17.8202	12.8543	21.8262
5945	1	14	14	14	Q9DBP5	Cmpk1	65.8	22.165		27	20	27	22	36	26	7	7	10	7	7	7	12	9	11	8	15	12		24.1029	21.7335	23.3315	21.0709	33.7083	21.7272	7.27269	7.70407	10.0253	7.44656	7.94614	7.32233	12.2426	9.59748	11.2413	7.92008	16.0679	11.9052
6110	1	11	11	11	Q9ET22	Dpp7	24.3	56.253		17	15	14	8	12	10	20	16	13	17	21	9	23	12	16	14	20	13		15.1759	16.3001	12.0978	7.66216	11.2361	8.35661	20.7791	17.6093	13.0329	18.0845	23.8384	9.41442	23.465	12.7966	16.351	13.8601	21.4238	12.8973
1721	4	45	45	42	P06795	Abcb1b;Abcb1a;Abcb4	37.1	140.99		1	0	1	3	1	1	9	11	12	13	8	17	24	34	33	33	25	43		0.892699	0	0.864129	2.87331	0.936341	0.835661	9.3506	12.1064	12.0304	13.8293	9.08131	17.7828	24.4852	36.2571	33.7239	32.6703	26.7798	42.6602
2466	1	6	6	6	P62267	Rps23	30.1	15.807		19	13	17	15	21	19	14	8	17	8	11	16	16	10	15	17	19	14		16.9613	14.1267	14.6902	14.3666	19.6632	15.8776	14.5454	8.80465	17.0431	8.51035	12.4868	16.7367	16.3235	10.6639	15.3291	16.8302	20.3526	13.8894
1276	5	15	15	15	H3BKH6	Esd	60.3	32.829		26	26	24	28	27	20	10	5	7	8	7	7	13	12	10	11	15	12		23.2102	28.2535	20.7391	26.8176	25.2812	16.7132	10.3896	5.5029	7.01774	8.51035	7.94614	7.32233	13.2628	12.7966	10.2194	10.8901	16.0679	11.9052
3782	2	27	27	27	Q7TQ48	Srl	40.5	99.183		0	0	0	0	5	0	0	0	0	13	10	7	0	3	0	78	88	64		0	0	0	0	4.68171	0	0	0	0	13.8293	11.3516	7.32233	0	3.19916	0	77.2208	94.2648	63.4943
4714	1	23	23	23	Q8R3F5	Mcat	63	41.928		12	18	9	11	9	9	30	29	29	28	34	39	1	3	2	2	2	1		10.7124	19.5601	7.77716	10.5355	8.42707	7.52095	31.1687	31.9168	29.0735	29.7862	38.5955	40.7958	1.02022	3.19916	2.04387	1.98002	2.14238	0.992098
5009	1	27	27	27	Q91YP2	Nln	41.9	80.428		13	13	13	11	8	16	22	29	27	27	36	35	0	4	4	4	2	4		11.6051	14.1267	11.2337	10.5355	7.49073	13.3706	22.857	31.9168	27.0684	28.7224	40.8659	36.6116	0	4.26554	4.08775	3.96004	2.14238	3.96839
5985	1	14	14	14	Q9DCH4	Eif3f	46.3	37.984		24	10	36	26	26	32	12	9	13	9	7	9	8	9	13	7	10	8		21.4248	10.8667	31.1086	24.902	24.3449	26.7411	12.4675	9.90523	13.0329	9.57415	7.94614	9.41442	8.16175	9.59748	13.2852	6.93007	10.7119	7.93678
6021	1	10	10	10	Q9EP72	Emc7	51.5	26.31		11	8	6	7	5	7	20	20	20	24	22	24	17	21	15	14	10	17		9.81969	8.69338	5.18477	6.70439	4.68171	5.84963	20.7791	22.0116	20.0507	25.5311	24.9736	25.1051	17.3437	22.3941	15.3291	13.8601	10.7119	16.8657
6023	1	26	26	26	Q9EP89	Lactb	52.3	60.705		12	4	8	8	10	7	34	29	38	29	38	43	1	0	2	2	2	1		10.7124	4.34669	6.91303	7.66216	9.36341	5.84963	35.3245	31.9168	38.0963	30.85	43.1362	44.98	1.02022	0	2.04387	1.98002	2.14238	0.992098
1178	6	43	43	43	G3X8X6	Siglec1	33.2	183.57		1	1	1	0	0	0	26	34	18	11	12	18	19	52	24	15	18	17		0.892699	1.08667	0.864129	0	0	0	27.0128	37.4198	18.0456	11.7017	13.622	18.8288	19.3841	55.4521	24.5265	14.8502	19.2814	16.8657
5612	3	20	20	19	Q9CZ30	Ola1	55.3	44.729		26	21	29	25	31	33	8	3	7	5	4	4	13	9	14	12	13	10		23.2102	22.8201	25.0597	23.9443	29.0266	27.5768	8.31164	3.30174	7.01774	5.31897	4.54065	4.18419	13.2628	9.59748	14.3071	11.8801	13.9255	9.92098
1123	3	14	4	2	F8WIX8	Hist1h2al;Hist2h2aa1;Hist2h2ac	58.4	13.607		20	17	23	17	21	20	11	12	13	6	8	15	25	12	21	6	6	13		17.854	18.4734	19.875	16.2821	19.6632	16.7132	11.4285	13.207	13.0329	6.38277	9.08131	15.6907	25.5055	12.7966	21.4607	5.94006	6.42714	12.8973
2025	1	9	9	8	P29699	Ahsg	31	37.325		8	4	5	2	2	1	29	17	35	20	12	15	23	17	31	18	11	16		7.14159	4.34669	4.32065	1.91554	1.87268	0.835661	30.1297	18.7099	35.0887	21.2759	13.622	15.6907	23.465	18.1286	31.68	17.8202	11.7831	15.8736
3805	2	7	7	7	Q80SZ7	Gng5	91.2	7.3184		13	7	11	8	12	7	9	16	12	17	8	17	18	28	14	22	22	25		11.6051	7.60671	9.50542	7.66216	11.2361	5.84963	9.3506	17.6093	12.0304	18.0845	9.08131	17.7828	18.3639	29.8588	14.3071	21.7802	23.5662	24.8024
5231	2	13	13	13	Q99LB4	Capg	60.5	38.768		34	23	24	26	35	21	5	6	5	6	6	5	13	12	12	12	12	9		30.3518	24.9935	20.7391	24.902	32.7719	17.5489	5.19478	6.60349	5.01267	6.38277	6.81098	5.23023	13.2628	12.7966	12.2632	11.8801	12.8543	8.92888
5810	2	29	29	29	Q9D6Z1	Nop56	48.1	64.464		43	31	51	53	34	50	0	1	2	0	1	0	0	0	0	0	0	0		38.3861	33.6869	44.0706	50.7618	31.8356	41.783	0	1.10058	2.00507	0	1.13516	0	0	0	0	0	0	0
1006	3	51	51	51	E9QN70	Lamb1	32.1	202.44		1	3	2	1	6	1	43	28	21	15	29	21	36	6	19	9	12	12		0.892699	3.26002	1.72826	0.95777	5.61805	0.835661	44.6751	30.8163	21.0532	15.9569	32.9197	21.967	36.7279	6.39832	19.4168	8.91009	12.8543	11.9052
1426	3	27	27	27	O35382	Exoc4	34.3	110.54		15	6	19	15	14	19	7	10	9	13	9	6	21	16	23	21	20	22		13.3905	6.52004	16.4185	14.3666	13.1088	15.8776	7.27269	11.0058	9.0228	13.8293	10.2165	6.27628	21.4246	17.0622	23.5046	20.7902	21.4238	21.8262
3801	1	18	18	8	Q80SW1	Ahcyl1	38.5	58.951		11	10	10	12	17	14	8	8	9	10	11	5	22	22	26	24	22	24		9.81969	10.8667	8.64129	11.4932	15.9178	11.6993	8.31164	8.80465	9.0228	10.6379	12.4868	5.23023	22.4448	23.4605	26.5704	23.7602	23.5662	23.8104
4961	1	36	36	1	Q91WQ3	Yars	63.6	59.105		20	20	15	29	26	31	7	9	6	11	7	11	7	12	10	11	10	23		17.854	21.7335	12.9619	27.7753	24.3449	25.9055	7.27269	9.90523	6.0152	11.7017	7.94614	11.5065	7.14153	12.7966	10.2194	10.8901	10.7119	22.8183
4990	1	21	21	21	Q91XV3	Basp1	93.8	22.086		15	7	13	8	16	6	8	9	13	6	5	6	30	24	35	19	21	24		13.3905	7.60671	11.2337	7.66216	14.9815	5.01396	8.31164	9.90523	13.0329	6.38277	5.67582	6.27628	30.6066	25.5933	35.7678	18.8102	22.495	23.8104
6072	2	35	35	35	Q9ER72	Cars	49.8	94.859		20	17	28	46	21	47	5	3	6	7	5	3	6	5	10	14	6	16		17.854	18.4734	24.1956	44.0574	19.6632	39.2761	5.19478	3.30174	6.0152	7.44656	5.67582	3.13814	6.12131	5.33193	10.2194	13.8601	6.42714	15.8736
6487	1	19	19	19	Q9Z1D1	Eif3g	58.8	35.638		31	16	36	32	31	39	7	5	9	4	4	5	8	6	10	9	4	9		27.6737	17.3868	31.1086	30.6487	29.0266	32.5908	7.27269	5.5029	9.0228	4.25518	4.54065	5.23023	8.16175	6.39832	10.2194	8.91009	4.28476	8.92888
859	4	30	30	30	E9Q3Q6	Alcam	50.5	63.668		1	0	2	0	0	0	26	10	32	11	14	12	38	13	49	14	30	12		0.892699	0	1.72826	0	0	0	27.0128	11.0058	32.0811	11.7017	15.8923	12.5526	38.7683	13.863	50.0749	13.8601	32.1357	11.9052
2414	2	17	17	17	P61022	Chp1	90.3	22.432		6	0	6	4	4	3	14	16	11	17	13	9	28	26	25	24	36	22		5.35619	0	5.18477	3.83108	3.74537	2.50698	14.5454	17.6093	11.0279	18.0845	14.7571	9.41442	28.5661	27.726	25.5484	23.7602	38.5629	21.8262
5276	2	18	18	2	Q99M87	Dnaja3	46.9	52.443		12	12	12	9	5	11	31	26	39	31	32	44	0	0	0	0	0	0		10.7124	13.0401	10.3695	8.61993	4.68171	9.19227	32.2076	28.6151	39.0988	32.9776	36.3252	46.026	0	0	0	0	0	0
5957	1	20	20	16	Q9DBZ1-2	Ikbip	54.2	38.476		7	7	8	6	8	5	18	21	18	23	21	15	17	13	21	19	19	18		6.24889	7.60671	6.91303	5.74662	7.49073	4.1783	18.7012	23.1122	18.0456	24.4673	23.8384	15.6907	17.3437	13.863	21.4607	18.8102	20.3526	17.8578
6127	1	28	28	1	Q9JHS4	Clpx	48.3	69.228		19	26	19	16	9	12	22	20	32	23	28	38	0	0	0	0	0	0		16.9613	28.2535	16.4185	15.3243	8.42707	10.0279	22.857	22.0116	32.0811	24.4673	31.7846	39.7498	0	0	0	0	0	0
1117	2	61	61	61	F8WIE5	Hectd1	30.6	289.23		20	11	30	20	22	57	7	4	7	4	2	4	12	6	21	6	13	17		17.854	11.9534	25.9239	19.1554	20.5995	47.6327	7.27269	4.40232	7.01774	4.25518	2.27033	4.18419	12.2426	6.39832	21.4607	5.94006	13.9255	16.8657
3335	1	15	15	15	Q61335	Bcap31	47.3	27.956		27	11	26	19	27	22	9	4	8	12	11	2	14	9	13	13	20	16		24.1029	11.9534	22.4674	18.1976	25.2812	18.3845	9.3506	4.40232	8.02027	12.7655	12.4868	2.09209	14.2831	9.59748	13.2852	12.8701	21.4238	15.8736
6488	1	33	33	33	Q9Z1F9	Uba2	59.4	70.568		34	16	45	43	50	62	3	0	2	0	0	1	1	2	1	2	0	1		30.3518	17.3868	38.8858	41.1841	46.8171	51.811	3.11687	0	2.00507	0	0	1.04605	1.02022	2.13277	1.02194	1.98002	0	0.992098
6494	4	32	32	32	Q9Z1M0	P2rx7	46.2	68.388		0	1	0	0	2	0	12	11	11	10	11	9	33	34	34	30	29	36		0	1.08667	0	0	1.87268	0	12.4675	12.1064	11.0279	10.6379	12.4868	9.41442	33.6672	36.2571	34.7459	29.7003	31.0645	35.7155
537	3	42	42	42	D3YVL0	Mov10	48.2	113.6		13	5	17	13	12	18	8	6	10	6	7	6	14	25	38	22	17	25		11.6051	5.43336	14.6902	12.451	11.2361	15.0419	8.31164	6.60349	10.0253	6.38277	7.94614	6.27628	14.2831	26.6597	38.8336	21.7802	18.2102	24.8024
6173	1	7	7	7	Q9JJI8	Rpl38	52.9	8.2038		23	14	23	20	28	24	14	6	15	13	11	10	10	7	9	13	15	7		20.5321	15.2134	19.875	19.1554	26.2176	20.0559	14.5454	6.60349	15.038	13.8293	12.4868	10.4605	10.2022	7.4647	9.19743	12.8701	16.0679	6.94469
1518	1	22	22	22	O55222	Ilk	51.8	51.373		15	15	17	13	18	14	2	5	9	9	6	4	15	22	21	27	23	26		13.3905	16.3001	14.6902	12.451	16.8541	11.6993	2.07791	5.5029	9.0228	9.57415	6.81098	4.18419	15.3033	23.4605	21.4607	26.7303	24.6374	25.7945
4826	1	4	4	4	Q8VDP6	Cdipt	21.1	23.599		12	8	13	7	7	11	7	16	12	15	20	18	16	21	16	27	20	15		10.7124	8.69338	11.2337	6.70439	6.55439	9.19227	7.27269	17.6093	12.0304	15.9569	22.7033	18.8288	16.3235	22.3941	16.351	26.7303	21.4238	14.8815
5005	3	25	25	25	Q91YM4	Tbrg4	49.4	71.513		12	21	10	16	5	16	24	24	33	25	33	42	0	0	0	0	0	0		10.7124	22.8201	8.64129	15.3243	4.68171	13.3706	24.9349	26.4139	33.0836	26.5949	37.4604	43.934	0	0	0	0	0	0
5556	6	8	8	8	Q9CXE7	Tmed5	38.4	26.172		4	3	5	4	2	4	12	18	12	21	13	18	20	25	19	25	25	31		3.5708	3.26002	4.32065	3.83108	1.87268	3.34264	12.4675	19.8105	12.0304	22.3397	14.7571	18.8288	20.4044	26.6597	19.4168	24.7503	26.7798	30.755
828	1	12	12	12	E9Q137	Tex264	39.8	33.589		8	9	8	3	5	3	16	23	18	18	18	14	18	24	16	18	20	21		7.14159	9.78005	6.91303	2.87331	4.68171	2.50698	16.6233	25.3134	18.0456	19.1483	20.4329	14.6447	18.3639	25.5933	16.351	17.8202	21.4238	20.8341
1359	1	16	16	16	O08692	Ngp	70.7	19.331		11	19	12	10	29	17	11	19	8	9	24	10	15	19	13	10	14	10		9.81969	20.6468	10.3695	9.5777	27.1539	14.2062	11.4285	20.911	8.02027	9.57415	27.2439	10.4605	15.3033	20.2613	13.2852	9.9001	14.9967	9.92098
2713	1	36	36	36	P97927	Lama4	24.6	201.82		1	2	1	0	2	1	27	12	20	30	25	15	21	16	21	27	19	20		0.892699	2.17335	0.864129	0	1.87268	0.835661	28.0518	13.207	20.0507	31.9138	28.3791	15.6907	21.4246	17.0622	21.4607	26.7303	20.3526	19.842
2883	1	30	30	30	Q3THK7	Gmps	50.5	76.723		33	18	43	37	40	58	2	0	1	2	1	4	7	2	3	3	2	4		29.4591	19.5601	37.1575	35.4375	37.4537	48.4683	2.07791	0	1.00253	2.12759	1.13516	4.18419	7.14153	2.13277	3.06581	2.97003	2.14238	3.96839
5288	5	37	37	37	Q99MR6-3	Srrt	38.5	99.438		43	25	39	43	47	60	0	0	2	0	0	1	0	0	0	0	0	0		38.3861	27.1668	33.701	41.1841	44.008	50.1396	0	0	2.00507	0	0	1.04605	0	0	0	0	0	0
78	3	20	20	20	A0A0A6YX18	Atp6v1h	48.4	54.108		28	14	21	23	27	28	10	3	11	4	13	5	14	7	14	11	19	7		24.9956	15.2134	18.1467	22.0287	25.2812	23.3985	10.3896	3.30174	11.0279	4.25518	14.7571	5.23023	14.2831	7.4647	14.3071	10.8901	20.3526	6.94469
227	6	19	19	19	A2AMH5	Slc44a1	27.3	73.044		1	1	1	1	0	0	9	16	11	12	7	11	26	37	31	27	39	29		0.892699	1.08667	0.864129	0.95777	0	0	9.3506	17.6093	11.0279	12.7655	7.94614	11.5065	26.5257	39.4563	31.68	26.7303	41.7764	28.7708
1500	1	10	9	9	O55022	Pgrmc1	39	21.694		10	9	14	9	9	11	15	20	14	11	14	12	18	21	18	20	16	18		8.92699	9.78005	12.0978	8.61993	8.42707	9.19227	15.5843	22.0116	14.0355	11.7017	15.8923	12.5526	18.3639	22.3941	18.3949	19.8002	17.1391	17.8578
1969	1	43	29	29	P26040	Ezr	55.1	69.406		28	10	16	14	20	15	7	4	7	4	8	3	21	16	17	24	23	22		24.9956	10.8667	13.8261	13.4088	18.7268	12.5349	7.27269	4.40232	7.01774	4.25518	9.08131	3.13814	21.4246	17.0622	17.3729	23.7602	24.6374	21.8262
2727	1	19	19	19	Q00493	Cpe	46.2	53.255		3	1	3	0	1	0	17	18	12	15	9	14	30	23	29	35	26	23		2.6781	1.08667	2.59239	0	0.936341	0	17.6622	19.8105	12.0304	15.9569	10.2165	14.6447	30.6066	24.5269	29.6362	34.6504	27.851	22.8183
3710	3	7	7	7	Q6ZWV7	Rpl35;Gm10269;Gm8444	36.6	14.552		20	8	23	17	19	18	13	11	15	8	12	12	14	7	17	11	19	15		17.854	8.69338	19.875	16.2821	17.7905	15.0419	13.5064	12.1064	15.038	8.51035	13.622	12.5526	14.2831	7.4647	17.3729	10.8901	20.3526	14.8815
1763	1	18	18	18	P09671	Sod2	72.5	24.603		15	15	14	9	7	14	29	31	29	24	28	30	3	3	3	2	0	2		13.3905	16.3001	12.0978	8.61993	6.55439	11.6993	30.1297	34.118	29.0735	25.5311	31.7846	31.3814	3.06066	3.19916	3.06581	1.98002	0	1.9842
2047	1	21	21	14	P31938	Map2k1	47.3	43.474		25	15	29	25	31	34	6	5	11	4	5	4	15	7	11	9	11	11		22.3175	16.3001	25.0597	23.9443	29.0266	28.4125	6.23373	5.5029	11.0279	4.25518	5.67582	4.18419	15.3033	7.4647	11.2413	8.91009	11.7831	10.9131
2565	2	37	3	1	P68369	Tuba1a;Tuba3a	84.3	50.135		18	15	20	16	19	14	17	13	17	9	10	13	13	12	15	11	13	13		16.0686	16.3001	17.2826	15.3243	17.7905	11.6993	17.6622	14.3076	17.0431	9.57415	11.3516	13.5986	13.2628	12.7966	15.3291	10.8901	13.9255	12.8973
3786	2	17	17	17	Q7TQI3	Otub1	62.7	31.27		21	10	19	30	27	24	6	6	6	7	7	6	16	12	15	17	15	14		18.7467	10.8667	16.4185	28.7331	25.2812	20.0559	6.23373	6.60349	6.0152	7.44656	7.94614	6.27628	16.3235	12.7966	15.3291	16.8302	16.0679	13.8894
3952	2	25	25	25	Q8BGD9	Eif4b	43	68.839		25	17	27	30	39	53	3	5	5	3	4	3	9	5	16	5	2	7		22.3175	18.4734	23.3315	28.7331	36.5173	44.29	3.11687	5.5029	5.01267	3.19138	4.54065	3.13814	9.18197	5.33193	16.351	4.95005	2.14238	6.94469
5508	2	11	11	11	Q9CRG1	Tm7sf3	18.4	63.25		5	4	5	2	4	5	22	20	16	23	19	17	18	17	16	22	26	17		4.46349	4.34669	4.32065	1.91554	3.74537	4.1783	22.857	22.0116	16.0405	24.4673	21.5681	17.7828	18.3639	18.1286	16.351	21.7802	27.851	16.8657
6340	1	18	18	18	Q9R0N0	Galk1	36.5	42.295		28	11	31	27	28	29	9	7	14	4	5	7	11	7	13	10	5	11		24.9956	11.9534	26.788	25.8598	26.2176	24.2342	9.3506	7.70407	14.0355	4.25518	5.67582	7.32233	11.2224	7.4647	13.2852	9.9001	5.35595	10.9131
1924	1	23	16	15	P21279	Gnaq	59.3	42.158		5	1	4	3	3	2	13	9	8	13	11	13	18	34	30	29	35	25		4.46349	1.08667	3.45652	2.87331	2.80902	1.67132	13.5064	9.90523	8.02027	13.8293	12.4868	13.5986	18.3639	36.2571	30.6581	28.7103	37.4917	24.8024
2039	2	18	18	18	P31230	Aimp1	79.7	33.997		25	12	21	24	21	36	10	8	10	12	5	11	15	7	12	11	6	10		22.3175	13.0401	18.1467	22.9865	19.6632	30.0838	10.3896	8.80465	10.0253	12.7655	5.67582	11.5065	15.3033	7.4647	12.2632	10.8901	6.42714	9.92098
1982	1	8	8	8	P26883	Fkbp1a	55.6	11.922		24	9	23	17	19	19	14	9	9	7	10	8	14	15	16	15	11	16		21.4248	9.78005	19.875	16.2821	17.7905	15.8776	14.5454	9.90523	9.0228	7.44656	11.3516	8.36837	14.2831	15.9958	16.351	14.8502	11.7831	15.8736
3678	1	15	15	12	Q6WVG3	Kctd12	49.8	35.892		11	9	5	10	9	9	8	8	6	14	7	9	29	27	22	25	16	31		9.81969	9.78005	4.32065	9.5777	8.42707	7.52095	8.31164	8.80465	6.0152	14.8931	7.94614	9.41442	29.5863	28.7924	22.4826	24.7503	17.1391	30.755
4335	2	16	16	16	Q8C7K6	Pcyox1l	37.2	54.874		6	10	5	5	4	5	11	19	10	19	16	13	22	27	18	28	14	23		5.35619	10.8667	4.32065	4.78885	3.74537	4.1783	11.4285	20.911	10.0253	20.2121	18.1626	13.5986	22.4448	28.7924	18.3949	27.7203	14.9967	22.8183
4916	2	19	19	19	Q91VN4	Chchd6	58.2	29.852		8	6	8	15	14	12	36	23	36	25	24	40	3	1	0	1	2	1		7.14159	6.52004	6.91303	14.3666	13.1088	10.0279	37.4024	25.3134	36.0912	26.5949	27.2439	41.8419	3.06066	1.06639	0	0.99001	2.14238	0.992098
1159	2	15	15	15	G3UYZ1	Igsf8	41.8	58.131		1	0	0	0	0	0	11	11	14	12	11	8	32	23	33	33	34	31		0.892699	0	0	0	0	0	11.4285	12.1064	14.0355	12.7655	12.4868	8.36837	32.647	24.5269	33.7239	32.6703	36.4205	30.755
3432	7	24	24	24	Q62419	Sh3gl1;Sh3gl2;Sh3gl3	60.9	41.518		8	3	6	7	9	9	1	3	4	6	1	2	22	35	38	40	18	42		7.14159	3.26002	5.18477	6.70439	8.42707	7.52095	1.03896	3.30174	4.01014	6.38277	1.13516	2.09209	22.4448	37.3235	38.8336	39.6004	19.2814	41.6681
4972	3	28	28	28	Q91X88-2	Pomgnt1	52.2	72.067		2	2	0	0	0	1	20	20	8	24	18	17	29	27	15	34	12	25		1.7854	2.17335	0	0	0	0.835661	20.7791	22.0116	8.02027	25.5311	20.4329	17.7828	29.5863	28.7924	15.3291	33.6603	12.8543	24.8024
5055	7	14	14	14	Q921F2	Tardbp	43	44.547		39	25	42	36	33	44	2	3	7	2	2	4	4	3	2	2	1	3		34.8153	27.1668	36.2934	34.4797	30.8993	36.7691	2.07791	3.30174	7.01774	2.12759	2.27033	4.18419	4.08087	3.19916	2.04387	1.98002	1.07119	2.97629
5241	1	25	25	25	Q99LF4	Rtcb	52.7	55.249		30	18	36	34	33	36	7	6	9	5	7	5	2	5	5	5	5	6		26.781	19.5601	31.1086	32.5642	30.8993	30.0838	7.27269	6.60349	9.0228	5.31897	7.94614	5.23023	2.04044	5.33193	5.10968	4.95005	5.35595	5.95259
5336	1	9	9	9	Q9CPT4	Mydgf	47	17.982		9	6	9	9	8	10	16	18	16	18	17	19	17	18	14	20	14	16		8.03429	6.52004	7.77716	8.61993	7.49073	8.35661	16.6233	19.8105	16.0405	19.1483	19.2978	19.8749	17.3437	19.195	14.3071	19.8002	14.9967	15.8736
5516	2	69	69	69	Q9CU62	Smc1a	56.9	143.23		30	25	41	31	50	62	0	1	2	1	3	2	1	1	1	1	0	2		26.781	27.1668	35.4293	29.6909	46.8171	51.811	0	1.10058	2.00507	1.06379	3.40549	2.09209	1.02022	1.06639	1.02194	0.99001	0	1.9842
5905	1	12	12	12	Q9DB15	Mrpl12	53.7	21.708		17	15	20	19	11	18	27	17	32	27	11	35	2	1	0	1	1	0		15.1759	16.3001	17.2826	18.1976	10.2998	15.0419	28.0518	18.7099	32.0811	28.7224	12.4868	36.6116	2.04044	1.06639	0	0.99001	1.07119	0
156	4	57	57	53	E9PX48	Dock7	31.9	238.09		21	10	41	11	23	27	4	6	12	8	5	4	12	13	17	9	16	14		18.7467	10.8667	35.4293	10.5355	21.5359	22.5628	4.15582	6.60349	12.0304	8.51035	5.67582	4.18419	12.2426	13.863	17.3729	8.91009	17.1391	13.8894
2422	1	14	14	8	P61164	Actr1a	43.1	42.613		25	8	21	20	23	19	13	9	19	8	16	8	8	9	15	10	11	11		22.3175	8.69338	18.1467	19.1554	21.5359	15.8776	13.5064	9.90523	19.0481	8.51035	18.1626	8.36837	8.16175	9.59748	15.3291	9.9001	11.7831	10.9131
2476	2	15	15	15	P62317	Snrpd2;Gm5449	74.6	13.527		23	21	26	24	25	22	12	7	8	8	6	10	11	9	12	11	7	11		20.5321	22.8201	22.4674	22.9865	23.4085	18.3845	12.4675	7.70407	8.02027	8.51035	6.81098	10.4605	11.2224	9.59748	12.2632	10.8901	7.49834	10.9131
5868	1	20	19	19	Q9D8U8	Snx5	56.4	46.797		20	17	24	25	33	32	11	8	5	6	6	5	11	11	13	5	11	10		17.854	18.4734	20.7391	23.9443	30.8993	26.7411	11.4285	8.80465	5.01267	6.38277	6.81098	5.23023	11.2224	11.7302	13.2852	4.95005	11.7831	9.92098
4963	1	12	12	12	Q91WS0	Cisd1	63.9	12.097		12	9	17	10	7	10	31	21	27	15	24	26	9	11	5	7	9	2		10.7124	9.78005	14.6902	9.5777	6.55439	8.35661	32.2076	23.1122	27.0684	15.9569	27.2439	27.1972	9.18197	11.7302	5.10968	6.93007	9.64072	1.9842
5345	3	12	12	12	Q9CPW4	Arpc5;Gm16372	75.5	16.288		18	9	22	16	15	15	18	9	17	9	8	13	20	16	11	12	8	16		16.0686	9.78005	19.0108	15.3243	14.0451	12.5349	18.7012	9.90523	17.0431	9.57415	9.08131	13.5986	20.4044	17.0622	11.2413	11.8801	8.56953	15.8736
1119	2	31	26	17	F8WIJ0	Slc12a4	27.5	120.81		6	7	10	3	8	9	11	12	10	11	10	10	22	26	24	23	27	22		5.35619	7.60671	8.64129	2.87331	7.49073	7.52095	11.4285	13.207	10.0253	11.7017	11.3516	10.4605	22.4448	27.726	24.5265	22.7702	28.9222	21.8262
4064	4	17	17	17	Q8BJW6	Eif2a	40.4	64.403		32	20	31	26	28	32	5	5	4	3	6	3	4	5	13	10	9	15		28.5664	21.7335	26.788	24.902	26.2176	26.7411	5.19478	5.5029	4.01014	3.19138	6.81098	3.13814	4.08087	5.33193	13.2852	9.9001	9.64072	14.8815
4068	1	18	18	18	Q8BK64	Ahsa1	55.9	38.117		19	14	25	23	19	29	5	4	7	8	4	5	15	15	13	16	12	18		16.9613	15.2134	21.6032	22.0287	17.7905	24.2342	5.19478	4.40232	7.01774	8.51035	4.54065	5.23023	15.3033	15.9958	13.2852	15.8402	12.8543	17.8578
4233	4	41	41	41	Q8BYA0	Tbcd;Fndc8	36.5	133.32		23	10	27	25	21	28	13	7	10	5	5	2	15	5	16	10	11	18		20.5321	10.8667	23.3315	23.9443	19.6632	23.3985	13.5064	7.70407	10.0253	5.31897	5.67582	2.09209	15.3033	5.33193	16.351	9.9001	11.7831	17.8578
4684	2	13	13	13	Q8R2K3	Ssbp1	67.6	17.156		13	10	13	14	9	12	30	28	30	25	27	32	2	3	1	0	1	1		11.6051	10.8667	11.2337	13.4088	8.42707	10.0279	31.1687	30.8163	30.076	26.5949	30.6494	33.4735	2.04044	3.19916	1.02194	0	1.07119	0.992098
2424	3	22	22	22	P61202	Cops2	56.4	51.596		21	15	24	21	26	28	13	5	12	6	7	8	11	10	10	10	12	11		18.7467	16.3001	20.7391	20.1132	24.3449	23.3985	13.5064	5.5029	12.0304	6.38277	7.94614	8.36837	11.2224	10.6639	10.2194	9.9001	12.8543	10.9131
3888	1	35	35	35	Q80YD1	Supv3l1	43	87.004		8	15	9	9	4	6	26	25	34	31	26	57	0	0	0	0	0	0		7.14159	16.3001	7.77716	8.61993	3.74537	5.01396	27.0128	27.5145	34.0862	32.9776	29.5142	59.6247	0	0	0	0	0	0
4613	1	11	11	11	Q8K4Z3	Apoa1bp	40.4	30.972		15	13	12	14	9	20	22	23	18	20	21	25	6	6	6	8	6	6		13.3905	14.1267	10.3695	13.4088	8.42707	16.7132	22.857	25.3134	18.0456	21.2759	23.8384	26.1512	6.12131	6.39832	6.13162	7.92008	6.42714	5.95259
6078	1	11	11	11	Q9ERE7	Mesdc2	49.6	25.206		8	8	7	5	6	8	14	15	16	20	12	16	25	19	16	22	11	22		7.14159	8.69338	6.0489	4.78885	5.61805	6.68529	14.5454	16.5087	16.0405	21.2759	13.622	16.7367	25.5055	20.2613	16.351	21.7802	11.7831	21.8262
6414	2	16	16	16	Q9WUQ2	Preb	48.7	45.437		8	3	6	7	5	7	14	22	10	21	15	15	18	22	17	23	17	20		7.14159	3.26002	5.18477	6.70439	4.68171	5.84963	14.5454	24.2128	10.0253	22.3397	17.0274	15.6907	18.3639	23.4605	17.3729	22.7702	18.2102	19.842
286	5	21	21	18	A2BFF8	Dync1i2	44.2	68.265		24	11	20	21	31	33	10	7	10	6	9	5	8	7	14	8	12	13		21.4248	11.9534	17.2826	20.1132	29.0266	27.5768	10.3896	7.70407	10.0253	6.38277	10.2165	5.23023	8.16175	7.4647	14.3071	7.92008	12.8543	12.8973
1509	2	5	5	5	O55100-2	Syngr1	22.5	21.294		11	8	10	7	9	9	11	17	10	12	11	12	18	22	19	20	22	20		9.81969	8.69338	8.64129	6.70439	8.42707	7.52095	11.4285	18.7099	10.0253	12.7655	12.4868	12.5526	18.3639	23.4605	19.4168	19.8002	23.5662	19.842
1607	6	53	53	52	O88738	Birc6	15.8	532.16		19	6	35	26	23	57	6	1	6	5	3	3	10	4	15	9	5	15		16.9613	6.52004	30.2445	24.902	21.5359	47.6327	6.23373	1.10058	6.0152	5.31897	3.40549	3.13814	10.2022	4.26554	15.3291	8.91009	5.35595	14.8815
2103	2	29	29	29	P37040	Por	45.1	77.043		30	19	34	36	39	24	6	4	4	6	10	3	5	4	7	6	9	2		26.781	20.6468	29.3804	34.4797	36.5173	20.0559	6.23373	4.40232	4.01014	6.38277	11.3516	3.13814	5.10109	4.26554	7.15356	5.94006	9.64072	1.9842
2325	1	3	3	3	P56379	Mp68	34.5	6.6979		12	9	15	8	9	12	23	20	24	18	27	27	9	7	4	7	10	7		10.7124	9.78005	12.9619	7.66216	8.42707	10.0279	23.896	22.0116	24.0608	19.1483	30.6494	28.2433	9.18197	7.4647	4.08775	6.93007	10.7119	6.94469
2453	1	8	8	8	P62075	Timm13	78.9	10.458		9	5	11	10	8	12	24	25	34	29	20	40	3	3	3	5	5	2		8.03429	5.43336	9.50542	9.5777	7.49073	10.0279	24.9349	27.5145	34.0862	30.85	22.7033	41.8419	3.06066	3.19916	3.06581	4.95005	5.35595	1.9842
6287	1	20	20	20	Q9QYC7	Ggcx	21.3	87.194		7	6	9	1	4	8	13	14	16	18	22	18	15	18	21	21	19	18		6.24889	6.52004	7.77716	0.95777	3.74537	6.68529	13.5064	15.4081	16.0405	19.1483	24.9736	18.8288	15.3033	19.195	21.4607	20.7902	20.3526	17.8578
2572	1	12	12	12	P70158	Smpdl3a	31.7	49.857		6	3	6	2	7	3	20	19	16	16	28	9	21	20	20	15	27	9		5.35619	3.26002	5.18477	1.91554	6.55439	2.50698	20.7791	20.911	16.0405	17.0207	31.7846	9.41442	21.4246	21.3277	20.4387	14.8502	28.9222	8.92888
4266	1	13	13	13	Q8C0Z1	Itfg3	23.8	60.575		1	1	0	1	1	0	13	12	13	13	17	11	36	20	34	26	26	22		0.892699	1.08667	0	0.95777	0.936341	0	13.5064	13.207	13.0329	13.8293	19.2978	11.5065	36.7279	21.3277	34.7459	25.7403	27.851	21.8262
6289	2	16	16	16	Q9R1R8	Rdh11	53.3	33.24		22	14	18	24	12	19	10	6	9	6	10	13	15	10	17	13	13	16		19.6394	15.2134	15.5543	22.9865	11.2361	15.8776	10.3896	6.60349	9.0228	6.38277	11.3516	13.5986	15.3033	10.6639	17.3729	12.8701	13.9255	15.8736
2423	1	1	1	1	P61166	Tmem258	10.1	9.0788		12	7	12	15	11	5	17	15	11	23	20	17	15	13	12	11	17	13		10.7124	7.60671	10.3695	14.3666	10.2998	4.1783	17.6622	16.5087	11.0279	24.4673	22.7033	17.7828	15.3033	13.863	12.2632	10.8901	18.2102	12.8973
3527	3	18	18	18	Q6DFW4	Nop58	34.1	60.342		38	30	41	48	38	44	3	0	1	0	1	1	0	0	0	0	0	1		33.9226	32.6002	35.4293	45.973	35.581	36.7691	3.11687	0	1.00253	0	1.13516	1.04605	0	0	0	0	0	0.992098
2559	2	9	9	9	P68037	Ube2l3	46.1	17.861		16	9	18	19	21	21	11	8	15	11	9	8	14	15	16	12	10	12		14.2832	9.78005	15.5543	18.1976	19.6632	17.5489	11.4285	8.80465	15.038	11.7017	10.2165	8.36837	14.2831	15.9958	16.351	11.8801	10.7119	11.9052
4080	2	17	17	17	Q8BKZ9	Pdhx	45.7	53.998		16	18	17	15	9	18	23	17	34	26	17	35	0	0	0	0	0	0		14.2832	19.5601	14.6902	14.3666	8.42707	15.0419	23.896	18.7099	34.0862	27.6586	19.2978	36.6116	0	0	0	0	0	0
6212	1	17	17	17	Q9JL56	Gde1	49.5	37.629		5	8	4	3	6	3	16	24	14	20	15	14	16	21	19	22	20	15		4.46349	8.69338	3.45652	2.87331	5.61805	2.50698	16.6233	26.4139	14.0355	21.2759	17.0274	14.6447	16.3235	22.3941	19.4168	21.7802	21.4238	14.8815
2578	1	10	10	10	P70195	Psmb7	35.7	29.891		15	13	16	18	16	15	6	5	7	6	4	1	16	29	19	29	13	16		13.3905	14.1267	13.8261	17.2399	14.9815	12.5349	6.23373	5.5029	7.01774	6.38277	4.54065	1.04605	16.3235	30.9252	19.4168	28.7103	13.9255	15.8736
3961	2	11	11	10	Q8BGK6	Slc7a6	20.8	56.77		3	2	2	2	2	2	9	6	9	11	5	6	28	24	42	27	30	34		2.6781	2.17335	1.72826	1.91554	1.87268	1.67132	9.3506	6.60349	9.0228	11.7017	5.67582	6.27628	28.5661	25.5933	42.9214	26.7303	32.1357	33.7313
36	4	29	29	29	A0A087WR24	Edem3	35.2	105.9		3	5	4	2	2	5	16	17	19	26	15	24	22	12	18	22	10	21		2.6781	5.43336	3.45652	1.91554	1.87268	4.1783	16.6233	18.7099	19.0481	27.6586	17.0274	25.1051	22.4448	12.7966	18.3949	21.7802	10.7119	20.8341
2714	3	21	21	21	P97930	Dtymk	78.3	23.914		16	9	24	11	9	10	32	18	25	23	33	29	2	0	0	0	1	1		14.2832	9.78005	20.7391	10.5355	8.42707	8.35661	33.2466	19.8105	25.0633	24.4673	37.4604	30.3354	2.04044	0	0	0	1.07119	0.992098
6044	3	16	16	16	Q9EQ80	Nif3l1	44.9	41.745		11	12	15	14	17	19	18	14	17	18	12	14	7	14	10	14	4	13		9.81969	13.0401	12.9619	13.4088	15.9178	15.8776	18.7012	15.4081	17.0431	19.1483	13.622	14.6447	7.14153	14.9294	10.2194	13.8601	4.28476	12.8973
6676	10	132	130	5	S4R1P5	Dst	21	870.52		23	10	35	17	39	103	1	1	1	1	0	1	3	1	1	2	2	2		20.5321	10.8667	30.2445	16.2821	36.5173	86.0731	1.03896	1.10058	1.00253	1.06379	0	1.04605	3.06066	1.06639	1.02194	1.98002	2.14238	1.9842
2162	2	23	23	17	P46467	Vps4b;Fignl1	45	49.419		7	2	8	8	11	12	3	8	5	8	6	5	25	21	23	36	23	31		6.24889	2.17335	6.91303	7.66216	10.2998	10.0279	3.11687	8.80465	5.01267	8.51035	6.81098	5.23023	25.5055	22.3941	23.5046	35.6404	24.6374	30.755
3072	2	29	29	29	Q3URE1	Acsf3	56.3	65.076		17	16	14	9	5	9	33	20	29	23	27	40	0	0	0	0	0	0		15.1759	17.3868	12.0978	8.61993	4.68171	7.52095	34.2855	22.0116	29.0735	24.4673	30.6494	41.8419	0	0	0	0	0	0
6106	2	27	27	27	Q9ESW4	Agk	59.4	46.975		4	5	3	8	7	8	30	30	31	34	46	36	0	0	0	0	0	0		3.5708	5.43336	2.59239	7.66216	6.55439	6.68529	31.1687	33.0174	31.0785	36.169	52.2175	37.6577	0	0	0	0	0	0
1378	3	22	22	22	O08917	Flot1	59.6	47.513		8	9	7	7	8	5	9	10	10	8	3	4	29	20	30	24	30	20		7.14159	9.78005	6.0489	6.70439	7.49073	4.1783	9.3506	11.0058	10.0253	8.51035	3.40549	4.18419	29.5863	21.3277	30.6581	23.7602	32.1357	19.842
3246	4	26	26	26	Q60634	Flot2	59.3	47.037		5	6	3	2	2	3	7	11	12	8	7	6	29	25	31	31	28	25		4.46349	6.52004	2.59239	1.91554	1.87268	2.50698	7.27269	12.1064	12.0304	8.51035	7.94614	6.27628	29.5863	26.6597	31.68	30.6903	29.9933	24.8024
6364	2	12	12	12	Q9R1Q9	Atp6ap1	21.6	51.007		3	5	2	1	2	2	14	9	12	16	15	13	22	19	25	27	26	28		2.6781	5.43336	1.72826	0.95777	1.87268	1.67132	14.5454	9.90523	12.0304	17.0207	17.0274	13.5986	22.4448	20.2613	25.5484	26.7303	27.851	27.7787
6461	1	11	11	11	Q9Z0M5	Lipa	27.7	45.325		11	6	3	4	2	3	10	15	15	25	19	9	17	12	18	22	27	22		9.81969	6.52004	2.59239	3.83108	1.87268	2.50698	10.3896	16.5087	15.038	26.5949	21.5681	9.41442	17.3437	12.7966	18.3949	21.7802	28.9222	21.8262
810	4	20	20	20	E9PZJ6	Casc4	45.1	43.243		7	6	7	3	2	4	10	13	11	16	7	13	26	22	19	26	19	28		6.24889	6.52004	6.0489	2.87331	1.87268	3.34264	10.3896	14.3076	11.0279	17.0207	7.94614	13.5986	26.5257	23.4605	19.4168	25.7403	20.3526	27.7787
1229	3	37	37	37	G5E870	Trip12	24.7	224.13		27	8	41	24	32	52	4	1	3	4	2	3	10	4	8	8	3	5		24.1029	8.69338	35.4293	22.9865	29.9629	43.4544	4.15582	1.10058	3.0076	4.25518	2.27033	3.13814	10.2022	4.26554	8.1755	7.92008	3.21357	4.96049
2284	1	22	22	22	P53395	Dbt	41.9	53.246		10	18	13	9	2	15	25	26	32	24	29	36	0	0	0	0	0	0		8.92699	19.5601	11.2337	8.61993	1.87268	12.5349	25.9739	28.6151	32.0811	25.5311	32.9197	37.6577	0	0	0	0	0	0
2411	1	44	44	44	P60882	Megf8	23.5	297.48		0	2	1	0	0	0	17	14	12	16	18	12	24	21	23	24	30	25		0	2.17335	0.864129	0	0	0	17.6622	15.4081	12.0304	17.0207	20.4329	12.5526	24.4852	22.3941	23.5046	23.7602	32.1357	24.8024
1818	2	10	10	10	P12815	Pdcd6	37.2	21.867		10	5	9	6	9	6	10	12	12	13	6	9	22	29	22	20	16	22		8.92699	5.43336	7.77716	5.74662	8.42707	5.01396	10.3896	13.207	12.0304	13.8293	6.81098	9.41442	22.4448	30.9252	22.4826	19.8002	17.1391	21.8262
1975	4	9	9	9	P26350	Ptma;Gm6625	42.3	12.254		26	16	28	28	27	33	2	3	2	4	2	3	13	6	15	10	6	14		23.2102	17.3868	24.1956	26.8176	25.2812	27.5768	2.07791	3.30174	2.00507	4.25518	2.27033	3.13814	13.2628	6.39832	15.3291	9.9001	6.42714	13.8894
3260	2	46	46	46	Q60767	Ly75	31.1	197.35		0	2	0	0	0	1	6	9	1	8	1	11	29	37	12	50	30	41		0	2.17335	0	0	0	0.835661	6.23373	9.90523	1.00253	8.51035	1.13516	11.5065	29.5863	39.4563	12.2632	49.5005	32.1357	40.676
3851	2	20	20	20	Q80WJ7	Mtdh	45.9	63.845		23	13	27	23	24	30	7	10	9	10	8	8	8	7	8	10	7	6		20.5321	14.1267	23.3315	22.0287	22.4722	25.0698	7.27269	11.0058	9.0228	10.6379	9.08131	8.36837	8.16175	7.4647	8.1755	9.9001	7.49834	5.95259
5093	1	19	19	19	Q922H2	Pdk3	50.1	47.922		22	22	17	13	7	17	24	20	31	19	18	21	1	1	1	1	2	1		19.6394	23.9068	14.6902	12.451	6.55439	14.2062	24.9349	22.0116	31.0785	20.2121	20.4329	21.967	1.02022	1.06639	1.02194	0.99001	2.14238	0.992098
5289	2	31	31	31	Q99MR8	Mccc1	62.6	79.343		20	15	16	11	13	10	26	9	49	16	17	36	0	0	0	0	0	0		17.854	16.3001	13.8261	10.5355	12.1724	8.35661	27.0128	9.90523	49.1242	17.0207	19.2978	37.6577	0	0	0	0	0	0
2232	1	12	11	11	P50428	Arsa	30.8	53.748		9	8	5	1	5	4	24	18	15	16	14	12	26	15	21	8	21	15		8.03429	8.69338	4.32065	0.95777	4.68171	3.34264	24.9349	19.8105	15.038	17.0207	15.8923	12.5526	26.5257	15.9958	21.4607	7.92008	22.495	14.8815
3440	1	26	26	26	Q62469	Itga2	25.2	128.95		0	3	0	0	0	1	11	18	16	14	20	23	12	26	22	19	27	25		0	3.26002	0	0	0	0.835661	11.4285	19.8105	16.0405	14.8931	22.7033	24.0591	12.2426	27.726	22.4826	18.8102	28.9222	24.8024
4734	1	46	30	26	Q8R429	Atp2a1	40.1	109.42		0	0	0	3	9	3	0	0	0	15	17	21	0	1	0	24	57	87		0	0	0	2.87331	8.42707	2.50698	0	0	0	15.9569	19.2978	21.967	0	1.06639	0	23.7602	61.0579	86.3125
4780	3	23	23	23	Q8VCF1	Cant1	65.3	45.652		1	2	2	0	0	1	7	17	6	19	6	6	29	33	21	38	21	28		0.892699	2.17335	1.72826	0	0	0.835661	7.27269	18.7099	6.0152	20.2121	6.81098	6.27628	29.5863	35.1907	21.4607	37.6204	22.495	27.7787
5940	2	16	16	16	Q9DBL1	Acadsb	37.3	47.874		15	12	11	9	6	4	36	27	34	29	20	34	0	0	0	0	0	0		13.3905	13.0401	9.50542	8.61993	5.61805	3.34264	37.4024	29.7157	34.0862	30.85	22.7033	35.5656	0	0	0	0	0	0
6002	1	17	17	17	Q9DCS3	Mecr	47.5	40.342		10	13	13	9	5	10	27	31	29	32	24	34	0	0	0	0	0	0		8.92699	14.1267	11.2337	8.61993	4.68171	8.35661	28.0518	34.118	29.0735	34.0414	27.2439	35.5656	0	0	0	0	0	0
2208	2	38	38	37	P49222	Epb42;Epb4.2	47.3	76.755		14	75	9	31	48	42	1	0	2	0	5	2	0	2	0	0	3	2		12.4978	81.5005	7.77716	29.6909	44.9444	35.0978	1.03896	0	2.00507	0	5.67582	2.09209	0	2.13277	0	0	3.21357	1.9842
5373	3	10	10	10	Q9CQ60	Pgls	36.2	27.254		26	15	23	24	28	21	8	4	13	6	6	5	9	7	14	11	11	5		23.2102	16.3001	19.875	22.9865	26.2176	17.5489	8.31164	4.40232	13.0329	6.38277	6.81098	5.23023	9.18197	7.4647	14.3071	10.8901	11.7831	4.96049
5932	1	24	24	24	Q9DBG7	Srpr	39.2	69.622		17	12	17	23	13	32	6	11	10	10	9	11	11	9	8	14	13	10		15.1759	13.0401	14.6902	22.0287	12.1724	26.7411	6.23373	12.1064	10.0253	10.6379	10.2165	11.5065	11.2224	9.59748	8.1755	13.8601	13.9255	9.92098
879	1	33	33	33	E9Q5C9	Nolc1	28.9	73.697		28	18	51	30	47	52	1	0	1	2	0	1	1	1	1	1	0	0		24.9956	19.5601	44.0706	28.7331	44.008	43.4544	1.03896	0	1.00253	2.12759	0	1.04605	1.02022	1.06639	1.02194	0.99001	0	0
6068	2	9	9	9	Q9ER41	Tor1b	33.6	37.817		9	8	6	11	10	9	11	8	14	15	11	18	18	14	20	14	16	23		8.03429	8.69338	5.18477	10.5355	9.36341	7.52095	11.4285	8.80465	14.0355	15.9569	12.4868	18.8288	18.3639	14.9294	20.4387	13.8601	17.1391	22.8183
6293	1	31	31	31	Q9QYI3	Dnajc7	71.1	56.475		19	15	32	29	19	32	3	5	8	7	3	3	5	15	7	13	6	14		16.9613	16.3001	27.6521	27.7753	17.7905	26.7411	3.11687	5.5029	8.02027	7.44656	3.40549	3.13814	5.10109	15.9958	7.15356	12.8701	6.42714	13.8894
1953	4	11	11	11	P24472	Gsta4;Gm8074;Gsta3;Gsta1	30.2	25.564		26	13	24	24	11	21	12	8	6	6	4	4	13	15	15	11	13	8		23.2102	14.1267	20.7391	22.9865	10.2998	17.5489	12.4675	8.80465	6.0152	6.38277	4.54065	4.18419	13.2628	15.9958	15.3291	10.8901	13.9255	7.93678
2575	5	23	23	20	P70182-3	Pip5k1a	49.5	60.555		1	1	1	1	2	1	1	5	5	7	5	5	29	33	29	33	29	46		0.892699	1.08667	0.864129	0.95777	1.87268	0.835661	1.03896	5.5029	5.01267	7.44656	5.67582	5.23023	29.5863	35.1907	29.6362	32.6703	31.0645	45.6365
6347	2	12	12	12	Q9R0Q7	Ptges3	58.1	18.721		21	14	30	18	12	21	10	8	19	9	7	9	14	8	8	10	7	9		18.7467	15.2134	25.9239	17.2399	11.2361	17.5489	10.3896	8.80465	19.0481	9.57415	7.94614	9.41442	14.2831	8.53109	8.1755	9.9001	7.49834	8.92888
4566	3	9	9	9	Q8K2P7	Slc38a1	12.8	53.795		2	5	2	6	2	4	8	12	7	14	8	10	20	23	19	31	23	37		1.7854	5.43336	1.72826	5.74662	1.87268	3.34264	8.31164	13.207	7.01774	14.8931	9.08131	10.4605	20.4044	24.5269	19.4168	30.6903	24.6374	36.7076
5099	4	17	17	17	Q922Q1	Marc2;Marc1	37.9	38.194		15	11	15	12	15	12	26	15	26	14	19	23	10	3	6	2	6	3		13.3905	11.9534	12.9619	11.4932	14.0451	10.0279	27.0128	16.5087	26.0659	14.8931	21.5681	24.0591	10.2022	3.19916	6.13162	1.98002	6.42714	2.97629
2954	1	33	33	33	Q3U2A8	Vars2	36.2	118.46		8	7	10	2	6	1	45	19	44	22	28	40	0	0	0	0	0	0		7.14159	7.60671	8.64129	1.91554	5.61805	0.835661	46.753	20.911	44.1115	23.4035	31.7846	41.8419	0	0	0	0	0	0
4614	1	37	37	37	Q8K4Z5	Sf3a1	43.1	88.544		33	13	45	39	38	62	1	0	0	0	0	0	0	1	0	0	0	0		29.4591	14.1267	38.8858	37.353	35.581	51.811	1.03896	0	0	0	0	0	0	1.06639	0	0	0	0
5210	1	14	14	13	Q99KR7	Ppif	68	21.737		14	9	13	8	6	14	30	29	28	29	22	30	0	0	0	0	0	0		12.4978	9.78005	11.2337	7.66216	5.61805	11.6993	31.1687	31.9168	28.0709	30.85	24.9736	31.3814	0	0	0	0	0	0
1431	1	8	8	8	O35448	Ppt2	36.4	34.366		7	6	5	6	5	3	13	17	10	17	9	10	25	15	23	18	24	18		6.24889	6.52004	4.32065	5.74662	4.68171	2.50698	13.5064	18.7099	10.0253	18.0845	10.2165	10.4605	25.5055	15.9958	23.5046	17.8202	25.7086	17.8578
1584	3	12	12	12	O88531	Ppt1	40.2	34.49		5	5	7	4	3	5	18	18	14	14	12	12	22	18	23	13	24	14		4.46349	5.43336	6.0489	3.83108	2.80902	4.1783	18.7012	19.8105	14.0355	14.8931	13.622	12.5526	22.4448	19.195	23.5046	12.8701	25.7086	13.8894
3236	1	6	6	6	Q5XKN4	Jagn1	18	21.102		8	11	10	7	8	9	16	15	11	19	14	17	13	17	16	13	15	12		7.14159	11.9534	8.64129	6.70439	7.49073	7.52095	16.6233	16.5087	11.0279	20.2121	15.8923	17.7828	13.2628	18.1286	16.351	12.8701	16.0679	11.9052
1234	1	16	16	16	G5E897	Kdelc2	39.4	57.685		7	8	7	5	10	5	13	18	14	13	22	9	18	10	14	18	16	23		6.24889	8.69338	6.0489	4.78885	9.36341	4.1783	13.5064	19.8105	14.0355	13.8293	24.9736	9.41442	18.3639	10.6639	14.3071	17.8202	17.1391	22.8183
2633	2	20	20	20	P81117	Nucb2	50	50.304		6	6	8	4	7	5	9	11	10	14	10	12	23	24	19	22	19	21		5.35619	6.52004	6.91303	3.83108	6.55439	4.1783	9.3506	12.1064	10.0253	14.8931	11.3516	12.5526	23.465	25.5933	19.4168	21.7802	20.3526	20.8341
3304	5	20	20	20	Q61093	Cybb;Nox1	33	65.304		2	7	0	1	5	3	11	19	6	15	13	10	20	40	11	27	22	18		1.7854	7.60671	0	0.95777	4.68171	2.50698	11.4285	20.911	6.0152	15.9569	14.7571	10.4605	20.4044	42.6554	11.2413	26.7303	23.5662	17.8578
5085	1	7	7	7	Q921Y4	Mfsd5	14.4	49.679		5	4	6	2	3	6	10	19	13	17	11	12	15	24	18	27	18	20		4.46349	4.34669	5.18477	1.91554	2.80902	5.01396	10.3896	20.911	13.0329	18.0845	12.4868	12.5526	15.3033	25.5933	18.3949	26.7303	19.2814	19.842
5894	3	20	20	20	Q9DAR7	Dcps	68.6	38.988		26	15	27	26	29	28	7	7	8	7	5	4	7	6	9	7	5	7		23.2102	16.3001	23.3315	24.902	27.1539	23.3985	7.27269	7.70407	8.02027	7.44656	5.67582	4.18419	7.14153	6.39832	9.19743	6.93007	5.35595	6.94469
5736	2	14	14	14	Q9D1P0	Mrpl13	85.4	20.677		15	11	15	12	6	11	23	28	26	29	24	28	0	0	0	0	1	0		13.3905	11.9534	12.9619	11.4932	5.61805	9.19227	23.896	30.8163	26.0659	30.85	27.2439	29.2893	0	0	0	0	1.07119	0
1996	1	19	19	19	P27808	Mgat1	46.3	51.69		6	4	2	3	1	3	6	11	3	11	11	12	26	34	21	31	14	29		5.35619	4.34669	1.72826	2.87331	0.936341	2.50698	6.23373	12.1064	3.0076	11.7017	12.4868	12.5526	26.5257	36.2571	21.4607	30.6903	14.9967	28.7708
5789	5	23	23	1	Q9D666-4	Sun1	37.2	94.506		7	11	3	5	5	10	17	11	16	22	16	18	19	7	16	14	17	14		6.24889	11.9534	2.59239	4.78885	4.68171	8.35661	17.6622	12.1064	16.0405	23.4035	18.1626	18.8288	19.3841	7.4647	16.351	13.8601	18.2102	13.8894
6054	1	13	13	12	Q9EQI8	Mrpl46	48.8	32.131		10	8	10	6	1	6	29	31	24	33	31	39	0	0	0	0	0	0		8.92699	8.69338	8.64129	5.74662	0.936341	5.01396	30.1297	34.118	24.0608	35.1052	35.1901	40.7958	0	0	0	0	0	0
2390	1	21	21	21	P59325	Eif5	44.5	48.968		29	25	31	30	30	29	3	2	4	3	2	3	6	4	10	5	4	7		25.8883	27.1668	26.788	28.7331	28.0902	24.2342	3.11687	2.20116	4.01014	3.19138	2.27033	3.13814	6.12131	4.26554	10.2194	4.95005	4.28476	6.94469
3401	1	10	10	10	Q62093	Srsf2	34.4	25.476		22	10	25	18	28	35	14	8	14	4	2	8	11	3	12	3	4	6		19.6394	10.8667	21.6032	17.2399	26.2176	29.2481	14.5454	8.80465	14.0355	4.25518	2.27033	8.36837	11.2224	3.19916	12.2632	2.97003	4.28476	5.95259
4278	3	23	23	14	Q8C1B7-3	Sept11	55.1	48.964		21	12	25	21	27	27	5	3	7	5	3	5	13	8	12	10	11	12		18.7467	13.0401	21.6032	20.1132	25.2812	22.5628	5.19478	3.30174	7.01774	5.31897	3.40549	5.23023	13.2628	8.53109	12.2632	9.9001	11.7831	11.9052
4397	1	35	31	1	Q8CFI0-3	Nedd4l	46.5	113.35		7	3	9	5	8	9	8	5	8	7	6	3	25	19	26	25	20	34		6.24889	3.26002	7.77716	4.78885	7.49073	7.52095	8.31164	5.5029	8.02027	7.44656	6.81098	3.13814	25.5055	20.2613	26.5704	24.7503	21.4238	33.7313
987	6	65	65	64	E9QM99	Dock10	38.6	249.57		0	1	1	1	1	0	4	1	3	4	5	0	36	11	47	23	66	22		0	1.08667	0.864129	0.95777	0.936341	0	4.15582	1.10058	3.0076	4.25518	5.67582	0	36.7279	11.7302	48.031	22.7702	70.6986	21.8262
2359	1	14	14	1	P58044	Idi1	78.4	26.289		13	10	17	13	19	17	17	13	16	12	18	14	10	5	11	7	8	6		11.6051	10.8667	14.6902	12.451	17.7905	14.2062	17.6622	14.3076	16.0405	12.7655	20.4329	14.6447	10.2022	5.33193	11.2413	6.93007	8.56953	5.95259
3519	1	30	30	30	Q6A028	Swap70	50.3	68.995		17	9	20	19	27	16	5	3	10	7	8	3	16	13	10	14	17	12		15.1759	9.78005	17.2826	18.1976	25.2812	13.3706	5.19478	3.30174	10.0253	7.44656	9.08131	3.13814	16.3235	13.863	10.2194	13.8601	18.2102	11.9052
5436	1	10	10	10	Q9CQR4	Acot13	66.4	15.183		16	11	17	9	6	14	33	20	27	18	25	27	1	0	1	0	1	0		14.2832	11.9534	14.6902	8.61993	5.61805	11.6993	34.2855	22.0116	27.0684	19.1483	28.3791	28.2433	1.02022	0	1.02194	0	1.07119	0
1354	2	36	36	36	O08601	Mttp	35.7	99.098		1	4	3	1	0	1	23	25	14	29	16	21	12	11	14	21	6	23		0.892699	4.34669	2.59239	0.95777	0	0.835661	23.896	27.5145	14.0355	30.85	18.1626	21.967	12.2426	11.7302	14.3071	20.7902	6.42714	22.8183
1935	1	22	8	6	P22599	Serpina1b	45.8	45.974		3	4	2	1	5	4	17	17	17	24	14	21	20	14	14	19	14	15		2.6781	4.34669	1.72826	0.95777	4.68171	3.34264	17.6622	18.7099	17.0431	25.5311	15.8923	21.967	20.4044	14.9294	14.3071	18.8102	14.9967	14.8815
2106	5	12	12	12	P38060	Hmgcl;Hmgcll1	35.4	34.238		14	12	9	10	5	11	27	23	18	25	18	27	3	3	5	5	4	6		12.4978	13.0401	7.77716	9.5777	4.68171	9.19227	28.0518	25.3134	18.0456	26.5949	20.4329	28.2433	3.06066	3.19916	5.10968	4.95005	4.28476	5.95259
1534	1	20	20	17	O70310	Nmt1	35.7	56.888		29	21	23	33	24	35	3	5	4	2	1	3	8	2	7	11	0	13		25.8883	22.8201	19.875	31.6064	22.4722	29.2481	3.11687	5.5029	4.01014	2.12759	1.13516	3.13814	8.16175	2.13277	7.15356	10.8901	0	12.8973
1897	10	28	28	19	P18654	Rps6ka3;Rps6ka6	50.9	83.693		27	6	34	16	32	36	0	2	4	4	4	4	10	7	9	10	11	8		24.1029	6.52004	29.3804	15.3243	29.9629	30.0838	0	2.20116	4.01014	4.25518	4.54065	4.18419	10.2022	7.4647	9.19743	9.9001	11.7831	7.93678
2154	1	16	12	12	P45591	Cfl2	87.3	18.709		18	6	25	14	18	11	9	7	12	9	9	4	18	13	18	11	12	10		16.0686	6.52004	21.6032	13.4088	16.8541	9.19227	9.3506	7.70407	12.0304	9.57415	10.2165	4.18419	18.3639	13.863	18.3949	10.8901	12.8543	9.92098
2591	4	22	22	22	P70290	Mpp1	54.5	52.227		10	40	6	19	36	28	2	1	5	2	8	3	6	3	12	6	25	12		8.92699	43.4669	5.18477	18.1976	33.7083	23.3985	2.07791	1.10058	5.01267	2.12759	9.08131	3.13814	6.12131	3.19916	12.2632	5.94006	26.7798	11.9052
3679	1	27	3	3	Q6XLQ8	Calu	61.6	37.117		5	5	6	7	8	8	11	17	13	21	18	12	12	15	13	24	12	17		4.46349	5.43336	5.18477	6.70439	7.49073	6.68529	11.4285	18.7099	13.0329	22.3397	20.4329	12.5526	12.2426	15.9958	13.2852	23.7602	12.8543	16.8657
4578	3	45	45	45	Q8K2Z4	Ncapd2	39.7	155.66		14	12	37	24	32	54	3	1	4	4	2	5	3	2	6	7	6	8		12.4978	13.0401	31.9728	22.9865	29.9629	45.1257	3.11687	1.10058	4.01014	4.25518	2.27033	5.23023	3.06066	2.13277	6.13162	6.93007	6.42714	7.93678
4672	1	25	25	24	Q8R1Q8	Dync1li1	48	56.614		26	11	33	22	24	31	4	3	7	6	6	2	7	5	11	8	9	9		23.2102	11.9534	28.5163	21.0709	22.4722	25.9055	4.15582	3.30174	7.01774	6.38277	6.81098	2.09209	7.14153	5.33193	11.2413	7.92008	9.64072	8.92888
5651	2	14	14	2	Q9CZY3	Ube2v1	82.3	16.355		19	8	23	15	23	11	11	3	12	7	8	7	16	12	13	14	11	11		16.9613	8.69338	19.875	14.3666	21.5359	9.19227	11.4285	3.30174	12.0304	7.44656	9.08131	7.32233	16.3235	12.7966	13.2852	13.8601	11.7831	10.9131
5690	1	16	16	16	Q9D0Q7	Mrpl45	63.7	35.41		11	13	12	12	8	13	27	18	30	21	15	43	0	0	0	1	0	0		9.81969	14.1267	10.3695	11.4932	7.49073	10.8636	28.0518	19.8105	30.076	22.3397	17.0274	44.98	0	0	0	0.99001	0	0
6228	2	40	40	40	Q9JLV5	Cul3	49.1	88.947		14	16	26	18	36	31	9	2	9	5	6	3	14	5	10	4	7	9		12.4978	17.3868	22.4674	17.2399	33.7083	25.9055	9.3506	2.20116	9.0228	5.31897	6.81098	3.13814	14.2831	5.33193	10.2194	3.96004	7.49834	8.92888
874	1	47	42	42	E9Q4X2	Uggt2	27.7	172.76		1	1	0	1	0	1	22	22	11	15	21	15	17	13	19	21	14	29		0.892699	1.08667	0	0.95777	0	0.835661	22.857	24.2128	11.0279	15.9569	23.8384	15.6907	17.3437	13.863	19.4168	20.7902	14.9967	28.7708
1155	10	52	52	52	G3UYD0	Gtf2i;Gtf2ird2	56.4	103.08		28	14	48	30	45	57	0	0	1	0	0	0	0	0	0	0	0	0		24.9956	15.2134	41.4782	28.7331	42.1354	47.6327	0	0	1.00253	0	0	0	0	0	0	0	0	0
2286	2	23	23	22	P53690	Mmp14;Mmp15	36.6	65.918		3	2	1	1	1	1	7	14	7	15	8	8	18	32	18	36	28	23		2.6781	2.17335	0.864129	0.95777	0.936341	0.835661	7.27269	15.4081	7.01774	15.9569	9.08131	8.36837	18.3639	34.1244	18.3949	35.6404	29.9933	22.8183
2502	2	19	5	4	P62835	Rap1a	83.2	20.987		4	3	6	2	6	5	11	7	13	10	9	10	24	23	23	22	25	20		3.5708	3.26002	5.18477	1.91554	5.61805	4.1783	11.4285	7.70407	13.0329	10.6379	10.2165	10.4605	24.4852	24.5269	23.5046	21.7802	26.7798	19.842
2884	2	23	23	23	Q3THS6	Mat2a;Mat1a	49.6	43.688		21	19	34	37	29	38	2	1	3	3	0	4	3	7	4	6	4	8		18.7467	20.6468	29.3804	35.4375	27.1539	31.7551	2.07791	1.10058	3.0076	3.19138	0	4.18419	3.06066	7.4647	4.08775	5.94006	4.28476	7.93678
3424	1	15	15	15	Q62348	Tsn	60.1	26.201		16	7	18	17	17	14	11	8	13	8	8	8	11	11	18	11	13	14		14.2832	7.60671	15.5543	16.2821	15.9178	11.6993	11.4285	8.80465	13.0329	8.51035	9.08131	8.36837	11.2224	11.7302	18.3949	10.8901	13.9255	13.8894
4822	3	30	30	30	Q8VDM6-2	Hnrnpul1	41	85.045		27	27	36	32	39	39	2	1	1	2	1	1	1	3	4	2	2	3		24.1029	29.3402	31.1086	30.6487	36.5173	32.5908	2.07791	1.10058	1.00253	2.12759	1.13516	1.04605	1.02022	3.19916	4.08775	1.98002	2.14238	2.97629
5358	1	10	10	10	Q9CQ01	Rnaset2	39.8	29.608		10	7	7	6	6	8	15	18	18	19	13	12	19	14	13	14	15	9		8.92699	7.60671	6.0489	5.74662	5.61805	6.68529	15.5843	19.8105	18.0456	20.2121	14.7571	12.5526	19.3841	14.9294	13.2852	13.8601	16.0679	8.92888
2685	1	10	10	10	P97450	Atp5j	55.6	12.496		14	11	14	12	11	15	21	17	31	22	20	27	2	1	1	0	2	1		12.4978	11.9534	12.0978	11.4932	10.2998	12.5349	21.8181	18.7099	31.0785	23.4035	22.7033	28.2433	2.04044	1.06639	1.02194	0	2.14238	0.992098
6499	1	15	15	15	Q9Z1P6	Ndufa7	78.8	12.575		22	14	18	9	11	9	25	19	30	18	17	21	4	1	2	1	1	0		19.6394	15.2134	15.5543	8.61993	10.2998	7.52095	25.9739	20.911	30.076	19.1483	19.2978	21.967	4.08087	1.06639	2.04387	0.99001	1.07119	0
99	15	19	19	13	A0A0G2JDC1	Camk2d;Camk2a	52.5	54.127		15	7	15	14	12	19	6	8	7	6	6	5	13	15	16	20	15	22		13.3905	7.60671	12.9619	13.4088	11.2361	15.8776	6.23373	8.80465	7.01774	6.38277	6.81098	5.23023	13.2628	15.9958	16.351	19.8002	16.0679	21.8262
1577	1	7	7	7	O88455	Dhcr7	17.4	53.918		11	11	12	10	7	10	17	12	12	13	10	11	12	17	15	15	12	14		9.81969	11.9534	10.3695	9.5777	6.55439	8.35661	17.6622	13.207	12.0304	13.8293	11.3516	11.5065	12.2426	18.1286	15.3291	14.8502	12.8543	13.8894
1991	1	36	36	36	P27612	Plaa	56.5	87.22		20	13	29	32	25	54	3	4	3	5	1	4	3	6	4	4	3	8		17.854	14.1267	25.0597	30.6487	23.4085	45.1257	3.11687	4.40232	3.0076	5.31897	1.13516	4.18419	3.06066	6.39832	4.08775	3.96004	3.21357	7.93678
4311	1	15	15	15	Q8C522	Endod1	29.5	55.262		6	4	3	0	2	1	13	11	6	10	13	7	31	14	21	28	27	24		5.35619	4.34669	2.59239	0	1.87268	0.835661	13.5064	12.1064	6.0152	10.6379	14.7571	7.32233	31.6268	14.9294	21.4607	27.7203	28.9222	23.8104
5131	1	8	8	8	Q924Z4	Cers2	12.9	45.024		6	4	11	10	9	10	14	11	11	13	12	17	15	16	17	14	17	14		5.35619	4.34669	9.50542	9.5777	8.42707	8.35661	14.5454	12.1064	11.0279	13.8293	13.622	17.7828	15.3033	17.0622	17.3729	13.8601	18.2102	13.8894
6548	1	17	17	17	Q9Z2Z6	Slc25a20	53.5	33.026		12	9	10	11	6	8	26	26	27	24	27	33	0	1	0	1	0	0		10.7124	9.78005	8.64129	10.5355	5.61805	6.68529	27.0128	28.6151	27.0684	25.5311	30.6494	34.5195	0	1.06639	0	0.99001	0	0
839	2	24	21	21	E9Q1S3	Sec23a	37.5	82.955		25	19	30	30	34	28	1	1	4	0	4	2	6	5	8	6	10	7		22.3175	20.6468	25.9239	28.7331	31.8356	23.3985	1.03896	1.10058	4.01014	0	4.54065	2.09209	6.12131	5.33193	8.1755	5.94006	10.7119	6.94469
1687	1	6	6	6	P03930	Mtatp8	50.7	7.7662		13	9	10	9	10	11	20	18	20	21	21	26	9	3	4	3	7	6		11.6051	9.78005	8.64129	8.61993	9.36341	9.19227	20.7791	19.8105	20.0507	22.3397	23.8384	27.1972	9.18197	3.19916	4.08775	2.97003	7.49834	5.95259
3827	1	11	11	10	Q80UU9	Pgrmc2	55.8	23.334		16	9	20	15	19	13	13	9	13	6	9	11	10	10	12	11	13	11		14.2832	9.78005	17.2826	14.3666	17.7905	10.8636	13.5064	9.90523	13.0329	6.38277	10.2165	11.5065	10.2022	10.6639	12.2632	10.8901	13.9255	10.9131
4124	1	12	12	12	Q8BP92	Rcn2	43.4	37.27		8	4	6	5	4	5	9	14	19	22	20	15	20	9	14	15	11	20		7.14159	4.34669	5.18477	4.78885	3.74537	4.1783	9.3506	15.4081	19.0481	23.4035	22.7033	15.6907	20.4044	9.59748	14.3071	14.8502	11.7831	19.842
4173	1	9	9	9	Q8BU14	Sec62	12.8	45.58		10	9	13	13	10	13	12	14	10	10	14	8	12	16	14	16	12	14		8.92699	9.78005	11.2337	12.451	9.36341	10.8636	12.4675	15.4081	10.0253	10.6379	15.8923	8.36837	12.2426	17.0622	14.3071	15.8402	12.8543	13.8894
4619	2	21	21	21	Q8QZS1	Hibch	53	43.037		16	12	12	8	7	7	27	24	25	23	24	33	0	0	1	1	0	0		14.2832	13.0401	10.3695	7.66216	6.55439	5.84963	28.0518	26.4139	25.0633	24.4673	27.2439	34.5195	0	0	1.02194	0.99001	0	0
5367	1	10	10	1	Q9CQ43	Dut	75.3	17.384		17	8	16	14	16	18	13	10	18	12	11	12	13	10	10	9	6	7		15.1759	8.69338	13.8261	13.4088	14.9815	15.0419	13.5064	11.0058	18.0456	12.7655	12.4868	12.5526	13.2628	10.6639	10.2194	8.91009	6.42714	6.94469
6104	2	13	9	9	Q9EST5	Anp32b	35.3	31.078		26	25	28	33	21	30	4	6	7	5	3	7	3	6	4	5	3	4		23.2102	27.1668	24.1956	31.6064	19.6632	25.0698	4.15582	6.60349	7.01774	5.31897	3.40549	7.32233	3.06066	6.39832	4.08775	4.95005	3.21357	3.96839
2619	2	6	6	6	Q60817	Naca	29.8	23.384		17	9	15	18	16	27	7	6	7	7	6	6	12	8	15	13	16	14		15.1759	9.78005	12.9619	17.2399	14.9815	22.5628	7.27269	6.60349	7.01774	7.44656	6.81098	6.27628	12.2426	8.53109	15.3291	12.8701	17.1391	13.8894
2837	2	20	20	20	Q2TPA8	Hsdl2	46.9	54.208		9	10	4	5	3	6	18	17	20	26	17	27	8	4	11	14	8	12		8.03429	10.8667	3.45652	4.78885	2.80902	5.01396	18.7012	18.7099	20.0507	27.6586	19.2978	28.2433	8.16175	4.26554	11.2413	13.8601	8.56953	11.9052
2963	5	17	17	3	Z4YJR1	Lmf1	22.3	65.734		5	10	6	2	1	3	16	14	9	21	14	13	18	18	19	21	16	13		4.46349	10.8667	5.18477	1.91554	0.936341	2.50698	16.6233	15.4081	9.0228	22.3397	15.8923	13.5986	18.3639	19.195	19.4168	20.7902	17.1391	12.8973
3252	3	17	17	17	Q60709	Aplp2	24.2	85.247		2	0	2	0	0	0	16	10	14	18	10	14	22	16	20	25	27	23		1.7854	0	1.72826	0	0	0	16.6233	11.0058	14.0355	19.1483	11.3516	14.6447	22.4448	17.0622	20.4387	24.7503	28.9222	22.8183
788	2	21	21	21	E9PYF1	Rnpep	44.4	68.002		19	16	19	24	30	25	6	7	6	8	5	5	9	9	7	8	7	8		16.9613	17.3868	16.4185	22.9865	28.0902	20.8915	6.23373	7.70407	6.0152	8.51035	5.67582	5.23023	9.18197	9.59748	7.15356	7.92008	7.49834	7.93678
1901	2	20	14	14	P18872-2	Gnao1	53.7	40.036		2	2	4	1	2	1	11	10	9	16	6	5	25	21	29	27	26	21		1.7854	2.17335	3.45652	0.95777	1.87268	0.835661	11.4285	11.0058	9.0228	17.0207	6.81098	5.23023	25.5055	22.3941	29.6362	26.7303	27.851	20.8341
2806	1	11	11	11	Q08857	Cd36	28	52.697		10	11	7	6	5	4	13	17	13	11	10	10	17	18	17	15	15	19		8.92699	11.9534	6.0489	5.74662	4.68171	3.34264	13.5064	18.7099	13.0329	11.7017	11.3516	10.4605	17.3437	19.195	17.3729	14.8502	16.0679	18.8499
4192	4	14	14	14	Q8BVI4	Qdpr	67.2	25.57		23	16	17	14	16	14	13	12	15	11	10	10	8	6	10	5	9	9		20.5321	17.3868	14.6902	13.4088	14.9815	11.6993	13.5064	13.207	15.038	11.7017	11.3516	10.4605	8.16175	6.39832	10.2194	4.95005	9.64072	8.92888
6152	1	18	18	18	Q9JIK9	Mrps34	72	25.826		11	8	9	5	4	5	33	26	28	27	25	33	1	0	1	0	0	2		9.81969	8.69338	7.77716	4.78885	3.74537	4.1783	34.2855	28.6151	28.0709	28.7224	28.3791	34.5195	1.02022	0	1.02194	0	0	1.9842
1429	1	9	9	9	O35405	Pld3	18	54.388		10	9	4	3	0	1	20	16	13	20	14	17	20	13	15	14	13	15		8.92699	9.78005	3.45652	2.87331	0	0.835661	20.7791	17.6093	13.0329	21.2759	15.8923	17.7828	20.4044	13.863	15.3291	13.8601	13.9255	14.8815
3069	6	29	29	29	Q3UQ84	Tars2	49.2	81.699		4	10	5	7	2	7	22	25	31	26	34	43	0	0	1	0	0	0		3.5708	10.8667	4.32065	6.70439	1.87268	5.84963	22.857	27.5145	31.0785	27.6586	38.5955	44.98	0	0	1.02194	0	0	0
970	4	36	31	31	E9QKK8	Atp11c	34.8	127.81		3	1	6	2	4	3	8	8	12	14	4	9	25	25	29	19	21	23		2.6781	1.08667	5.18477	1.91554	3.74537	2.50698	8.31164	8.80465	12.0304	14.8931	4.54065	9.41442	25.5055	26.6597	29.6362	18.8102	22.495	22.8183
1629	2	17	17	17	O88986	Gcat	49.5	44.93		9	20	9	9	5	11	22	27	27	22	27	28	0	0	0	0	0	0		8.03429	21.7335	7.77716	8.61993	4.68171	9.19227	22.857	29.7157	27.0684	23.4035	30.6494	29.2893	0	0	0	0	0	0
1645	1	3	3	3	P00397	Mtco1	10.5	56.909		12	9	10	3	8	10	18	21	25	18	26	22	5	8	4	5	10	2		10.7124	9.78005	8.64129	2.87331	7.49073	8.35661	18.7012	23.1122	25.0633	19.1483	29.5142	23.013	5.10109	8.53109	4.08775	4.95005	10.7119	1.9842
2796	1	12	12	12	Q07813	Bax	60.4	21.394		19	11	17	18	19	17	8	9	8	8	8	10	13	10	9	9	10	13		16.9613	11.9534	14.6902	17.2399	17.7905	14.2062	8.31164	9.90523	8.02027	8.51035	9.08131	10.4605	13.2628	10.6639	9.19743	8.91009	10.7119	12.8973
3684	1	38	38	38	Q6ZPJ3	Ube2o	38.2	140.83		23	46	16	17	26	23	3	5	9	4	4	3	7	2	10	8	4	6		20.5321	49.9869	13.8261	16.2821	24.3449	19.2202	3.11687	5.5029	9.0228	4.25518	4.54065	3.13814	7.14153	2.13277	10.2194	7.92008	4.28476	5.95259
5621	2	6	6	6	Q9CZB0	Sdhc	29.6	18.382		6	6	10	3	4	5	29	20	29	24	27	22	5	2	6	7	9	2		5.35619	6.52004	8.64129	2.87331	3.74537	4.1783	30.1297	22.0116	29.0735	25.5311	30.6494	23.013	5.10109	2.13277	6.13162	6.93007	9.64072	1.9842
6019	1	26	26	26	Q9EP69	Sacm1l	42.4	66.943		23	15	22	22	26	24	3	3	6	2	10	4	11	5	11	6	15	8		20.5321	16.3001	19.0108	21.0709	24.3449	20.0559	3.11687	3.30174	6.0152	2.12759	11.3516	4.18419	11.2224	5.33193	11.2413	5.94006	16.0679	7.93678
6421	1	19	3	3	Q9WV27	Atp1a4	16.4	114.89		7	4	6	3	7	1	12	12	12	11	11	10	19	19	24	17	25	16		6.24889	4.34669	5.18477	2.87331	6.55439	0.835661	12.4675	13.207	12.0304	11.7017	12.4868	10.4605	19.3841	20.2613	24.5265	16.8302	26.7798	15.8736
2671	3	16	16	15	P97371	Psme1	61.4	28.673		31	17	23	20	19	21	6	1	6	4	3	5	14	7	12	9	6	11		27.6737	18.4734	19.875	19.1554	17.7905	17.5489	6.23373	1.10058	6.0152	4.25518	3.40549	5.23023	14.2831	7.4647	12.2632	8.91009	6.42714	10.9131
5645	2	26	26	25	Q9CZW4	Acsl3	47.6	80.491		26	15	36	22	37	35	4	2	6	0	15	0	1	0	4	2	9	1		23.2102	16.3001	31.1086	21.0709	34.6446	29.2481	4.15582	2.20116	6.0152	0	17.0274	0	1.02022	0	4.08775	1.98002	9.64072	0.992098
6311	1	16	16	16	Q9QZH6	Ecsit	48	49.798		6	12	5	4	4	8	30	25	27	25	29	39	0	1	0	0	0	0		5.35619	13.0401	4.32065	3.83108	3.74537	6.68529	31.1687	27.5145	27.0684	26.5949	32.9197	40.7958	0	1.06639	0	0	0	0
1189	2	28	28	28	G3X928	Sec23ip	34.3	110.76		19	12	25	19	21	39	1	2	6	6	3	5	8	2	14	11	10	11		16.9613	13.0401	21.6032	18.1976	19.6632	32.5908	1.03896	2.20116	6.0152	6.38277	3.40549	5.23023	8.16175	2.13277	14.3071	10.8901	10.7119	10.9131
1425	3	20	20	16	O35381	Anp32a;Anp32c	47	28.537		28	21	35	28	40	27	1	1	11	2	2	3	2	2	4	2	1	4		24.9956	22.8201	30.2445	26.8176	37.4537	22.5628	1.03896	1.10058	11.0279	2.12759	2.27033	3.13814	2.04044	2.13277	4.08775	1.98002	1.07119	3.96839
2516	3	10	10	10	P62900	Rpl31	57.6	14.463		17	8	16	16	14	16	10	4	7	4	10	8	15	10	16	12	16	15		15.1759	8.69338	13.8261	15.3243	13.1088	13.3706	10.3896	4.40232	7.01774	4.25518	11.3516	8.36837	15.3033	10.6639	16.351	11.8801	17.1391	14.8815
3353	2	27	27	27	Q61553	Fscn1	57.6	54.507		26	18	19	8	34	9	8	3	12	4	15	5	12	5	9	4	20	3		23.2102	19.5601	16.4185	7.66216	31.8356	7.52095	8.31164	3.30174	12.0304	4.25518	17.0274	5.23023	12.2426	5.33193	9.19743	3.96004	21.4238	2.97629
3548	1	59	59	59	Q6NS46	Pdcd11	38.6	207.78		25	16	46	34	27	65	0	0	0	0	0	1	0	0	0	0	0	0		22.3175	17.3868	39.7499	32.5642	25.2812	54.3179	0	0	0	0	0	1.04605	0	0	0	0	0	0
3858	3	22	22	1	Q80X50	Ubap2l	35.2	116.8		39	11	38	23	29	55	1	0	1	2	1	0	2	1	6	2	0	3		34.8153	11.9534	32.8369	22.0287	27.1539	45.9613	1.03896	0	1.00253	2.12759	1.13516	0	2.04044	1.06639	6.13162	1.98002	0	2.97629
4127	1	17	17	17	Q8BPG6	Sumf2	53.6	34.737		5	6	4	5	4	5	17	17	14	22	13	21	13	12	12	21	8	15		4.46349	6.52004	3.45652	4.78885	3.74537	4.1783	17.6622	18.7099	14.0355	23.4035	14.7571	21.967	13.2628	12.7966	12.2632	20.7902	8.56953	14.8815
5240	1	28	28	28	Q99LE6	Abcf2	44.7	71.781		18	9	28	22	21	35	6	9	9	5	5	8	6	5	7	4	4	13		16.0686	9.78005	24.1956	21.0709	19.6632	29.2481	6.23373	9.90523	9.0228	5.31897	5.67582	8.36837	6.12131	5.33193	7.15356	3.96004	4.28476	12.8973
1448	3	47	18	18	Q5SVG5	Ap1b1	44.1	101.19		16	11	17	19	20	29	8	10	5	9	3	7	11	7	10	9	8	14		14.2832	11.9534	14.6902	18.1976	18.7268	24.2342	8.31164	11.0058	5.01267	9.57415	3.40549	7.32233	11.2224	7.4647	10.2194	8.91009	8.56953	13.8894
1462	1	21	21	16	O35744	Chil3	57.8	44.458		5	20	6	8	29	11	5	13	5	5	25	4	9	22	7	7	19	13		4.46349	21.7335	5.18477	7.66216	27.1539	9.19227	5.19478	14.3076	5.01267	5.31897	28.3791	4.18419	9.18197	23.4605	7.15356	6.93007	20.3526	12.8973
2077	1	13	13	13	P35282	Rab21	55.4	24.106		14	4	16	7	12	6	7	7	5	5	7	7	23	20	20	17	22	14		12.4978	4.34669	13.8261	6.70439	11.2361	5.01396	7.27269	7.70407	5.01267	5.31897	7.94614	7.32233	23.465	21.3277	20.4387	16.8302	23.5662	13.8894
2384	1	17	16	16	P59108	Cpne2	33	61.035		1	1	3	0	1	1	8	11	8	8	2	6	24	34	24	35	22	24		0.892699	1.08667	2.59239	0	0.936341	0.835661	8.31164	12.1064	8.02027	8.51035	2.27033	6.27628	24.4852	36.2571	24.5265	34.6504	23.5662	23.8104
3102	2	8	8	8	Q3V009	Tmed1	31.7	25.262		6	5	4	5	2	2	10	14	11	16	9	9	16	19	14	32	20	19		5.35619	5.43336	3.45652	4.78885	1.87268	1.67132	10.3896	15.4081	11.0279	17.0207	10.2165	9.41442	16.3235	20.2613	14.3071	31.6803	21.4238	18.8499
3389	2	13	8	2	Q61990	Pcbp2	47.8	38.221		23	13	23	24	22	30	5	6	7	5	3	4	6	8	9	11	4	10		20.5321	14.1267	19.875	22.9865	20.5995	25.0698	5.19478	6.60349	7.01774	5.31897	3.40549	4.18419	6.12131	8.53109	9.19743	10.8901	4.28476	9.92098
6320	3	19	19	19	Q9QZQ8-2	H2afy;H2afy2	51.2	39.289		30	17	32	31	37	32	2	3	2	0	2	2	6	1	9	0	1	6		26.781	18.4734	27.6521	29.6909	34.6446	26.7411	2.07791	3.30174	2.00507	0	2.27033	2.09209	6.12131	1.06639	9.19743	0	1.07119	5.95259
1946	1	14	14	14	P23591	Tsta3	56.1	35.877		18	7	19	26	19	21	6	6	7	8	5	4	9	13	13	12	8	11		16.0686	7.60671	16.4185	24.902	17.7905	17.5489	6.23373	6.60349	7.01774	8.51035	5.67582	4.18419	9.18197	13.863	13.2852	11.8801	8.56953	10.9131
2988	1	20	20	20	Q3U9G9	Lbr	31.6	71.439		16	15	24	14	15	15	10	11	8	10	9	10	7	11	11	10	10	6		14.2832	16.3001	20.7391	13.4088	14.0451	12.5349	10.3896	12.1064	8.02027	10.6379	10.2165	10.4605	7.14153	11.7302	11.2413	9.9001	10.7119	5.95259
3864	1	17	17	17	Q80X85	Mrps7	57.9	28.062		10	14	12	14	9	9	25	20	20	24	25	29	0	0	1	0	0	0		8.92699	15.2134	10.3695	13.4088	8.42707	7.52095	25.9739	22.0116	20.0507	25.5311	28.3791	30.3354	0	0	1.02194	0	0	0
3579	5	26	26	25	Q6P2B1	Tnpo3	32.8	104.17		18	18	23	26	19	35	7	2	6	3	5	5	7	5	10	12	3	7		16.0686	19.5601	19.875	24.902	17.7905	29.2481	7.27269	2.20116	6.0152	3.19138	5.67582	5.23023	7.14153	5.33193	10.2194	11.8801	3.21357	6.94469
6080	2	28	28	26	Q9ERG0	Lima1	48.6	84.059		42	8	33	28	44	43	1	0	1	0	0	0	3	1	5	0	1	1		37.4934	8.69338	28.5163	26.8176	41.199	35.9334	1.03896	0	1.00253	0	0	0	3.06066	1.06639	5.10968	0	1.07119	0.992098
949	3	48	48	48	E9QAF9	Tanc1	29.8	200.06		1	0	6	2	0	6	4	4	2	6	6	2	18	13	32	34	30	44		0.892699	0	5.18477	1.91554	0	5.01396	4.15582	4.40232	2.00507	6.38277	6.81098	2.09209	18.3639	13.863	32.702	33.6603	32.1357	43.6523
1542	1	7	7	7	O70404	Vamp8	52.5	11.451		16	13	15	9	14	12	9	13	10	7	8	6	13	14	12	13	13	13		14.2832	14.1267	12.9619	8.61993	13.1088	10.0279	9.3506	14.3076	10.0253	7.44656	9.08131	6.27628	13.2628	14.9294	12.2632	12.8701	13.9255	12.8973
2960	2	20	20	20	Q3U3J1	Bckdha	55.2	50.773		14	13	13	7	9	8	27	17	26	14	40	22	0	0	0	0	0	0		12.4978	14.1267	11.2337	6.70439	8.42707	6.68529	28.0518	18.7099	26.0659	14.8931	45.4065	23.013	0	0	0	0	0	0
2376	2	32	20	0	P58771-2	Tpm1	68.7	32.708		21	14	19	24	27	27	4	11	5	10	7	14	3	5	3	1	5	9		18.7467	15.2134	16.4185	22.9865	25.2812	22.5628	4.15582	12.1064	5.01267	10.6379	7.94614	14.6447	3.06066	5.33193	3.06581	0.99001	5.35595	8.92888
2758	4	37	37	30	Q03141-3	Mark3;Mark1	49.9	83.208		2	1	5	3	1	7	4	2	1	15	3	4	23	19	28	29	22	40		1.7854	1.08667	4.32065	2.87331	0.936341	5.84963	4.15582	2.20116	1.00253	15.9569	3.40549	4.18419	23.465	20.2613	28.6142	28.7103	23.5662	39.6839
4564	2	15	15	15	Q8K2M0	Mrpl38	46.8	45.029		5	6	8	10	3	7	31	23	27	22	25	42	0	0	0	0	0	0		4.46349	6.52004	6.91303	9.5777	2.80902	5.84963	32.2076	25.3134	27.0684	23.4035	28.3791	43.934	0	0	0	0	0	0
178	2	18	18	18	A2AEM2	Clcc1	33.8	61.239		5	4	5	1	3	2	15	17	12	18	15	17	16	13	19	11	21	14		4.46349	4.34669	4.32065	0.95777	2.80902	1.67132	15.5843	18.7099	12.0304	19.1483	17.0274	17.7828	16.3235	13.863	19.4168	10.8901	22.495	13.8894
2835	1	4	4	4	Q2TA50	Mlana	31.9	12.817		11	6	10	5	9	4	14	12	13	17	11	13	13	14	11	19	15	11		9.81969	6.52004	8.64129	4.78885	8.42707	3.34264	14.5454	13.207	13.0329	18.0845	12.4868	13.5986	13.2628	14.9294	11.2413	18.8102	16.0679	10.9131
4051	2	13	13	13	Q8BJ48	Nagpa	30.2	56.043		3	6	5	5	2	1	4	13	6	7	6	5	23	29	23	26	20	24		2.6781	6.52004	4.32065	4.78885	1.87268	0.835661	4.15582	14.3076	6.0152	7.44656	6.81098	5.23023	23.465	30.9252	23.5046	25.7403	21.4238	23.8104
4066	1	18	18	18	Q8BJZ4	Mrps35	60.9	35.975		9	14	14	13	7	13	22	16	23	16	21	37	1	0	1	0	1	0		8.03429	15.2134	12.0978	12.451	6.55439	10.8636	22.857	17.6093	23.0583	17.0207	23.8384	38.7037	1.02022	0	1.02194	0	1.07119	0
5102	2	15	15	15	Q922Q9	Chid1	38.4	44.905		5	3	4	5	6	2	21	13	12	18	11	21	16	17	13	13	14	14		4.46349	3.26002	3.45652	4.78885	5.61805	1.67132	21.8181	14.3076	12.0304	19.1483	12.4868	21.967	16.3235	18.1286	13.2852	12.8701	14.9967	13.8894
5303	2	19	19	19	Q99N96	Mrpl1	49.1	37.596		12	11	13	7	6	4	27	21	29	20	24	33	0	0	1	0	0	0		10.7124	11.9534	11.2337	6.70439	5.61805	3.34264	28.0518	23.1122	29.0735	21.2759	27.2439	34.5195	0	0	1.02194	0	0	0
5576	1	15	15	15	Q9CXY6	Ilf2	39.2	43.062		27	17	25	32	31	31	5	2	4	2	0	2	5	3	8	5	2	7		24.1029	18.4734	21.6032	30.6487	29.0266	25.9055	5.19478	2.20116	4.01014	2.12759	0	2.09209	5.10109	3.19916	8.1755	4.95005	2.14238	6.94469
6162	1	9	9	9	Q9JIZ9	Plscr3	32.1	31.802		3	1	2	2	2	1	9	11	11	19	12	11	17	22	19	19	23	24		2.6781	1.08667	1.72826	1.91554	1.87268	0.835661	9.3506	12.1064	11.0279	20.2121	13.622	11.5065	17.3437	23.4605	19.4168	18.8102	24.6374	23.8104
1028	2	56	56	51	E9QPI5	Pds5a	46.5	150.22		22	16	42	19	36	64	0	2	3	0	0	2	1	0	0	0	0	0		19.6394	17.3868	36.2934	18.1976	33.7083	53.4823	0	2.20116	3.0076	0	0	2.09209	1.02022	0	0	0	0	0
1245	1	32	32	32	G5E8J0	Notch2	18.3	265.63		1	0	0	0	0	0	11	15	4	13	7	9	19	20	28	26	22	32		0.892699	0	0	0	0	0	11.4285	16.5087	4.01014	13.8293	7.94614	9.41442	19.3841	21.3277	28.6142	25.7403	23.5662	31.7471
1271	10	34	34	34	H3BJU7	Arhgef2	43	108.59		11	16	21	13	19	28	3	7	5	7	3	6	6	18	8	13	7	16		9.81969	17.3868	18.1467	12.451	17.7905	23.3985	3.11687	7.70407	5.01267	7.44656	3.40549	6.27628	6.12131	19.195	8.1755	12.8701	7.49834	15.8736
1638	1	7	7	2	O89086	Rbm3	45.1	16.604		22	11	30	20	28	26	6	5	1	5	4	4	8	6	10	9	6	6		19.6394	11.9534	25.9239	19.1554	26.2176	21.7272	6.23373	5.5029	1.00253	5.31897	4.54065	4.18419	8.16175	6.39832	10.2194	8.91009	6.42714	5.95259
6131	1	18	18	18	Q9JHW2	Nit2	73.9	30.501		12	8	12	12	16	14	18	15	14	16	17	15	6	5	7	9	4	7		10.7124	8.69338	10.3695	11.4932	14.9815	11.6993	18.7012	16.5087	14.0355	17.0207	19.2978	15.6907	6.12131	5.33193	7.15356	8.91009	4.28476	6.94469
1740	1	14	14	13	P08074	Cbr2	52.5	25.958		8	14	7	5	11	7	24	31	30	19	20	25	1	0	2	0	0	2		7.14159	15.2134	6.0489	4.78885	10.2998	5.84963	24.9349	34.118	30.076	20.2121	22.7033	26.1512	1.02022	0	2.04387	0	0	1.9842
2880	1	9	9	1	Q3THE2	Myl12b	62.2	19.779		21	10	18	14	14	12	8	7	10	9	5	11	11	8	8	10	16	14		18.7467	10.8667	15.5543	13.4088	13.1088	10.0279	8.31164	7.70407	10.0253	9.57415	5.67582	11.5065	11.2224	8.53109	8.1755	9.9001	17.1391	13.8894
6348	2	18	18	18	Q9R0X4	Acot9;Acot10	43.5	50.56		15	14	17	6	12	7	21	18	29	21	26	19	1	0	0	0	0	0		13.3905	15.2134	14.6902	5.74662	11.2361	5.84963	21.8181	19.8105	29.0735	22.3397	29.5142	19.8749	1.02022	0	0	0	0	0
6460	2	12	12	12	Q9Z0L8-2	Ggh	36.8	35.377		3	6	3	3	2	2	12	20	17	21	14	10	17	13	18	8	25	12		2.6781	6.52004	2.59239	2.87331	1.87268	1.67132	12.4675	22.0116	17.0431	22.3397	15.8923	10.4605	17.3437	13.863	18.3949	7.92008	26.7798	11.9052
985	2	34	34	33	E9QM38	Slc12a2	34.1	130.67		0	1	1	0	1	2	6	5	5	9	9	4	22	21	29	21	48	21		0	1.08667	0.864129	0	0.936341	1.67132	6.23373	5.5029	5.01267	9.57415	10.2165	4.18419	22.4448	22.3941	29.6362	20.7902	51.4172	20.8341
2333	1	8	8	8	P56394	Cox17	87.3	6.784		6	4	10	4	3	6	28	21	30	29	16	34	1	3	2	2	4	2		5.35619	4.34669	8.64129	3.83108	2.80902	5.01396	29.0907	23.1122	30.076	30.85	18.1626	35.5656	1.02022	3.19916	2.04387	1.98002	4.28476	1.9842
4693	1	24	24	24	Q8R2S8	Cd177	39	87.09		1	5	0	0	11	0	7	19	6	7	33	8	9	28	13	12	28	18		0.892699	5.43336	0	0	10.2998	0	7.27269	20.911	6.0152	7.44656	37.4604	8.36837	9.18197	29.8588	13.2852	11.8801	29.9933	17.8578
5782	1	16	16	16	Q9D517	Agpat3	32.4	43.295		4	3	7	5	4	6	13	12	11	15	16	12	16	17	14	15	15	20		3.5708	3.26002	6.0489	4.78885	3.74537	5.01396	13.5064	13.207	11.0279	15.9569	18.1626	12.5526	16.3235	18.1286	14.3071	14.8502	16.0679	19.842
6077	1	27	13	10	Q9ERD7	Tubb3	68.4	50.418		27	12	33	20	16	27	4	2	10	4	1	6	11	3	10	6	5	8		24.1029	13.0401	28.5163	19.1554	14.9815	22.5628	4.15582	2.20116	10.0253	4.25518	1.13516	6.27628	11.2224	3.19916	10.2194	5.94006	5.35595	7.93678
2769	1	25	18	14	Q04736	Yes1	50.1	60.629		0	0	1	1	1	1	2	2	2	7	6	3	26	32	24	36	29	31		0	0	0.864129	0.95777	0.936341	0.835661	2.07791	2.20116	2.00507	7.44656	6.81098	3.13814	26.5257	34.1244	24.5265	35.6404	31.0645	30.755
3807	3	3	3	3	Q80TA1	Ept1	7	45.345		9	5	11	0	3	10	13	10	14	14	9	16	17	14	17	19	8	15		8.03429	5.43336	9.50542	0	2.80902	8.35661	13.5064	11.0058	14.0355	14.8931	10.2165	16.7367	17.3437	14.9294	17.3729	18.8102	8.56953	14.8815
4099	2	23	23	23	Q8BMD8	Slc25a24	39.8	52.901		6	9	4	7	7	7	26	27	25	20	34	31	0	0	0	0	1	0		5.35619	9.78005	3.45652	6.70439	6.55439	5.84963	27.0128	29.7157	25.0633	21.2759	38.5955	32.4274	0	0	0	0	1.07119	0
6132	1	24	24	24	Q9JHW4	Eefsec	50.3	63.538		29	8	39	29	23	36	0	1	5	1	0	3	7	2	6	4	6	5		25.8883	8.69338	33.701	27.7753	21.5359	30.0838	0	1.10058	5.01267	1.06379	0	3.13814	7.14153	2.13277	6.13162	3.96004	6.42714	4.96049
6490	3	18	18	18	Q9Z1J3-2	Nfs1	51.4	43.972		11	11	15	9	5	7	30	15	28	19	21	33	0	0	0	0	0	0		9.81969	11.9534	12.9619	8.61993	4.68171	5.84963	31.1687	16.5087	28.0709	20.2121	23.8384	34.5195	0	0	0	0	0	0
1587	1	14	14	14	O88543	Cops3	45.6	47.832		19	9	20	23	24	21	5	4	9	5	4	3	11	8	14	8	6	10		16.9613	9.78005	17.2826	22.0287	22.4722	17.5489	5.19478	4.40232	9.0228	5.31897	4.54065	3.13814	11.2224	8.53109	14.3071	7.92008	6.42714	9.92098
1782	1	23	18	16	P10649	Gstm1	70.2	25.97		14	9	16	11	28	12	7	1	7	2	13	3	15	9	14	10	20	12		12.4978	9.78005	13.8261	10.5355	26.2176	10.0279	7.27269	1.10058	7.01774	2.12759	14.7571	3.13814	15.3033	9.59748	14.3071	9.9001	21.4238	11.9052
3741	4	16	16	14	Q78ZM0	Snx3	80.9	18.762		23	7	24	11	17	17	14	4	14	7	13	6	11	8	7	7	7	6		20.5321	7.60671	20.7391	10.5355	15.9178	14.2062	14.5454	4.40232	14.0355	7.44656	14.7571	6.27628	11.2224	8.53109	7.15356	6.93007	7.49834	5.95259
600	2	16	16	16	D3Z0F5	Cops6	59.9	33.591		17	11	23	20	23	21	9	6	9	2	6	5	10	5	11	8	9	7		15.1759	11.9534	19.875	19.1554	21.5359	17.5489	9.3506	6.60349	9.0228	2.12759	6.81098	5.23023	10.2022	5.33193	11.2413	7.92008	9.64072	6.94469
1152	5	24	24	24	Q3MIA8	Gps1	49.7	55.163		23	13	26	32	23	25	5	2	4	3	2	3	4	6	10	7	7	7		20.5321	14.1267	22.4674	30.6487	21.5359	20.8915	5.19478	2.20116	4.01014	3.19138	2.27033	3.13814	4.08087	6.39832	10.2194	6.93007	7.49834	6.94469
1625	1	13	13	11	O88958	Gnpda1	61.2	32.549		15	13	13	12	15	11	6	7	11	7	6	4	17	12	17	10	16	10		13.3905	14.1267	11.2337	11.4932	14.0451	9.19227	6.23373	7.70407	11.0279	7.44656	6.81098	4.18419	17.3437	12.7966	17.3729	9.9001	17.1391	9.92098
3407	1	25	25	25	Q62165	Dag1	33.1	96.904		2	1	2	1	1	1	10	7	8	13	11	7	28	11	28	21	25	25		1.7854	1.08667	1.72826	0.95777	0.936341	0.835661	10.3896	7.70407	8.02027	13.8293	12.4868	7.32233	28.5661	11.7302	28.6142	20.7902	26.7798	24.8024
3850	1	29	29	27	Q80WG5	Lrrc8a	38.6	94.118		0	0	0	0	0	0	8	5	6	6	4	7	23	27	32	31	30	23		0	0	0	0	0	0	8.31164	5.5029	6.0152	6.38277	4.54065	7.32233	23.465	28.7924	32.702	30.6903	32.1357	22.8183
4084	4	11	10	10	Q8BL97-3	Srsf7	58	17.89		21	16	23	22	28	23	11	3	10	7	2	6	8	6	10	3	1	2		18.7467	17.3868	19.875	21.0709	26.2176	19.2202	11.4285	3.30174	10.0253	7.44656	2.27033	6.27628	8.16175	6.39832	10.2194	2.97003	1.07119	1.9842
4221	3	63	63	63	Q8BX70-3	Vps13c	22.3	415.3		22	9	24	5	22	31	12	2	17	2	5	8	12	6	9	5	5	6		19.6394	9.78005	20.7391	4.78885	20.5995	25.9055	12.4675	2.20116	17.0431	2.12759	5.67582	8.36837	12.2426	6.39832	9.19743	4.95005	5.35595	5.95259
4436	1	16	16	16	Q8CHP8	Pgp	53	34.54		23	16	15	14	22	16	9	6	6	6	3	3	12	14	13	8	8	8		20.5321	17.3868	12.9619	13.4088	20.5995	13.3706	9.3506	6.60349	6.0152	6.38277	3.40549	3.13814	12.2426	14.9294	13.2852	7.92008	8.56953	7.93678
5027	2	16	16	16	Q91Z53	Grhpr	47.6	35.328		9	11	14	15	8	15	15	18	11	14	11	16	7	7	8	8	6	9		8.03429	11.9534	12.0978	14.3666	7.49073	12.5349	15.5843	19.8105	11.0279	14.8931	12.4868	16.7367	7.14153	7.4647	8.1755	7.92008	6.42714	8.92888
6342	1	17	15	15	Q9R0P5	Dstn	53.3	18.521		20	5	21	13	23	9	7	6	8	9	6	5	12	10	12	13	12	11		17.854	5.43336	18.1467	12.451	21.5359	7.52095	7.27269	6.60349	8.02027	9.57415	6.81098	5.23023	12.2426	10.6639	12.2632	12.8701	12.8543	10.9131
1501	4	14	14	14	Q924B0	Impa1	43	30.429		24	11	20	16	20	23	6	4	8	5	5	4	11	8	10	9	10	7		21.4248	11.9534	17.2826	15.3243	18.7268	19.2202	6.23373	4.40232	8.02027	5.31897	5.67582	4.18419	11.2224	8.53109	10.2194	8.91009	10.7119	6.94469
3742	2	12	12	12	Q791T5-2	Mtch1	34.9	39.94		11	6	12	5	6	7	30	21	22	14	18	19	4	6	2	10	6	2		9.81969	6.52004	10.3695	4.78885	5.61805	5.84963	31.1687	23.1122	22.0557	14.8931	20.4329	19.8749	4.08087	6.39832	2.04387	9.9001	6.42714	1.9842
4740	1	19	19	19	Q8R4N0	Clybl	44.1	37.548		15	10	13	8	5	10	23	17	31	20	23	26	0	0	0	0	0	0		13.3905	10.8667	11.2337	7.66216	4.68171	8.35661	23.896	18.7099	31.0785	21.2759	26.1088	27.1972	0	0	0	0	0	0
5363	2	9	9	9	Q9CQ22	Lamtor1	75.2	17.749		14	4	22	12	9	15	12	8	16	12	13	7	15	12	10	8	6	6		12.4978	4.34669	19.0108	11.4932	8.42707	12.5349	12.4675	8.80465	16.0405	12.7655	14.7571	7.32233	15.3033	12.7966	10.2194	7.92008	6.42714	5.95259
6485	2	13	13	13	Q9Z1A1	Tfg	40.6	43.02		15	8	12	17	15	17	6	5	7	6	3	4	14	14	17	14	11	16		13.3905	8.69338	10.3695	16.2821	14.0451	14.2062	6.23373	5.5029	7.01774	6.38277	3.40549	4.18419	14.2831	14.9294	17.3729	13.8601	11.7831	15.8736
1791	1	11	11	11	P11031	Sub1	65.4	14.427		22	14	24	25	25	25	5	7	7	9	3	1	6	5	4	10	3	5		19.6394	15.2134	20.7391	23.9443	23.4085	20.8915	5.19478	7.70407	7.01774	9.57415	3.40549	1.04605	6.12131	5.33193	4.08775	9.9001	3.21357	4.96049
2084	1	14	14	14	P35505	Fah	47.7	46.175		19	10	23	15	20	12	9	5	10	6	9	2	13	10	13	8	9	7		16.9613	10.8667	19.875	14.3666	18.7268	10.0279	9.3506	5.5029	10.0253	6.38277	10.2165	2.09209	13.2628	10.6639	13.2852	7.92008	9.64072	6.94469
2435	1	6	6	6	P61514	Rpl37a	52.2	10.275		16	9	17	11	11	15	10	10	14	15	7	11	9	7	9	10	11	8		14.2832	9.78005	14.6902	10.5355	10.2998	12.5349	10.3896	11.0058	14.0355	15.9569	7.94614	11.5065	9.18197	7.4647	9.19743	9.9001	11.7831	7.93678
2556	3	10	10	10	P67871	Csnk2b	61.9	24.942		14	19	10	19	9	10	5	9	12	9	5	10	13	5	18	11	7	15		12.4978	20.6468	8.64129	18.1976	8.42707	8.35661	5.19478	9.90523	12.0304	9.57415	5.67582	10.4605	13.2628	5.33193	18.3949	10.8901	7.49834	14.8815
3033	2	15	15	15	Q3UIU2	Ndufb6	64.8	15.515		6	5	4	6	4	2	27	24	20	22	30	29	2	7	2	2	5	2		5.35619	5.43336	3.45652	5.74662	3.74537	1.67132	28.0518	26.4139	20.0507	23.4035	34.0549	30.3354	2.04044	7.4647	2.04387	1.98002	5.35595	1.9842
3319	1	13	13	13	Q61187	Tsg101	35	44.123		8	0	5	8	5	7	4	6	3	5	5	3	19	25	22	28	23	23		7.14159	0	4.32065	7.66216	4.68171	5.84963	4.15582	6.60349	3.0076	5.31897	5.67582	3.13814	19.3841	26.6597	22.4826	27.7203	24.6374	22.8183
4468	1	39	38	37	Q8CJH3	Plxnb1	25.2	231.37		0	0	0	0	0	0	5	3	5	9	6	9	28	20	30	27	32	25		0	0	0	0	0	0	5.19478	3.30174	5.01267	9.57415	6.81098	9.41442	28.5661	21.3277	30.6581	26.7303	34.2781	24.8024
6517	4	12	12	12	Q9Z210	Pex11b	42.9	28.709		9	4	8	3	5	4	10	13	10	18	11	14	15	16	15	15	18	11		8.03429	4.34669	6.91303	2.87331	4.68171	3.34264	10.3896	14.3076	10.0253	19.1483	12.4868	14.6447	15.3033	17.0622	15.3291	14.8502	19.2814	10.9131
1671	2	8	8	8	P01868	Ighg1	40.7	35.704		3	4	3	0	0	6	9	14	8	11	3	30	14	16	10	19	9	39		2.6781	4.34669	2.59239	0	0	5.01396	9.3506	15.4081	8.02027	11.7017	3.40549	31.3814	14.2831	17.0622	10.2194	18.8102	9.64072	38.6918
2645	2	7	7	7	P84089	Erh	55.8	12.259		26	11	25	30	25	35	4	3	8	4	2	4	5	4	4	4	1	3		23.2102	11.9534	21.6032	28.7331	23.4085	29.2481	4.15582	3.30174	8.02027	4.25518	2.27033	4.18419	5.10109	4.26554	4.08775	3.96004	1.07119	2.97629
2854	2	8	8	8	Q3TAS6-2	Emc10	21.7	26.687		5	8	7	3	4	4	11	16	11	19	13	15	13	14	13	17	12	13		4.46349	8.69338	6.0489	2.87331	3.74537	3.34264	11.4285	17.6093	11.0279	20.2121	14.7571	15.6907	13.2628	14.9294	13.2852	16.8302	12.8543	12.8973
3459	2	11	11	11	Q64152-2	Btf3	70.4	17.699		26	7	24	16	19	24	4	3	4	5	2	4	10	4	8	8	17	13		23.2102	7.60671	20.7391	15.3243	17.7905	20.0559	4.15582	3.30174	4.01014	5.31897	2.27033	4.18419	10.2022	4.26554	8.1755	7.92008	18.2102	12.8973
5648	1	13	13	12	Q9CZX7	Tmem55a	57.6	28.038		10	8	17	4	6	8	13	12	13	11	7	9	14	19	14	9	10	14		8.92699	8.69338	14.6902	3.83108	5.61805	6.68529	13.5064	13.207	13.0329	11.7017	7.94614	9.41442	14.2831	20.2613	14.3071	8.91009	10.7119	13.8894
1793	4	20	20	20	P11157	Rrm2;Rrm2b	52.3	45.095		8	9	19	19	8	18	5	7	6	10	3	4	11	13	15	16	9	17		7.14159	9.78005	16.4185	18.1976	7.49073	15.0419	5.19478	7.70407	6.0152	10.6379	3.40549	4.18419	11.2224	13.863	15.3291	15.8402	9.64072	16.8657
1932	2	23	23	22	P21981	Tgm2	43	77.06		28	58	9	16	30	38	2	5	0	0	1	2	1	2	0	2	0	3		24.9956	63.027	7.77716	15.3243	28.0902	31.7551	2.07791	5.5029	0	0	1.13516	2.09209	1.02022	2.13277	0	1.98002	0	2.97629
2155	1	27	27	14	P45700	Man1a1	36.9	73.275		4	4	2	2	0	0	7	12	6	13	13	11	23	23	13	28	17	19		3.5708	4.34669	1.72826	1.91554	0	0	7.27269	13.207	6.0152	13.8293	14.7571	11.5065	23.465	24.5269	13.2852	27.7203	18.2102	18.8499
2201	1	17	17	16	P48758	Cbr1	66.4	30.641		25	16	24	11	27	14	9	1	12	2	10	4	10	2	13	3	9	5		22.3175	17.3868	20.7391	10.5355	25.2812	11.6993	9.3506	1.10058	12.0304	2.12759	11.3516	4.18419	10.2022	2.13277	13.2852	2.97003	9.64072	4.96049
2432	1	14	14	1	P61327	Magoh	79.5	17.163		17	10	27	20	12	14	9	3	14	10	6	7	15	4	11	5	5	8		15.1759	10.8667	23.3315	19.1554	11.2361	11.6993	9.3506	3.30174	14.0355	10.6379	6.81098	7.32233	15.3033	4.26554	11.2413	4.95005	5.35595	7.93678
3738	1	3	3	3	Q78XF5	Ostc	18.1	16.815		6	4	6	2	8	7	14	13	14	16	13	12	11	16	15	15	14	11		5.35619	4.34669	5.18477	1.91554	7.49073	5.84963	14.5454	14.3076	14.0355	17.0207	14.7571	12.5526	11.2224	17.0622	15.3291	14.8502	14.9967	10.9131
3799	1	33	33	33	Q7TT37	Ikbkap	29.9	149.58		11	14	24	24	18	31	6	4	10	8	3	4	5	6	10	5	6	8		9.81969	15.2134	20.7391	22.9865	16.8541	25.9055	6.23373	4.40232	10.0253	8.51035	3.40549	4.18419	5.10109	6.39832	10.2194	4.95005	6.42714	7.93678
5331	4	20	20	20	Q9CPR5	Mrpl15	73.9	33.541		8	9	10	10	5	5	30	23	22	22	26	25	0	0	0	0	0	2		7.14159	9.78005	8.64129	9.5777	4.68171	4.1783	31.1687	25.3134	22.0557	23.4035	29.5142	26.1512	0	0	0	0	0	1.9842
5734	1	10	10	10	Q9D1M7	Fkbp11	42.8	22.137		7	3	4	5	3	6	12	14	10	17	8	18	21	16	10	14	8	21		6.24889	3.26002	3.45652	4.78885	2.80902	5.01396	12.4675	15.4081	10.0253	18.0845	9.08131	18.8288	21.4246	17.0622	10.2194	13.8601	8.56953	20.8341
6175	1	21	21	21	Q9JJL8	Sars2	51.2	58.316		5	14	10	8	4	8	22	18	32	17	26	33	0	0	0	0	0	0		4.46349	15.2134	8.64129	7.66216	3.74537	6.68529	22.857	19.8105	32.0811	18.0845	29.5142	34.5195	0	0	0	0	0	0
1414	3	16	16	15	O35295	Purb;Purg	54.3	33.901		23	11	20	22	24	24	6	6	9	4	5	5	11	5	7	3	5	6		20.5321	11.9534	17.2826	21.0709	22.4722	20.0559	6.23373	6.60349	9.0228	4.25518	5.67582	5.23023	11.2224	5.33193	7.15356	2.97003	5.35595	5.95259
2391	3	20	20	20	P59481	Lman2l	60.5	39.881		1	3	1	3	2	2	5	10	4	10	1	6	32	29	19	31	13	24		0.892699	3.26002	0.864129	2.87331	1.87268	1.67132	5.19478	11.0058	4.01014	10.6379	1.13516	6.27628	32.647	30.9252	19.4168	30.6903	13.9255	23.8104
3373	1	8	8	3	Q61735-2	Cd47	25.3	35.316		5	7	3	4	4	4	11	8	11	9	9	8	14	19	23	20	22	15		4.46349	7.60671	2.59239	3.83108	3.74537	3.34264	11.4285	8.80465	11.0279	9.57415	10.2165	8.36837	14.2831	20.2613	23.5046	19.8002	23.5662	14.8815
4313	3	15	15	15	Q8C561-2	Lmbrd2	19	75.737		2	5	4	2	1	5	10	10	7	14	5	8	20	25	14	20	20	24		1.7854	5.43336	3.45652	1.91554	0.936341	4.1783	10.3896	11.0058	7.01774	14.8931	5.67582	8.36837	20.4044	26.6597	14.3071	19.8002	21.4238	23.8104
5337	1	11	11	11	Q9CPU0	Glo1	59.2	20.809		15	12	18	16	19	24	8	7	6	6	7	5	9	8	8	11	6	11		13.3905	13.0401	15.5543	15.3243	17.7905	20.0559	8.31164	7.70407	6.0152	6.38277	7.94614	5.23023	9.18197	8.53109	8.1755	10.8901	6.42714	10.9131
5379	1	9	9	9	Q9CQ75	Ndufa2	64.6	10.916		19	11	21	14	12	8	21	17	17	15	20	14	1	1	1	1	2	1		16.9613	11.9534	18.1467	13.4088	11.2361	6.68529	21.8181	18.7099	17.0431	15.9569	22.7033	14.6447	1.02022	1.06639	1.02194	0.99001	2.14238	0.992098
5897	3	13	13	12	Q9DAU1	Cnpy3	38	30.537		8	6	5	4	7	6	18	16	13	18	7	15	19	6	14	13	8	13		7.14159	6.52004	4.32065	3.83108	6.55439	5.01396	18.7012	17.6093	13.0329	19.1483	7.94614	15.6907	19.3841	6.39832	14.3071	12.8701	8.56953	12.8973
6416	1	13	13	13	Q9WUR9	Ak4	69.1	25.061		12	18	11	8	6	13	18	24	22	16	19	29	0	0	0	0	0	0		10.7124	19.5601	9.50542	7.66216	5.61805	10.8636	18.7012	26.4139	22.0557	17.0207	21.5681	30.3354	0	0	0	0	0	0
3760	2	15	15	15	Q7TMR0	Prcp	27.3	55.026		6	2	6	5	5	5	11	12	15	15	10	11	17	15	15	15	16	14		5.35619	2.17335	5.18477	4.78885	4.68171	4.1783	11.4285	13.207	15.038	15.9569	11.3516	11.5065	17.3437	15.9958	15.3291	14.8502	17.1391	13.8894
4043	1	35	35	35	Q8BIP0	Dars2	62.9	74.101		7	10	8	7	2	5	29	27	25	23	23	29	0	0	0	0	0	0		6.24889	10.8667	6.91303	6.70439	1.87268	4.1783	30.1297	29.7157	25.0633	24.4673	26.1088	30.3354	0	0	0	0	0	0
6467	1	11	11	11	Q9Z0R9	Fads2	26.4	52.387		11	5	16	9	12	13	9	6	11	8	10	9	12	10	17	12	13	12		9.81969	5.43336	13.8261	8.61993	11.2361	10.8636	9.3506	6.60349	11.0279	8.51035	11.3516	9.41442	12.2426	10.6639	17.3729	11.8801	13.9255	11.9052
2529	1	7	7	3	P63024	Vamp3	64.1	11.48		16	8	13	13	15	9	6	8	8	9	5	7	14	17	11	13	10	12		14.2832	8.69338	11.2337	12.451	14.0451	7.52095	6.23373	8.80465	8.02027	9.57415	5.67582	7.32233	14.2831	18.1286	11.2413	12.8701	10.7119	11.9052
3841	1	9	9	9	Q80VJ3	Dnph1	65.3	18.977		18	7	23	17	13	15	11	6	9	8	7	7	10	7	11	9	7	9		16.0686	7.60671	19.875	16.2821	12.1724	12.5349	11.4285	6.60349	9.0228	8.51035	7.94614	7.32233	10.2022	7.4647	11.2413	8.91009	7.49834	8.92888
6006	1	7	7	7	Q9DCT5	Sdf2	40.8	23.159		2	7	1	2	4	3	10	16	10	16	13	13	14	18	14	20	10	21		1.7854	7.60671	0.864129	1.91554	3.74537	2.50698	10.3896	17.6093	10.0253	17.0207	14.7571	13.5986	14.2831	19.195	14.3071	19.8002	10.7119	20.8341
3467	1	23	23	23	Q64324	Stxbp2	45.2	66.357		11	2	9	6	12	11	2	3	5	7	3	1	19	18	20	18	24	22		9.81969	2.17335	7.77716	5.74662	11.2361	9.19227	2.07791	3.30174	5.01267	7.44656	3.40549	1.04605	19.3841	19.195	20.4387	17.8202	25.7086	21.8262
3729	1	10	10	10	Q78IS1	Tmed3	49.8	25.465		6	8	10	4	5	4	11	7	6	12	11	9	13	17	11	20	18	21		5.35619	8.69338	8.64129	3.83108	4.68171	3.34264	11.4285	7.70407	6.0152	12.7655	12.4868	9.41442	13.2628	18.1286	11.2413	19.8002	19.2814	20.8341
3777	1	15	15	15	Q7TNV0	Dek	31.8	43.158		23	9	22	15	20	23	5	6	3	1	3	4	12	4	13	8	12	10		20.5321	9.78005	19.0108	14.3666	18.7268	19.2202	5.19478	6.60349	3.0076	1.06379	3.40549	4.18419	12.2426	4.26554	13.2852	7.92008	12.8543	9.92098
3844	3	20	20	20	Q80VQ0	Aldh3b1;Aldh3b2;Aldh3b3	44.2	52.292		1	3	3	1	3	1	9	15	9	9	13	6	16	23	22	14	28	17		0.892699	3.26002	2.59239	0.95777	2.80902	0.835661	9.3506	16.5087	9.0228	9.57415	14.7571	6.27628	16.3235	24.5269	22.4826	13.8601	29.9933	16.8657
5426	1	21	21	21	Q9CQM9	Glrx3	51.6	37.778		15	8	25	18	31	26	5	4	5	5	3	3	6	4	8	5	12	10		13.3905	8.69338	21.6032	17.2399	29.0266	21.7272	5.19478	4.40232	5.01267	5.31897	3.40549	3.13814	6.12131	4.26554	8.1755	4.95005	12.8543	9.92098
5478	1	10	10	10	Q9CR26	Vta1	36.9	33.913		7	4	8	7	6	8	9	9	5	7	3	5	19	18	17	22	17	22		6.24889	4.34669	6.91303	6.70439	5.61805	6.68529	9.3506	9.90523	5.01267	7.44656	3.40549	5.23023	19.3841	19.195	17.3729	21.7802	18.2102	21.8262
5604	1	12	12	12	Q9CYN9	Atp6ap2	35.4	39.091		4	3	4	4	5	4	8	10	7	14	12	8	17	14	16	23	22	18		3.5708	3.26002	3.45652	3.83108	4.68171	3.34264	8.31164	11.0058	7.01774	14.8931	13.622	8.36837	17.3437	14.9294	16.351	22.7702	23.5662	17.8578
6218	3	18	18	18	Q9JLI6	Scly	61.1	47.173		33	11	27	31	27	37	0	1	3	0	1	1	6	3	5	2	0	5		29.4591	11.9534	23.3315	29.6909	25.2812	30.9194	0	1.10058	3.0076	0	1.13516	1.04605	6.12131	3.19916	5.10968	1.98002	0	4.96049
6225	1	27	27	27	Q9JLQ0	Cd2ap	46	70.449		8	0	13	2	12	9	0	1	2	7	4	4	17	20	18	28	15	33		7.14159	0	11.2337	1.91554	11.2361	7.52095	0	1.10058	2.00507	7.44656	4.54065	4.18419	17.3437	21.3277	18.3949	27.7203	16.0679	32.7392
70	2	1	1	1	A0A0A6YW87	Cnih4	25.6	9.22		1	4	6	0	0	6	14	12	5	11	6	10	20	23	16	21	16	21		0.892699	4.34669	5.18477	0	0	5.01396	14.5454	13.207	5.01267	11.7017	6.81098	10.4605	20.4044	24.5269	16.351	20.7902	17.1391	20.8341
1475	1	6	6	6	O35972	Mrpl23	61	17.121		12	7	13	9	6	9	19	21	20	18	20	28	3	0	2	0	1	4		10.7124	7.60671	11.2337	8.61993	5.61805	7.52095	19.7401	23.1122	20.0507	19.1483	22.7033	29.2893	3.06066	0	2.04387	0	1.07119	3.96839
2808	1	15	15	5	Q08879-2	Fbln1	23.4	75.283		0	0	0	0	0	1	10	15	15	15	5	15	21	20	18	22	11	24		0	0	0	0	0	0.835661	10.3896	16.5087	15.038	15.9569	5.67582	15.6907	21.4246	21.3277	18.3949	21.7802	11.7831	23.8104
3056	1	14	14	14	Q3UN02	Lclat1	33.8	44.399		5	7	6	6	4	7	15	9	13	7	13	17	16	13	14	13	11	16		4.46349	7.60671	5.18477	5.74662	3.74537	5.84963	15.5843	9.90523	13.0329	7.44656	14.7571	17.7828	16.3235	13.863	14.3071	12.8701	11.7831	15.8736
3144	2	36	36	35	Q569Z6	Thrap3	32.1	108.18		27	15	44	17	37	51	0	0	0	0	0	0	0	0	0	0	0	0		24.1029	16.3001	38.0217	16.2821	34.6446	42.6187	0	0	0	0	0	0	0	0	0	0	0	0
3655	3	11	11	11	Q6PHN9	Rab35;Rab30	52.7	23.025		7	7	5	7	9	3	5	6	8	11	6	5	19	18	15	18	18	24		6.24889	7.60671	4.32065	6.70439	8.42707	2.50698	5.19478	6.60349	8.02027	11.7017	6.81098	5.23023	19.3841	19.195	15.3291	17.8202	19.2814	23.8104
6354	2	19	19	19	Q9R1C7-2	Prpf40a	24.4	103.96		16	13	13	12	20	17	5	9	9	8	4	7	18	6	10	5	5	14		14.2832	14.1267	11.2337	11.4932	18.7268	14.2062	5.19478	9.90523	9.0228	8.51035	4.54065	7.32233	18.3639	6.39832	10.2194	4.95005	5.35595	13.8894
1538	2	23	23	23	O70362	Gpld1	35	93.254		10	13	9	5	7	5	10	13	10	11	10	12	11	13	3	17	18	13		8.92699	14.1267	7.77716	4.78885	6.55439	4.1783	10.3896	14.3076	10.0253	11.7017	11.3516	12.5526	11.2224	13.863	3.06581	16.8302	19.2814	12.8973
2927	2	14	14	14	Q3TYD4	Arsg	37.3	57.433		3	10	1	3	1	1	12	17	9	16	12	9	14	16	14	19	14	19		2.6781	10.8667	0.864129	2.87331	0.936341	0.835661	12.4675	18.7099	9.0228	17.0207	13.622	9.41442	14.2831	17.0622	14.3071	18.8102	14.9967	18.8499
3150	1	18	18	18	Q59J78	Ndufaf2	65.5	19.628		16	8	13	3	2	4	30	12	28	21	20	32	1	0	0	0	0	0		14.2832	8.69338	11.2337	2.87331	1.87268	3.34264	31.1687	13.207	28.0709	22.3397	22.7033	33.4735	1.02022	0	0	0	0	0
3331	1	14	14	14	Q61263	Soat1	25	63.798		8	11	14	2	9	12	10	11	10	11	12	7	10	13	13	12	12	13		7.14159	11.9534	12.0978	1.91554	8.42707	10.0279	10.3896	12.1064	10.0253	11.7017	13.622	7.32233	10.2022	13.863	13.2852	11.8801	12.8543	12.8973
3766	2	19	19	1	Q7TN58	Tmc8	27.8	82.328		0	0	1	0	1	0	4	5	8	9	4	6	27	23	27	29	17	29		0	0	0.864129	0	0.936341	0	4.15582	5.5029	8.02027	9.57415	4.54065	6.27628	27.5459	24.5269	27.5923	28.7103	18.2102	28.7708
4065	1	19	19	19	Q8BJY1	Psmd5	46.2	55.971		20	28	18	28	20	30	5	1	4	1	3	2	5	2	8	4	4	7		17.854	30.4268	15.5543	26.8176	18.7268	25.0698	5.19478	1.10058	4.01014	1.06379	3.40549	2.09209	5.10109	2.13277	8.1755	3.96004	4.28476	6.94469
4717	3	11	11	11	Q8R3I2-2	Mboat2	18.1	55.384		2	6	4	2	0	2	13	13	10	12	9	6	15	27	18	24	12	15		1.7854	6.52004	3.45652	1.91554	0	1.67132	13.5064	14.3076	10.0253	12.7655	10.2165	6.27628	15.3033	28.7924	18.3949	23.7602	12.8543	14.8815
2481	1	7	7	7	P62342	Selt	37.9	22.292		7	4	5	3	5	4	11	11	11	12	15	11	17	18	12	12	16	15		6.24889	4.34669	4.32065	2.87331	4.68171	3.34264	11.4285	12.1064	11.0279	12.7655	17.0274	11.5065	17.3437	19.195	12.2632	11.8801	17.1391	14.8815
5958	2	9	9	9	Q9DBZ5	Eif3k	49.5	25.086		21	9	21	17	17	20	7	6	10	7	6	5	5	3	13	5	7	10		18.7467	9.78005	18.1467	16.2821	15.9178	16.7132	7.27269	6.60349	10.0253	7.44656	6.81098	5.23023	5.10109	3.19916	13.2852	4.95005	7.49834	9.92098
1004	2	31	31	31	E9QN31	Nop2	44.6	86.906		22	13	37	33	32	46	0	0	0	0	0	0	0	0	2	0	1	2		19.6394	14.1267	31.9728	31.6064	29.9629	38.4404	0	0	0	0	0	0	0	0	2.04387	0	1.07119	1.9842
1089	2	29	29	29	F8VQC1	Srp72	50.8	74.656		26	15	33	30	26	41	2	1	5	0	1	3	1	2	1	0	0	1		23.2102	16.3001	28.5163	28.7331	24.3449	34.2621	2.07791	1.10058	5.01267	0	1.13516	3.13814	1.02022	2.13277	1.02194	0	0	0.992098
2266	3	15	15	15	P52293	Kpna2	37.2	57.927		22	14	26	40	16	35	1	1	3	3	3	2	4	2	6	1	5	4		19.6394	15.2134	22.4674	38.3108	14.9815	29.2481	1.03896	1.10058	3.0076	3.19138	3.40549	2.09209	4.08087	2.13277	6.13162	0.99001	5.35595	3.96839
2872	3	12	12	8	Q3TEW6	Mpzl1	36.3	29.494		2	1	0	0	2	1	4	5	3	4	3	6	30	21	31	27	23	25		1.7854	1.08667	0	0	1.87268	0.835661	4.15582	5.5029	3.0076	4.25518	3.40549	6.27628	30.6066	22.3941	31.68	26.7303	24.6374	24.8024
3200	4	7	7	7	Q5SUT0	Ewsr1	17	64.988		29	13	26	27	25	33	4	3	2	3	1	1	5	2	5	4	3	2		25.8883	14.1267	22.4674	25.8598	23.4085	27.5768	4.15582	3.30174	2.00507	3.19138	1.13516	1.04605	5.10109	2.13277	5.10968	3.96004	3.21357	1.9842
5128	1	10	10	10	Q924T2	Mrps2	39.5	32.313		11	12	9	8	6	11	20	21	23	22	20	23	0	0	1	0	0	1		9.81969	13.0401	7.77716	7.66216	5.61805	9.19227	20.7791	23.1122	23.0583	23.4035	22.7033	24.0591	0	0	1.02194	0	0	0.992098
5510	1	12	12	12	Q9CRY7	Gdpd1	35.7	35.866		3	3	4	1	1	4	8	7	11	23	8	11	18	23	15	20	12	16		2.6781	3.26002	3.45652	0.95777	0.936341	3.34264	8.31164	7.70407	11.0279	24.4673	9.08131	11.5065	18.3639	24.5269	15.3291	19.8002	12.8543	15.8736
6277	1	36	22	20	Q9QXY6	Ehd3	66.5	60.82		6	3	7	5	5	8	1	2	3	5	3	1	16	28	23	20	21	31		5.35619	3.26002	6.0489	4.78885	4.68171	6.68529	1.03896	2.20116	3.0076	5.31897	3.40549	1.04605	16.3235	29.8588	23.5046	19.8002	22.495	30.755
2248	1	36	36	36	P51432	Plcb3	30.6	139.49		1	2	6	1	6	5	6	6	2	5	4	1	17	24	27	17	28	29		0.892699	2.17335	5.18477	0.95777	5.61805	4.1783	6.23373	6.60349	2.00507	5.31897	4.54065	1.04605	17.3437	25.5933	27.5923	16.8302	29.9933	28.7708
3322	3	31	31	31	Q61191	Hcfc1;Hcfc2	20.2	210.43		26	14	34	29	29	28	4	3	3	3	1	2	2	3	1	0	1	4		23.2102	15.2134	29.3804	27.7753	27.1539	23.3985	4.15582	3.30174	3.0076	3.19138	1.13516	2.09209	2.04044	3.19916	1.02194	0	1.07119	3.96839
6433	1	9	9	9	Q9WV98	Timm9	86.5	10.344		11	7	12	14	9	11	23	20	16	21	16	22	1	1	0	2	1	0		9.81969	7.60671	10.3695	13.4088	8.42707	9.19227	23.896	22.0116	16.0405	22.3397	18.1626	23.013	1.02022	1.06639	0	1.98002	1.07119	0
3652	1	4	4	4	Q6PGJ8	H13	16.5	24.332		9	8	11	9	5	9	13	12	9	8	14	9	8	11	11	12	15	13		8.03429	8.69338	9.50542	8.61993	4.68171	7.52095	13.5064	13.207	9.0228	8.51035	15.8923	9.41442	8.16175	11.7302	11.2413	11.8801	16.0679	12.8973
4092	3	16	16	16	Q8BM72	Hspa13	31.2	51.709		3	4	3	3	2	2	9	11	8	14	11	12	17	15	17	20	14	21		2.6781	4.34669	2.59239	2.87331	1.87268	1.67132	9.3506	12.1064	8.02027	14.8931	12.4868	12.5526	17.3437	15.9958	17.3729	19.8002	14.9967	20.8341
5147	1	11	11	11	Q99J27	Slc33a1	16.7	61.075		6	4	4	4	2	2	10	11	10	15	14	12	14	12	12	18	18	18		5.35619	4.34669	3.45652	3.83108	1.87268	1.67132	10.3896	12.1064	10.0253	15.9569	15.8923	12.5526	14.2831	12.7966	12.2632	17.8202	19.2814	17.8578
2050	1	13	13	13	P32037	Slc2a3	19.5	53.478		2	4	3	0	6	3	11	8	11	9	9	8	17	17	23	17	17	20		1.7854	4.34669	2.59239	0	5.61805	2.50698	11.4285	8.80465	11.0279	9.57415	10.2165	8.36837	17.3437	18.1286	23.5046	16.8302	18.2102	19.842
2892	5	38	38	26	Q3TKT4	Smarca4;Smarca2	27.5	181.43		26	13	34	26	33	53	0	0	0	0	0	0	0	0	0	0	0	0		23.2102	14.1267	29.3804	24.902	30.8993	44.29	0	0	0	0	0	0	0	0	0	0	0	0
4994	1	14	14	13	Q91Y74	St3gal4	42.6	38.058		7	4	8	0	4	1	11	3	8	7	14	2	28	16	22	14	25	11		6.24889	4.34669	6.91303	0	3.74537	0.835661	11.4285	3.30174	8.02027	7.44656	15.8923	2.09209	28.5661	17.0622	22.4826	13.8601	26.7798	10.9131
5302	3	15	15	15	Q99N95	Mrpl3	51.1	39.109		7	8	14	13	6	9	21	21	16	19	26	22	1	0	1	0	0	1		6.24889	8.69338	12.0978	12.451	5.61805	7.52095	21.8181	23.1122	16.0405	20.2121	29.5142	23.013	1.02022	0	1.02194	0	0	0.992098
5997	2	19	19	19	Q9DCN1	Nudt12	44.4	51.51		4	3	2	2	3	4	13	12	7	15	9	10	17	16	11	20	23	14		3.5708	3.26002	1.72826	1.91554	2.80902	3.34264	13.5064	13.207	7.01774	15.9569	10.2165	10.4605	17.3437	17.0622	11.2413	19.8002	24.6374	13.8894
6065	1	11	11	11	Q9ER00	Stx12	46	31.195		19	8	18	15	21	13	6	7	11	6	7	0	13	8	11	8	7	7		16.9613	8.69338	15.5543	14.3666	19.6632	10.8636	6.23373	7.70407	11.0279	6.38277	7.94614	0	13.2628	8.53109	11.2413	7.92008	7.49834	6.94469
3693	1	35	32	32	Q6ZQ73	Cand2	33.6	135.63		22	13	26	25	14	47	1	0	4	1	1	3	7	1	6	4	3	6		19.6394	14.1267	22.4674	23.9443	13.1088	39.2761	1.03896	0	4.01014	1.06379	1.13516	3.13814	7.14153	1.06639	6.13162	3.96004	3.21357	5.95259
4228	1	6	6	6	Q8BXV2	Bri3bp	19.8	28.263		6	7	8	6	6	6	14	11	14	8	13	14	13	10	14	11	11	12		5.35619	7.60671	6.91303	5.74662	5.61805	5.01396	14.5454	12.1064	14.0355	8.51035	14.7571	14.6447	13.2628	10.6639	14.3071	10.8901	11.7831	11.9052
4862	2	9	9	9	Q8VHB5	Ca9	23.8	47.264		2	2	0	0	1	0	10	12	9	13	5	9	26	22	23	14	18	18		1.7854	2.17335	0	0	0.936341	0	10.3896	13.207	9.0228	13.8293	5.67582	9.41442	26.5257	23.4605	23.5046	13.8601	19.2814	17.8578
5531	1	21	19	19	Q9CWK8	Snx2	41	58.47		28	18	21	15	29	26	2	2	2	0	1	3	8	6	7	8	3	5		24.9956	19.5601	18.1467	14.3666	27.1539	21.7272	2.07791	2.20116	2.00507	0	1.13516	3.13814	8.16175	6.39832	7.15356	7.92008	3.21357	4.96049
993	2	17	13	13	E9QMH7	Ikbip	48.5	42.497		2	2	3	0	4	1	11	15	12	17	19	16	13	9	14	12	16	17		1.7854	2.17335	2.59239	0	3.74537	0.835661	11.4285	16.5087	12.0304	18.0845	21.5681	16.7367	13.2628	9.59748	14.3071	11.8801	17.1391	16.8657
1557	5	32	32	32	O70589-3	Cask	37.5	102.1		2	0	2	2	3	0	2	2	4	5	3	1	31	22	28	20	33	23		1.7854	0	1.72826	1.91554	2.80902	0	2.07791	2.20116	4.01014	5.31897	3.40549	1.04605	31.6268	23.4605	28.6142	19.8002	35.3493	22.8183
2507	1	4	4	4	P62855	Rps26	37.4	13.015		13	12	13	16	13	12	13	7	11	6	9	10	8	4	15	8	5	8		11.6051	13.0401	11.2337	15.3243	12.1724	10.0279	13.5064	7.70407	11.0279	6.38277	10.2165	10.4605	8.16175	4.26554	15.3291	7.92008	5.35595	7.93678
2750	1	5	5	5	Q02013	Aqp1	17.8	28.793		10	18	12	21	17	15	3	6	6	3	10	5	7	12	7	9	11	11		8.92699	19.5601	10.3695	20.1132	15.9178	12.5349	3.11687	6.60349	6.0152	3.19138	11.3516	5.23023	7.14153	12.7966	7.15356	8.91009	11.7831	10.9131
3244	1	25	25	3	Q60598	Cttn	47.6	61.249		23	12	25	15	22	21	5	0	2	3	2	3	8	6	12	8	7	9		20.5321	13.0401	21.6032	14.3666	20.5995	17.5489	5.19478	0	2.00507	3.19138	2.27033	3.13814	8.16175	6.39832	12.2632	7.92008	7.49834	8.92888
3490	1	17	17	17	Q64674	Srm	55.3	33.995		8	10	13	20	16	15	6	4	4	9	7	4	9	10	10	12	11	15		7.14159	10.8667	11.2337	19.1554	14.9815	12.5349	6.23373	4.40232	4.01014	9.57415	7.94614	4.18419	9.18197	10.6639	10.2194	11.8801	11.7831	14.8815
4095	3	24	24	24	Q8BMA6	Srp68	40.3	70.573		21	14	23	30	24	35	2	2	5	2	4	3	3	3	4	3	2	3		18.7467	15.2134	19.875	28.7331	22.4722	29.2481	2.07791	2.20116	5.01267	2.12759	4.54065	3.13814	3.06066	3.19916	4.08775	2.97003	2.14238	2.97629
4782	1	19	19	19	Q8VCG3	Wdr74	65.9	42.636		2	13	3	2	2	3	2	18	5	0	2	6	16	11	31	23	7	37		1.7854	14.1267	2.59239	1.91554	1.87268	2.50698	2.07791	19.8105	5.01267	0	2.27033	6.27628	16.3235	11.7302	31.68	22.7702	7.49834	36.7076
5012	1	18	18	15	Q91YR1	Twf1	50.9	40.079		13	7	16	13	18	13	6	3	6	7	5	1	13	9	15	11	14	13		11.6051	7.60671	13.8261	12.451	16.8541	10.8636	6.23373	3.30174	6.0152	7.44656	5.67582	1.04605	13.2628	9.59748	15.3291	10.8901	14.9967	12.8973
5482	1	8	8	8	Q9CR51	Atp6v1g1	45.8	13.724		13	5	10	11	14	10	13	7	10	5	16	9	13	8	10	10	11	8		11.6051	5.43336	8.64129	10.5355	13.1088	8.35661	13.5064	7.70407	10.0253	5.31897	18.1626	9.41442	13.2628	8.53109	10.2194	9.9001	11.7831	7.93678
5565	1	7	7	4	Q9CXP8	Gng10	91.2	7.2293		3	3	6	5	3	5	4	8	10	12	6	10	17	19	19	20	14	19		2.6781	3.26002	5.18477	4.78885	2.80902	4.1783	4.15582	8.80465	10.0253	12.7655	6.81098	10.4605	17.3437	20.2613	19.4168	19.8002	14.9967	18.8499
5785	4	33	33	33	Q9D5V5	Cul5	40.6	90.973		8	11	12	12	15	25	3	2	5	9	3	3	9	7	13	12	11	23		7.14159	11.9534	10.3695	11.4932	14.0451	20.8915	3.11687	2.20116	5.01267	9.57415	3.40549	3.13814	9.18197	7.4647	13.2852	11.8801	11.7831	22.8183
3452	2	22	22	22	Q64012-2	Raly	69.9	31.198		30	20	31	35	29	32	1	1	1	0	0	2	0	0	0	0	0	0		26.781	21.7335	26.788	33.522	27.1539	26.7411	1.03896	1.10058	1.00253	0	0	2.09209	0	0	0	0	0	0
4072	1	24	24	24	Q8BKE6	Cyp20a1	51.7	52.149		3	5	5	9	4	3	7	12	5	9	9	19	15	12	13	10	12	30		2.6781	5.43336	4.32065	8.61993	3.74537	2.50698	7.27269	13.207	5.01267	9.57415	10.2165	19.8749	15.3033	12.7966	13.2852	9.9001	12.8543	29.7629
4554	1	10	10	10	Q8K2C9	Hacd3	22.4	43.131		13	12	13	2	9	10	11	7	8	11	12	8	10	9	12	13	9	13		11.6051	13.0401	11.2337	1.91554	8.42707	8.35661	11.4285	7.70407	8.02027	11.7017	13.622	8.36837	10.2022	9.59748	12.2632	12.8701	9.64072	12.8973
5817	1	12	12	12	Q9D771	Tmem206	39.7	40.178		4	4	5	4	3	2	4	9	4	7	5	2	19	20	19	21	28	22		3.5708	4.34669	4.32065	3.83108	2.80902	1.67132	4.15582	9.90523	4.01014	7.44656	5.67582	2.09209	19.3841	21.3277	19.4168	20.7902	29.9933	21.8262
5368	1	10	10	10	Q9CQ45	Nenf	67.3	18.904		5	2	6	2	10	8	8	11	13	13	17	10	17	10	11	14	11	13		4.46349	2.17335	5.18477	1.91554	9.36341	6.68529	8.31164	12.1064	13.0329	13.8293	19.2978	10.4605	17.3437	10.6639	11.2413	13.8601	11.7831	12.8973
5590	2	13	13	13	Q9CY73	Mrpl44	37.2	37.527		7	6	14	4	2	9	24	21	23	21	24	26	0	0	0	0	0	0		6.24889	6.52004	12.0978	3.83108	1.87268	7.52095	24.9349	23.1122	23.0583	22.3397	27.2439	27.1972	0	0	0	0	0	0
1407	2	11	11	11	O35215	Ddt	99.2	13.077		13	9	13	12	8	13	12	8	11	10	5	10	11	12	10	9	6	8		11.6051	9.78005	11.2337	11.4932	7.49073	10.8636	12.4675	8.80465	11.0279	10.6379	5.67582	10.4605	11.2224	12.7966	10.2194	8.91009	6.42714	7.93678
1829	1	11	11	11	P14069	S100a6	51.7	10.051		20	12	15	13	26	8	7	13	8	11	4	8	6	6	3	8	6	6		17.854	13.0401	12.9619	12.451	24.3449	6.68529	7.27269	14.3076	8.02027	11.7017	4.54065	8.36837	6.12131	6.39832	3.06581	7.92008	6.42714	5.95259
2615	2	13	13	13	P70452	Stx4;Stx4a	48	34.165		3	2	2	2	2	3	8	6	5	13	5	6	22	17	22	19	21	22		2.6781	2.17335	1.72826	1.91554	1.87268	2.50698	8.31164	6.60349	5.01267	13.8293	5.67582	6.27628	22.4448	18.1286	22.4826	18.8102	22.495	21.8262
3259	2	18	18	18	Q60766-2	Irgm1	38.2	44.887		23	6	12	11	9	17	9	5	6	4	2	8	17	9	7	12	5	18		20.5321	6.52004	10.3695	10.5355	8.42707	14.2062	9.3506	5.5029	6.0152	4.25518	2.27033	8.36837	17.3437	9.59748	7.15356	11.8801	5.35595	17.8578
5641	1	35	35	35	Q9CZU3	Skiv2l2	35.4	117.64		24	13	30	33	29	42	1	0	0	0	0	1	2	1	0	1	2	1		21.4248	14.1267	25.9239	31.6064	27.1539	35.0978	1.03896	0	0	0	0	1.04605	2.04044	1.06639	0	0.99001	2.14238	0.992098
623	3	17	17	17	D3Z4I0	Pigg	22.8	107.69		3	2	3	0	1	1	6	13	6	9	9	5	20	31	13	27	17	13		2.6781	2.17335	2.59239	0	0.936341	0.835661	6.23373	14.3076	6.0152	9.57415	10.2165	5.23023	20.4044	33.058	13.2852	26.7303	18.2102	12.8973
877	2	97	97	97	E9Q557	Dsp	32	332.91		150	3	2	1	0	0	1	1	0	2	13	1	1	1	1	1	0	1		133.905	3.26002	1.72826	0.95777	0	0	1.03896	1.10058	0	2.12759	14.7571	1.04605	1.02022	1.06639	1.02194	0.99001	0	0.992098
1007	2	23	23	4	E9QN92	Steap3	42.4	58.528		2	5	4	4	4	4	1	1	0	4	0	1	25	29	18	29	21	27		1.7854	5.43336	3.45652	3.83108	3.74537	3.34264	1.03896	1.10058	0	4.25518	0	1.04605	25.5055	30.9252	18.3949	28.7103	22.495	26.7866
1956	2	28	26	26	P24549	Aldh1a1;Aldh1a7	61.5	54.467		18	64	13	26	28	30	0	0	0	0	0	0	0	0	0	0	0	0		16.0686	69.5471	11.2337	24.902	26.2176	25.0698	0	0	0	0	0	0	0	0	0	0	0	0
2281	1	6	6	6	P52875	Tmem165	31.6	34.79		10	8	12	10	9	8	11	4	9	10	8	11	13	9	14	10	11	12		8.92699	8.69338	10.3695	9.5777	8.42707	6.68529	11.4285	4.40232	9.0228	10.6379	9.08131	11.5065	13.2628	9.59748	14.3071	9.9001	11.7831	11.9052
4446	10	23	23	23	Q8CI51	Pdlim5	52.5	63.299		22	16	26	24	25	22	2	1	6	2	1	4	7	1	4	5	2	9		19.6394	17.3868	22.4674	22.9865	23.4085	18.3845	2.07791	1.10058	6.0152	2.12759	1.13516	4.18419	7.14153	1.06639	4.08775	4.95005	2.14238	8.92888
5823	2	20	20	20	Q9D7B6	Acad8	60	45.019		11	9	8	7	5	11	24	13	21	19	19	32	0	0	0	0	0	0		9.81969	9.78005	6.91303	6.70439	4.68171	9.19227	24.9349	14.3076	21.0532	20.2121	21.5681	33.4735	0	0	0	0	0	0
6028	1	17	17	17	Q9EPK6	Sil1	37.6	52.429		6	6	4	3	6	3	11	7	12	9	11	5	21	8	16	19	10	22		5.35619	6.52004	3.45652	2.87331	5.61805	2.50698	11.4285	7.70407	12.0304	9.57415	12.4868	5.23023	21.4246	8.53109	16.351	18.8102	10.7119	21.8262
1666	1	9	9	9	P01837		54.7	11.778		2	5	3	1	1	4	5	13	10	10	5	11	19	22	16	13	15	23		1.7854	5.43336	2.59239	0.95777	0.936341	3.34264	5.19478	14.3076	10.0253	10.6379	5.67582	11.5065	19.3841	23.4605	16.351	12.8701	16.0679	22.8183
2178	2	16	16	16	P47791-2	Gsr	48.3	51.073		12	15	10	10	12	7	16	13	12	14	19	15	2	3	4	7	3	4		10.7124	16.3001	8.64129	9.5777	11.2361	5.84963	16.6233	14.3076	12.0304	14.8931	21.5681	15.6907	2.04044	3.19916	4.08775	6.93007	3.21357	3.96839
2457	1	20	8	8	P62141	Ppp1cb	50.8	37.186		19	12	18	15	8	15	4	8	11	8	4	8	10	8	6	9	9	6		16.9613	13.0401	15.5543	14.3666	7.49073	12.5349	4.15582	8.80465	11.0279	8.51035	4.54065	8.36837	10.2022	8.53109	6.13162	8.91009	9.64072	5.95259
3003	3	28	28	28	Q3UF95	Bag6	30.7	119.14		19	9	27	15	34	54	0	2	4	3	0	1	2	0	3	0	3	2		16.9613	9.78005	23.3315	14.3666	31.8356	45.1257	0	2.20116	4.01014	3.19138	0	1.04605	2.04044	0	3.06581	0	3.21357	1.9842
3169	1	15	15	15	Q5NCE8	Mrs2	37.1	49.299		8	6	13	3	4	4	27	22	21	17	28	21	0	0	1	0	3	0		7.14159	6.52004	11.2337	2.87331	3.74537	3.34264	28.0518	24.2128	21.0532	18.0845	31.7846	21.967	0	0	1.02194	0	3.21357	0
3529	1	40	40	40	Q6DFZ1	Gbf1	29.3	206.78		32	7	33	22	19	42	1	0	3	1	2	5	1	2	1	3	2	2		28.5664	7.60671	28.5163	21.0709	17.7905	35.0978	1.03896	0	3.0076	1.06379	2.27033	5.23023	1.02022	2.13277	1.02194	2.97003	2.14238	1.9842
5493	2	12	12	12	Q9CR89	Ergic2	37.7	42.481		2	3	3	1	0	0	8	6	7	10	10	4	21	22	13	27	23	18		1.7854	3.26002	2.59239	0.95777	0	0	8.31164	6.60349	7.01774	10.6379	11.3516	4.18419	21.4246	23.4605	13.2852	26.7303	24.6374	17.8578
5965	1	28	28	28	Q9DC48	Cdc40	50.8	65.46		4	9	7	8	7	11	3	4	3	0	2	5	12	8	27	20	11	37		3.5708	9.78005	6.0489	7.66216	6.55439	9.19227	3.11687	4.40232	3.0076	0	2.27033	5.23023	12.2426	8.53109	27.5923	19.8002	11.7831	36.7076
6086	2	7	7	7	Q9ERR7	Sep15	29.6	17.806		5	3	4	4	0	4	15	15	14	16	15	14	11	15	12	11	11	9		4.46349	3.26002	3.45652	3.83108	0	3.34264	15.5843	16.5087	14.0355	17.0207	17.0274	14.6447	11.2224	15.9958	12.2632	10.8901	11.7831	8.92888
6265	4	26	23	23	Q9QXK3-4	Copg2	35.9	97.55		32	11	33	15	27	24	6	1	5	3	1	2	4	2	6	2	0	4		28.5664	11.9534	28.5163	14.3666	25.2812	20.0559	6.23373	1.10058	5.01267	3.19138	1.13516	2.09209	4.08087	2.13277	6.13162	1.98002	0	3.96839
649	4	10	10	10	D3Z645	Vps29	66	16.137		21	6	21	14	15	17	7	7	11	5	5	1	11	11	8	6	4	7		18.7467	6.52004	18.1467	13.4088	14.0451	14.2062	7.27269	7.70407	11.0279	5.31897	5.67582	1.04605	11.2224	11.7302	8.1755	5.94006	4.28476	6.94469
3127	5	24	24	18	Q4VA93	Prkca;Prkcg	41.7	76.823		0	0	0	0	0	1	4	8	4	9	5	4	25	23	23	26	18	27		0	0	0	0	0	0.835661	4.15582	8.80465	4.01014	9.57415	5.67582	4.18419	25.5055	24.5269	23.5046	25.7403	19.2814	26.7866
4576	1	22	22	22	Q8K2Y7	Mrpl47	50.8	29.725		7	10	7	3	3	3	27	26	19	20	25	27	0	0	0	0	0	0		6.24889	10.8667	6.0489	2.87331	2.80902	2.50698	28.0518	28.6151	19.0481	21.2759	28.3791	28.2433	0	0	0	0	0	0
5279	1	20	20	20	Q99MB1	Tlr3	24.9	103.67		2	1	0	0	0	0	16	11	10	10	11	5	21	19	23	12	20	16		1.7854	1.08667	0	0	0	0	16.6233	12.1064	10.0253	10.6379	12.4868	5.23023	21.4246	20.2613	23.5046	11.8801	21.4238	15.8736
6205	1	4	4	4	Q9JKW0	Arl6ip1	16.7	23.437		10	6	7	10	4	6	10	7	7	7	10	7	16	11	16	15	13	15		8.92699	6.52004	6.0489	9.5777	3.74537	5.01396	10.3896	7.70407	7.01774	7.44656	11.3516	7.32233	16.3235	11.7302	16.351	14.8502	13.9255	14.8815
6309	1	21	21	21	Q9QZF2	Gpc1	50.8	61.359		2	1	0	0	0	1	5	9	8	7	15	6	21	17	16	23	22	24		1.7854	1.08667	0	0	0	0.835661	5.19478	9.90523	8.02027	7.44656	17.0274	6.27628	21.4246	18.1286	16.351	22.7702	23.5662	23.8104
120	8	27	24	24	Q3TUE1	Fubp1	51.1	67.443		27	18	30	26	29	46	0	0	0	0	0	0	0	0	0	0	0	0		24.1029	19.5601	25.9239	24.902	27.1539	38.4404	0	0	0	0	0	0	0	0	0	0	0	0
599	2	15	15	15	D3Z0B9	Aldh16a1	24.7	79.488		11	9	10	12	20	10	6	6	13	6	7	7	12	7	17	6	6	11		9.81969	9.78005	8.64129	11.4932	18.7268	8.35661	6.23373	6.60349	13.0329	6.38277	7.94614	7.32233	12.2426	7.4647	17.3729	5.94006	6.42714	10.9131
604	3	23	23	23	D3Z0Q6	Gys1;Gys2	44.1	76.623		18	8	22	7	15	23	11	7	14	3	5	4	12	6	9	5	2	5		16.0686	8.69338	19.0108	6.70439	14.0451	19.2202	11.4285	7.70407	14.0355	3.19138	5.67582	4.18419	12.2426	6.39832	9.19743	4.95005	2.14238	4.96049
1665	1	6	6	6	P01831	Thy1	33.3	18.08		3	8	1	2	4	3	10	18	5	12	7	8	15	20	15	15	16	14		2.6781	8.69338	0.864129	1.91554	3.74537	2.50698	10.3896	19.8105	5.01267	12.7655	7.94614	8.36837	15.3033	21.3277	15.3291	14.8502	17.1391	13.8894
2747	5	15	15	15	Q9D031	Rsu1	35.7	31.461		11	7	9	14	12	17	3	3	2	4	2	6	14	18	13	13	17	11		9.81969	7.60671	7.77716	13.4088	11.2361	14.2062	3.11687	3.30174	2.00507	4.25518	2.27033	6.27628	14.2831	19.195	13.2852	12.8701	18.2102	10.9131
3465	2	5	5	5	Q64310	Surf4	17.8	30.381		3	7	10	3	3	9	6	11	6	11	11	8	12	19	11	16	16	14		2.6781	7.60671	8.64129	2.87331	2.80902	7.52095	6.23373	12.1064	6.0152	11.7017	12.4868	8.36837	12.2426	20.2613	11.2413	15.8402	17.1391	13.8894
5314	1	37	37	37	Q99P88	Nup155	33.8	155.12		21	16	38	25	21	43	0	1	2	1	0	3	1	1	0	1	0	2		18.7467	17.3868	32.8369	23.9443	19.6632	35.9334	0	1.10058	2.00507	1.06379	0	3.13814	1.02022	1.06639	0	0.99001	0	1.9842
5665	2	10	10	10	Q9D0B6	Pbdc1	61.6	22.223		16	6	21	17	15	17	4	3	8	5	4	3	10	9	13	9	7	9		14.2832	6.52004	18.1467	16.2821	14.0451	14.2062	4.15582	3.30174	8.02027	5.31897	4.54065	3.13814	10.2022	9.59748	13.2852	8.91009	7.49834	8.92888
5153	1	13	13	13	Q99J77	Nans	40.4	40.024		12	11	16	17	15	22	9	8	8	7	5	5	5	7	6	10	7	5		10.7124	11.9534	13.8261	16.2821	14.0451	18.3845	9.3506	8.80465	8.02027	7.44656	5.67582	5.23023	5.10109	7.4647	6.13162	9.9001	7.49834	4.96049
1481	1	38	38	38	O54774	Ap3d1	35.8	135.08		15	19	19	19	23	27	7	2	5	1	3	5	5	3	6	4	5	6		13.3905	20.6468	16.4185	18.1976	21.5359	22.5628	7.27269	2.20116	5.01267	1.06379	3.40549	5.23023	5.10109	3.19916	6.13162	3.96004	5.35595	5.95259
1513	4	8	8	8	O55135	Eif6	50.2	26.511		17	14	14	17	13	13	5	5	5	4	5	6	9	7	12	9	6	12		15.1759	15.2134	12.0978	16.2821	12.1724	10.8636	5.19478	5.5029	5.01267	4.25518	5.67582	6.27628	9.18197	7.4647	12.2632	8.91009	6.42714	11.9052
2697	4	31	31	25	Q3UNN4	Smarcc1	38.5	122.78		22	10	35	25	23	45	1	3	2	1	0	2	1	2	0	0	0	1		19.6394	10.8667	30.2445	23.9443	21.5359	37.6047	1.03896	3.30174	2.00507	1.06379	0	2.09209	1.02022	2.13277	0	0	0	0.992098
5687	2	8	8	5	Q9D0M5	Dynll2	74.2	10.35		17	10	18	13	14	13	10	3	10	6	3	10	7	10	6	7	8	8		15.1759	10.8667	15.5543	12.451	13.1088	10.8636	10.3896	3.30174	10.0253	6.38277	3.40549	10.4605	7.14153	10.6639	6.13162	6.93007	8.56953	7.93678
5971	1	18	18	18	Q9DC71	Mrps15	54.3	29.463		12	14	11	7	5	5	22	13	20	18	13	32	1	0	0	0	0	0		10.7124	15.2134	9.50542	6.70439	4.68171	4.1783	22.857	14.3076	20.0507	19.1483	14.7571	33.4735	1.02022	0	0	0	0	0
1708	2	19	19	7	P05132	Prkaca	33.3	40.57		16	9	20	19	15	17	8	6	7	4	3	1	8	10	9	6	5	9		14.2832	9.78005	17.2826	18.1976	14.0451	14.2062	8.31164	6.60349	7.01774	4.25518	3.40549	1.04605	8.16175	10.6639	9.19743	5.94006	5.35595	8.92888
2087	1	19	19	15	P35585	Ap1m1	46.8	48.542		9	5	16	14	17	14	6	4	4	2	2	2	18	8	17	8	15	11		8.03429	5.43336	13.8261	13.4088	15.9178	11.6993	6.23373	4.40232	4.01014	2.12759	2.27033	2.09209	18.3639	8.53109	17.3729	7.92008	16.0679	10.9131
3574	2	14	14	10	Q6P1F6	Ppp2r2a;Ppp2r2c	44.1	51.691		20	7	19	15	12	18	5	2	8	3	4	4	11	6	13	10	8	7		17.854	7.60671	16.4185	14.3666	11.2361	15.0419	5.19478	2.20116	8.02027	3.19138	4.54065	4.18419	11.2224	6.39832	13.2852	9.9001	8.56953	6.94469
5251	1	14	14	14	Q99LJ1	Fuca1	36.9	52.28		4	3	1	1	2	0	17	12	11	9	18	2	16	12	16	7	33	8		3.5708	3.26002	0.864129	0.95777	1.87268	0	17.6622	13.207	11.0279	9.57415	20.4329	2.09209	16.3235	12.7966	16.351	6.93007	35.3493	7.93678
6365	2	23	23	23	Q9R1T2	Sae1	68.6	38.62		24	11	29	24	32	36	2	1	2	0	0	1	3	0	2	1	0	4		21.4248	11.9534	25.0597	22.9865	29.9629	30.0838	2.07791	1.10058	2.00507	0	0	1.04605	3.06066	0	2.04387	0.99001	0	3.96839
6408	1	17	17	17	Q9WUM3	Coro1b	26.2	53.912		15	9	17	13	19	14	3	6	6	4	6	4	9	8	12	10	10	7		13.3905	9.78005	14.6902	12.451	17.7905	11.6993	3.11687	6.60349	6.0152	4.25518	6.81098	4.18419	9.18197	8.53109	12.2632	9.9001	10.7119	6.94469
325	5	19	19	19	E9Q5L2	Itih4	23.9	102.82		5	2	3	0	0	1	10	11	12	9	9	16	15	14	18	11	14	21		4.46349	2.17335	2.59239	0	0	0.835661	10.3896	12.1064	12.0304	9.57415	10.2165	16.7367	15.3033	14.9294	18.3949	10.8901	14.9967	20.8341
359	2	10	10	9	B1AT82	Prpsap1	33.2	42.467		9	8	11	6	6	7	6	5	12	4	3	4	15	16	15	19	9	16		8.03429	8.69338	9.50542	5.74662	5.61805	5.84963	6.23373	5.5029	12.0304	4.25518	3.40549	4.18419	15.3033	17.0622	15.3291	18.8102	9.64072	15.8736
768	3	18	18	18	E9PWY9	Farsa	37.5	57.47		20	15	25	22	21	19	3	5	9	4	2	4	4	4	4	5	2	3		17.854	16.3001	21.6032	21.0709	19.6632	15.8776	3.11687	5.5029	9.0228	4.25518	2.27033	4.18419	4.08087	4.26554	4.08775	4.95005	2.14238	2.97629
2313	2	23	23	23	P55096	Abcd3	34.7	75.474		21	12	20	13	11	18	13	2	13	2	5	5	7	2	5	6	9	7		18.7467	13.0401	17.2826	12.451	10.2998	15.0419	13.5064	2.20116	13.0329	2.12759	5.67582	5.23023	7.14153	2.13277	5.10968	5.94006	9.64072	6.94469
4399	1	44	44	44	Q8CFI7	Polr2b	42.7	133.91		21	15	33	21	27	33	1	0	2	1	0	1	4	1	6	2	0	3		18.7467	16.3001	28.5163	20.1132	25.2812	27.5768	1.03896	0	2.00507	1.06379	0	1.04605	4.08087	1.06639	6.13162	1.98002	0	2.97629
[truncated: 4,787 more rows]
[truncated: 3 more columns]
